# Supplementary material for: Derivatives of 1-(2-Pyridyl)-3-pyrazolecarboxylic Acids as Ligands for Binding f-Elements
Source: Molecules. 2026 Feb 3;31(3):541. doi: 10.3390/molecules31030541 (PMC12899771; doi:10.3390/molecules31030541)
Supplement: Supplementary file 1 [file molecules-31-00541-s001.zip]

Archive with 8 entries (8 files):
- SUPPLEMENTARY_Abramova+.pdf
- 5-(3,4-dimethylphenyl)-1-(3-methylphenyl)-1H-pyrazole-3-carboxylic acid.cif
- complex 5aa.cif
- complex 5ab.cif
- complex 5ac.cif
- complex 6.cif
- ethyl 5-(4-ethylphenyl)-1-(6-methylpyridin-2-yl)-1H-pyrazole-3-carboxylate_1.cif
- N-ethyl-1-(6-methylpyridin-2-yl)-N-phenyl-5-phenyl-1H-pyrazole-3-carboxamide.cif
