# Supplementary material for: Derivatives of 1-(2-Pyridyl)-3-pyrazolecarboxylic Acids as Ligands for Binding f-Elements
Source: Molecules. 2026 Feb 3;31(3):541. doi: 10.3390/molecules31030541 (PMC12899771; doi:10.3390/molecules31030541)
Supplement: Supplementary file 1 [file molecules-31-00541-s001.zip › 5-(3,4-dimethylphenyl)-1-(3-methylphenyl)-1H-pyrazole-3-carboxylic acid.cif]

 
data_a
 
_audit_creation_method            SHELXL-2014/6
_chemical_name_systematic         ?
_chemical_name_common             ?
_chemical_melting_point           ?
_chemical_formula_moiety
 'C18 H17 N3 O2'
_chemical_formula_sum
 'C18 H17 N3 O2' 
_chemical_formula_weight          307.34

loop_
 _atom_type_symbol
 _atom_type_description
 _atom_type_scat_dispersion_real
 _atom_type_scat_dispersion_imag
 _atom_type_scat_source
 'C'  'C'   0.0033   0.0016
 'International Tables Vol C Tables 4.2.6.8 and 6.1.1.4'
 'H'  'H'   0.0000   0.0000
 'International Tables Vol C Tables 4.2.6.8 and 6.1.1.4'
 'N'  'N'   0.0061   0.0033
 'International Tables Vol C Tables 4.2.6.8 and 6.1.1.4'
 'O'  'O'   0.0106   0.0060
 'International Tables Vol C Tables 4.2.6.8 and 6.1.1.4'
 
_space_group_crystal_system       monoclinic
_space_group_IT_number            14
_space_group_name_H-M_alt         'P 21/c'
_space_group_name_Hall            '-P 2ybc'
 
_shelx_space_group_comment
;
The symmetry employed for this shelxl refinement is uniquely defined
by the following loop, which should always be used as a source of
symmetry information in preference to the above space-group names.
They are only intended as comments.
;
 
loop_
 _space_group_symop_operation_xyz
 'x, y, z'
 '-x, y+1/2, -z+1/2'
 '-x, -y, -z'
 'x, -y-1/2, z-1/2'
 
_cell_length_a                    16.974(2)
_cell_length_b                    12.3593(15)
_cell_length_c                    7.2891(9)
_cell_angle_alpha                 90
_cell_angle_beta                  95.073(3)
_cell_angle_gamma                 90
_cell_volume                      1523.2(3)
_cell_formula_units_Z             4
_cell_measurement_temperature     120(2)
_cell_measurement_reflns_used     288
_cell_measurement_theta_min       3
_cell_measurement_theta_max       25
 
_exptl_crystal_description        prism
_exptl_crystal_colour             colorless
_exptl_crystal_density_meas       ?
_exptl_crystal_density_method     ?
_exptl_crystal_density_diffrn     1.340          
_exptl_crystal_F_000              648
_exptl_transmission_factor_min    ?
_exptl_transmission_factor_max    ?
_exptl_crystal_size_max           0.243
_exptl_crystal_size_mid           0.143
_exptl_crystal_size_min           0.113
_exptl_absorpt_coefficient_mu     0.090
_shelx_estimated_absorpt_T_min    0.979
_shelx_estimated_absorpt_T_max    0.990
_exptl_absorpt_correction_type    multi-scan
_exptl_absorpt_correction_T_min   0.962
_exptl_absorpt_correction_T_max   0.993
_exptl_absorpt_process_details    'SADABS'
_exptl_absorpt_special_details    ?
_diffrn_ambient_temperature       120(2)
_diffrn_radiation_wavelength      0.71073
_diffrn_radiation_type            MoK\a
_diffrn_source     'micro-focus sealed X-ray tube'
_diffrn_measurement_device_type     'Bruker D8 Quest with Photon III detector'
_diffrn_measurement_method        '\f and \w shutterless scans'
_diffrn_detector_area_resol_mean  ?
_diffrn_reflns_number             19256
_diffrn_reflns_av_unetI/netI      0.0624
_diffrn_reflns_av_R_equivalents   0.0696
_diffrn_reflns_limit_h_min        -23
_diffrn_reflns_limit_h_max        23
_diffrn_reflns_limit_k_min        -17
_diffrn_reflns_limit_k_max        17
_diffrn_reflns_limit_l_min        -10
_diffrn_reflns_limit_l_max        10
_diffrn_reflns_theta_min          1.204
_diffrn_reflns_theta_max          30.010
_diffrn_reflns_theta_full         25.242
_diffrn_measured_fraction_theta_max   0.994
_diffrn_measured_fraction_theta_full  1.000
_diffrn_reflns_Laue_measured_fraction_max    0.994
_diffrn_reflns_Laue_measured_fraction_full   1.000
_diffrn_reflns_point_group_measured_fraction_max   0.994
_diffrn_reflns_point_group_measured_fraction_full  1.000
_reflns_number_total              4426
_reflns_number_gt                 2855
_reflns_threshold_expression      'I>2\s(I)'
_reflns_Friedel_coverage          0.000
_reflns_Friedel_fraction_max      .
_reflns_Friedel_fraction_full     .
 
_reflns_special_details
;
 Reflections were merged by SHELXL according to the crystal
 class for the calculation of statistics and refinement.
 
 _reflns_Friedel_fraction is defined as the number of unique
 Friedel pairs measured divided by the number that would be
 possible theoretically, ignoring centric projections and
 systematic absences.
;
 
_computing_data_collection        'Bruker APEX II'
_computing_cell_refinement        'Bruker SAINT'
_computing_data_reduction         'Bruker SAINT'
_computing_structure_solution     'SHELXS-97 (Sheldrick, 1997)'
_computing_structure_refinement 'SHELXL-97 (Sheldrick, 1997)'
_computing_molecular_graphics     'Bruker SHELXTL'
_computing_publication_material   'Bruker SHELXTL'
_refine_special_details           ?
_refine_ls_structure_factor_coef  Fsqd
_refine_ls_matrix_type            full
_refine_ls_weighting_scheme       calc
_refine_ls_weighting_details
'w=1/[\s^2^(Fo^2^)+(0.1000P)^2^] where P=(Fo^2^+2Fc^2^)/3'
_atom_sites_solution_primary      ?
_atom_sites_solution_secondary    ?
_atom_sites_solution_hydrogens    mixed
_refine_ls_hydrogen_treatment     mixed
_refine_ls_extinction_method      none
_refine_ls_extinction_coef        .
_refine_ls_number_reflns          4426
_refine_ls_number_parameters      215
_refine_ls_number_restraints      0
_refine_ls_R_factor_all           0.0933
_refine_ls_R_factor_gt            0.0507
_refine_ls_wR_factor_ref          0.1584
_refine_ls_wR_factor_gt           0.1322
_refine_ls_goodness_of_fit_ref    0.927
_refine_ls_restrained_S_all       0.927
_refine_ls_shift/su_max           0.000
_refine_ls_shift/su_mean          0.000
 
loop_
 _atom_site_label
 _atom_site_type_symbol
 _atom_site_fract_x
 _atom_site_fract_y
 _atom_site_fract_z
 _atom_site_U_iso_or_equiv
 _atom_site_adp_type
 _atom_site_occupancy
 _atom_site_site_symmetry_order  
 _atom_site_calc_flag
 _atom_site_refinement_flags_posn
 _atom_site_refinement_flags_adp
 _atom_site_refinement_flags_occupancy
 _atom_site_disorder_assembly
 _atom_site_disorder_group
O1 O 0.00542(7) 0.12882(10) 0.0018(2) 0.0303(3) Uani 1 1 d . . . . .
O2 O 0.10580(7) 0.01724(10) -0.04242(19) 0.0281(3) Uani 1 1 d . . . . .
H2O H 0.0707(17) -0.034(2) -0.029(4) 0.067(9) Uiso 1 1 d . . . . .
N1 N 0.10614(8) 0.30340(11) -0.0109(2) 0.0214(3) Uani 1 1 d . . . . .
N2 N 0.16942(8) 0.36639(11) -0.0347(2) 0.0196(3) Uani 1 1 d . . . . .
N3 N 0.21910(8) 0.52194(11) 0.1182(2) 0.0209(3) Uani 1 1 d . . . . .
C1 C 0.07460(10) 0.11385(13) -0.0256(2) 0.0219(4) Uani 1 1 d . . . . .
C2 C 0.13092(9) 0.20340(13) -0.0421(2) 0.0202(3) Uani 1 1 d . . . . .
C3 C 0.20983(9) 0.20110(13) -0.0860(2) 0.0199(3) Uani 1 1 d . . . . .
H3A H 0.2401 0.1395 -0.1132 0.024 Uiso 1 1 calc R U . . .
C4 C 0.23371(9) 0.30775(13) -0.0809(2) 0.0184(3) Uani 1 1 d . . . . .
C5 C 0.16161(9) 0.47909(13) 0.0063(2) 0.0194(3) Uani 1 1 d . . . . .
C6 C 0.09382(10) 0.53219(13) -0.0655(3) 0.0235(4) Uani 1 1 d . . . . .
H6A H 0.0548 0.4966 -0.1454 0.028 Uiso 1 1 calc R U . . .
C7 C 0.08554(10) 0.63910(14) -0.0157(3) 0.0258(4) Uani 1 1 d . . . . .
H7A H 0.0404 0.6795 -0.0616 0.031 Uiso 1 1 calc R U . . .
C8 C 0.14397(10) 0.68633(14) 0.1019(3) 0.0255(4) Uani 1 1 d . . . . .
H8A H 0.1391 0.7596 0.1387 0.031 Uiso 1 1 calc R U . . .
C9 C 0.20995(10) 0.62629(13) 0.1661(2) 0.0233(4) Uani 1 1 d . . . . .
C9A C 0.27386(11) 0.67335(16) 0.2978(3) 0.0348(5) Uani 1 1 d . . . . .
H9AA H 0.3256 0.6580 0.2537 0.052 Uiso 1 1 calc R U . . .
H9AB H 0.2712 0.6409 0.4198 0.052 Uiso 1 1 calc R U . . .
H9AC H 0.2665 0.7518 0.3059 0.052 Uiso 1 1 calc R U . . .
C10 C 0.30888(9) 0.35592(13) -0.1264(2) 0.0182(3) Uani 1 1 d . . . . .
C11 C 0.37977(9) 0.30335(13) -0.0720(2) 0.0179(3) Uani 1 1 d . . . . .
H11A H 0.3785 0.2380 -0.0037 0.022 Uiso 1 1 calc R U . . .
C12 C 0.45239(9) 0.34410(12) -0.1149(2) 0.0173(3) Uani 1 1 d . . . . .
C12A C 0.52750(9) 0.28593(13) -0.0480(2) 0.0217(3) Uani 1 1 d . . . . .
H12A H 0.5147 0.2230 0.0255 0.032 Uiso 1 1 calc R U . . .
H12B H 0.5620 0.3350 0.0279 0.032 Uiso 1 1 calc R U . . .
H12C H 0.5547 0.2619 -0.1540 0.032 Uiso 1 1 calc R U . . .
C13 C 0.45501(9) 0.44049(13) -0.2150(2) 0.0181(3) Uani 1 1 d . . . . .
C13A C 0.53257(9) 0.48868(13) -0.2611(2) 0.0216(3) Uani 1 1 d . . . . .
H13A H 0.5236 0.5623 -0.3082 0.032 Uiso 1 1 calc R U . . .
H13B H 0.5549 0.4442 -0.3550 0.032 Uiso 1 1 calc R U . . .
H13C H 0.5695 0.4907 -0.1499 0.032 Uiso 1 1 calc R U . . .
C14 C 0.38369(9) 0.49183(13) -0.2712(2) 0.0198(3) Uani 1 1 d . . . . .
H14A H 0.3847 0.5567 -0.3409 0.024 Uiso 1 1 calc R U . . .
C15 C 0.31128(9) 0.45114(13) -0.2283(2) 0.0196(3) Uani 1 1 d . . . . .
H15A H 0.2637 0.4880 -0.2681 0.024 Uiso 1 1 calc R U . . .
 
loop_
 _atom_site_aniso_label
 _atom_site_aniso_U_11
 _atom_site_aniso_U_22
 _atom_site_aniso_U_33
 _atom_site_aniso_U_23
 _atom_site_aniso_U_13
 _atom_site_aniso_U_12
O1 0.0185(6) 0.0201(6) 0.0535(9) 0.0001(6) 0.0090(6) -0.0017(5)
O2 0.0239(6) 0.0154(6) 0.0466(8) -0.0008(5) 0.0117(6) -0.0021(5)
N1 0.0167(6) 0.0185(7) 0.0295(8) 0.0008(6) 0.0051(5) -0.0038(5)
N2 0.0161(6) 0.0162(6) 0.0270(7) -0.0001(5) 0.0053(5) -0.0012(5)
N3 0.0190(6) 0.0194(7) 0.0253(7) -0.0013(6) 0.0072(5) -0.0006(5)
C1 0.0219(8) 0.0179(8) 0.0261(9) -0.0008(6) 0.0038(7) -0.0017(6)
C2 0.0190(8) 0.0183(8) 0.0238(8) -0.0004(6) 0.0039(6) -0.0019(6)
C3 0.0207(8) 0.0177(8) 0.0216(8) 0.0005(6) 0.0031(6) 0.0000(6)
C4 0.0168(7) 0.0184(7) 0.0204(8) 0.0009(6) 0.0035(6) 0.0008(6)
C5 0.0191(7) 0.0164(7) 0.0241(8) 0.0006(6) 0.0086(6) -0.0012(6)
C6 0.0194(8) 0.0221(8) 0.0294(9) 0.0014(7) 0.0047(7) 0.0000(6)
C7 0.0210(8) 0.0220(8) 0.0353(10) 0.0040(7) 0.0067(7) 0.0034(6)
C8 0.0248(8) 0.0164(8) 0.0367(10) -0.0014(7) 0.0111(7) 0.0008(6)
C9 0.0199(8) 0.0217(8) 0.0294(9) -0.0024(7) 0.0088(7) -0.0017(6)
C9A 0.0274(10) 0.0309(10) 0.0459(12) -0.0125(9) 0.0014(8) -0.0007(8)
C10 0.0174(7) 0.0183(7) 0.0193(8) -0.0030(6) 0.0040(6) -0.0007(6)
C11 0.0210(8) 0.0150(7) 0.0182(7) -0.0007(6) 0.0039(6) 0.0003(6)
C12 0.0185(7) 0.0169(7) 0.0166(7) -0.0027(6) 0.0028(6) 0.0005(6)
C12A 0.0208(8) 0.0212(8) 0.0230(8) 0.0007(6) 0.0018(6) 0.0012(6)
C13 0.0202(8) 0.0181(8) 0.0167(8) -0.0036(6) 0.0051(6) -0.0019(6)
C13A 0.0204(8) 0.0216(8) 0.0232(8) -0.0016(7) 0.0049(6) -0.0025(6)
C14 0.0227(8) 0.0182(8) 0.0189(8) 0.0016(6) 0.0049(6) -0.0005(6)
C15 0.0193(8) 0.0194(8) 0.0205(8) 0.0003(6) 0.0040(6) 0.0027(6)
 
_geom_special_details
;
 All esds (except the esd in the dihedral angle between two l.s. planes)
 are estimated using the full covariance matrix.  The cell esds are taken
 into account individually in the estimation of esds in distances, angles
 and torsion angles; correlations between esds in cell parameters are only
 used when they are defined by crystal symmetry.  An approximate (isotropic)
 treatment of cell esds is used for estimating esds involving l.s. planes.
;
 
loop_
 _geom_bond_atom_site_label_1
 _geom_bond_atom_site_label_2
 _geom_bond_distance
 _geom_bond_site_symmetry_2
 _geom_bond_publ_flag
O1 C1 1.223(2) . ?
O2 C1 1.316(2) . ?
O2 H2O 0.88(3) . ?
N1 C2 1.332(2) . ?
N1 N2 1.3503(18) . ?
N2 C4 1.376(2) . ?
N2 C5 1.433(2) . ?
N3 C5 1.325(2) . ?
N3 C9 1.349(2) . ?
C1 C2 1.474(2) . ?
C2 C3 1.405(2) . ?
C3 C4 1.378(2) . ?
C3 H3A 0.9500 . ?
C4 C10 1.472(2) . ?
C5 C6 1.387(2) . ?
C6 C7 1.381(2) . ?
C6 H6A 0.9500 . ?
C7 C8 1.382(3) . ?
C7 H7A 0.9500 . ?
C8 C9 1.390(2) . ?
C8 H8A 0.9500 . ?
C9 C9A 1.501(3) . ?
C9A H9AA 0.9800 . ?
C9A H9AB 0.9800 . ?
C9A H9AC 0.9800 . ?
C10 C15 1.394(2) . ?
C10 C11 1.394(2) . ?
C11 C12 1.393(2) . ?
C11 H11A 0.9500 . ?
C12 C13 1.400(2) . ?
C12 C12A 1.507(2) . ?
C12A H12A 0.9800 . ?
C12A H12B 0.9800 . ?
C12A H12C 0.9800 . ?
C13 C14 1.396(2) . ?
C13 C13A 1.510(2) . ?
C13A H13A 0.9800 . ?
C13A H13B 0.9800 . ?
C13A H13C 0.9800 . ?
C14 C15 1.389(2) . ?
C14 H14A 0.9500 . ?
C15 H15A 0.9500 . ?
 
loop_
 _geom_angle_atom_site_label_1
 _geom_angle_atom_site_label_2
 _geom_angle_atom_site_label_3
 _geom_angle
 _geom_angle_site_symmetry_1
 _geom_angle_site_symmetry_3
 _geom_angle_publ_flag
C1 O2 H2O 111.0(18) . . ?
C2 N1 N2 104.26(13) . . ?
N1 N2 C4 112.63(13) . . ?
N1 N2 C5 116.36(12) . . ?
C4 N2 C5 130.76(13) . . ?
C5 N3 C9 116.48(14) . . ?
O1 C1 O2 123.55(15) . . ?
O1 C1 C2 122.60(15) . . ?
O2 C1 C2 113.84(14) . . ?
N1 C2 C3 112.31(14) . . ?
N1 C2 C1 117.77(14) . . ?
C3 C2 C1 129.92(15) . . ?
C4 C3 C2 104.99(14) . . ?
C4 C3 H3A 127.5 . . ?
C2 C3 H3A 127.5 . . ?
N2 C4 C3 105.82(13) . . ?
N2 C4 C10 124.32(14) . . ?
C3 C4 C10 129.73(15) . . ?
N3 C5 C6 125.77(15) . . ?
N3 C5 N2 116.10(14) . . ?
C6 C5 N2 118.04(15) . . ?
C7 C6 C5 117.00(16) . . ?
C7 C6 H6A 121.5 . . ?
C5 C6 H6A 121.5 . . ?
C6 C7 C8 118.90(16) . . ?
C6 C7 H7A 120.5 . . ?
C8 C7 H7A 120.5 . . ?
C7 C8 C9 119.76(16) . . ?
C7 C8 H8A 120.1 . . ?
C9 C8 H8A 120.1 . . ?
N3 C9 C8 122.08(16) . . ?
N3 C9 C9A 116.29(15) . . ?
C8 C9 C9A 121.60(16) . . ?
C9 C9A H9AA 109.5 . . ?
C9 C9A H9AB 109.5 . . ?
H9AA C9A H9AB 109.5 . . ?
C9 C9A H9AC 109.5 . . ?
H9AA C9A H9AC 109.5 . . ?
H9AB C9A H9AC 109.5 . . ?
C15 C10 C11 118.69(14) . . ?
C15 C10 C4 121.89(14) . . ?
C11 C10 C4 119.38(14) . . ?
C12 C11 C10 121.76(14) . . ?
C12 C11 H11A 119.1 . . ?
C10 C11 H11A 119.1 . . ?
C11 C12 C13 119.63(14) . . ?
C11 C12 C12A 119.69(14) . . ?
C13 C12 C12A 120.64(14) . . ?
C12 C12A H12A 109.5 . . ?
C12 C12A H12B 109.5 . . ?
H12A C12A H12B 109.5 . . ?
C12 C12A H12C 109.5 . . ?
H12A C12A H12C 109.5 . . ?
H12B C12A H12C 109.5 . . ?
C14 C13 C12 118.23(14) . . ?
C14 C13 C13A 120.43(14) . . ?
C12 C13 C13A 121.34(14) . . ?
C13 C13A H13A 109.5 . . ?
C13 C13A H13B 109.5 . . ?
H13A C13A H13B 109.5 . . ?
C13 C13A H13C 109.5 . . ?
H13A C13A H13C 109.5 . . ?
H13B C13A H13C 109.5 . . ?
C15 C14 C13 122.10(15) . . ?
C15 C14 H14A 118.9 . . ?
C13 C14 H14A 118.9 . . ?
C14 C15 C10 119.58(15) . . ?
C14 C15 H15A 120.2 . . ?
C10 C15 H15A 120.2 . . ?
 
loop_
 _geom_torsion_atom_site_label_1
 _geom_torsion_atom_site_label_2
 _geom_torsion_atom_site_label_3
 _geom_torsion_atom_site_label_4
 _geom_torsion
 _geom_torsion_site_symmetry_1
 _geom_torsion_site_symmetry_2
 _geom_torsion_site_symmetry_3
 _geom_torsion_site_symmetry_4
 _geom_torsion_publ_flag
C2 N1 N2 C4 0.13(18) . . . . ?
C2 N1 N2 C5 -174.76(14) . . . . ?
N2 N1 C2 C3 0.00(19) . . . . ?
N2 N1 C2 C1 179.64(14) . . . . ?
O1 C1 C2 N1 5.5(3) . . . . ?
O2 C1 C2 N1 -174.29(15) . . . . ?
O1 C1 C2 C3 -174.95(18) . . . . ?
O2 C1 C2 C3 5.3(3) . . . . ?
N1 C2 C3 C4 -0.1(2) . . . . ?
C1 C2 C3 C4 -179.71(17) . . . . ?
N1 N2 C4 C3 -0.21(18) . . . . ?
C5 N2 C4 C3 173.74(16) . . . . ?
N1 N2 C4 C10 175.93(15) . . . . ?
C5 N2 C4 C10 -10.1(3) . . . . ?
C2 C3 C4 N2 0.19(18) . . . . ?
C2 C3 C4 C10 -175.66(17) . . . . ?
C9 N3 C5 C6 0.4(2) . . . . ?
C9 N3 C5 N2 -176.26(14) . . . . ?
N1 N2 C5 N3 129.04(15) . . . . ?
C4 N2 C5 N3 -44.7(2) . . . . ?
N1 N2 C5 C6 -47.9(2) . . . . ?
C4 N2 C5 C6 138.35(18) . . . . ?
N3 C5 C6 C7 -0.1(3) . . . . ?
N2 C5 C6 C7 176.48(15) . . . . ?
C5 C6 C7 C8 -0.4(3) . . . . ?
C6 C7 C8 C9 0.7(3) . . . . ?
C5 N3 C9 C8 -0.1(2) . . . . ?
C5 N3 C9 C9A 177.99(15) . . . . ?
C7 C8 C9 N3 -0.4(3) . . . . ?
C7 C8 C9 C9A -178.41(17) . . . . ?
N2 C4 C10 C15 -38.2(2) . . . . ?
C3 C4 C10 C15 136.99(19) . . . . ?
N2 C4 C10 C11 144.02(16) . . . . ?
C3 C4 C10 C11 -40.8(3) . . . . ?
C15 C10 C11 C12 0.7(2) . . . . ?
C4 C10 C11 C12 178.59(15) . . . . ?
C10 C11 C12 C13 0.1(2) . . . . ?
C10 C11 C12 C12A 178.23(15) . . . . ?
C11 C12 C13 C14 -1.0(2) . . . . ?
C12A C12 C13 C14 -179.04(15) . . . . ?
C11 C12 C13 C13A 178.72(15) . . . . ?
C12A C12 C13 C13A 0.6(2) . . . . ?
C12 C13 C14 C15 1.0(2) . . . . ?
C13A C13 C14 C15 -178.69(15) . . . . ?
C13 C14 C15 C10 -0.2(2) . . . . ?
C11 C10 C15 C14 -0.7(2) . . . . ?
C4 C10 C15 C14 -178.52(15) . . . . ?
 
_refine_diff_density_max    0.342
_refine_diff_density_min   -0.232
_refine_diff_density_rms    0.058

_publ_section_references 
;
Bruker, Programs APEX II, version 2.0-1; SAINT, version 7.23A;
SADABS, version 2004/1; XPREP, version 2005/2;
SHELXTL, version 6.1. Bruker AXS Inc., Madison, WI, USA, 2005.

G.M. Sheldrick, Programs SHELXS97 (crystal structure solution)
and SHELXL97 (crystal structure refinement), University  of
Gottingen, Germany, 1997.
;

_shelxl_version_number 2014/6

_shelx_res_file
;
TITL a in P2(1)/c
CELL 0.71073  16.9745  12.3593   7.2891  90.000  95.073  90.000
ZERR    4.00   0.0020   0.0015   0.0009   0.000   0.003   0.000
LATT  1
SYMM -X, 0.5+Y, 0.5-Z
SFAC C H N O
UNIT 72 68 12 8
TEMP -153.000
size 0.243 0.143 0.113
acta
conf
htab
L.S. 8
BOND $h
FMAP 2
PLAN 20

WGHT    0.100000
FVAR       0.14559
O1    4    0.005420    0.128821    0.001827    11.00000    0.01848    0.02007 =
         0.05345    0.00007    0.00899   -0.00172
O2    4    0.105796    0.017243   -0.042422    11.00000    0.02387    0.01545 =
         0.04664   -0.00081    0.01174   -0.00206
H2O   2    0.070702   -0.033769   -0.028968    11.00000    0.06705
N1    3    0.106142    0.303397   -0.010923    11.00000    0.01670    0.01846 =
         0.02946    0.00084    0.00506   -0.00381
N2    3    0.169424    0.366392   -0.034748    11.00000    0.01611    0.01623 =
         0.02699   -0.00014    0.00529   -0.00116
N3    3    0.219105    0.521937    0.118154    11.00000    0.01897    0.01945 =
         0.02528   -0.00128    0.00717   -0.00065
C1    1    0.074603    0.113846   -0.025598    11.00000    0.02187    0.01795 =
         0.02608   -0.00076    0.00376   -0.00169
C2    1    0.130923    0.203398   -0.042106    11.00000    0.01905    0.01826 =
         0.02378   -0.00039    0.00385   -0.00192
C3    1    0.209830    0.201104   -0.085975    11.00000    0.02066    0.01771 =
         0.02159    0.00050    0.00311    0.00004
AFIX  43
H3A   2    0.240143    0.139476   -0.113238    11.00000   -1.20000
AFIX   0
C4    1    0.233709    0.307747   -0.080856    11.00000    0.01683    0.01836 =
         0.02041    0.00086    0.00345    0.00076
C5    1    0.161605    0.479091    0.006330    11.00000    0.01914    0.01636 =
         0.02405    0.00056    0.00865   -0.00116
C6    1    0.093817    0.532193   -0.065534    11.00000    0.01941    0.02209 =
         0.02935    0.00141    0.00468    0.00000
AFIX  43
H6A   2    0.054820    0.496617   -0.145431    11.00000   -1.20000
AFIX   0
C7    1    0.085544    0.639103   -0.015744    11.00000    0.02096    0.02199 =
         0.03531    0.00399    0.00674    0.00344
AFIX  43
H7A   2    0.040427    0.679520   -0.061599    11.00000   -1.20000
AFIX   0
C8    1    0.143970    0.686328    0.101871    11.00000    0.02477    0.01644 =
         0.03666   -0.00142    0.01114    0.00080
AFIX  43
H8A   2    0.139058    0.759573    0.138711    11.00000   -1.20000
AFIX   0
C9    1    0.209950    0.626293    0.166086    11.00000    0.01990    0.02168 =
         0.02936   -0.00236    0.00883   -0.00174
C9A   1    0.273862    0.673350    0.297808    11.00000    0.02739    0.03090 =
         0.04587   -0.01248    0.00140   -0.00068
AFIX 137
H9AA  2    0.325601    0.658025    0.253716    11.00000   -1.50000
H9AB  2    0.271191    0.640950    0.419813    11.00000   -1.50000
H9AC  2    0.266523    0.751800    0.305901    11.00000   -1.50000
AFIX   0
C10   1    0.308879    0.355923   -0.126446    11.00000    0.01737    0.01825 =
         0.01928   -0.00297    0.00404   -0.00067
C11   1    0.379768    0.303353   -0.071960    11.00000    0.02097    0.01500 =
         0.01821   -0.00075    0.00392    0.00035
AFIX  43
H11A  2    0.378502    0.237980   -0.003730    11.00000   -1.20000
AFIX   0
C12   1    0.452386    0.344100   -0.114869    11.00000    0.01851    0.01693 =
         0.01663   -0.00268    0.00276    0.00047
C12A  1    0.527500    0.285931   -0.048014    11.00000    0.02076    0.02121 =
         0.02296    0.00072    0.00182    0.00116
AFIX 137
H12A  2    0.514688    0.222970    0.025481    11.00000   -1.50000
H12B  2    0.561988    0.335044    0.027945    11.00000   -1.50000
H12C  2    0.554680    0.261943   -0.153982    11.00000   -1.50000
AFIX   0
C13   1    0.455008    0.440495   -0.215049    11.00000    0.02024    0.01808 =
         0.01666   -0.00362    0.00507   -0.00189
C13A  1    0.532571    0.488683   -0.261066    11.00000    0.02045    0.02161 =
         0.02323   -0.00160    0.00490   -0.00251
AFIX 137
H13A  2    0.523637    0.562342   -0.308159    11.00000   -1.50000
H13B  2    0.554924    0.444248   -0.355006    11.00000   -1.50000
H13C  2    0.569507    0.490744   -0.149906    11.00000   -1.50000
AFIX   0
C14   1    0.383693    0.491830   -0.271157    11.00000    0.02270    0.01824 =
         0.01889    0.00162    0.00488   -0.00045
AFIX  43
H14A  2    0.384708    0.556674   -0.340890    11.00000   -1.20000
AFIX   0
C15   1    0.311282    0.451145   -0.228302    11.00000    0.01932    0.01944 =
         0.02052    0.00026    0.00398    0.00267
AFIX  43
H15A  2    0.263696    0.487974   -0.268148    11.00000   -1.20000

AFIX   0
HKLF 4

REM  a in P2(1)/c
REM R1 =  0.0507 for    2855 Fo > 4sig(Fo)  and  0.0933 for all    4426 data
REM    215 parameters refined using      0 restraints

END

WGHT      0.0638      0.1582

REM Instructions for potential hydrogen bonds
EQIV $1 -x, -y, -z
HTAB O2 O1_$1

REM Highest difference peak  0.342,  deepest hole -0.232,  1-sigma level  0.058
Q1    1   0.2058  0.3409 -0.0644  11.00000  0.05    0.34
Q2    1   0.1679  0.2004 -0.0641  11.00000  0.05    0.33
Q3    1   0.1603  0.8215  0.1515  11.00000  0.05    0.33
Q4    1   0.1072  0.1582 -0.0346  11.00000  0.05    0.33
Q5    1   0.2217  0.2533 -0.0917  11.00000  0.05    0.32
Q6    1   0.2995  0.6197  0.3526  11.00000  0.05    0.30
Q7    1   0.4927  0.4676 -0.2403  11.00000  0.05    0.29
Q8    1   0.1697  0.4239 -0.0100  11.00000  0.05    0.29
Q9    1   0.1841  0.6598  0.0876  11.00000  0.05    0.29
Q10   1   0.0956  0.5846 -0.0359  11.00000  0.05    0.28
Q11   1   0.2698  0.3315 -0.1153  11.00000  0.05    0.26
Q12   1   0.4199  0.3259 -0.0995  11.00000  0.05    0.26
Q13   1   0.1228  0.5045  0.0161  11.00000  0.05    0.26
Q14   1   0.2378  0.6366  0.2865  11.00000  0.05    0.26
Q15   1   0.3125  0.3993 -0.1742  11.00000  0.05    0.25
Q16   1   0.1378  0.5201 -0.0624  11.00000  0.05    0.24
Q17   1   0.1748  0.6438  0.1969  11.00000  0.05    0.24
Q18   1   0.3445  0.3431 -0.0628  11.00000  0.05    0.24
Q19   1   0.1152  0.2438 -0.0296  11.00000  0.05    0.24
Q20   1   0.4511  0.3987 -0.1198  11.00000  0.05    0.24
;
_shelx_res_checksum   29904

_shelx_hkl_file
;
   0   0  -1   -0.12    0.09
   0   0   1   -0.42    0.06
   0   0   1   -0.23    0.07
   0   0   1   -0.30    0.08
   0   0  -1   -0.41    0.06
   0   0   2  313.03   13.03
   0   0   2  329.69   13.73
   0   0  -2  344.80   13.84
   0   0  -3   -0.25    0.20
   0   0   3   -0.03    0.12
   0   0   3    0.02    0.14
   0   0   4   46.63    2.13
   0   0   4   50.54    2.09
   0   0  -4   50.05    2.25
   0   0  -5   -0.34    0.23
   0   0   5    0.20    0.21
   0   0   5   -0.04    0.15
   0   0   6    2.63    0.40
   0   0   6    2.78    0.33
   0   0  -6    3.10    0.46
   0   0   7    0.03    0.21
   0   0   7   -0.26    0.28
   0   0  -7    0.05    0.37
   0   0  -8    1.81    0.49
   0   0   8    2.01    0.46
   0   0  -9    0.43    0.44
   0   0   9    0.11    0.39
   0   0 -10    0.09    0.47
   0   1   0   -0.04    0.04
   0   1   0   -0.01    0.03
   0   1   0   -0.01    0.01
   0  -1   0   -0.01    0.03
   0  -1   0    0.00    0.02
   0  -1   0    0.01    0.03
   0   1  -1   86.09    3.59
   0   1  -1   87.56    3.65
   0   1   1   83.97    3.42
   0   1   1   84.72    3.60
   0  -1  -1   82.97    3.66
   0  -1   1   85.81    3.45
   0  -1  -1   88.82    3.43
   0  -1   1   89.67    3.66
   0   1   2  310.07   12.31
   0   1   2  307.90   12.89
   0   1  -2  306.58   13.00
   0  -1   2  311.58   12.28
   0  -1   2  311.44   12.80
   0  -1  -2  309.30   13.02
   0   1  -3   11.39    0.67
   0   1   3   11.00    0.61
   0   1   3   12.07    0.58
   0  -1  -3   11.98    0.71
   0  -1   3   12.43    0.62
   0  -1   3   12.30    0.59
   0   1  -4   52.62    2.44
   0   1   4   54.40    2.37
   0   1   4   53.80    2.27
   0  -1   4   54.70    2.35
   0  -1   4   55.42    2.32
   0  -1  -4   53.85    2.47
   0   1  -5    5.24    0.51
   0   1   5    4.95    0.43
   0   1   5    5.32    0.41
   0  -1   5    4.92    0.39
   0  -1  -5    5.35    0.55
   0  -1   5    4.48    0.46
   0   1   6    0.38    0.20
   0   1  -6    0.66    0.36
   0   1   6    0.61    0.26
   0  -1   6    0.53    0.30
   0  -1  -6    0.48    0.39
   0  -1   6    0.65    0.23
   0   1  -7    0.64    0.39
   0   1   7    0.69    0.32
   0   1   7    0.34    0.23
   0  -1  -7    0.38    0.38
   0  -1   7    0.68    0.25
   0  -1   7    0.28    0.33
   0   1  -8    0.35    0.35
   0   1   8   -0.41    0.30
   0   1   8   -0.19    0.23
   0  -1   8    0.17    0.36
   0  -1  -8    0.07    0.39
   0   1  -9    1.28    0.48
   0  -1   9    1.16    0.45
   0  -1  -9    1.85    0.56
   0   1 -10    0.59    0.43
   0  -1 -10    0.87    0.48
   0   2   0    3.86    0.23
   0   2   0    3.31    0.24
   0  -2   0    4.27    0.22
   0   2   1  214.90    8.72
   0   2  -1  225.82    9.29
   0   2   1  221.74    9.12
   0   2  -1  217.92    9.10
   0  -2  -1  224.73    8.71
   0  -2  -1  210.70    9.23
   0  -2   1  221.77    8.72
   0   2  -2  121.68    5.10
   0   2  -2  123.62    5.20
   0   2   2  121.26    5.14
   0   2   2  121.56    4.87
   0  -2   2  123.89    4.93
   0  -2  -2  122.32    5.22
   0   2  -3    1.65    0.19
   0   2   3    1.88    0.25
   0   2  -3    1.96    0.28
   0   2   3    1.73    0.19
   0  -2   3    1.41    0.27
   0  -2  -3    2.48    0.34
   0   2  -4   17.93    0.97
   0   2   4   19.28    0.94
   0   2   4   19.14    0.87
   0  -2   4   18.17    0.89
   0  -2   4   18.67    0.94
   0  -2  -4   18.97    1.03
   0   2  -5    0.85    0.27
   0   2   5    0.73    0.21
   0   2   5    1.37    0.23
   0  -2   5    0.93    0.20
   0  -2   5    1.14    0.30
   0  -2  -5    0.81    0.36
   0   2   6    0.15    0.24
   0   2  -6    0.12    0.27
   0   2   6   -0.06    0.20
   0  -2  -6   -0.76    0.36
   0  -2   6    0.05    0.18
   0  -2   6   -0.20    0.29
   0   2   7    2.96    0.42
   0   2  -7    2.92    0.32
   0   2   7    2.00    0.35
   0   2  -7    2.46    0.49
   0  -2   7    3.18    0.49
   0  -2  -7    1.96    0.48
   0   2   8    3.31    0.49
   0   2   8    3.45    0.46
   0   2  -8    4.87    0.63
   0  -2   8    3.31    0.55
   0  -2  -8    3.89    0.65
   0   2  -9    0.08    0.39
   0  -2   9    0.26    0.41
   0  -2  -9    0.57    0.48
   0   2 -10    1.16    0.46
   0  -2 -10    0.30    0.49
   0  -2  10    0.59    0.53
   0   3   0   -1.10    0.18
   0   3   0   -0.26    0.13
   0  -3   0   -0.31    0.14
   0   3  -1   57.06    2.51
   0   3   1   56.94    2.35
   0   3  -1   59.89    2.54
   0   3   1   58.91    2.53
   0  -3   1   60.85    2.42
   0  -3  -1   59.71    2.55
   0  -3  -1   59.46    2.35
   0   3  -2   -0.01    0.11
   0   3   2   -0.05    0.07
   0   3   2    0.06    0.15
   0   3  -2   -0.07    0.14
   0   3   2   -0.01    0.08
   0  -3  -2   -0.15    0.14
   0  -3   2    0.28    0.19
   0   3   3    0.20    0.18
   0   3  -3    0.18    0.20
   0   3  -3    0.43    0.14
   0   3   3    0.64    0.13
   0  -3   3    0.51    0.22
   0  -3  -3    0.77    0.25
   0   3   4   25.73    1.12
   0   3   4   24.65    1.24
   0   3  -4   25.69    1.18
   0   3  -4   25.23    1.26
   0  -3   4   26.31    1.24
   0  -3  -4   26.10    1.33
   0   3  -5    2.72    0.37
   0   3   5    3.33    0.32
   0   3  -5    2.92    0.29
   0   3   5    3.71    0.39
   0  -3   5    2.80    0.41
   0  -3  -5    3.31    0.49
   0   3   6    0.02    0.22
   0   3   6    0.20    0.21
   0   3  -6    0.05    0.26
   0   3  -6   -0.09    0.15
   0  -3  -6   -0.37    0.35
   0  -3   6    0.37    0.32
   0   3  -7   -0.02    0.30
   0   3   7   -0.01    0.23
   0   3   7   -0.15    0.25
   0  -3   7    0.26    0.37
   0  -3  -7   -0.16    0.43
   0   3  -8   -0.08    0.33
   0   3   8   -0.01    0.25
   0  -3  -8   -0.37    0.41
   0  -3   8   -0.09    0.38
   0   3  -9    0.43    0.37
   0  -3   9    0.01    0.43
   0  -3  -9    0.34    0.54
   0   3 -10    2.82    0.56
   0  -3 -10    2.13    0.63
   0  -3  10    1.14    0.57
   0   4   0   14.57    0.71
   0   4   0   14.02    0.72
   0  -4   0   14.74    0.67
   0   4   1    1.64    0.24
   0   4  -1    1.40    0.18
   0   4  -1    1.51    0.22
   0  -4  -1    1.31    0.19
   0  -4   1    1.81    0.23
   0  -4  -1    1.53    0.14
   0   4   2   15.22    0.83
   0   4  -2   15.37    0.79
   0   4  -2   16.02    0.78
   0   4   2   15.49    0.66
   0  -4   2   15.41    0.80
   0  -4  -2   16.03    0.67
   0  -4  -2   15.54    0.81
   0   4  -3   59.23    2.67
   0   4   3   60.30    2.45
   0   4   3   62.74    2.67
   0   4  -3   59.76    2.61
   0  -4  -3   60.77    2.73
   0  -4   3   60.78    2.58
   0   4  -4    2.24    0.25
   0   4   4    2.53    0.23
   0   4  -4    2.82    0.33
   0   4   4    1.89    0.28
   0  -4  -4    2.23    0.37
   0  -4   4    2.10    0.34
   0   4   5    0.36    0.25
   0   4   5    0.29    0.17
   0   4  -5    0.28    0.27
   0   4  -5    0.72    0.19
   0  -4  -5    0.58    0.34
   0  -4   5    0.21    0.30
   0   4   6   16.67    0.86
   0   4   6   17.23    0.98
   0   4  -6   16.32    0.88
   0   4  -6   16.67    1.02
   0  -4  -6   15.81    1.10
   0  -4   6   17.01    1.01
   0   4   7    0.51    0.29
   0   4  -7    0.51    0.35
   0  -4  -7    0.39    0.43
   0  -4   7    0.77    0.41
   0   4   8    0.30    0.30
   0   4  -8    0.42    0.35
   0  -4   8    0.66    0.45
   0  -4  -8   -0.02    0.50
   0   4  -9    0.36    0.37
   0  -4  -9    0.28    0.59
   0  -4   9   -0.68    0.42
   0   5   0   -0.24    0.19
   0   5   0    0.11    0.15
   0  -5   0    0.02    0.15
   0   5   1   51.91    2.28
   0   5  -1   51.58    2.25
   0   5  -1   50.71    2.25
   0  -5  -1   52.47    2.09
   0  -5   1   52.03    2.16
   0  -5  -1   49.05    2.27
   0   5   2    7.24    0.54
   0   5  -2    6.95    0.49
   0   5  -2    7.35    0.48
   0  -5  -2    7.13    0.35
   0  -5   2    7.63    0.49
   0  -5  -2    7.26    0.51
   0   5  -3   13.62    0.76
   0   5   3   13.78    0.61
   0   5  -3   13.86    0.74
   0   5   3   14.27    0.79
   0  -5  -3   15.15    0.82
   0  -5   3   13.58    0.80
   0   5  -4    6.24    0.49
   0   5  -4    5.93    0.45
   0   5   4    5.82    0.51
   0   5   4    6.18    0.35
   0  -5  -4    6.38    0.56
   0  -5   4    6.56    0.57
   0   5   5    4.03    0.32
   0   5   5    3.60    0.45
   0   5  -5    3.97    0.44
   0   5  -5    4.18    0.38
   0  -5   5    3.43    0.48
   0  -5  -5    4.08    0.55
   0   5   6    5.26    0.55
   0   5  -6    4.99    0.53
   0   5  -6    4.44    0.44
   0  -5  -6    5.26    0.68
   0  -5   6    5.63    0.63
   0   5  -7    1.97    0.41
   0   5   7    1.79    0.40
   0  -5   7    3.16    0.56
   0  -5  -7    1.82    0.55
   0   5   8    0.49    0.34
   0   5  -8    2.01    0.45
   0  -5  -8    0.39    0.56
   0  -5   8    0.98    0.49
   0   5   9    0.41    0.37
   0   5  -9    0.32    0.36
   0  -5  -9   -0.26    0.48
   0  -5   9   -0.02    0.44
   0   6   0  306.53   12.57
   0  -6   0  296.86   12.70
   0  -6   0  299.75   11.96
   0   6  -1    7.53    0.54
   0   6  -1    7.51    0.47
   0   6   1    7.58    0.57
   0  -6  -1    7.54    0.50
   0  -6   1    7.27    0.51
   0  -6  -1    7.73    0.41
   0   6   2   15.09    0.86
   0   6  -2   14.83    0.78
   0   6  -2   15.26    0.81
   0  -6  -2   15.01    0.65
   0  -6  -2   15.17    0.82
   0  -6   2   14.86    0.80
   0   6   3    9.07    0.42
   0   6  -3    8.60    0.56
   0   6  -3    9.36    0.57
   0   6   3   10.00    0.66
   0  -6   3    8.34    0.63
   0  -6  -3    8.89    0.66
   0   6  -4   -0.04    0.21
   0   6   4    0.02    0.09
   0   6   4   -0.13    0.19
   0   6  -4    0.00    0.20
   0  -6  -4    0.35    0.27
   0  -6   4   -0.03    0.25
   0   6   5    5.44    0.57
   0   6  -5    5.21    0.51
   0   6  -5    4.71    0.46
   0  -6  -5    3.89    0.57
   0  -6   5    5.13    0.58
   0   6  -6    2.20    0.35
   0   6  -6    2.91    0.43
   0   6   6    1.85    0.41
   0  -6  -6    3.32    0.60
   0  -6   6    2.47    0.51
   0   6   7    2.36    0.44
   0   6  -7    1.51    0.37
   0  -6   7    2.63    0.52
   0  -6  -7    2.37    0.61
   0   6  -8    2.54    0.47
   0   6   8    2.70    0.50
   0  -6   8    2.25    0.60
   0  -6  -8    2.84    0.69
   0   6   9   -0.01    0.36
   0   6  -9    0.32    0.37
   0  -6  -9    0.33    0.54
   0  -6   9    0.42    0.54
   0   7   0   -0.07    0.23
   0  -7   0    0.12    0.17
   0  -7   0   -0.04    0.13
   0   7  -1    0.73    0.20
   0   7  -1    0.73    0.26
   0   7   1    1.16    0.27
   0  -7  -1    0.45    0.15
   0  -7  -1    0.84    0.21
   0  -7   1    0.86    0.24
   0   7  -2   13.61    0.77
   0   7   2   15.90    0.87
   0   7  -2   14.24    0.81
   0  -7  -2   14.70    0.65
   0  -7  -2   14.17    0.84
   0  -7   2   14.45    0.82
   0   7   3    3.03    0.19
   0   7  -3    2.77    0.33
   0   7   3    2.74    0.40
   0   7  -3    2.95    0.36
   0  -7   3    3.60    0.43
   0  -7  -3    3.24    0.43
   0   7  -4    8.14    0.60
   0   7   4    7.52    0.66
   0   7  -4    8.20    0.59
   0  -7   4    7.83    0.71
   0  -7  -4    8.07    0.69
   0   7  -5    6.46    0.55
   0   7   5    7.55    0.65
   0   7  -5    5.68    0.57
   0  -7  -5    6.44    0.70
   0  -7   5    5.65    0.64
   0   7   6    1.57    0.41
   0   7  -6    1.45    0.36
   0  -7  -6    1.43    0.53
   0  -7   6    1.37    0.42
   0   7  -7    9.62    0.77
   0   7   7    9.58    0.82
   0  -7  -7    9.20    0.98
   0  -7   7    8.75    0.87
   0   7  -8    2.91    0.51
   0   7   8    2.51    0.51
   0  -7  -8    2.43    0.72
   0  -7   8    2.81    0.63
   0   7   9   -0.18    0.35
   0   7  -9    0.70    0.38
   0  -7  -9   -0.61    0.61
   0  -7   9    0.30    0.55
   0   8   0    4.97    0.50
   0  -8   0    4.64    0.40
   0  -8   0    5.52    0.41
   0   8   1   17.39    1.01
   0   8  -1   18.59    0.97
   0   8  -1   18.79    1.01
   0  -8  -1   19.45    0.87
   0  -8  -1   18.41    0.98
   0  -8   1   18.95    0.95
   0   8  -2    2.92    0.37
   0   8  -2    2.46    0.30
   0   8   2    2.37    0.36
   0  -8   2    2.50    0.35
   0  -8  -2    2.56    0.36
   0  -8  -2    2.48    0.22
   0   8  -3    2.79    0.37
   0   8   3    1.64    0.36
   0   8  -3    2.10    0.32
   0  -8   3    1.97    0.41
   0  -8  -3    1.99    0.36
   0   8  -4    5.67    0.52
   0   8  -4    5.93    0.54
   0   8   4    6.18    0.62
   0  -8   4    5.15    0.61
   0  -8  -4    5.92    0.65
   0   8   5    2.14    0.41
   0   8  -5    2.48    0.37
   0   8  -5    2.64    0.39
   0  -8   5    1.37    0.43
   0  -8  -5    2.17    0.49
   0   8  -6   11.25    0.79
   0   8   6   11.27    0.84
   0  -8   6   10.69    0.94
   0  -8  -6    9.92    0.94
   0   8  -7    4.70    0.58
   0   8   7    6.03    0.70
   0  -8  -7    5.36    0.80
   0  -8   7    4.39    0.69
   0   8   8    4.62    0.64
   0   8  -8    3.51    0.53
   0  -8   8    2.69    0.61
   0  -8  -8    3.77    0.82
   0   8   9    0.93    0.47
   0  -8   9    0.47    0.56
   0  -8  -9   -0.19    0.68
   0   9   0    0.07    0.25
   0  -9   0    0.03    0.20
   0  -9   0   -0.05    0.16
   0   9   1    8.35    0.66
   0   9  -1    7.77    0.66
   0   9  -1    8.12    0.57
   0  -9   1    7.79    0.58
   0  -9  -1    8.86    0.50
   0  -9  -1    8.81    0.61
   0   9  -2    0.18    0.21
   0   9   2    0.35    0.33
   0   9  -2    0.29    0.29
   0  -9  -2    0.45    0.24
   0  -9  -2    0.41    0.14
   0  -9   2    0.42    0.30
   0   9  -3    0.62    0.25
   0   9  -3    0.52    0.30
   0   9   3    1.00    0.38
   0  -9  -3    0.92    0.32
   0  -9   3    0.94    0.38
   0   9  -4   10.36    0.71
   0   9  -4   10.29    0.74
   0   9   4    9.71    0.79
   0  -9  -4   11.66    0.90
   0  -9   4   10.19    0.82
   0   9   5    0.13    0.35
   0   9  -5    0.12    0.29
   0   9  -5    0.11    0.23
   0  -9  -5    0.68    0.40
   0  -9   5    0.52    0.40
   0   9  -6    5.73    0.61
   0   9   6    6.15    0.67
   0  -9  -6    5.11    0.77
   0  -9   6    5.37    0.73
   0   9  -7    1.73    0.40
   0   9   7    1.71    0.47
   0  -9  -7    1.44    0.58
   0  -9   7    1.30    0.54
   0   9  -8    2.11    0.50
   0   9   8    0.69    0.45
   0  -9   8    1.39    0.61
   0  -9  -8    0.56    0.59
   0  10   0    6.98    0.68
   0 -10   0    8.45    0.58
   0 -10   0    7.76    0.56
   0  10  -1   -0.25    0.24
   0  10   1   -0.22    0.26
   0 -10  -1    0.07    0.19
   0 -10  -1    0.32    0.23
   0 -10   1    0.26    0.27
   0 -10   1    0.19    0.18
   0  10  -2    9.94    0.69
   0  10  -2    9.90    0.75
   0  10   2    8.87    0.80
   0 -10  -2   10.86    0.54
   0 -10   2   10.76    0.75
   0 -10  -2    9.72    0.73
   0  10  -3    2.59    0.38
   0  10   3    3.10    0.52
   0  10  -3    2.98    0.44
   0 -10   3    2.65    0.49
   0 -10  -3    3.05    0.47
   0  10  -4    1.88    0.35
   0  10   4    1.55    0.45
   0  10  -4    1.69    0.39
   0 -10  -4    0.81    0.44
   0 -10   4    1.87    0.50
   0  10   5    2.90    0.52
   0  10  -5    2.27    0.41
   0  10  -5    2.30    0.39
   0 -10  -5    2.05    0.52
   0 -10   5    2.28    0.51
   0  10   6    2.03    0.47
   0  10  -6    2.13    0.41
   0 -10   6    3.20    0.65
   0 -10  -6    2.84    0.60
   0  10  -7    0.56    0.33
   0  10   7    0.29    0.35
   0 -10   7    0.01    0.45
   0 -10  -7   -1.08    0.44
   0  10   8    1.28    0.50
   0 -10   8    0.91    0.60
   0 -10  -8    0.54    0.66
   0  11   0   -0.33    0.33
   0 -11   0   -0.14    0.19
   0 -11   0    0.11    0.24
   0  11   1    0.95    0.40
   0  11  -1    0.69    0.37
   0 -11   1    0.73    0.24
   0 -11   1    0.98    0.32
   0 -11  -1    1.19    0.25
   0 -11  -1    0.23    0.26
   0  11  -2    7.18    0.67
   0  11   2    5.93    0.65
   0  11  -2    6.64    0.59
   0 -11  -2    7.13    0.65
   0 -11   2    6.78    0.63
   0  11  -3    1.86    0.41
   0  11  -3    1.72    0.33
   0  11   3    1.45    0.42
   0 -11  -3    2.49    0.47
   0 -11   3    1.76    0.46
   0  11  -4   10.43    0.80
   0  11  -4   10.94    0.76
   0  11   4   10.41    0.91
   0 -11   4   11.94    0.95
   0 -11  -4   10.91    0.90
   0  11  -5    3.70    0.49
   0  11   5    4.44    0.64
   0 -11  -5    2.74    0.58
   0 -11   5    3.87    0.66
   0  11   6    1.90    0.52
   0  11  -6    2.58    0.46
   0 -11   6    2.34    0.59
   0 -11  -6    1.93    0.67
   0  11   7    1.52    0.52
   0 -11   7    0.71    0.58
   0 -11  -7    0.68    0.64
   0  12   0   22.87    1.33
   0 -12   0   23.18    1.30
   0 -12   0   25.68    1.21
   0  12   1    0.03    0.34
   0  12  -1    0.57    0.38
   0 -12  -1    0.28    0.25
   0 -12   1    0.27    0.23
   0 -12   1    0.23    0.31
   0 -12  -1   -0.12    0.23
   0  12  -2   20.42    1.13
   0  12   2   20.76    1.25
   0  12  -2   20.99    1.20
   0 -12   2   19.34    1.15
   0 -12  -2   19.06    1.17
   0  12   3    1.10    0.40
   0  12  -3    0.81    0.36
   0  12  -3    0.41    0.29
   0 -12  -3    0.45    0.34
   0 -12   3    0.82    0.41
   0  12  -4    2.11    0.44
   0  12  -4    1.60    0.35
   0  12   4    1.81    0.53
   0 -12  -4    1.91    0.48
   0 -12   4    1.76    0.53
   0  12   5    0.58    0.43
   0  12  -5    0.30    0.30
   0 -12   5    0.62    0.52
   0 -12  -5   -0.54    0.48
   0  12   6    0.10    0.37
   0 -12   6   -0.06    0.48
   0 -12  -6   -0.54    0.46
   0  12   7    2.41    0.57
   0 -12   7    1.85    0.67
   0 -12  -7    0.65    0.70
   0  13   0   -0.06    0.31
   0 -13   0    0.12    0.25
   0 -13   0   -0.11    0.24
   0  13  -1    0.35    0.36
   0  13   1    0.40    0.39
   0 -13   1    0.17    0.23
   0 -13   1    0.25    0.29
   0 -13  -1    0.07    0.27
   0  13  -2    2.68    0.51
   0  13   2    3.38    0.56
   0 -13  -2    2.49    0.46
   0 -13   2    2.62    0.37
   0 -13   2    2.32    0.46
   0  13  -3    0.12    0.26
   0  13   3    0.31    0.42
   0  13  -3    0.08    0.34
   0 -13  -3    0.83    0.42
   0 -13   3   -0.17    0.37
   0  13  -4    0.27    0.35
   0  13   4    1.33    0.49
   0  13  -4    0.48    0.30
   0 -13  -4    0.38    0.47
   0 -13   4    0.13    0.46
   0  13   5    0.59    0.43
   0 -13  -5   -0.19    0.53
   0 -13   5    0.03    0.50
   0  13   6    6.81    0.81
   0 -13   6    5.50    0.81
   0 -13  -6    5.38    0.92
   0  14   0    2.88    0.53
   0 -14   0    2.18    0.42
   0  14  -1    0.29    0.34
   0  14   1    0.50    0.42
   0 -14  -1    0.05    0.28
   0 -14   1   -0.11    0.24
   0 -14   1    0.53    0.32
   0  14   2   -0.09    0.43
   0  14  -2    0.24    0.35
   0 -14   2    0.58    0.24
   0 -14   2   -0.06    0.36
   0 -14  -2   -0.21    0.34
   0  14  -3   -0.06    0.30
   0  14   3    0.64    0.47
   0  14  -3    0.23    0.38
   0 -14  -3   -0.50    0.38
   0 -14   3    0.49    0.41
   0  14   4    0.62    0.48
   0 -14   4    0.68    0.44
   0 -14  -4    0.63    0.51
   0  14   5    1.51    0.52
   0 -14   5    1.01    0.57
   0 -14  -5    0.81    0.58
   0  14   6   -0.04    0.43
   0 -14  -6   -0.53    0.51
   0  15   0    0.28    0.41
   0 -15   0   -0.17    0.26
   0  15  -1    0.57    0.42
   0  15   1    0.91    0.46
   0 -15   1    0.28    0.28
   0 -15  -1    0.23    0.32
   0  15   2    0.08    0.42
   0  15  -2    0.12    0.34
   0 -15  -2   -0.70    0.33
   0 -15   2    0.01    0.36
   0  15  -3    0.22    0.38
   0  15   3    0.27    0.48
   0 -15   3   -0.31    0.39
   0 -15  -3   -1.09    0.40
   0  15   4    0.93    0.51
   0 -15  -4    0.29    0.45
   0 -15   4    0.30    0.47
   0  15   5    0.81    0.54
   0 -15  -5   -0.78    0.53
   0 -15   5    1.19    0.62
   0  16   0    5.45    0.76
   0 -16   0    4.92    0.62
   0  16  -1    0.09    0.35
   0  16   1    0.40    0.42
   0 -16  -1    0.24    0.34
   0  16  -2    1.02    0.44
   0  16   2    0.55    0.48
   0 -16  -2   -0.27    0.40
   0  16  -3    1.76    0.46
   0  16   3    0.94    0.45
   0 -16  -3   -1.03    0.44
   0 -16   3    0.16    0.43
   0  17   0    0.85    0.49
   0  17  -1    5.05    0.71
   0  17   1    3.83    0.71
   0  17  -2    4.47    0.66
   0  17   2    3.91    0.74
   1   0 -10    0.76    0.51
   1   0  -9    0.52    0.41
  -1   0   9   -0.58    0.36
   1   0  -8    0.40    0.36
  -1   0   8   -0.01    0.33
  -1   0   7    0.04    0.20
  -1   0   7   -0.07    0.29
   1   0  -7    0.22    0.35
  -1   0   6    0.28    0.27
  -1   0   6    0.01    0.17
   1   0  -6    0.31    0.35
  -1   0   5   -0.32    0.18
   1   0  -5   -0.24    0.26
  -1   0   5    0.22    0.14
   1   0  -4    7.52    0.59
  -1   0   4    7.84    0.46
  -1   0   4    8.80    0.51
   1   0  -3   -0.19    0.23
  -1   0   3   -0.03    0.12
  -1   0   3   -0.01    0.15
  -1   0   2  208.80    8.59
   1   0  -2  220.40    9.13
  -1   0   2  220.04    8.96
   1   0  -1   -0.06    0.07
  -1   0   1   -0.03    0.08
   1   0  -1   -0.05    0.04
  -1   0   1   -0.08    0.04
   1   0  -1   -0.19    0.09
   1   0   0   52.26    2.18
   1   0   0   52.68    2.21
  -1   0  -1   -0.06    0.07
   1   0   1   -0.02    0.08
   1   0   1   -0.06    0.07
  -1   0  -1   -0.04    0.07
  -1   0  -1    0.04    0.08
   1   0   1   -0.05    0.08
   1   0   2  976.22   39.25
  -1   0  -2  990.48   41.62
   1   0   2 1000.00   41.08
  -1   0  -3    0.16    0.21
   1   0   3    0.07    0.16
   1   0   3   -0.08    0.14
   1   0   4  116.31    4.97
   1   0   4  118.12    4.77
  -1   0  -4  117.06    5.08
  -1   0  -5   -0.32    0.27
   1   0   5    0.27    0.21
   1   0   5   -0.11    0.16
   1   0   6   76.82    3.21
   1   0   6   73.80    3.30
  -1   0  -6   74.61    3.44
  -1   0  -7   -0.27    0.29
   1   0   7    0.46    0.30
   1   0   7    0.09    0.23
  -1   0  -8   -0.22    0.33
   1   0   8   -0.15    0.32
   1   0   8    0.36    0.26
  -1   0  -9   -0.28    0.35
   1   0   9   -0.04    0.36
  -1   0 -10    0.99    0.54
   1   1 -10    0.18    0.39
  -1  -1  10   -0.96    0.40
   1  -1 -10   -0.20    0.46
  -1   1   9   -0.30    0.37
   1   1  -9    0.12    0.40
  -1  -1   9   -0.27    0.36
   1  -1  -9    0.49    0.47
  -1   1   8    0.35    0.34
   1   1  -8    1.01    0.41
   1  -1  -8    1.58    0.50
  -1  -1   8    0.73    0.41
  -1   1   7    0.84    0.33
   1   1  -7    0.71    0.36
  -1   1   7    0.65    0.24
   1  -1  -7    1.12    0.44
  -1  -1   7    0.45    0.35
  -1  -1   7    0.44    0.22
  -1   1   6    2.23    0.33
  -1   1   6    1.52    0.26
   1   1  -6    1.49    0.37
  -1  -1   6    1.09    0.33
  -1  -1   6    1.46    0.25
   1  -1  -6    1.35    0.40
  -1   1   5    6.30    0.43
   1   1  -5    5.76    0.57
  -1   1   5    5.95    0.47
   1  -1  -5    6.35    0.57
  -1  -1   5    5.66    0.40
  -1  -1   5    5.99    0.50
  -1   1   4    1.29    0.21
  -1   1   4    1.23    0.20
   1   1  -4    0.95    0.28
   1  -1  -4    1.11    0.31
  -1  -1   4    1.25    0.26
  -1  -1   4    1.56    0.19
   1   1  -3    2.41    0.31
  -1   1   3    2.78    0.26
  -1   1   3    2.78    0.26
   1  -1  -3    3.43    0.37
  -1  -1   3    2.91    0.29
  -1  -1   3    2.79    0.23
   1   1  -2   66.43    2.89
  -1   1   2   65.69    2.82
   1   1  -2   65.51    2.79
  -1   1   2   65.59    2.70
   1  -1  -2   69.08    2.90
  -1  -1   2   67.53    2.72
  -1  -1   2   67.58    2.79
  -1   1   1   12.72    0.56
   1   1  -1   11.78    0.57
   1   1  -1   12.19    0.52
   1  -1  -1   11.78    0.59
  -1  -1   1   11.57    0.51
  -1  -1   1   11.79    0.54
   1  -1  -1   12.59    0.56
   1  -1  -1   11.43    0.52
  -1   1   0   97.95    3.92
  -1   1   0   94.27    3.98
   1   1   0   90.11    3.97
   1   1   0   94.96    3.91
  -1   1   0   94.78    3.75
   1  -1   0   93.54    3.96
   1  -1   0   92.70    3.75
  -1  -1   0   94.13    3.97
  -1  -1   0   95.63    3.91
   1  -1   0   96.90    3.92
  -1  -1   0   93.06    3.73
  -1   1  -1    3.70    0.22
   1   1   1    2.94    0.22
   1   1   1    3.33    0.17
  -1  -1  -1    3.53    0.17
   1  -1   1    2.89    0.24
  -1  -1  -1    3.30    0.23
  -1   1  -2  132.46    5.55
   1   1   2  128.38    5.48
   1   1   2  132.66    5.22
  -1  -1  -2  130.25    5.57
   1  -1   2  131.11    5.47
   1  -1   2  131.43    5.25
   1   1   3   24.70    1.15
   1   1   3   24.09    1.09
  -1   1  -3   25.80    1.20
  -1  -1  -3   24.44    1.20
   1  -1   3   25.78    1.14
   1  -1   3   24.76    1.14
   1   1   4    0.52    0.19
  -1   1  -4    0.55    0.23
   1   1   4    0.71    0.19
   1  -1   4    0.70    0.18
   1  -1   4    0.62    0.24
  -1  -1  -4    0.95    0.28
  -1   1  -5    3.84    0.45
   1   1   5    4.15    0.38
   1   1   5    3.18    0.35
  -1  -1  -5    3.70    0.44
   1  -1   5    4.02    0.36
   1  -1   5    3.51    0.40
  -1   1  -6    6.03    0.59
   1   1   6    5.28    0.49
   1   1   6    5.40    0.50
   1  -1   6    5.34    0.48
   1  -1   6    4.85    0.52
  -1  -1  -6    4.52    0.56
   1   1   7   -0.32    0.26
  -1   1  -7    0.43    0.38
   1   1   7    0.56    0.26
   1  -1   7    0.40    0.23
   1  -1   7    0.27    0.30
  -1  -1  -7    0.23    0.41
   1   1   8   -0.19    0.32
   1   1   8    0.58    0.29
  -1   1  -8    1.01    0.42
   1  -1   8    0.28    0.35
  -1  -1  -8    1.33    0.47
  -1   1  -9    0.53    0.44
  -1  -1  -9    0.36    0.41
   1  -1   9   -0.26    0.37
  -1   1 -10    0.15    0.41
  -1  -1 -10    0.34    0.49
   1   2 -10    0.17    0.38
   1  -2 -10    0.56    0.54
  -1  -2  10   -0.36    0.47
   1   2  -9    0.38    0.39
  -1  -2   9    0.64    0.44
   1  -2  -9    0.22    0.43
   1   2  -8    3.71    0.58
  -1   2   8    4.57    0.54
  -1   2   8    3.14    0.42
  -1  -2   8    3.95    0.58
   1  -2  -8    3.73    0.64
   1   2  -7    0.80    0.37
  -1   2   7    0.49    0.25
  -1   2   7    0.29    0.28
   1  -2  -7    0.43    0.39
  -1  -2   7   -0.04    0.34
  -1   2   6   -0.10    0.19
  -1   2   6    0.24    0.22
   1   2  -6   -0.05    0.28
   1  -2  -6    0.07    0.36
  -1  -2   6   -0.02    0.25
  -1  -2   6   -0.19    0.17
   1   2  -5    2.36    0.40
  -1   2   5    3.18    0.33
  -1   2   5    2.73    0.29
   1  -2  -5    2.24    0.40
  -1  -2   5    2.13    0.24
  -1  -2   5    2.93    0.39
  -1   2   4    1.90    0.24
   1   2  -4    1.43    0.28
  -1   2   4    1.41    0.21
  -1  -2   4    1.01    0.25
   1  -2  -4    1.43    0.31
  -1  -2   4    1.80    0.20
  -1   2   3    7.69    0.41
  -1   2   3    7.06    0.44
   1   2  -3    7.29    0.50
   1   2  -3    7.55    0.39
  -1  -2   3    7.69    0.50
   1  -2  -3    7.54    0.53
   1   2  -2  266.91   11.10
   1   2  -2  282.40   11.07
   1   2  -2  271.09   11.27
  -1   2   2  263.36   10.59
  -1   2   2  256.96   11.10
  -1  -2   2  262.37   10.63
   1  -2  -2  269.15   11.27
  -1   2   1   27.15    1.26
   1   2  -1   27.18    1.26
   1   2  -1   27.71    1.22
  -1   2   1   27.35    1.16
  -1  -2   1   31.53    1.20
   1  -2  -1   28.43    1.27
  -1  -2   1   28.64    1.22
   1  -2  -1   28.25    1.17
   1   2   0    0.53    0.11
   1   2   0    0.72    0.12
   1   2   0    0.24    0.06
   1  -2   0    0.84    0.14
  -1  -2   0    0.64    0.09
   1  -2   0    0.38    0.05
   1  -2   0    0.35    0.08
  -1   2  -1   57.14    2.38
   1   2   1   55.23    2.38
  -1   2  -1   55.11    2.37
   1  -2   1   55.68    2.38
  -1  -2  -1   56.54    2.41
   1  -2   1   55.59    2.29
  -1   2  -2   19.23    0.87
   1   2   2   18.27    0.77
  -1   2  -2   18.76    0.85
   1   2   2   17.85    0.87
  -1  -2  -2   18.41    0.90
   1  -2   2   18.52    0.86
  -1  -2  -2   18.57    0.77
   1   2   3    3.91    0.36
  -1   2  -3    3.67    0.34
   1   2   3    3.68    0.28
  -1  -2  -3    4.82    0.45
   1  -2   3    4.38    0.38
   1  -2   3    4.17    0.32
  -1   2  -4   17.91    0.99
   1   2   4   19.08    0.97
   1   2   4   19.53    0.88
  -1  -2  -4   18.75    1.02
   1  -2   4   19.55    0.93
   1  -2   4   18.94    0.97
   1   2   5    6.92    0.53
   1   2   5    7.21    0.49
  -1   2  -5    7.00    0.58
  -1  -2  -5    7.07    0.62
   1  -2   5    6.69    0.54
   1  -2   5    7.92    0.51
  -1   2  -6    1.05    0.36
   1   2   6    1.19    0.29
   1   2   6    1.38    0.29
  -1  -2  -6    1.05    0.40
   1  -2   6    1.02    0.27
   1  -2   6    1.53    0.35
   1   2   7    0.03    0.23
  -1   2  -7   -0.08    0.34
   1   2   7    0.31    0.27
   1  -2   7    0.23    0.34
  -1  -2  -7    1.01    0.47
  -1   2  -8    1.33    0.43
   1   2   8    0.63    0.31
  -1  -2  -8    0.50    0.48
   1  -2   8    0.42    0.39
  -1   2  -9    1.86    0.52
  -1  -2  -9    2.02    0.56
   1  -2   9    1.59    0.50
  -1   2 -10    0.70    0.44
  -1  -2 -10    0.43    0.49
   1  -2  10   -0.53    0.42
   1   3 -10    1.35    0.47
  -1  -3  10   -0.66    0.44
   1  -3 -10    0.34    0.57
   1   3  -9    1.61    0.46
  -1  -3   9    1.50    0.55
   1  -3  -9    2.00    0.58
  -1   3   8    4.52    0.50
   1   3  -8    4.21    0.60
   1  -3  -8    4.60    0.74
  -1  -3   8    5.05    0.67
  -1   3   7    0.48    0.25
   1   3  -7    0.79    0.37
  -1   3   7    0.09    0.26
   1  -3  -7    0.19    0.40
  -1  -3   7    0.63    0.34
  -1   3   6    0.24    0.23
   1   3  -6    0.14    0.30
   1   3  -6   -0.10    0.15
  -1   3   6    0.35    0.22
  -1  -3   6    0.45    0.29
   1  -3  -6    0.84    0.43
   1   3  -5    3.10    0.28
  -1   3   5    3.18    0.36
   1   3  -5    2.78    0.37
  -1   3   5    3.15    0.32
  -1  -3   5    2.75    0.41
   1  -3  -5    3.33    0.46
  -1   3   4   17.20    0.79
  -1   3   4   16.21    0.86
   1   3  -4   16.78    0.80
   1   3  -4   16.56    0.91
   1  -3  -4   17.21    0.97
  -1  -3   4   15.75    0.90
   1   3  -3   33.09    1.54
   1   3  -3   31.78    1.44
  -1   3   3   34.48    1.52
  -1   3   3   33.30    1.40
   1  -3  -3   34.15    1.58
  -1  -3   3   32.65    1.48
   1   3  -2   13.46    0.71
   1   3  -2   13.79    0.65
  -1   3   2   13.19    0.70
   1  -3  -2   14.37    0.62
  -1  -3   2   13.71    0.70
   1  -3  -2   14.81    0.74
  -1   3   1    0.34    0.21
   1   3  -1    0.79    0.15
   1   3  -1    0.44    0.14
  -1  -3   1    0.81    0.17
   1  -3  -1    0.75    0.15
   1  -3  -1    0.89    0.13
   1   3   0    0.35    0.13
   1   3   0    0.09    0.14
  -1  -3   0    0.56    0.13
  -1   3  -1   69.37    2.98
   1   3   1   70.21    2.99
   1   3   1   69.45    2.77
  -1   3  -1   72.04    2.98
   1  -3   1   70.22    2.86
  -1  -3  -1   71.49    2.77
  -1  -3  -1   67.44    3.02
   1   3   2    4.16    0.21
  -1   3  -2    4.25    0.32
  -1   3  -2    4.49    0.31
   1   3   2    4.18    0.21
   1   3   2    4.27    0.34
  -1  -3  -2    4.37    0.36
   1  -3   2    4.41    0.38
  -1   3  -3   50.75    2.24
   1   3   3   49.54    2.23
   1   3   3   49.92    2.05
  -1   3  -3   49.63    2.19
  -1  -3  -3   49.95    2.28
   1  -3   3   52.30    2.16
   1   3   4    0.92    0.23
   1   3   4    0.82    0.17
  -1   3  -4    1.07    0.27
  -1   3  -4    0.93    0.18
  -1  -3  -4    1.03    0.28
   1  -3   4    0.95    0.25
  -1   3  -5    1.90    0.26
   1   3   5    1.27    0.23
  -1   3  -5    0.85    0.28
   1   3   5    1.25    0.28
  -1  -3  -5    0.96    0.35
   1  -3   5    1.50    0.36
  -1   3  -6   -0.08    0.28
  -1   3  -6    0.35    0.19
   1   3   6   -0.07    0.21
   1   3   6    0.30    0.26
  -1  -3  -6    0.50    0.43
   1  -3   6    0.11    0.31
   1   3   7    0.17    0.23
   1   3   7    0.40    0.27
  -1   3  -7    0.46    0.21
  -1   3  -7    0.10    0.30
   1  -3   7    0.21    0.35
  -1  -3  -7    0.04    0.44
   1   3   8    0.08    0.27
  -1   3  -8    0.34    0.34
  -1  -3  -8   -0.59    0.38
   1  -3   8   -0.57    0.34
  -1   3  -9    0.63    0.38
   1  -3   9    0.57    0.46
  -1  -3  -9   -0.17    0.46
  -1   3 -10    1.00    0.43
  -1  -3 -10    0.35    0.55
   1   4  -9    0.61    0.39
   1  -4  -9   -0.36    0.52
  -1  -4   9   -0.08    0.46
   1   4  -8    0.32    0.37
  -1   4   8    0.17    0.26
   1  -4  -8   -0.25    0.40
  -1  -4   8   -0.11    0.41
  -1   4   7    0.31    0.25
   1   4  -7    0.07    0.27
   1  -4  -7    0.13    0.42
  -1  -4   7   -0.14    0.37
   1   4  -6    2.00    0.28
   1   4  -6    1.94    0.41
  -1   4   6    2.54    0.37
  -1   4   6    2.00    0.30
  -1  -4   6    2.00    0.42
   1  -4  -6    2.16    0.50
   1   4  -5   -0.12    0.21
   1   4  -5   -0.01    0.15
  -1   4   5    0.08    0.15
  -1   4   5    0.17    0.22
  -1  -4   5    0.00    0.29
   1  -4  -5    0.00    0.35
  -1   4   4   31.39    1.36
  -1   4   4   30.83    1.49
   1   4  -4   32.85    1.54
   1   4  -4   30.97    1.41
   1  -4  -4   30.68    1.57
  -1  -4   4   32.20    1.48
   1   4  -3   15.50    0.74
  -1   4   3   13.89    0.81
  -1   4   3   14.92    0.67
   1   4  -3   14.92    0.81
  -1  -4   3   15.23    0.80
  -1   4   2    5.86    0.44
   1   4  -2    5.95    0.40
   1   4  -2    5.80    0.42
   1  -4  -2    6.11    0.32
  -1  -4   2    5.83    0.45
   1  -4  -2    6.54    0.44
   1   4  -1   21.40    0.98
   1   4  -1   19.81    0.96
  -1   4   1   19.85    0.98
   1  -4  -1   20.18    0.88
  -1  -4   1   21.02    0.93
   1  -4  -1   21.10    0.97
   1   4   0   42.41    1.90
  -1   4   0   42.46    1.89
   1   4   0   43.64    1.89
  -1  -4   0   44.12    1.77
   1  -4   0   42.48    1.88
   1  -4   0   43.19    1.79
   1   4   1    1.52    0.22
  -1   4  -1    1.82    0.18
  -1   4  -1    2.10    0.27
   1   4   1    1.75    0.14
  -1  -4  -1    1.63    0.22
   1  -4   1    1.85    0.24
  -1  -4  -1    1.66    0.14
  -1   4  -2    5.57    0.36
  -1   4  -2    5.52    0.39
   1   4   2    5.06    0.41
  -1  -4  -2    5.18    0.40
   1  -4   2    4.92    0.42
  -1   4  -3   10.32    0.61
   1   4   3    9.73    0.61
   1   4   3    9.84    0.46
  -1   4  -3   10.29    0.59
  -1  -4  -3   10.27    0.65
   1  -4   3   11.20    0.64
   1   4   4   33.76    1.40
  -1   4  -4   31.71    1.52
   1   4   4   34.32    1.59
  -1   4  -4   34.15    1.58
   1  -4   4   33.09    1.56
  -1  -4  -4   32.73    1.65
  -1   4  -5    2.93    0.40
  -1   4  -5    2.90    0.33
   1   4   5    2.77    0.28
   1   4   5    2.98    0.40
   1  -4   5    3.05    0.43
  -1  -4  -5    2.58    0.44
  -1   4  -6   -0.03    0.29
  -1   4  -6   -0.18    0.19
   1   4   6   -0.13    0.19
   1   4   6    0.09    0.25
  -1  -4  -6    0.16    0.39
   1  -4   6    0.02    0.32
   1   4   7    0.22    0.29
  -1   4  -7    0.15    0.33
  -1  -4  -7    0.00    0.46
   1  -4   7   -0.52    0.34
  -1   4  -8    1.12    0.40
   1   4   8    0.70    0.33
  -1  -4  -8    0.87    0.54
   1  -4   8    0.11    0.41
  -1   4  -9    0.91    0.39
   1   4   9   -0.26    0.31
   1  -4   9    0.00    0.47
  -1  -4  -9    0.22    0.54
   1   5  -9    6.22    0.75
  -1  -5   9    8.03    0.90
   1  -5  -9    8.60    0.98
  -1   5   8   -0.07    0.30
   1   5  -8   -0.05    0.33
   1  -5  -8    0.29    0.48
  -1  -5   8   -0.16    0.41
  -1   5   7    0.09    0.28
   1   5  -7    1.12    0.37
   1  -5  -7    0.51    0.44
  -1  -5   7    0.66    0.38
  -1   5   6    1.77    0.27
   1   5  -6    2.04    0.40
  -1   5   6    2.59    0.40
   1  -5  -6    1.20    0.45
  -1  -5   6    2.77    0.50
   1   5  -5    6.13    0.47
   1   5  -5    7.65    0.63
  -1   5   5    7.08    0.58
  -1   5   5    6.44    0.42
   1  -5  -5    6.85    0.67
  -1  -5   5    6.70    0.65
   1   5  -4   18.17    0.97
  -1   5   4   16.45    0.97
   1   5  -4   18.00    0.88
  -1   5   4   18.38    0.81
  -1  -5   4   18.17    0.98
   1  -5  -4   17.40    1.05
   1   5  -3    7.70    0.49
  -1   5   3    8.80    0.56
  -1   5   3    7.91    0.41
   1   5  -3    7.93    0.54
   1  -5  -3    9.06    0.62
  -1  -5   3    7.46    0.58
   1   5  -2   13.75    0.74
  -1   5   2   13.80    0.78
   1   5  -2   13.33    0.71
  -1  -5   2   13.81    0.74
   1  -5  -2   14.56    0.63
   1  -5  -2   13.68    0.76
   1   5  -1    4.70    0.34
  -1   5   1    3.50    0.37
   1   5  -1    3.62    0.36
   1  -5  -1    4.11    0.34
  -1  -5   1    3.64    0.32
   1  -5  -1    4.49    0.30
   1   5   0    0.21    0.20
   1   5   0    0.18    0.15
  -1   5   0    0.30    0.21
   1  -5   0    0.34    0.13
  -1  -5   0    0.34    0.15
   1  -5   0    0.35    0.17
  -1   5  -1    0.83    0.24
   1   5   1    0.37    0.21
  -1   5  -1    0.59    0.15
  -1  -5  -1    0.44    0.11
   1  -5   1    0.97    0.25
  -1  -5  -1    0.36    0.18
  -1   5  -2   12.29    0.67
   1   5   2   12.13    0.72
  -1   5  -2   12.75    0.70
  -1  -5  -2   13.97    0.74
   1  -5   2   12.89    0.72
   1   5   3    4.13    0.21
   1   5   3    3.86    0.41
   1   5   3    4.20    0.21
  -1   5  -3    3.99    0.37
  -1   5  -3    4.53    0.38
  -1  -5  -3    4.51    0.44
   1  -5   3    5.01    0.45
  -1   5  -4    9.08    0.59
   1   5   4   10.18    0.67
   1   5   4    9.42    0.45
  -1   5  -4    9.84    0.58
   1  -5   4    8.95    0.66
  -1  -5  -4    9.58    0.70
  -1   5  -5    4.05    0.40
  -1   5  -5    3.77    0.43
   1   5   5    4.23    0.32
   1   5   5    4.52    0.49
   1  -5   5    3.41    0.48
  -1  -5  -5    4.08    0.55
  -1   5  -6    8.81    0.62
   1   5   6   10.31    0.76
  -1   5  -6   10.03    0.72
  -1  -5  -6   10.96    0.88
   1  -5   6    9.29    0.81
   1   5   7    1.31    0.36
  -1   5  -7    1.32    0.35
   1  -5   7    1.42    0.47
  -1  -5  -7    0.69    0.50
   1   5   8    0.33    0.31
  -1   5  -8    0.02    0.32
  -1  -5  -8    0.47    0.54
   1  -5   8   -0.08    0.41
  -1   5  -9    2.69    0.53
   1   5   9    1.86    0.44
   1  -5   9    3.02    0.64
  -1  -5  -9    1.85    0.63
   1   6  -9    0.97    0.41
  -1  -6   9    0.16    0.51
   1  -6  -9    0.48    0.55
  -1   6   8    1.63    0.42
   1   6  -8    2.08    0.44
   1  -6  -8    0.17    0.57
  -1  -6   8    2.22    0.57
   1   6  -7    0.03    0.30
  -1   6   7    0.78    0.33
   1  -6  -7    0.42    0.47
  -1  -6   7    0.77    0.40
   1   6  -6    0.85    0.34
  -1   6   6    0.58    0.31
  -1  -6   6    0.08    0.34
   1  -6  -6    0.34    0.42
  -1   6   5   -0.02    0.26
  -1   6   5    0.07    0.14
   1   6  -5    0.17    0.23
   1   6  -5   -0.18    0.20
  -1  -6   5    0.33    0.31
   1  -6  -5   -0.05    0.39
   1   6  -4    0.54    0.23
  -1   6   4    0.51    0.27
  -1   6   4    0.33    0.12
   1   6  -4   -0.01    0.19
   1  -6  -4    0.28    0.29
  -1  -6   4    0.12    0.28
  -1   6   3    0.30    0.25
   1   6  -3    0.09    0.18
   1   6  -3    0.03    0.19
   1  -6  -3    0.75    0.29
  -1  -6   3   -0.29    0.24
  -1   6   2    7.90    0.59
   1   6  -2    7.58    0.51
   1   6  -2    8.35    0.53
  -1  -6   2    8.37    0.56
   1  -6  -2    7.87    0.55
   1  -6  -2    8.05    0.41
   1   6  -1   35.28    1.62
  -1   6   1   36.13    1.65
   1   6  -1   34.34    1.61
   1  -6  -1   35.34    1.49
  -1  -6   1   35.19    1.55
   1  -6  -1   35.05    1.63
   1   6   0    7.03    0.56
   1   6   0    8.41    0.52
  -1   6   0    8.30    0.56
   1  -6   0    7.95    0.47
  -1  -6   0    8.46    0.48
   1  -6   0    7.72    0.48
   1   6   1    3.91    0.39
  -1   6  -1    2.61    0.35
  -1   6  -1    3.51    0.32
  -1  -6  -1    2.99    0.32
  -1  -6  -1    3.13    0.25
   1  -6   1    3.88    0.37
  -1   6  -2   50.92    2.25
   1   6   2   50.41    2.03
   1   6   2   50.73    2.29
  -1   6  -2   49.57    2.25
  -1  -6  -2   51.00    2.02
  -1  -6  -2   49.01    2.31
   1  -6   2   52.26    2.20
  -1   6  -3    0.18    0.16
  -1   6  -3    0.05    0.21
   1   6   3    0.54    0.26
   1  -6   3    0.02    0.27
  -1  -6  -3    0.42    0.24
   1   6   4    8.41    0.40
  -1   6  -4    9.24    0.60
   1   6   4    8.90    0.66
  -1   6  -4    8.94    0.59
  -1  -6  -4    8.07    0.69
   1  -6   4    9.83    0.72
  -1   6  -5   47.09    2.20
   1   6   5   49.58    2.30
  -1   6  -5   48.91    2.26
  -1  -6  -5   48.02    2.37
   1  -6   5   47.65    2.25
   1   6   6    4.71    0.55
  -1   6  -6    5.44    0.50
  -1   6  -6    5.66    0.55
  -1  -6  -6    5.53    0.72
   1  -6   6    4.81    0.61
  -1   6  -7    1.34    0.34
   1   6   7    1.06    0.38
   1  -6   7    1.08    0.49
  -1  -6  -7    0.80    0.50
  -1   6  -8    0.19    0.30
   1   6   8    0.25    0.35
  -1  -6  -8   -0.31    0.53
   1  -6   8    0.80    0.48
  -1   6  -9   -0.31    0.30
   1   6   9   -0.10    0.37
  -1  -6  -9   -0.86    0.50
   1  -6   9   -0.05    0.47
   1   7  -9    0.62    0.37
  -1   7   9    1.12    0.45
   1  -7  -9    1.24    0.71
  -1  -7   9    0.82    0.56
  -1   7   8    0.23    0.34
   1   7  -8    0.27    0.34
   1  -7  -8    0.18    0.51
  -1  -7   8    0.00    0.47
   1   7  -7    4.47    0.58
  -1   7   7    3.94    0.54
   1  -7  -7    3.05    0.64
  -1  -7   7    3.73    0.62
  -1   7   6    0.51    0.33
   1   7  -6    0.70    0.32
   1  -7  -6    0.68    0.46
  -1  -7   6    0.82    0.43
   1   7  -5    0.67    0.26
   1   7  -5    0.31    0.27
  -1   7   5    0.07    0.26
  -1  -7   5    0.04    0.34
   1  -7  -5    0.39    0.39
   1   7  -4    1.71    0.29
  -1   7   4    1.63    0.18
   1   7  -4    2.42    0.36
  -1   7   4    1.80    0.35
   1  -7  -4    1.94    0.42
  -1  -7   4    1.82    0.42
   1   7  -3    3.36    0.37
  -1   7   3    3.81    0.45
   1   7  -3    3.21    0.36
  -1  -7   3    3.30    0.43
   1  -7  -3    2.55    0.38
   1  -7  -3    3.19    0.24
   1   7  -2   -0.11    0.17
   1   7  -2   -0.10    0.19
  -1   7   2    0.16    0.23
  -1  -7   2   -0.01    0.22
   1  -7  -2   -0.13    0.17
   1  -7  -2    0.17    0.12
   1   7  -1    0.46    0.20
   1   7  -1    0.60    0.25
  -1   7   1    0.93    0.28
   1  -7  -1    0.30    0.18
  -1  -7   1    0.56    0.23
   1  -7  -1    0.84    0.18
  -1   7   0    7.84    0.56
   1   7   0    7.61    0.56
  -1  -7   0    7.45    0.50
   1  -7   0    6.93    0.47
   1  -7   0    7.69    0.48
  -1  -7   0    7.60    0.46
  -1   7  -1    0.41    0.17
   1   7   1    0.30    0.22
  -1   7  -1    0.41    0.26
  -1  -7  -1    0.31    0.20
   1  -7   1    1.07    0.25
  -1  -7  -1    0.16    0.13
   1   7   2    2.84    0.40
  -1   7  -2    2.36    0.35
  -1   7  -2    3.01    0.30
  -1  -7  -2    3.05    0.19
  -1  -7  -2    3.08    0.36
   1  -7   2    2.96    0.39
  -1   7  -3    0.18    0.24
   1   7   3    0.48    0.25
  -1   7  -3    0.26    0.18
   1  -7   3    0.48    0.29
  -1  -7  -3    0.07    0.22
  -1   7  -4    3.95    0.41
  -1   7  -4    2.76    0.41
   1   7   4    3.61    0.47
   1  -7   4    3.57    0.50
  -1  -7  -4    3.37    0.51
  -1   7  -5    3.67    0.42
   1   7   5    3.17    0.49
  -1   7  -5    2.85    0.41
  -1  -7  -5    3.04    0.52
   1  -7   5    3.63    0.55
  -1   7  -6   -0.09    0.25
   1   7   6    0.04    0.27
  -1   7  -6    0.11    0.26
   1  -7   6    0.08    0.39
  -1  -7  -6   -0.04    0.44
   1   7   7    8.75    0.77
  -1   7  -7    7.46    0.68
  -1  -7  -7    6.44    0.83
   1  -7   7    6.33    0.75
   1   7   8    0.08    0.34
  -1   7  -8    0.49    0.36
  -1  -7  -8    0.61    0.62
   1  -7   8    0.40    0.50
   1   7   9    0.26    0.39
   1  -7   9    0.25    0.52
  -1  -7  -9   -0.51    0.62
   1   8  -9    0.75    0.36
  -1   8   9    0.01    0.38
   1  -8  -9   -0.51    0.62
  -1  -8   9    0.08    0.54
   1   8  -8    5.32    0.63
  -1   8   8    4.53    0.64
  -1  -8   8    4.54    0.71
   1  -8  -8    5.63    0.86
  -1   8   7    1.47    0.42
   1   8  -7    2.35    0.45
   1  -8  -7    2.26    0.60
  -1  -8   7    1.96    0.51
  -1   8   6    7.40    0.71
   1   8  -6    5.66    0.61
  -1  -8   6    4.14    0.64
   1  -8  -6    5.95    0.78
  -1   8   5    0.76    0.31
   1   8  -5    0.76    0.30
   1   8  -5    0.58    0.29
   1  -8  -5    1.43    0.46
  -1  -8   5    0.94    0.44
   1   8  -4    0.62    0.27
  -1   8   4    0.44    0.30
   1   8  -4    0.63    0.27
   1  -8  -4    0.64    0.35
  -1  -8   4    0.38    0.37
   1   8  -3    0.41    0.26
  -1   8   3    0.33    0.31
   1   8  -3    0.35    0.24
  -1  -8   3    0.57    0.33
   1  -8  -3    0.45    0.12
   1  -8  -3    0.26    0.30
  -1   8   2   30.98    1.55
   1   8  -2   30.99    1.49
   1   8  -2   30.88    1.50
   1  -8  -2   31.99    1.33
   1  -8  -2   31.48    1.53
  -1  -8   2   29.56    1.46
   1   8  -1    3.33    0.37
  -1   8   1    2.83    0.40
   1   8  -1    2.80    0.34
   1  -8  -1    3.20    0.29
  -1  -8   1    2.46    0.33
   1  -8  -1    2.07    0.29
   1   8   0   13.91    0.86
  -1   8   0   16.11    0.88
  -1  -8   0   14.66    0.76
   1  -8   0   13.80    0.79
  -1  -8   0   14.95    0.83
   1  -8   0   15.44    0.78
  -1   8  -1    6.50    0.45
  -1   8  -1    6.50    0.57
   1   8   1    5.69    0.52
   1  -8   1    6.18    0.51
  -1  -8  -1    6.24    0.48
  -1  -8  -1    6.57    0.39
   1   8   2    0.87    0.32
  -1   8  -2    1.13    0.31
  -1   8  -2    0.67    0.19
  -1  -8  -2    0.80    0.11
  -1  -8  -2    0.81    0.27
   1  -8   2    1.06    0.29
   1   8   3    0.89    0.34
  -1   8  -3    0.68    0.23
  -1   8  -3    0.77    0.31
   1  -8   3    0.68    0.31
  -1  -8  -3    1.01    0.30
  -1   8  -4    5.96    0.59
  -1   8  -4    6.69    0.52
   1   8   4    6.39    0.65
  -1  -8  -4    6.19    0.64
   1  -8   4    5.73    0.60
   1   8   5    0.60    0.32
  -1   8  -5    0.68    0.32
  -1   8  -5    1.31    0.30
   1  -8   5    0.60    0.38
  -1  -8  -5    0.70    0.39
  -1   8  -6    0.53    0.29
   1   8   6    0.38    0.32
   1  -8   6    0.34    0.43
  -1  -8  -6   -0.43    0.43
  -1   8  -7    1.76    0.39
   1   8   7    1.88    0.44
  -1  -8  -7    1.36    0.55
   1  -8   7    1.33    0.54
  -1   8  -8    0.49    0.33
   1   8   8    0.39    0.38
   1  -8   8    0.54    0.52
  -1  -8  -8    0.75    0.66
  -1  -8  -9    0.14    0.62
   1   9  -8    2.81    0.52
  -1   9   8    1.74    0.49
   1  -9  -8    0.14    0.65
  -1  -9   8    0.12    0.52
  -1   9   7    0.73    0.38
   1   9  -7    0.65    0.34
   1  -9  -7   -0.31    0.52
  -1  -9   7   -0.20    0.46
   1   9  -6    3.73    0.50
  -1   9   6    2.60    0.48
  -1  -9   6    3.25    0.58
   1  -9  -6    3.72    0.65
  -1   9   5   -0.14    0.29
   1   9  -5    0.44    0.27
   1   9  -5    0.84    0.37
  -1  -9   5    0.29    0.39
   1  -9  -5    0.43    0.45
   1   9  -4    1.10    0.32
  -1   9   4    1.23    0.37
   1   9  -4    0.92    0.31
   1  -9  -4    1.40    0.46
  -1  -9   4    1.44    0.45
  -1   9   3    3.43    0.49
   1   9  -3    2.39    0.37
   1   9  -3    2.84    0.40
   1  -9  -3    2.19    0.44
  -1  -9   3    2.55    0.41
   1  -9  -3    2.81    0.24
   1   9  -2    2.41    0.39
  -1   9   2    2.44    0.39
   1   9  -2    2.03    0.32
  -1  -9   2    1.90    0.36
   1  -9  -2    1.58    0.32
   1  -9  -2    2.83    0.26
   1   9  -1    1.13    0.33
  -1   9   1    0.92    0.35
   1   9  -1    0.87    0.24
  -1  -9   1    1.18    0.29
   1  -9  -1    0.91    0.23
   1  -9  -1    0.81    0.21
  -1   9   0    1.76    0.37
   1   9   0    2.25    0.34
   1  -9   0    1.99    0.28
   1  -9   0    2.11    0.30
  -1  -9   0    1.93    0.28
  -1  -9   0    2.12    0.30
   1   9   1   13.56    0.84
  -1   9  -1   13.16    0.83
  -1   9  -1   13.14    0.76
  -1  -9  -1   13.40    0.67
   1  -9   1   12.74    0.77
  -1  -9  -1   13.18    0.79
   1   9   2   -0.13    0.29
  -1   9  -2    0.01    0.19
  -1   9  -2    0.43    0.31
  -1  -9  -2    0.63    0.28
   1  -9   2    0.42    0.30
  -1  -9  -2    0.17    0.11
  -1   9  -3   21.32    1.07
   1   9   3   20.72    1.21
  -1   9  -3   19.87    1.14
   1  -9   3   19.69    1.13
  -1  -9  -3   19.71    1.18
  -1   9  -4    4.10    0.44
  -1   9  -4    3.96    0.50
   1   9   4    5.40    0.63
   1  -9   4    3.82    0.54
  -1  -9  -4    4.13    0.57
  -1   9  -5   -0.32    0.28
  -1   9  -5    0.00    0.24
   1   9   5   -0.43    0.30
   1  -9   5   -0.55    0.40
  -1  -9  -5   -0.16    0.41
  -1   9  -6   -0.11    0.24
   1   9   6    0.22    0.34
  -1  -9  -6   -0.41    0.41
   1  -9   6   -0.35    0.43
   1   9   7    0.87    0.42
  -1   9  -7    0.53    0.31
   1  -9   7    0.59    0.50
  -1  -9  -7   -0.07    0.56
   1   9   8    1.69    0.52
  -1  -9  -8    0.35    0.58
   1  -9   8    1.56    0.54
  -1  10   8    0.07    0.39
  -1 -10   8    0.36    0.57
   1 -10  -8   -0.56    0.60
   1  10  -7    0.19    0.32
  -1  10   7    0.53    0.43
   1 -10  -7   -0.04    0.55
  -1 -10   7    0.12    0.46
   1  10  -6    0.33    0.31
  -1  10   6    0.08    0.34
   1 -10  -6    0.13    0.44
  -1 -10   6   -0.23    0.41
   1  10  -5    4.29    0.52
  -1  10   5    3.67    0.56
   1 -10  -5    4.42    0.67
  -1 -10   5    3.27    0.60
   1  10  -4   10.48    0.74
   1  10  -4    9.52    0.70
  -1  10   4   10.90    0.86
  -1 -10   4   10.13    0.88
   1 -10  -4    9.60    0.89
   1  10  -3   -0.26    0.23
  -1  10   3    0.19    0.31
   1  10  -3    0.10    0.30
  -1 -10   3    0.85    0.40
   1 -10  -3    0.05    0.34
   1  10  -2    0.47    0.30
   1  10  -2    0.56    0.27
  -1  10   2   -0.05    0.29
  -1 -10   2    1.16    0.35
   1 -10  -2    0.65    0.28
   1 -10  -2    0.63    0.18
   1  10  -1   10.08    0.73
   1  10  -1    8.16    0.64
  -1  10   1    8.81    0.75
   1 -10  -1    9.75    0.58
  -1 -10   1    8.18    0.63
   1 -10  -1    9.25    0.66
   1  10   0    2.81    0.40
  -1  10   0    2.48    0.41
  -1 -10   0    2.80    0.38
   1 -10   0    2.84    0.37
  -1 -10   0    3.23    0.35
   1 -10   0    3.04    0.37
   1  10   1    0.60    0.34
  -1  10  -1    0.84    0.33
   1 -10   1    0.90    0.30
   1 -10   1    0.87    0.22
  -1 -10  -1    1.09    0.22
  -1 -10  -1    1.06    0.29
   1  10   2    0.40    0.32
  -1  10  -2    0.35    0.30
  -1  10  -2    0.36    0.23
  -1 -10  -2    0.16    0.27
   1 -10   2    0.43    0.34
   1  10   3    6.26    0.65
  -1  10  -3    6.46    0.53
  -1  10  -3    6.65    0.64
   1 -10   3    5.85    0.64
  -1 -10  -3    6.44    0.66
   1  10   4    1.86    0.46
  -1  10  -4    1.65    0.33
  -1  10  -4    2.17    0.43
  -1 -10  -4    2.33    0.47
   1 -10   4    2.29    0.48
  -1  10  -5    4.58    0.51
  -1  10  -5    4.41    0.53
   1  10   5    4.71    0.64
  -1 -10  -5    3.38    0.62
   1 -10   5    4.79    0.64
   1  10   6    1.42    0.43
  -1  10  -6    1.68    0.39
  -1 -10  -6    0.77    0.54
   1 -10   6    1.74    0.51
   1  10   7    1.71    0.50
  -1 -10  -7    1.38    0.69
   1 -10   7    2.04    0.59
   1  10   8    2.09    0.57
   1 -10   8    0.49    0.56
  -1 -10  -8   -0.69    0.61
   1  11  -7    0.58    0.37
  -1  11   7    0.22    0.40
   1 -11  -7   -0.25    0.53
  -1 -11   7    0.35    0.58
  -1  11   6    0.50    0.40
   1  11  -6    0.06    0.28
   1 -11  -6   -0.09    0.53
  -1 -11   6    0.40    0.46
   1  11  -5    2.34    0.43
  -1  11   5    1.74    0.51
   1 -11  -5    2.28    0.58
  -1 -11   5    2.55    0.60
  -1  11   4    5.92    0.68
   1  11  -4    4.35    0.52
   1  11  -4    5.49    0.55
  -1 -11   4    4.47    0.63
   1 -11  -4    5.10    0.69
   1  11  -3    0.54    0.27
  -1  11   3   -0.13    0.33
   1  11  -3    0.22    0.30
   1 -11  -3    0.55    0.37
  -1 -11   3    0.16    0.37
   1  11  -2   22.78    1.22
  -1  11   2   20.23    1.24
   1  11  -2   21.71    1.18
   1 -11  -2   21.02    1.22
  -1 -11   2   20.36    1.16
  -1  11   1    3.15    0.48
   1  11  -1    3.57    0.49
   1 -11  -1    3.48    0.38
   1 -11  -1    3.49    0.44
  -1 -11   1    3.48    0.44
  -1 -11   1    3.56    0.43
   1  11   0    6.28    0.59
  -1  11   0    5.01    0.62
   1 -11   0    5.15    0.49
  -1 -11   0    5.52    0.49
   1 -11   0    5.82    0.52
  -1 -11   0    5.08    0.49
   1  11   1    0.74    0.36
  -1  11  -1    0.14    0.36
  -1 -11  -1    0.41    0.28
  -1 -11  -1    0.27    0.21
   1 -11   1    0.80    0.34
   1 -11   1    0.40    0.21
  -1  11  -2    1.79    0.32
   1  11   2    1.25    0.44
  -1  11  -2    1.64    0.43
   1 -11   2    1.93    0.44
  -1 -11  -2    1.29    0.38
  -1  11  -3    1.01    0.30
  -1  11  -3    1.24    0.39
   1  11   3    1.06    0.39
   1 -11   3    1.65    0.45
  -1 -11  -3    0.51    0.39
   1  11   4    7.21    0.75
  -1  11  -4    6.36    0.65
  -1  11  -4    7.09    0.59
   1 -11   4    6.64    0.71
  -1 -11  -4    6.28    0.76
  -1  11  -5    0.21    0.32
  -1  11  -5    0.15    0.27
   1  11   5    0.19    0.38
  -1 -11  -5   -0.32    0.44
   1 -11   5    0.34    0.41
   1  11   6   -0.26    0.39
   1 -11   6   -0.49    0.48
  -1 -11  -6   -0.45    0.45
   1  11   7    0.44    0.44
  -1 -11  -7   -0.43    0.57
   1 -11   7   -0.60    0.49
  -1  12   7   -0.04    0.42
  -1 -12   7    0.69    0.59
   1 -12  -7    0.38    0.59
  -1  12   6    0.70    0.46
   1  12  -6    0.56    0.34
  -1 -12   6    0.21    0.49
   1 -12  -6   -0.22    0.58
   1  12  -5    0.24    0.28
  -1  12   5    0.23    0.43
   1 -12  -5   -0.68    0.47
  -1 -12   5    0.26    0.49
   1  12  -4    0.10    0.27
   1  12  -4    0.12    0.30
  -1  12   4    0.29    0.44
   1 -12  -4    0.77    0.46
  -1 -12   4    0.49    0.43
   1  12  -3    2.19    0.42
   1  12  -3    1.21    0.34
  -1  12   3    1.88    0.50
  -1 -12   3    1.88    0.46
   1 -12  -3    1.40    0.47
   1  12  -2    0.85    0.35
  -1  12   2    0.57    0.35
   1  12  -2    0.07    0.25
   1 -12  -2   -0.03    0.28
  -1 -12   2    0.27    0.35
   1  12  -1    2.00    0.42
  -1  12   1    1.81    0.43
   1 -12  -1    1.33    0.30
   1 -12  -1    1.32    0.34
  -1 -12   1    1.68    0.34
  -1 -12   1    1.80    0.36
  -1  12   0   10.57    0.88
   1  12   0   10.61    0.80
  -1 -12   0   10.33    0.70
   1 -12   0   10.99    0.71
  -1 -12   0   10.24    0.74
   1 -12   0   10.26    0.72
   1  12   1    2.22    0.45
  -1  12  -1    2.28    0.46
   1 -12   1    1.83    0.39
   1 -12   1    1.73    0.31
  -1 -12  -1    2.39    0.41
  -1  12  -2    5.48    0.63
   1  12   2    5.35    0.65
   1 -12   2    6.47    0.50
   1 -12   2    5.53    0.59
  -1 -12  -2    5.65    0.63
  -1  12  -3    2.14    0.37
  -1  12  -3    3.03    0.50
   1  12   3    2.38    0.48
  -1 -12  -3    2.54    0.51
   1 -12   3    2.23    0.48
   1  12   4   13.86    1.01
  -1  12  -4   12.22    0.90
  -1  12  -4   12.61    0.83
  -1 -12  -4   11.84    0.98
   1 -12   4   11.39    1.01
   1  12   5    9.51    0.85
  -1 -12  -5    7.55    0.88
   1 -12   5    8.47    0.90
   1  12   6    3.51    0.65
   1 -12   6    3.60    0.67
  -1 -12  -6    3.19    0.74
   1  12   7    1.48    0.53
   1 -12   7    0.96    0.60
  -1 -12  -7    0.16    0.67
  -1  13   6    5.46    0.80
  -1 -13   6    4.66    0.83
   1 -13  -6    4.62    0.85
  -1  13   5    4.15    0.65
   1  13  -5    3.99    0.55
   1 -13  -5    3.23    0.71
  -1 -13   5    5.68    0.78
  -1  13   4    0.21    0.43
   1  13  -4    0.20    0.31
  -1 -13   4    0.52    0.42
   1 -13  -4    0.52    0.49
  -1  13   3    0.42    0.42
   1  13  -3    0.25    0.29
   1  13  -3    0.59    0.34
   1 -13  -3    0.21    0.40
  -1 -13   3    0.26    0.40
   1  13  -2    2.25    0.45
  -1  13   2    2.21    0.53
   1 -13  -2    1.45    0.40
  -1 -13   2    1.93    0.35
  -1 -13   2    1.14    0.41
   1  13  -1    0.83    0.34
  -1  13   1    1.23    0.45
  -1 -13   1    0.89    0.33
  -1 -13   1    0.78    0.28
   1 -13  -1    0.14    0.27
   1  13   0    4.18    0.59
  -1  13   0    4.75    0.63
   1 -13   0    5.01    0.53
  -1 -13   0    5.07    0.57
  -1 -13   0    5.13    0.48
   1 -13   0    4.74    0.51
   1  13   1    0.07    0.37
  -1  13  -1    0.06    0.33
   1 -13   1    0.48    0.33
  -1 -13  -1    0.39    0.29
   1 -13   1    0.00    0.21
   1  13   2    0.10    0.34
  -1  13  -2    0.59    0.38
   1 -13   2    0.25    0.36
   1 -13   2    0.24    0.21
  -1 -13  -2    0.36    0.33
   1  13   3    0.74    0.41
  -1  13  -3    1.04    0.43
  -1  13  -3    1.03    0.33
   1 -13   3    1.97    0.49
  -1 -13  -3    1.03    0.39
   1  13   4    0.83    0.49
  -1  13  -4    2.09    0.47
   1 -13   4    2.08    0.56
  -1 -13  -4    0.61    0.50
   1  13   5    0.31    0.39
   1 -13   5    0.08    0.52
  -1 -13  -5    0.05    0.51
   1  13   6    0.71    0.47
  -1 -13  -6   -0.75    0.55
   1 -13   6    0.89    0.60
  -1  14   6    3.39    0.67
   1 -14  -6    2.38    0.80
  -1  14   5    0.02    0.38
   1 -14  -5   -0.61    0.50
  -1 -14   5   -0.41    0.51
  -1  14   4    0.54    0.43
   1  14  -4    0.06    0.31
   1 -14  -4   -0.28    0.48
  -1 -14   4    0.01    0.44
   1  14  -3    0.78    0.35
  -1  14   3    0.82    0.49
   1  14  -3    0.91    0.38
  -1 -14   3    0.88    0.46
   1 -14  -3   -0.19    0.40
  -1  14   2    0.50    0.44
   1  14  -2    0.16    0.33
  -1 -14   2    0.07    0.34
   1 -14  -2   -0.12    0.34
  -1 -14   2    0.30    0.22
   1  14  -1    1.48    0.41
  -1  14   1    1.59    0.46
   1 -14  -1    0.40    0.32
  -1 -14   1    0.88    0.31
  -1 -14   1    0.97    0.35
  -1  14   0    3.85    0.55
   1  14   0    3.42    0.56
  -1 -14   0    2.40    0.42
   1 -14   0    2.60    0.41
   1  14   1    0.17    0.35
  -1  14  -1    0.15    0.34
   1 -14   1    0.57    0.32
   1 -14   1   -0.12    0.22
  -1 -14  -1   -0.56    0.26
  -1  14  -2    2.39    0.54
   1  14   2    1.32    0.44
   1 -14   2    1.78    0.43
  -1 -14  -2    0.86    0.38
   1  14   3   -0.05    0.41
  -1  14  -3    0.29    0.38
  -1 -14  -3   -0.01    0.41
   1 -14   3   -0.11    0.38
  -1  14  -4    1.26    0.45
   1  14   4    1.01    0.50
   1 -14   4    1.39    0.52
  -1 -14  -4    0.50    0.52
   1  14   5   -0.05    0.44
   1 -14   5   -0.54    0.50
  -1 -14  -5   -0.73    0.45
  -1  15   5    0.05    0.45
   1 -15  -5   -0.97    0.51
  -1 -15   5   -0.20    0.53
  -1  15   4    2.45    0.58
   1 -15  -4    1.66    0.58
  -1 -15   4    1.24    0.56
   1  15  -3   -0.10    0.32
  -1  15   3    1.00    0.46
  -1 -15   3    0.36    0.41
   1 -15  -3    0.11    0.43
  -1  15   2    0.66    0.48
   1  15  -2    0.76    0.40
   1 -15  -2   -0.45    0.35
  -1 -15   2    0.60    0.27
  -1 -15   2    0.29    0.36
  -1  15   1    1.13    0.48
   1  15  -1    1.21    0.44
   1 -15  -1    0.31    0.31
  -1 -15   1    0.39    0.29
   1  15   0    0.71    0.44
  -1  15   0    0.39    0.44
  -1 -15   0    0.05    0.28
   1 -15   0   -0.22    0.28
   1  15   1    0.28    0.38
  -1  15  -1   -0.31    0.37
   1 -15   1    0.37    0.38
  -1 -15  -1   -0.29    0.29
   1  15   2    1.55    0.51
  -1  15  -2    1.27    0.47
   1 -15   2    1.16    0.44
  -1 -15  -2    0.23    0.39
  -1  15  -3   -0.17    0.40
   1  15   3    0.38    0.47
  -1 -15  -3   -0.47    0.35
   1 -15   3   -0.04    0.42
   1  15   4    0.35    0.40
   1 -15   4    0.39    0.49
  -1 -15  -4   -0.28    0.50
   1  15   5    0.69    0.52
   1 -15   5    0.83    0.52
  -1 -15  -5    0.07    0.58
  -1  16   3    0.63    0.50
   1 -16  -3   -1.05    0.41
  -1 -16   3   -0.14    0.47
   1  16  -2    4.35    0.61
  -1  16   2    4.47    0.75
   1 -16  -2    4.31    0.68
  -1  16   1    1.01    0.50
   1  16  -1    0.77    0.43
  -1 -16   1    0.49    0.31
   1 -16  -1   -0.08    0.37
  -1  16   0    1.22    0.49
   1  16   0    0.76    0.40
  -1 -16   0    0.52    0.34
  -1  16  -1    0.41    0.46
   1  16   1    0.26    0.43
  -1 -16  -1   -0.15    0.34
  -1  16  -2    3.51    0.60
   1  16   2    3.11    0.62
  -1 -16  -2    2.20    0.56
   1 -16   2    2.92    0.60
   1  16   3    3.55    0.68
  -1  16  -3    2.15    0.54
   1 -16   3    2.99    0.61
  -1 -16  -3    1.82    0.61
  -1  17   2    8.47    0.95
   1  17  -2    9.71    0.93
  -1  17   1   -0.16    0.40
   1  17  -1    0.52    0.41
  -1  17   0    2.07    0.59
   1  17   0    2.59    0.59
   1  17   1    1.11    0.48
  -1  17  -1   -0.11    0.42
  -1 -17  -1   -0.31    0.33
   2   0 -10    1.33    0.55
  -2   0   9   -0.14    0.38
   2   0  -9    0.63    0.47
   2   0  -8    5.75    0.68
  -2   0   8    5.78    0.65
  -2   0   7    0.31    0.32
  -2   0   7   -0.07    0.19
   2   0  -7   -0.39    0.31
  -2   0   6   15.70    0.91
   2   0  -6   16.99    1.02
  -2   0   6   15.85    0.83
   2   0  -5    0.29    0.26
  -2   0   5   -0.05    0.12
  -2   0   5   -0.23    0.18
   2   0  -4   -0.13    0.23
  -2   0   4    0.44    0.20
  -2   0   4    0.26    0.12
  -2   0   3    0.07    0.16
  -2   0   3   -0.06    0.10
   2   0  -3   -0.04    0.21
  -2   0   2   52.55    2.19
  -2   0   2   50.37    2.14
   2   0  -2   53.69    2.19
   2   0  -2   52.37    2.29
   2   0  -1   -0.20    0.12
  -2   0   1   -0.40    0.09
  -2   0   1   -0.21    0.06
   2   0  -1   -0.16    0.07
  -2   0   0    0.12    0.04
   2   0   0    0.08    0.04
  -2   0   0    0.08    0.05
   2   0   0    0.12    0.06
  -2   0   0    0.30    0.07
   2   0   0    0.10    0.05
   2   0   1   -0.03    0.06
  -2   0  -1    0.07    0.08
   2   0   1   -0.08    0.10
   2   0   1   -0.01    0.10
  -2   0  -2   25.07    1.17
   2   0   2   26.60    1.17
   2   0   2   25.88    1.11
  -2   0  -3    0.36    0.20
   2   0   3    0.19    0.15
   2   0   3   -0.21    0.16
   2   0   4  184.24    7.73
   2   0   4  182.83    7.39
  -2   0  -4  184.62    7.86
   2   0   5    0.33    0.20
  -2   0  -5   -0.13    0.28
   2   0   5    0.06    0.21
   2   0   6   36.97    1.69
   2   0   6   36.34    1.73
  -2   0  -6   35.36    1.82
   2   0   7   -0.04    0.28
  -2   0  -7    0.39    0.39
   2   0   7    0.24    0.26
  -2   0  -8    9.30    0.88
   2   0   8   10.49    0.78
   2   0   8    9.14    0.72
  -2   0  -9    0.19    0.43
  -2   0 -10    0.90    0.51
   2   1 -10    0.77    0.48
   2  -1 -10   -0.09    0.48
  -2  -1  10   -0.70    0.39
   2   1  -9    0.26    0.42
  -2   1   9   -0.05    0.37
   2  -1  -9    0.01    0.39
  -2  -1   9    0.02    0.40
  -2   1   8   -0.30    0.30
   2   1  -8    0.06    0.34
  -2  -1   8   -0.17    0.34
   2  -1  -8    0.42    0.39
  -2   1   7    5.40    0.55
   2   1  -7    5.25    0.65
  -2   1   7    4.93    0.46
  -2  -1   7    5.59    0.60
  -2  -1   7    4.97    0.57
   2  -1  -7    4.76    0.64
  -2   1   6    7.79    0.60
  -2   1   6    8.07    0.54
   2   1  -6    8.39    0.70
  -2  -1   6    9.37    0.67
  -2  -1   6    8.26    0.52
   2  -1  -6    9.51    0.80
   2   1  -5   -0.01    0.24
  -2   1   5   -0.08    0.17
  -2   1   5    0.17    0.15
  -2  -1   5    0.07    0.20
  -2  -1   5   -0.05    0.12
   2  -1  -5   -0.16    0.26
  -2   1   4   10.32    0.56
   2   1  -4   10.27    0.69
  -2   1   4   11.21    0.59
  -2  -1   4   10.10    0.60
  -2  -1   4    9.85    0.52
   2  -1  -4   10.05    0.71
  -2   1   3    1.22    0.19
   2   1  -3    1.06    0.25
  -2   1   3    1.09    0.16
   2  -1  -3    1.54    0.32
  -2  -1   3    1.40    0.15
  -2  -1   3    1.41    0.22
   2   1  -2    6.18    0.40
   2   1  -2    6.38    0.29
  -2   1   2    5.82    0.35
  -2   1   2    6.37    0.34
  -2  -1   2    6.07    0.37
  -2  -1   2    6.45    0.29
   2  -1  -2    6.10    0.45
  -2   1   1    1.00    0.14
   2   1  -1    0.88    0.15
   2  -1  -1    0.94    0.14
  -2  -1   1    0.96    0.14
   2  -1  -1    0.88    0.17
   2  -1  -1    0.86    0.14
  -2   1   0    1.94    0.11
   2   1   0    1.62    0.14
   2   1   0    1.94    0.13
   2   1   0    2.13    0.16
  -2   1   0    1.70    0.16
   2  -1   0    2.00    0.11
   2  -1   0    1.94    0.15
  -2  -1   0    2.15    0.13
  -2   1  -1  249.88   10.41
   2   1   1  238.29   10.26
   2   1   1  236.41    9.83
   2  -1   1  246.35   10.40
   2  -1   1  231.91   10.25
  -2  -1  -1  285.01    9.82
  -2  -1  -1  247.37   10.46
   2  -1   1  244.47    9.81
  -2   1  -2   85.89    3.59
   2   1   2   84.08    3.56
   2   1   2   85.59    3.37
   2  -1   2   81.19    3.55
  -2  -1  -2   84.88    3.61
   2  -1   2   82.76    3.41
   2   1   3    2.75    0.29
   2   1   3    2.66    0.25
  -2   1  -3    3.17    0.32
   2  -1   3    3.09    0.29
  -2  -1  -3    2.66    0.30
   2  -1   3    2.80    0.31
  -2   1  -4   49.72    2.23
   2   1   4   48.86    2.07
   2   1   4   48.73    2.19
   2  -1   4   49.34    2.17
   2  -1   4   49.14    2.10
  -2  -1  -4   47.91    2.24
   2   1   5    2.31    0.31
   2   1   5    3.52    0.35
  -2   1  -5    2.56    0.40
   2  -1   5    3.25    0.35
   2  -1   5    3.27    0.38
  -2  -1  -5    2.64    0.41
   2   1   6    0.33    0.24
   2   1   6    0.05    0.24
  -2   1  -6   -0.27    0.29
   2  -1   6   -0.08    0.29
  -2  -1  -6    0.11    0.33
   2  -1   6    0.37    0.24
   2   1   7    0.31    0.27
   2   1   7   -0.28    0.26
  -2   1  -7    0.09    0.36
   2  -1   7    0.34    0.31
  -2  -1  -7   -0.24    0.33
   2  -1   7    0.06    0.23
  -2   1  -8    0.95    0.43
   2   1   8    0.61    0.31
   2   1   8    0.52    0.35
   2  -1   8    0.59    0.38
   2  -1   8    0.53    0.31
  -2  -1  -8    0.96    0.47
  -2   1  -9    1.52    0.52
   2  -1   9    0.96    0.46
  -2  -1  -9    1.52    0.54
  -2   1 -10    1.31    0.53
  -2  -1 -10    1.74    0.56
   2   2 -10    0.38    0.41
   2  -2 -10    0.94    0.51
  -2  -2  10   -0.21    0.47
   2   2  -9    1.51    0.47
  -2  -2   9    0.19    0.44
   2  -2  -9    1.21    0.49
  -2   2   8    0.10    0.31
   2   2  -8    0.13    0.34
  -2  -2   8    0.55    0.40
   2  -2  -8    0.46    0.39
  -2   2   7   -0.28    0.25
   2   2  -7   -0.16    0.29
  -2   2   7    0.22    0.22
  -2  -2   7   -0.11    0.33
   2  -2  -7    0.42    0.40
  -2   2   6    2.62    0.32
   2   2  -6    2.59    0.42
  -2   2   6    3.21    0.37
  -2  -2   6    2.17    0.44
   2  -2  -6    2.26    0.45
  -2   2   5    2.30    0.29
   2   2  -5    2.30    0.38
  -2   2   5    2.15    0.28
   2  -2  -5    2.06    0.39
  -2  -2   5    2.34    0.37
   2   2  -4    1.19    0.14
  -2   2   4    1.18    0.20
  -2   2   4    1.42    0.22
   2   2  -4    1.03    0.26
  -2  -2   4    1.26    0.26
   2  -2  -4    1.18    0.33
  -2   2   3    3.32    0.30
   2   2  -3    3.88    0.22
  -2   2   3    3.71    0.28
   2   2  -3    3.14    0.34
  -2  -2   3    3.67    0.35
   2  -2  -3    3.26    0.36
   2   2  -2   60.88    2.48
   2   2  -2   60.77    2.49
   2   2  -2   60.14    2.60
  -2   2   2   59.54    2.55
  -2  -2   2   60.29    2.47
   2  -2  -2   56.63    2.42
   2  -2  -2   58.91    2.60
   2   2  -1  220.87    9.42
   2   2  -1  220.91    9.24
  -2   2   1  222.43    9.29
   2  -2  -1  218.76    8.87
   2  -2  -1  217.68    9.40
  -2  -2   1  241.70    8.88
  -2  -2   1  223.24    9.27
   2   2   0   16.26    0.77
   2   2   0   16.63    0.76
  -2   2   0   17.11    0.73
  -2   2   0   16.80    0.78
   2  -2   0   17.15    0.73
   2  -2   0   15.88    0.74
  -2  -2   0   16.44    0.70
   2   2   1   16.39    0.79
  -2   2  -1   17.26    0.75
  -2   2  -1   17.07    0.80
   2   2   1   16.81    0.68
  -2  -2  -1   17.21    0.68
   2  -2   1   17.66    0.75
  -2  -2  -1   16.27    0.79
   2  -2   1   15.48    0.78
  -2   2  -2    0.38    0.14
  -2   2  -2    0.42    0.14
   2   2   2    0.55    0.17
   2   2   2    0.63    0.11
  -2  -2  -2    0.76    0.17
   2  -2   2    0.68    0.18
  -2  -2  -2    0.67    0.10
  -2   2  -3   16.84    0.87
   2   2   3   17.24    0.76
   2   2   3   16.80    0.86
  -2  -2  -3   17.17    0.90
   2  -2   3   16.99    0.85
   2  -2   3   17.21    0.84
   2   2   4    3.29    0.30
  -2   2  -4    3.43    0.37
   2   2   4    2.88    0.32
  -2  -2  -4    3.97    0.42
   2  -2   4    3.36    0.33
   2  -2   4    3.72    0.39
   2   2   5    1.69    0.30
  -2   2  -5    1.98    0.32
   2   2   5    2.17    0.27
   2  -2   5    1.60    0.28
   2  -2   5    1.94    0.34
  -2  -2  -5    2.10    0.39
   2   2   6    4.42    0.47
   2   2   6    4.58    0.43
  -2   2  -6    3.19    0.47
  -2  -2  -6    4.19    0.56
   2  -2   6    4.84    0.53
   2  -2   6    4.68    0.46
   2   2   7    2.73    0.40
  -2   2  -7    2.60    0.48
   2   2   7    3.58    0.46
   2  -2   7    2.53    0.37
  -2  -2  -7    2.19    0.49
   2  -2   7    3.04    0.49
   2   2   8    1.92    0.40
  -2   2  -8    1.82    0.48
   2  -2   8    3.08    0.51
  -2  -2  -8    2.93    0.62
  -2   2  -9    0.44    0.41
  -2  -2  -9    0.42    0.49
   2  -2   9   -0.29    0.41
  -2   2 -10    0.92    0.44
  -2  -2 -10    0.04    0.44
   2   3 -10    1.32    0.50
   2  -3 -10    0.61    0.48
  -2  -3  10    0.08    0.52
   2   3  -9   -0.04    0.36
   2  -3  -9    0.14    0.49
  -2  -3   9   -0.49    0.43
  -2   3   8    1.07    0.31
   2   3  -8    1.49    0.42
  -2  -3   8    0.72    0.40
   2  -3  -8    1.05    0.48
   2   3  -7    3.08    0.52
  -2   3   7    4.65    0.48
  -2   3   7    4.24    0.46
   2  -3  -7    4.26    0.64
  -2  -3   7    4.27    0.56
   2   3  -6   -0.03    0.27
  -2   3   6   -0.04    0.19
  -2   3   6    0.23    0.22
   2   3  -6    0.31    0.15
  -2  -3   6    0.49    0.31
   2  -3  -6    1.05    0.45
   2   3  -5    7.87    0.45
   2   3  -5    7.97    0.64
  -2   3   5    7.55    0.50
  -2   3   5    7.95    0.55
  -2  -3   5    8.11    0.64
   2  -3  -5    8.62    0.68
   2   3  -4    0.15    0.11
  -2   3   4    0.20    0.16
   2   3  -4    0.15    0.20
  -2   3   4    0.02    0.13
   2  -3  -4   -0.20    0.24
  -2  -3   4    0.08    0.20
  -2   3   3   11.59    0.59
  -2   3   3   12.29    0.66
   2   3  -3   11.91    0.71
   2   3  -3   12.51    0.58
   2  -3  -3   12.09    0.72
  -2  -3   3   11.43    0.66
  -2   3   2    1.42    0.22
   2   3  -2    1.38    0.15
   2   3  -2    1.07    0.21
   2  -3  -2    1.59    0.26
   2  -3  -2    1.99    0.19
  -2  -3   2    1.16    0.21
   2   3  -1    4.41    0.29
  -2   3   1    4.42    0.36
   2   3  -1    4.40    0.32
   2  -3  -1    4.67    0.29
   2  -3  -1    4.87    0.33
  -2  -3   1    5.51    0.33
   2   3   0   15.06    0.74
   2   3   0   15.70    0.76
   2  -3   0   16.84    0.76
  -2  -3   0   15.69    0.68
   2  -3   0   15.62    0.72
  -2   3  -1    3.03    0.20
   2   3   1    2.65    0.26
  -2   3  -1    2.87    0.27
  -2  -3  -1    2.82    0.25
   2  -3   1    3.03    0.28
   2  -3   1    3.22    0.22
  -2   3  -2   16.22    0.81
  -2   3  -2   17.03    0.78
   2   3   2   15.46    0.82
  -2  -3  -2   16.75    0.83
   2  -3   2   17.20    0.82
   2   3   3   40.24    1.84
  -2   3  -3   40.13    1.81
  -2   3  -3   40.62    1.83
   2   3   3   40.93    1.66
   2  -3   3   42.70    1.81
  -2  -3  -3   39.42    1.88
   2   3   4    0.36    0.15
  -2   3  -4    0.63    0.22
   2   3   4    0.49    0.20
  -2   3  -4    0.41    0.18
  -2  -3  -4    0.92    0.31
   2  -3   4    0.30    0.25
   2   3   5    3.42    0.31
  -2   3  -5    2.86    0.33
  -2   3  -5    3.13    0.40
   2   3   5    3.12    0.39
   2  -3   5    3.21    0.43
  -2  -3  -5    2.69    0.43
   2   3   6    0.28    0.22
  -2   3  -6    0.39    0.30
  -2   3  -6    0.46    0.21
   2   3   6    0.25    0.27
  -2  -3  -6    0.15    0.42
   2  -3   6    0.07    0.33
  -2   3  -7    1.00    0.38
   2   3   7    1.33    0.36
  -2   3  -7    0.59    0.23
   2  -3   7    0.54    0.34
  -2  -3  -7    0.46    0.41
  -2   3  -8    1.15    0.40
   2   3   8    0.77    0.35
  -2  -3  -8    1.02    0.49
   2  -3   8    0.79    0.44
   2   3   9    4.49    0.59
  -2   3  -9    5.23    0.67
   2  -3   9    4.82    0.71
  -2  -3  -9    5.42    0.85
   2   4  -9    0.68    0.41
   2  -4  -9   -0.02    0.51
  -2  -4   9   -0.05    0.42
  -2   4   8    0.88    0.31
   2   4  -8    0.28    0.31
   2  -4  -8    0.99    0.53
  -2  -4   8    0.63    0.44
  -2   4   7   -0.06    0.22
   2   4  -7    0.39    0.35
  -2   4   7   -0.04    0.24
   2  -4  -7   -0.27    0.40
  -2  -4   7    0.16    0.39
  -2   4   6    0.13    0.20
   2   4  -6   -0.15    0.30
  -2   4   6    0.06    0.23
  -2  -4   6    0.49    0.36
   2  -4  -6   -0.22    0.40
   2   4  -5    9.59    0.54
  -2   4   5   10.93    0.67
  -2   4   5    9.89    0.58
   2   4  -5   10.62    0.73
   2  -4  -5    9.72    0.78
  -2  -4   5   10.55    0.73
  -2   4   4    0.37    0.13
   2   4  -4    0.10    0.14
  -2   4   4    0.34    0.19
   2   4  -4   -0.01    0.20
  -2  -4   4    0.39    0.24
   2  -4  -4    0.49    0.27
   2   4  -3   18.37    0.85
  -2   4   3   18.77    0.95
   2   4  -3   18.45    0.96
  -2   4   3   18.25    0.83
  -2  -4   3   18.16    0.93
   2  -4  -3   18.39    0.98
  -2   4   2   84.28    3.56
   2   4  -2   84.02    3.60
   2   4  -2   81.16    3.49
   2  -4  -2   81.85    3.60
   2  -4  -2   84.19    3.35
  -2  -4   2   81.74    3.40
   2   4  -1    4.86    0.34
  -2   4   1    4.27    0.39
   2   4  -1    5.02    0.37
   2  -4  -1    5.04    0.33
   2  -4  -1    4.78    0.33
  -2  -4   1    5.92    0.36
   2   4   0    0.11    0.13
  -2   4   0    0.10    0.19
   2   4   0   -0.22    0.14
  -2  -4   0    0.12    0.11
   2  -4   0   -0.13    0.14
   2  -4   0    0.03    0.08
  -2   4  -1   -0.02    0.09
   2   4   1   -0.06    0.05
  -2   4  -1   -0.18    0.16
   2   4   1    0.18    0.18
  -2  -4  -1   -0.04    0.12
  -2  -4  -1    0.06    0.07
   2  -4   1   -0.39    0.17
  -2   4  -2    2.13    0.26
   2   4   2    2.32    0.29
  -2   4  -2    2.01    0.21
  -2  -4  -2    1.94    0.26
   2  -4   2    2.65    0.33
   2   4   3    2.84    0.35
   2   4   3    2.63    0.18
  -2   4  -3    2.47    0.30
   2   4   3    2.67    0.16
  -2   4  -3    2.76    0.28
  -2  -4  -3    2.25    0.33
   2  -4   3    3.02    0.35
  -2   4  -4    0.84    0.23
  -2   4  -4    0.66    0.20
   2   4   4    0.93    0.25
   2   4   4    0.94    0.15
   2  -4   4    0.82    0.29
  -2  -4  -4    0.65    0.28
   2   4   5    5.65    0.54
  -2   4  -5    5.63    0.51
   2   4   5    5.44    0.38
  -2   4  -5    5.85    0.45
   2  -4   5    5.20    0.57
  -2  -4  -5    4.88    0.55
   2   4   6    0.83    0.26
  -2   4  -6    0.80    0.31
   2   4   6    1.44    0.35
  -2   4  -6    0.63    0.25
  -2  -4  -6    0.79    0.42
   2  -4   6    1.18    0.37
   2   4   7    0.19    0.28
  -2   4  -7   -0.10    0.21
  -2   4  -7    0.29    0.30
   2  -4   7    0.90    0.37
  -2  -4  -7    0.29    0.43
   2   4   8    2.96    0.48
  -2   4  -8    3.53    0.52
  -2  -4  -8    4.06    0.72
   2  -4   8    3.47    0.59
   2   4   9   -0.16    0.31
  -2   4  -9    0.75    0.40
  -2  -4  -9    0.58    0.58
   2  -4   9    0.28    0.47
   2   5  -9    2.16    0.51
  -2  -5   9    0.48    0.46
   2  -5  -9    1.65    0.61
   2   5  -8    4.29    0.61
  -2   5   8    4.67    0.54
  -2  -5   8    3.91    0.64
   2  -5  -8    4.16    0.73
   2   5  -7   -0.18    0.26
  -2   5   7    0.09    0.23
  -2  -5   7    0.07    0.40
   2  -5  -7   -0.04    0.41
  -2   5   6    5.24    0.53
   2   5  -6    4.15    0.53
  -2   5   6    4.01    0.38
   2  -5  -6    3.94    0.64
  -2  -5   6    4.69    0.59
   2   5  -5   15.44    0.79
  -2   5   5   15.04    0.76
  -2   5   5   16.32    0.89
   2   5  -5   14.76    0.92
   2  -5  -5   16.74    1.06
  -2  -5   5   15.87    0.97
  -2   5   4    4.55    0.31
  -2   5   4    4.67    0.42
   2   5  -4    4.59    0.36
   2   5  -4    4.37    0.45
   2  -5  -4    4.58    0.50
  -2  -5   4    3.96    0.44
  -2   5   3   30.82    1.47
   2   5  -3   30.68    1.47
   2   5  -3   31.81    1.39
  -2  -5   3   30.90    1.43
   2  -5  -3   29.37    1.31
   2  -5  -3   31.83    1.52
   2   5  -2    9.07    0.57
   2   5  -2    8.68    0.50
  -2   5   2    8.76    0.58
  -2  -5   2    8.87    0.55
   2  -5  -2    8.67    0.57
   2  -5  -2    8.15    0.45
  -2   5   1   43.35    1.91
   2   5  -1   41.75    1.89
   2   5  -1   41.15    1.85
   2  -5  -1   41.99    1.75
  -2  -5   1   41.74    1.78
   2  -5  -1   41.77    1.87
   2   5   0    0.17    0.19
   2   5   0    0.15    0.18
  -2   5   0    0.03    0.21
  -2  -5   0    0.25    0.14
   2  -5   0    0.12    0.11
   2  -5   0    0.25    0.18
   2   5   1    1.46    0.14
   2   5   1    2.06    0.29
  -2   5  -1    1.39    0.18
  -2   5  -1    2.00    0.31
  -2  -5  -1    1.69    0.14
  -2  -5  -1    1.33    0.22
   2  -5   1    1.42    0.28
  -2   5  -2    2.89    0.27
  -2   5  -2    3.98    0.39
   2   5   2    2.54    0.32
   2  -5   2    3.30    0.39
  -2  -5  -2    2.78    0.34
  -2   5  -3    3.97    0.37
   2   5   3    2.85    0.35
  -2   5  -3    3.32    0.33
  -2  -5  -3    3.92    0.43
   2  -5   3    3.05    0.38
   2   5   4    6.79    0.56
  -2   5  -4    7.19    0.50
  -2   5  -4    6.82    0.52
   2   5   4    6.86    0.33
   2  -5   4    6.72    0.60
  -2  -5  -4    5.99    0.58
   2   5   5    0.57    0.17
  -2   5  -5    0.68    0.25
   2   5   5    0.41    0.25
  -2   5  -5    1.37    0.30
  -2  -5  -5    0.86    0.37
   2  -5   5    0.60    0.36
  -2   5  -6   -0.25    0.23
   2   5   6   -0.04    0.29
  -2   5  -6   -0.14    0.24
   2  -5   6    0.09    0.33
  -2  -5  -6   -0.44    0.36
  -2   5  -7    0.58    0.31
   2   5   7    0.29    0.32
   2  -5   7    0.46    0.42
  -2  -5  -7    0.56    0.46
   2   5   8   -0.07    0.31
  -2   5  -8    0.42    0.31
  -2  -5  -8   -0.77    0.47
   2  -5   8   -0.05    0.43
   2   5   9    0.49    0.35
  -2   5  -9    0.98    0.39
   2  -5   9    1.14    0.54
  -2  -5  -9    0.24    0.61
   2   6  -9    2.49    0.56
   2  -6  -9    2.93    0.71
  -2  -6   9    3.45    0.66
   2   6  -8    0.54    0.36
  -2   6   8    0.42    0.33
  -2  -6   8    0.27    0.43
   2  -6  -8    0.39    0.51
  -2   6   7   30.63    1.60
   2   6  -7   30.69    1.65
   2  -6  -7   29.37    1.74
  -2  -6   7   30.86    1.65
   2   6  -6    8.64    0.73
  -2   6   6    8.53    0.70
   2  -6  -6    8.87    0.87
  -2  -6   6    7.94    0.78
   2   6  -5   12.03    0.81
   2   6  -5   11.87    0.68
  -2   6   5   12.44    0.65
  -2   6   5   13.00    0.82
  -2  -6   5   13.80    0.91
   2  -6  -5   12.20    0.91
   2   6  -4    0.87    0.22
   2   6  -4    1.33    0.29
  -2   6   4    1.03    0.30
  -2   6   4    1.38    0.18
   2  -6  -4    1.22    0.35
  -2  -6   4    1.14    0.32
  -2   6   3    1.98    0.32
   2   6  -3    1.83    0.25
   2   6  -3    1.61    0.29
   2  -6  -3    1.66    0.19
  -2  -6   3    1.78    0.31
   2  -6  -3    1.31    0.32
  -2   6   2    1.18    0.29
   2   6  -2    1.07    0.21
   2   6  -2    0.88    0.23
  -2  -6   2    0.52    0.25
   2  -6  -2    1.07    0.17
   2  -6  -2    1.13    0.26
   2   6  -1    0.13    0.16
  -2   6   1   -0.19    0.24
   2   6  -1    0.48    0.21
  -2  -6   1    0.56    0.21
   2  -6  -1    0.32    0.17
   2  -6  -1    0.55    0.17
  -2   6   0    8.92    0.63
   2   6   0    8.67    0.54
   2   6   0    8.94    0.57
   2  -6   0    8.21    0.52
   2  -6   0    8.22    0.49
  -2  -6   0    8.75    0.50
  -2   6  -1    9.73    0.62
  -2   6  -1    8.79    0.52
   2   6   1    9.20    0.62
  -2  -6  -1    9.15    0.45
   2  -6   1   10.47    0.61
  -2  -6  -1    9.57    0.58
  -2   6  -2    1.28    0.20
  -2   6  -2    0.75    0.27
   2   6   2    1.53    0.31
  -2  -6  -2    1.60    0.27
   2  -6   2    1.34    0.30
   2   6   3    0.04    0.23
  -2   6  -3    0.16    0.14
  -2   6  -3   -0.12    0.20
  -2  -6  -3    0.15    0.21
   2  -6   3    0.39    0.29
   2   6   4    1.56    0.33
  -2   6  -4    2.23    0.30
  -2   6  -4    2.43    0.35
   2  -6   4    1.84    0.40
  -2  -6  -4    1.69    0.37
  -2   6  -5    2.63    0.37
   2   6   5    2.66    0.44
  -2   6  -5    2.58    0.37
  -2  -6  -5    1.91    0.45
   2  -6   5    2.03    0.43
  -2   6  -6    3.99    0.47
   2   6   6    4.25    0.55
  -2   6  -6    5.23    0.50
  -2  -6  -6    5.39    0.69
   2  -6   6    4.41    0.58
  -2   6  -7    1.96    0.40
   2   6   7    1.86    0.42
  -2  -6  -7    2.00    0.61
   2  -6   7    2.57    0.52
   2   6   8    1.66    0.45
  -2   6  -8    0.47    0.34
  -2  -6  -8    0.91    0.61
   2  -6   8    0.17    0.47
   2   6   9   -0.17    0.34
  -2   6  -9    0.67    0.39
   2  -6   9   -0.25    0.50
  -2  -6  -9    1.12    0.70
   2   7  -9    0.30    0.37
   2  -7  -9   -0.95    0.54
  -2  -7   9    0.00    0.51
  -2   7   8    1.35    0.43
   2   7  -8    0.80    0.40
   2  -7  -8    1.04    0.65
  -2  -7   8    1.17    0.50
   2   7  -7    0.96    0.35
  -2   7   7    0.57    0.34
   2  -7  -7   -0.10    0.51
  -2  -7   7    0.31    0.44
  -2   7   6    9.20    0.70
   2   7  -6    9.26    0.74
   2  -7  -6    8.93    0.88
  -2  -7   6    7.66    0.77
   2   7  -5    8.65    0.57
   2   7  -5    9.30    0.71
  -2   7   5    8.64    0.70
   2  -7  -5    9.65    0.87
  -2  -7   5    8.85    0.75
   2   7  -4    0.31    0.22
   2   7  -4    0.02    0.23
  -2   7   4    0.35    0.26
  -2   7   4    0.20    0.12
  -2  -7   4    0.91    0.36
   2  -7  -4    0.23    0.35
   2   7  -3    2.54    0.36
  -2   7   3    2.81    0.40
   2   7  -3    2.95    0.32
   2  -7  -3    3.22    0.25
  -2  -7   3    2.89    0.42
   2  -7  -3    2.91    0.42
   2   7  -2    0.16    0.19
  -2   7   2   -0.02    0.25
   2   7  -2    0.12    0.21
   2  -7  -2   -0.06    0.11
  -2  -7   2    0.09    0.23
   2  -7  -2    0.00    0.20
   2   7  -1   23.60    1.16
  -2   7   1   24.00    1.22
   2   7  -1   23.36    1.17
   2  -7  -1   23.30    1.07
  -2  -7   1   23.23    1.10
   2  -7  -1   23.82    1.16
  -2   7   0    1.67    0.32
   2   7   0    2.05    0.32
   2   7   0    1.94    0.28
  -2  -7   0    2.28    0.26
   2  -7   0    1.32    0.25
   2  -7   0    2.29    0.24
  -2   7  -1   27.95    1.31
   2   7   1   28.60    1.39
  -2   7  -1   28.09    1.39
  -2  -7  -1   28.02    1.19
  -2  -7  -1   29.08    1.38
   2  -7   1   27.94    1.31
  -2   7  -2    8.58    0.51
   2   7   2    8.72    0.62
  -2   7  -2    9.02    0.64
   2  -7   2    9.07    0.63
  -2  -7  -2    9.39    0.63
  -2   7  -3    1.56    0.33
   2   7   3    0.79    0.28
  -2   7  -3    1.43    0.24
   2  -7   3    1.50    0.35
  -2  -7  -3    1.51    0.34
   2   7   4   15.47    0.96
  -2   7  -4   15.50    0.86
  -2   7  -4   15.40    0.90
  -2  -7  -4   14.81    0.97
   2  -7   4   15.86    0.99
  -2   7  -5    0.00    0.21
  -2   7  -5    0.04    0.29
   2   7   5   -0.17    0.31
   2  -7   5    0.04    0.34
  -2  -7  -5   -0.20    0.38
  -2   7  -6    2.55    0.42
   2   7   6    2.48    0.48
  -2   7  -6    2.72    0.42
  -2  -7  -6    1.90    0.50
   2  -7   6    2.03    0.51
  -2   7  -7    0.46    0.32
   2   7   7    0.16    0.35
  -2  -7  -7    0.40    0.49
   2  -7   7    0.12    0.42
  -2   7  -8    1.02    0.38
   2   7   8    0.49    0.39
  -2  -7  -8   -0.36    0.50
   2  -7   8    0.20    0.46
   2   7   9    0.82    0.46
  -2  -7  -9    0.18    0.66
   2  -7   9    0.61    0.51
  -2   8   9   -0.07    0.39
   2   8  -9    0.57    0.37
  -2  -8   9   -0.62    0.52
   2  -8  -9   -0.02    0.67
   2   8  -8    1.10    0.39
  -2   8   8    1.47    0.46
   2  -8  -8    1.00    0.65
  -2  -8   8    0.71    0.49
  -2   8   7   -0.14    0.31
   2   8  -7    0.48    0.35
  -2  -8   7    0.06    0.48
   2  -8  -7    0.26    0.49
  -2   8   6   11.63    0.90
   2   8  -6   12.71    0.90
   2  -8  -6   11.76    1.01
  -2  -8   6   12.65    0.99
   2   8  -5    0.11    0.23
  -2   8   5   -0.11    0.29
   2  -8  -5    0.17    0.39
  -2  -8   5    0.39    0.37
   2   8  -4    0.98    0.27
   2   8  -4    0.78    0.29
  -2   8   4    0.52    0.32
  -2   8   4    1.39    0.26
  -2  -8   4    0.97    0.36
   2  -8  -4    0.98    0.37
  -2   8   3    0.69    0.33
   2   8  -3    1.37    0.30
   2   8  -3    0.98    0.25
   2  -8  -3    1.01    0.17
   2  -8  -3    1.05    0.32
  -2  -8   3    0.51    0.32
  -2   8   2    0.25    0.25
   2   8  -2   -0.19    0.18
   2   8  -2    0.40    0.22
   2  -8  -2   -0.12    0.20
   2  -8  -2    0.01    0.13
  -2  -8   2    0.35    0.25
   2   8  -1   15.75    0.87
  -2   8   1   16.19    0.93
   2   8  -1   14.80    0.85
  -2  -8   1   15.34    0.81
   2  -8  -1   15.41    0.84
   2  -8  -1   15.09    0.77
  -2   8   0    5.92    0.53
   2   8   0    5.74    0.48
   2  -8   0    5.20    0.41
  -2  -8   0    5.73    0.45
   2  -8   0    5.64    0.46
  -2  -8   0    5.56    0.43
  -2   8  -1   -0.28    0.15
  -2   8  -1    0.29    0.29
   2   8   1   -0.11    0.23
  -2  -8  -1   -0.10    0.12
  -2  -8  -1    0.10    0.18
   2  -8   1   -0.01    0.21
  -2   8  -2    7.86    0.65
   2   8   2    9.06    0.64
  -2   8  -2    8.42    0.52
   2  -8   2    8.64    0.61
  -2  -8  -2    8.59    0.62
  -2   8  -3    9.22    0.59
   2   8   3    9.23    0.72
  -2   8  -3    9.91    0.73
  -2  -8  -3   10.12    0.70
   2  -8   3    8.82    0.70
  -2   8  -4    7.17    0.53
  -2   8  -4    6.96    0.63
   2   8   4    7.40    0.65
  -2  -8  -4    7.91    0.75
   2  -8   4    7.32    0.70
  -2   8  -5    2.55    0.43
   2   8   5    2.65    0.47
  -2   8  -5    2.30    0.35
   2  -8   5    1.76    0.45
  -2  -8  -5    2.23    0.51
   2   8   6   -0.05    0.34
  -2   8  -6   -0.31    0.28
  -2   8  -6    0.19    0.25
   2  -8   6    0.02    0.36
  -2  -8  -6   -0.07    0.40
   2   8   7    0.81    0.40
  -2   8  -7    0.32    0.30
  -2  -8  -7    0.72    0.57
   2  -8   7    0.42    0.46
   2   8   8    0.92    0.41
   2  -8   8   -0.27    0.41
  -2  -8  -8   -0.34    0.53
  -2   9   8    1.85    0.48
   2   9  -8    2.36    0.51
  -2  -9   8    0.45    0.49
   2  -9  -8    1.25    0.62
  -2   9   7    0.48    0.39
   2   9  -7    0.36    0.34
  -2  -9   7    1.07    0.51
   2  -9  -7    0.01    0.54
  -2   9   6    0.69    0.36
   2   9  -6    0.72    0.33
   2  -9  -6    0.28    0.46
  -2  -9   6    0.06    0.45
   2   9  -5    0.70    0.30
  -2   9   5    0.09    0.34
  -2  -9   5    0.52    0.45
   2  -9  -5    0.26    0.42
   2   9  -4    1.62    0.32
   2   9  -4    2.39    0.39
  -2   9   4    2.30    0.42
   2  -9  -4    1.95    0.44
  -2  -9   4    2.46    0.50
  -2   9   3    0.80    0.33
   2   9  -3    0.80    0.28
   2   9  -3    1.23    0.30
   2  -9  -3    0.75    0.17
   2  -9  -3    0.76    0.36
  -2  -9   3    1.13    0.39
   2   9  -2   -0.11    0.22
  -2   9   2   -0.02    0.25
   2   9  -2    0.31    0.26
   2  -9  -2    0.16    0.22
   2  -9  -2   -0.03    0.15
  -2  -9   2   -0.05    0.27
   2   9  -1    5.31    0.51
   2   9  -1    5.26    0.50
  -2   9   1    4.52    0.52
   2  -9  -1    5.31    0.43
   2  -9  -1    4.94    0.45
  -2  -9   1    4.99    0.45
   2   9   0    2.71    0.39
  -2   9   0    2.21    0.42
   2  -9   0    2.49    0.32
  -2  -9   0    2.38    0.30
   2  -9   0    2.50    0.31
  -2  -9   0    2.25    0.34
   2   9   1    2.32    0.38
  -2   9  -1    2.44    0.41
  -2  -9  -1    2.75    0.26
   2  -9   1    1.99    0.33
   2  -9   1    2.80    0.30
  -2  -9  -1    2.90    0.38
  -2   9  -2    2.15    0.42
   2   9   2    2.57    0.41
  -2   9  -2    2.31    0.30
  -2  -9  -2    1.78    0.16
   2  -9   2    2.84    0.43
  -2  -9  -2    2.39    0.39
  -2   9  -3   -0.11    0.17
  -2   9  -3    0.06    0.31
   2   9   3    0.02    0.31
   2  -9   3   -0.06    0.34
  -2  -9  -3    0.37    0.29
   2   9   4    1.13    0.36
  -2   9  -4    1.68    0.41
  -2   9  -4    1.08    0.27
  -2  -9  -4    1.25    0.39
   2  -9   4    0.86    0.38
  -2   9  -5    5.54    0.58
   2   9   5    7.22    0.68
  -2   9  -5    6.41    0.55
   2  -9   5    5.70    0.66
  -2  -9  -5    5.39    0.69
  -2   9  -6    0.01    0.25
   2   9   6    0.06    0.31
   2  -9   6   -0.12    0.42
  -2  -9  -6    0.09    0.49
   2   9   7    1.92    0.49
  -2  -9  -7    1.25    0.62
   2  -9   7    1.68    0.55
   2   9   8   -0.02    0.40
   2  -9   8   -0.04    0.49
  -2  -9  -8   -0.36    0.61
   2  10  -8    0.49    0.34
  -2  10   8    0.78    0.42
   2 -10  -8   -0.70    0.65
  -2 -10   8   -0.24    0.50
  -2  10   7   -0.12    0.36
   2  10  -7    0.15    0.34
   2 -10  -7    0.26    0.54
  -2 -10   7    0.20    0.48
   2  10  -6    0.04    0.28
  -2  10   6    0.05    0.35
  -2 -10   6    0.40    0.49
   2 -10  -6   -0.15    0.45
   2  10  -5    0.90    0.34
  -2  10   5    1.27    0.40
   2 -10  -5    1.20    0.51
  -2 -10   5    2.08    0.55
   2  10  -4    3.47    0.43
  -2  10   4    3.20    0.50
   2  10  -4    3.43    0.47
   2 -10  -4    3.24    0.56
  -2 -10   4    3.74    0.55
   2  10  -3    3.45    0.42
   2  10  -3    3.32    0.44
  -2  10   3    3.05    0.48
   2 -10  -3    2.67    0.48
  -2 -10   3    2.84    0.50
   2  10  -2    5.18    0.52
   2  10  -2    5.43    0.54
  -2  10   2    4.23    0.53
   2 -10  -2    5.84    0.42
   2 -10  -2    5.17    0.55
  -2 -10   2    5.13    0.52
   2  10  -1    2.85    0.41
   2  10  -1    2.88    0.41
  -2  10   1    3.29    0.51
  -2 -10   1    2.63    0.38
   2 -10  -1    2.30    0.36
   2 -10  -1    2.68    0.33
  -2  10   0    0.01    0.35
   2  10   0   -0.15    0.29
  -2 -10   0    0.12    0.21
  -2 -10   0   -0.04    0.21
   2 -10   0    0.04    0.18
   2 -10   0    0.26    0.24
  -2  10  -1   -0.10    0.34
   2  10   1    0.43    0.33
   2 -10   1    0.68    0.30
   2 -10   1    0.26    0.18
  -2 -10  -1    0.20    0.22
  -2 -10  -1    0.19    0.17
  -2  10  -2   -0.10    0.34
   2  10   2    0.03    0.28
  -2  10  -2    0.04    0.19
  -2 -10  -2   -0.01    0.26
   2 -10   2    0.07    0.31
  -2  10  -3    0.24    0.21
  -2  10  -3    0.29    0.35
   2  10   3    0.40    0.36
  -2 -10  -3    0.17    0.30
   2 -10   3    0.34    0.39
  -2  10  -4    0.55    0.25
   2  10   4    1.03    0.39
  -2  10  -4    0.93    0.39
   2 -10   4    1.43    0.47
  -2 -10  -4    1.17    0.41
   2  10   5    0.89    0.39
  -2  10  -5    0.77    0.28
  -2  10  -5    0.41    0.35
  -2 -10  -5    0.89    0.51
   2 -10   5    0.73    0.43
   2  10   6    3.16    0.60
  -2 -10  -6    1.85    0.56
   2 -10   6    2.55    0.61
   2  10   7   -0.32    0.38
   2 -10   7    0.50    0.49
  -2 -10  -7   -1.26    0.54
   2  10   8    0.70    0.47
  -2 -10  -8   -0.89    0.63
   2 -10   8    0.55    0.55
   2  11  -7    2.74    0.53
  -2  11   7    2.86    0.55
  -2 -11   7    1.60    0.68
   2 -11  -7    2.23    0.74
   2  11  -6    3.54    0.53
  -2  11   6    4.88    0.68
   2 -11  -6    3.96    0.75
  -2 -11   6    4.04    0.69
  -2  11   5    8.62    0.86
   2  11  -5    8.03    0.72
   2 -11  -5    7.18    0.82
  -2 -11   5    8.00    0.85
   2  11  -4    8.29    0.65
   2  11  -4    8.98    0.71
  -2  11   4    9.43    0.83
  -2 -11   4    7.77    0.79
   2 -11  -4    8.71    0.85
   2  11  -3    3.70    0.49
  -2  11   3    5.00    0.65
   2  11  -3    4.36    0.52
   2 -11  -3    4.42    0.56
  -2 -11   3    3.96    0.57
   2  11  -2    0.77    0.33
  -2  11   2    0.27    0.34
   2  11  -2    0.96    0.33
  -2 -11   2    1.48    0.38
   2 -11  -2    0.63    0.21
   2 -11  -2    1.02    0.34
   2  11  -1    0.75    0.28
   2  11  -1    0.24    0.30
  -2  11   1    0.29    0.38
   2 -11  -1    0.61    0.26
  -2 -11   1    0.71    0.29
   2 -11  -1    0.58    0.26
   2  11   0   13.58    0.90
  -2  11   0   11.97    0.94
  -2 -11   0   12.81    0.84
   2 -11   0   14.13    0.82
   2 -11   0   13.23    0.81
  -2 -11   0   13.03    0.75
  -2  11  -1    0.65    0.41
   2  11   1    0.60    0.32
  -2 -11  -1    0.36    0.24
   2 -11   1    0.42    0.21
   2 -11   1    0.11    0.31
  -2 -11  -1    0.66    0.21
  -2  11  -2   30.38    1.51
   2  11   2   30.95    1.66
  -2  11  -2   30.63    1.63
   2 -11   2   30.83    1.54
  -2 -11  -2   31.37    1.64
  -2  11  -3    5.38    0.63
   2  11   3    6.37    0.71
  -2  11  -3    5.04    0.49
   2 -11   3    5.29    0.61
  -2 -11  -3    5.40    0.63
   2  11   4    3.43    0.57
  -2  11  -4    2.75    0.50
  -2  11  -4    3.94    0.44
   2 -11   4    3.30    0.58
  -2 -11  -4    3.04    0.56
   2  11   5    0.72    0.42
  -2  11  -5   -0.18    0.33
   2 -11   5    0.66    0.50
  -2 -11  -5    0.32    0.43
   2  11   6    0.24    0.38
  -2 -11  -6    0.31    0.47
   2 -11   6    0.53    0.50
   2  11   7   -0.14    0.41
  -2 -11  -7   -0.10    0.59
   2 -11   7    0.08    0.52
  -2  12   7    1.87    0.52
  -2 -12   7    0.98    0.67
   2 -12  -7    0.55    0.68
  -2  12   6    0.64    0.44
   2  12  -6    0.42    0.34
  -2 -12   6    0.63    0.57
   2 -12  -6   -0.03    0.59
   2  12  -5    3.08    0.48
  -2  12   5    3.66    0.59
  -2 -12   5    3.12    0.64
   2 -12  -5    1.41    0.56
  -2  12   4   -0.35    0.37
   2  12  -4    0.19    0.30
   2 -12  -4   -0.14    0.41
  -2 -12   4   -0.42    0.42
   2  12  -3    2.91    0.44
  -2  12   3    3.09    0.56
   2  12  -3    3.15    0.48
   2 -12  -3    2.45    0.49
  -2 -12   3    3.51    0.56
   2  12  -2    1.06    0.33
  -2  12   2    0.66    0.40
   2  12  -2    0.08    0.27
  -2 -12   2    0.40    0.34
   2 -12  -2    0.56    0.34
  -2  12   1    3.61    0.54
   2  12  -1    3.68    0.51
   2 -12  -1    4.10    0.42
   2 -12  -1    3.68    0.46
  -2 -12   1    4.25    0.48
  -2 -12   1    3.93    0.47
   2  12   0   -0.05    0.31
  -2  12   0    0.04    0.39
  -2 -12   0    0.11    0.23
  -2 -12   0    0.19    0.24
   2 -12   0    0.02    0.22
   2 -12   0    0.29    0.29
   2  12   1   -0.43    0.33
  -2  12  -1    0.11    0.39
  -2 -12  -1    0.08    0.27
   2 -12   1    0.27    0.31
   2 -12   1    0.42    0.21
   2  12   2    7.18    0.74
  -2  12  -2    6.63    0.70
   2 -12   2    5.62    0.64
   2 -12   2    6.66    0.51
  -2 -12  -2    5.93    0.66
  -2  12  -3    0.81    0.40
  -2  12  -3    0.47    0.25
   2  12   3   -0.01    0.39
   2 -12   3   -0.15    0.32
  -2 -12  -3    0.08    0.38
   2  12   4   11.05    0.96
  -2  12  -4   11.84    0.94
   2 -12   4   12.52    0.95
  -2 -12  -4   11.81    0.99
   2  12   5    3.38    0.57
  -2  12  -5    4.02    0.62
   2 -12   5    2.36    0.58
  -2 -12  -5    2.21    0.64
   2  12   6    2.83    0.58
   2 -12   6    3.37    0.67
  -2 -12  -6    3.07    0.71
   2  12   7    1.15    0.51
  -2 -12  -7    0.45    0.68
   2 -12   7    1.64    0.66
  -2  13   6    0.37    0.45
   2 -13  -6   -0.04    0.58
  -2 -13   6    0.71    0.64
  -2  13   5    0.50    0.46
   2  13  -5   -0.46    0.29
   2 -13  -5   -0.30    0.46
  -2 -13   5   -0.07    0.47
  -2  13   4    0.72    0.41
   2  13  -4    0.84    0.36
  -2 -13   4    1.05    0.48
   2 -13  -4    0.46    0.49
   2  13  -3    0.79    0.32
   2  13  -3    0.19    0.33
  -2  13   3    0.98    0.45
  -2 -13   3    1.64    0.44
   2 -13  -3    0.08    0.40
   2  13  -2   -0.07    0.28
   2  13  -2    0.01    0.31
  -2  13   2    0.49    0.40
   2 -13  -2   -0.25    0.31
  -2 -13   2   -0.19    0.31
   2  13  -1    1.52    0.40
  -2  13   1    1.17    0.40
  -2 -13   1    1.06    0.31
  -2 -13   1    0.99    0.32
   2 -13  -1    0.51    0.29
   2  13   0    0.59    0.34
  -2  13   0    0.45    0.37
  -2 -13   0    0.35    0.29
   2 -13   0   -0.09    0.24
   2 -13   0    0.45    0.31
  -2  13  -1    1.34    0.42
   2  13   1    3.28    0.55
  -2 -13  -1    2.05    0.40
   2 -13   1    2.45    0.37
   2 -13   1    2.48    0.45
   2  13   2    0.67    0.38
  -2  13  -2    1.06    0.39
   2 -13   2    0.42    0.37
  -2 -13  -2    0.53    0.32
  -2  13  -3    0.56    0.37
   2  13   3    0.06    0.41
   2 -13   3    0.31    0.40
  -2 -13  -3   -0.20    0.35
   2  13   4    0.81    0.44
  -2  13  -4    1.54    0.45
  -2 -13  -4    1.07    0.46
   2 -13   4    0.68    0.49
   2  13   5    1.44    0.46
  -2 -13  -5    0.23    0.49
   2 -13   5    0.96    0.56
   2  13   6    1.29    0.54
  -2 -13  -6   -1.21    0.51
   2 -13   6   -0.55    0.50
  -2  14   6    0.90    0.51
   2 -14  -6   -0.36    0.62
  -2  14   5    1.10    0.47
   2 -14  -5    0.05    0.56
  -2 -14   5    1.10    0.56
   2  14  -4    0.41    0.36
  -2  14   4    0.62    0.47
   2 -14  -4    0.21    0.48
  -2 -14   4    0.75    0.49
   2  14  -3    0.51    0.33
   2  14  -3    0.45    0.34
  -2  14   3    1.02    0.43
   2 -14  -3    0.22    0.41
  -2 -14   3    0.91    0.44
   2  14  -2    0.48    0.34
  -2  14   2    1.33    0.48
  -2 -14   2    0.75    0.38
   2 -14  -2    0.93    0.41
  -2 -14   2    0.82    0.29
   2  14  -1    0.77    0.37
  -2  14   1    1.41    0.51
   2 -14  -1    0.27    0.30
  -2 -14   1    0.42    0.26
  -2 -14   1    0.64    0.37
   2  14   0    1.67    0.42
  -2  14   0    2.78    0.57
  -2 -14   0    1.56    0.39
   2 -14   0    1.89    0.39
   2 -14   0    1.42    0.34
   2  14   1    0.03    0.33
  -2  14  -1    0.18    0.42
   2 -14   1    0.12    0.32
  -2 -14  -1   -0.23    0.26
  -2  14  -2    0.33    0.38
   2  14   2   -0.12    0.39
  -2 -14  -2   -0.58    0.30
   2 -14   2    0.49    0.38
   2  14   3    0.02    0.35
  -2  14  -3    0.36    0.40
  -2 -14  -3   -0.12    0.39
   2 -14   3   -0.24    0.39
   2  14   4    1.55    0.52
  -2  14  -4    1.51    0.48
  -2 -14  -4    0.13    0.50
   2 -14   4    1.07    0.52
   2  14   5    0.42    0.44
   2 -14   5    0.40    0.53
  -2 -14  -5   -0.38    0.45
  -2  15   5    0.32    0.50
   2 -15  -5   -0.81    0.57
  -2 -15   5    0.04    0.52
  -2  15   4    1.84    0.58
   2 -15  -4    0.79    0.56
  -2 -15   4    1.97    0.61
  -2  15   3    0.53    0.49
  -2 -15   3    0.92    0.27
   2 -15  -3   -0.60    0.45
  -2 -15   3    0.76    0.47
   2  15  -2    0.55    0.37
  -2  15   2    0.03    0.45
  -2 -15   2    0.35    0.38
  -2 -15   2    0.37    0.25
   2 -15  -2    0.00    0.39
  -2  15   1    1.05    0.50
   2  15  -1    0.15    0.37
  -2 -15   1   -0.17    0.22
   2 -15  -1   -0.35    0.31
   2  15   0    0.75    0.42
  -2  15   0    0.58    0.42
  -2 -15   0    0.88    0.37
   2  15   1    4.00    0.63
  -2  15  -1    2.94    0.60
   2 -15   1    4.21    0.57
  -2 -15  -1    2.82    0.53
   2  15   2   -0.30    0.39
  -2  15  -2   -0.40    0.40
  -2 -15  -2   -0.33    0.34
   2 -15   2   -0.20    0.38
  -2  15  -3    0.82    0.45
   2  15   3   -0.27    0.43
  -2 -15  -3   -0.37    0.41
   2 -15   3    0.30    0.43
  -2  15  -4   -0.26    0.69
   2  15   4   -0.08    0.44
  -2 -15  -4   -0.56    0.39
   2 -15   4    0.49    0.47
  -2  16   3    0.96    0.51
  -2 -16   3    0.56    0.47
   2 -16  -3   -0.99    0.42
   2  16  -2    0.94    0.40
  -2  16   2   -0.64    0.39
   2 -16  -2   -0.68    0.43
  -2 -16   2    0.03    0.24
   2  16  -1    0.22    0.39
  -2  16   1    0.48    0.49
  -2 -16   1   -0.28    0.27
  -2  16   0   -0.11    0.44
   2  16   0    0.78    0.44
  -2 -16   0   -0.18    0.30
   2  16   1    1.59    0.51
  -2  16  -1    1.10    0.50
  -2 -16  -1    0.39    0.39
  -2  16  -2    1.32    0.50
   2  16   2    0.61    0.47
  -2 -16  -2   -0.62    0.32
   2 -16   2    0.22    0.41
   2  16   3    1.35    0.55
  -2  16  -3    1.76    0.54
   2 -16   3    1.28    0.53
  -2 -16  -3    0.56    0.51
  -2  17   1    0.93    0.55
   2  17  -1    0.30    0.38
  -2  17   0    2.09    0.58
   2  17   0    0.91    0.46
  -2 -17   0    0.05    0.32
  -2  17  -1    1.88    0.56
   2  17   1    1.86    0.54
  -2 -17  -1    0.18    0.37
  -3   0  10    0.85    0.72
   3   0 -10    1.30    0.52
   3   0  -9    0.52    0.46
  -3   0   9   -0.46    0.36
  -3   0   8    3.37    0.53
   3   0  -8    4.38    0.64
   3   0  -7   -0.54    0.30
  -3   0   7   -0.09    0.28
  -3   0   6    2.91    0.29
   3   0  -6    3.00    0.46
  -3   0   6    2.63    0.37
  -3   0   5    0.01    0.19
   3   0  -5    0.17    0.26
  -3   0   5    0.07    0.12
  -3   0   4   12.11    0.68
   3   0  -4   12.36    0.76
  -3   0   4   12.50    0.60
   3   0  -3    0.05    0.25
  -3   0   3    0.15    0.16
  -3   0   3    0.11    0.09
   3   0  -2  201.72    7.87
  -3   0   2  187.30    7.87
   3   0  -2  190.22    8.05
  -3   0   2  181.58    7.58
   3   0  -1   -0.24    0.14
   3   0  -1    0.04    0.07
   3   0  -1   -0.10    0.13
  -3   0   1    0.20    0.09
  -3   0   0  290.81   12.74
   3   0   0  282.32   12.74
   3   0   0  334.49   12.01
   3   0   1    0.18    0.16
  -3   0  -1   -0.12    0.09
   3   0   1   -0.10    0.13
   3   0   2   12.65    0.67
  -3   0  -2   12.61    0.64
   3   0   2   12.91    0.62
   3   0   3   -0.04    0.16
   3   0   3   -0.11    0.15
  -3   0  -3    0.27    0.18
   3   0   4   18.20    0.95
  -3   0  -4   19.18    0.98
   3   0   4   18.01    0.90
   3   0   5    0.05    0.21
   3   0   5   -0.03    0.20
  -3   0  -5    0.25    0.27
  -3   0  -6    3.70    0.49
   3   0   6    4.02    0.45
   3   0   6    4.31    0.46
  -3   0  -7    0.46    0.40
   3   0   7    0.40    0.30
   3   0   7   -0.17    0.25
   3   0   8    4.97    0.53
   3   0   8    4.78    0.57
  -3   0  -8    4.67    0.64
  -3   0  -9    0.35    0.44
  -3   0 -10    1.06    0.54
   3   1 -10    0.45    0.47
  -3  -1  10   -0.42    0.44
   3  -1 -10    0.25    0.49
   3   1  -9   -0.08    0.40
  -3   1   9    0.22    0.39
   3  -1  -9    0.05    0.41
  -3  -1   9    0.18    0.40
   3   1  -8    0.16    0.34
  -3   1   8   -0.37    0.31
  -3  -1   8   -0.06    0.35
   3  -1  -8    0.69    0.44
  -3   1   7    0.39    0.28
   3   1  -7    0.15    0.37
  -3   1   7    0.25    0.19
  -3  -1   7    0.60    0.35
   3  -1  -7   -0.04    0.34
  -3   1   6    0.06    0.23
   3   1  -6   -0.18    0.32
  -3   1   6    0.07    0.16
  -3  -1   6    0.01    0.15
   3  -1  -6    0.05    0.35
  -3  -1   6   -0.16    0.27
  -3   1   5    0.32    0.19
  -3   1   5    0.35    0.15
   3   1  -5    0.39    0.26
   3  -1  -5    0.45    0.28
  -3  -1   5   -0.09    0.22
  -3  -1   5    0.43    0.13
   3   1  -4    0.28    0.23
  -3   1   4    0.30    0.16
  -3   1   4    0.10    0.12
   3  -1  -4    0.47    0.27
  -3  -1   4    0.19    0.18
  -3  -1   4    0.16    0.10
  -3   1   3    9.90    0.51
   3   1  -3   10.01    0.45
  -3   1   3    9.72    0.54
   3   1  -3    9.22    0.61
  -3  -1   3    9.89    0.45
  -3  -1   3   10.53    0.58
   3  -1  -3    9.83    0.66
  -3   1   2   73.18    3.00
  -3   1   2   70.75    2.90
   3  -1  -2   71.82    3.09
  -3  -1   2   69.61    2.91
   3   1  -1  226.55    9.96
   3   1  -1  218.36    9.80
  -3   1   1  226.81    9.86
  -3  -1   1  230.54    9.78
   3  -1  -1  258.48    9.94
  -3  -1   1  268.91    9.40
   3  -1  -1  226.81    9.39
   3   1   0   16.37    0.71
   3   1   0   16.38    0.74
  -3   1   0   15.53    0.75
  -3   1   0   16.94    0.71
   3  -1   0   16.52    0.71
  -3   1  -1   12.72    0.57
   3   1   1   12.32    0.56
   3   1   1   12.43    0.64
   3  -1   1   12.86    0.57
  -3  -1  -1   13.00    0.62
   3  -1   1   12.69    0.61
   3  -1   1   12.32    0.63
   3   1   2   40.29    1.66
   3   1   2   41.50    1.78
  -3   1  -2   39.78    1.76
   3  -1   2   39.12    1.77
   3  -1   2   40.75    1.70
  -3  -1  -2   40.66    1.79
   3   1   3    4.77    0.40
  -3   1  -3    4.53    0.39
   3   1   3    4.42    0.34
  -3  -1  -3    5.30    0.44
   3  -1   3    4.53    0.39
   3  -1   3    4.26    0.40
   3   1   4   26.00    1.30
  -3   1  -4   26.88    1.32
   3   1   4   27.12    1.21
   3  -1   4   28.07    1.31
  -3  -1  -4   27.09    1.34
   3  -1   4   26.87    1.26
   3   1   5   10.37    0.68
  -3   1  -5   11.64    0.73
   3   1   5   11.16    0.66
  -3  -1  -5   11.26    0.76
   3  -1   5   11.68    0.70
   3  -1   5   12.19    0.72
  -3   1  -6   12.50    0.87
   3   1   6   12.29    0.75
   3   1   6   12.05    0.79
   3  -1   6   13.25    0.83
  -3  -1  -6   12.08    0.87
   3  -1   6   11.26    0.77
  -3   1  -7    3.86    0.54
   3   1   7    3.94    0.47
   3   1   7    3.64    0.45
   3  -1   7    4.35    0.48
  -3  -1  -7    3.27    0.56
   3  -1   7    3.85    0.51
   3   1   8    0.48    0.31
  -3   1  -8    0.40    0.39
   3   1   8    0.23    0.30
   3  -1   8   -0.03    0.34
   3  -1   8    0.14    0.28
  -3  -1  -8   -0.16    0.37
  -3   1  -9    1.96    0.54
   3  -1   9    2.20    0.50
  -3  -1  -9    2.51    0.61
  -3   1 -10    0.45    0.43
  -3  -1 -10    0.22    0.48
   3   2 -10   -0.28    0.42
  -3  -2  10   -0.35    0.43
   3  -2 -10    1.06    0.50
   3   2  -9    0.73    0.40
   3  -2  -9   -0.12    0.39
  -3  -2   9   -0.10    0.42
   3   2  -8    0.31    0.34
  -3   2   8   -0.65    0.27
  -3  -2   8    0.12    0.38
   3  -2  -8   -0.36    0.42
   3   2  -7   -0.14    0.34
  -3   2   7   -0.06    0.26
  -3   2   7    0.32    0.20
   3  -2  -7    0.11    0.41
  -3  -2   7    0.36    0.34
   3   2  -6    1.98    0.21
  -3   2   6    1.29    0.29
  -3   2   6    1.90    0.28
   3   2  -6    1.64    0.38
  -3  -2   6    2.00    0.40
   3  -2  -6    1.33    0.42
   3   2  -5    2.07    0.19
   3   2  -5    1.90    0.35
  -3   2   5    2.22    0.26
  -3   2   5    1.75    0.27
   3  -2  -5    2.15    0.38
  -3  -2   5    2.28    0.36
   3   2  -4   10.04    0.49
  -3   2   4   10.72    0.57
   3   2  -4   10.45    0.69
  -3   2   4   10.18    0.57
  -3  -2   4   10.35    0.62
   3  -2  -4   10.00    0.69
   3   2  -3   43.28    1.94
  -3   2   3   42.41    1.86
  -3   2   3   41.66    1.79
   3   2  -3   41.53    1.77
   3   2  -3   43.73    1.78
   3  -2  -3   42.35    1.95
  -3  -2   3   41.93    1.84
  -3   2   2   47.22    1.99
   3   2  -2   44.80    2.04
   3  -2  -2   46.22    1.90
   3  -2  -2   46.82    2.05
  -3  -2   2   43.93    1.92
   3   2  -1   32.16    1.57
   3   2  -1   38.39    1.49
  -3   2   1   32.89    1.54
   3  -2  -1   32.68    1.47
   3  -2  -1   37.24    1.56
  -3  -2   1   33.98    1.49
  -3  -2   1   38.70    1.48
  -3   2   0    1.78    0.22
  -3   2   0    1.73    0.11
   3   2   0    1.37    0.19
   3   2   0    1.13    0.17
   3  -2   0    0.98    0.18
   3  -2   0    1.63    0.16
  -3  -2   0    1.33    0.16
  -3   2  -1   19.01    0.81
  -3   2  -1   18.14    0.88
   3   2   1   18.99    0.78
   3   2   1   18.44    0.87
  -3  -2  -1   18.90    0.89
   3  -2   1   18.41    0.85
   3  -2   1   19.07    0.81
  -3  -2  -1   18.92    0.78
  -3   2  -2   72.80    3.14
  -3   2  -2   73.19    3.13
   3   2   2   73.55    2.94
   3   2   2   74.85    3.16
   3  -2   2   71.58    3.02
  -3  -2  -2   74.64    3.19
   3   2   3    6.72    0.47
   3   2   3    6.78    0.39
  -3   2  -3    7.46    0.47
  -3  -2  -3    6.98    0.53
   3  -2   3    7.21    0.48
   3  -2   3    6.36    0.48
  -3   2  -4    2.12    0.30
   3   2   4    2.18    0.29
   3   2   4    2.57    0.26
  -3  -2  -4    2.51    0.38
   3  -2   4    2.13    0.29
   3  -2   4    2.69    0.35
   3   2   5    1.52    0.26
   3   2   5    1.27    0.29
  -3   2  -5    1.62    0.32
   3  -2   5    1.91    0.36
  -3  -2  -5    1.53    0.36
   3  -2   5    1.78    0.31
   3   2   6    0.86    0.26
  -3   2  -6    1.06    0.35
   3   2   6    0.37    0.25
   3  -2   6    0.83    0.34
   3  -2   6    0.67    0.28
  -3  -2  -6    0.86    0.42
  -3   2  -7    0.60    0.34
   3   2   7    1.01    0.33
   3   2   7    0.80    0.28
   3  -2   7    0.73    0.37
   3  -2   7    1.04    0.31
  -3  -2  -7    0.65    0.41
  -3   2  -8    2.42    0.37
   3   2   8    1.96    0.42
  -3   2  -8    2.54    0.48
   3  -2   8    1.32    0.45
  -3  -2  -8    2.41    0.56
  -3   2  -9    0.66    0.42
   3   2   9    0.33    0.35
   3  -2   9   -0.56    0.36
  -3  -2  -9    0.30    0.46
   3   3 -10    1.26    0.46
   3  -3 -10    0.94    0.57
  -3  -3  10   -0.62    0.42
   3   3  -9   -0.29    0.36
   3  -3  -9    0.04    0.49
  -3  -3   9   -0.45    0.41
   3   3  -8    0.29    0.39
  -3   3   8   -0.17    0.28
  -3  -3   8    0.31    0.41
   3  -3  -8   -0.32    0.42
  -3   3   7    0.51    0.24
   3   3  -7    0.73    0.37
  -3   3   7    0.94    0.30
   3  -3  -7    0.63    0.50
  -3  -3   7    0.04    0.33
   3   3  -6    0.27    0.34
  -3   3   6    0.19    0.22
  -3   3   6    0.10    0.20
  -3  -3   6    0.24    0.32
   3  -3  -6   -0.06    0.40
   3   3  -5    5.08    0.31
  -3   3   5    4.98    0.40
   3   3  -5    5.04    0.52
  -3   3   5    4.65    0.41
  -3  -3   5    4.43    0.49
   3  -3  -5    4.57    0.54
  -3   3   4   -0.11    0.15
   3   3  -4    0.08    0.21
   3   3  -4    0.03    0.10
  -3   3   4    0.34    0.14
   3  -3  -4    0.41    0.31
  -3  -3   4    0.03    0.21
   3   3  -3    1.18    0.11
   3   3  -3    1.00    0.12
   3   3  -3    0.86    0.24
  -3   3   3    1.08    0.19
  -3   3   3    0.79    0.22
   3  -3  -3    0.63    0.27
  -3  -3   3    0.76    0.23
   3   3  -2    0.22    0.09
  -3   3   2    0.18    0.18
   3   3  -2    0.21    0.19
  -3  -3   2    0.33    0.09
   3  -3  -2    0.58    0.22
   3  -3  -2    0.46    0.15
  -3  -3   2   -0.06    0.15
   3   3  -1   33.84    1.46
   3   3  -1   31.53    1.52
   3  -3  -1   33.57    1.50
  -3  -3   1   35.85    1.43
   3  -3  -1   35.03    1.43
  -3   3   0    7.02    0.44
   3   3   0    6.84    0.40
  -3   3   0    6.94    0.34
   3   3   0    7.19    0.42
   3  -3   0    6.81    0.40
   3  -3   0    6.97    0.34
  -3  -3   0    6.88    0.35
  -3   3  -1    5.25    0.26
  -3   3  -1    5.44    0.38
   3   3   1    5.35    0.38
   3  -3   1    5.78    0.37
  -3  -3  -1    5.43    0.25
   3  -3   1    5.13    0.27
  -3  -3  -1    5.22    0.24
   3   3   2    3.45    0.18
  -3   3  -2    4.32    0.36
   3   3   2    2.61    0.29
  -3   3  -2    3.78    0.27
  -3  -3  -2    3.59    0.18
  -3  -3  -2    3.88    0.33
   3  -3   2    3.87    0.36
  -3   3  -3    8.06    0.48
   3   3   3    7.38    0.38
  -3   3  -3    7.67    0.49
   3   3   3    7.02    0.50
   3  -3   3    7.37    0.57
  -3  -3  -3    7.39    0.55
   3   3   4    7.71    0.56
   3   3   4    7.20    0.41
  -3   3  -4    7.46    0.50
  -3   3  -4    7.38    0.51
   3  -3   4    7.20    0.57
  -3  -3  -4    6.85    0.57
  -3   3  -5    2.29    0.31
  -3   3  -5    2.52    0.36
   3   3   5    2.76    0.29
   3   3   5    1.93    0.36
  -3  -3  -5    2.39    0.44
   3  -3   5    2.14    0.40
  -3   3  -6    0.49    0.23
   3   3   6   -0.26    0.20
  -3   3  -6   -0.05    0.27
   3   3   6   -0.26    0.24
  -3  -3  -6    0.30    0.41
   3  -3   6    0.30    0.34
  -3   3  -7    0.34    0.24
  -3   3  -7    0.56    0.33
   3   3   7    0.76    0.31
   3  -3   7    0.71    0.38
  -3  -3  -7    0.06    0.40
  -3   3  -8   -0.04    0.30
   3   3   8    0.24    0.31
  -3  -3  -8    0.48    0.51
   3  -3   8   -0.65    0.34
   3   3   9   -0.44    0.31
  -3   3  -9    0.26    0.37
  -3  -3  -9    0.28    0.53
   3  -3   9    0.81    0.47
   3   4  -9    1.15    0.47
   3  -4  -9    0.56    0.54
  -3  -4   9    0.69    0.49
   3   4  -8    1.09    0.42
  -3   4   8    0.63    0.30
  -3  -4   8    0.24    0.43
   3  -4  -8    0.38    0.46
  -3   4   7   -0.01    0.21
  -3   4   7    0.29    0.25
   3   4  -7   -0.09    0.31
  -3  -4   7    0.28    0.37
   3  -4  -7    0.67    0.47
   3   4  -6   -0.23    0.30
  -3   4   6   -0.02    0.21
  -3   4   6    0.23    0.21
   3  -4  -6   -0.09    0.43
  -3  -4   6    0.21    0.36
   3   4  -5    0.89    0.31
   3   4  -5    1.23    0.19
  -3   4   5    0.78    0.25
  -3   4   5    1.12    0.22
  -3  -4   5    1.39    0.34
   3  -4  -5    1.93    0.44
   3   4  -4   11.20    0.70
   3   4  -4   10.53    0.52
  -3   4   4   10.91    0.65
  -3   4   4   10.17    0.55
   3  -4  -4    9.91    0.71
  -3  -4   4    9.47    0.65
  -3   4   3    5.83    0.46
   3   4  -3    5.73    0.50
   3   4  -3    6.20    0.34
  -3  -4   3    5.10    0.45
   3  -4  -3    6.62    0.52
   3  -4  -3    5.78    0.38
   3   4  -2   48.71    2.16
   3   4  -2   46.13    2.02
  -3   4   2   46.98    2.11
   3  -4  -2   49.65    1.98
   3  -4  -2   46.41    2.13
  -3  -4   2   46.70    2.02
   3   4  -1    2.09    0.28
  -3   4   1    1.91    0.29
   3   4  -1    2.56    0.24
   3  -4  -1    2.61    0.25
  -3  -4   1    2.41    0.24
   3  -4  -1    2.38    0.24
  -3   4   0   61.50    2.56
   3   4   0   58.34    2.57
   3   4   0   56.52    2.51
  -3  -4   0   57.19    2.37
   3  -4   0   58.19    2.42
   3  -4   0   59.11    2.50
  -3   4  -1    0.09    0.22
   3   4   1    0.17    0.16
  -3   4  -1    0.09    0.08
  -3  -4  -1    0.26    0.16
  -3  -4  -1    0.07    0.07
  -3  -4  -1    0.30    0.08
   3  -4   1    0.35    0.20
   3   4   2   14.86    0.80
  -3   4  -2   14.55    0.80
  -3   4  -2   14.78    0.70
   3  -4   2   14.45    0.77
  -3  -4  -2   15.41    0.80
   3   4   3   10.87    0.47
  -3   4  -3   11.26    0.60
   3   4   3   11.78    0.68
  -3   4  -3   10.34    0.63
  -3  -4  -3   11.10    0.69
   3  -4   3   11.73    0.68
  -3   4  -4   -0.04    0.17
   3   4   4    0.14    0.22
  -3   4  -4   -0.21    0.15
   3   4   4   -0.04    0.10
  -3  -4  -4    0.37    0.27
   3  -4   4   -0.01    0.23
   3   4   5    0.21    0.16
   3   4   5    0.24    0.24
  -3   4  -5    0.02    0.19
  -3   4  -5   -0.12    0.21
  -3  -4  -5    0.24    0.37
   3  -4   5    0.62    0.34
   3   4   6    1.08    0.36
  -3   4  -6    1.07    0.33
  -3   4  -6    1.01    0.28
   3  -4   6    1.18    0.40
  -3  -4  -6    1.30    0.43
   3   4   7    0.10    0.28
  -3   4  -7   -0.35    0.21
  -3   4  -7    0.21    0.28
   3  -4   7   -0.12    0.36
  -3  -4  -7   -0.37    0.39
   3   4   8    2.18    0.43
  -3   4  -8    1.51    0.42
  -3  -4  -8    1.57    0.55
   3  -4   8    1.62    0.48
  -3   4  -9    0.42    0.35
   3   4   9    0.32    0.36
  -3  -4  -9    0.67    0.54
   3  -4   9    0.37    0.49
   3   5  -9    1.45    0.49
  -3  -5   9    0.81    0.57
   3  -5  -9    0.89    0.54
   3   5  -8    0.59    0.41
  -3   5   8    0.75    0.32
  -3  -5   8    0.72    0.42
   3  -5  -8    0.91    0.55
   3   5  -7   -0.16    0.33
  -3   5   7   -0.03    0.26
  -3  -5   7    0.21    0.41
   3  -5  -7   -0.28    0.40
   3   5  -6    1.21    0.41
  -3   5   6    0.85    0.30
  -3   5   6    1.10    0.25
   3  -5  -6    1.34    0.44
  -3  -5   6    1.18    0.43
   3   5  -5    1.03    0.30
  -3   5   5    0.87    0.19
  -3   5   5    0.82    0.27
   3   5  -5    1.12    0.20
  -3  -5   5    1.03    0.35
   3  -5  -5    1.18    0.44
   3   5  -4    1.13    0.30
   3   5  -4    0.57    0.16
  -3   5   4    0.40    0.24
  -3   5   4    0.71    0.17
  -3  -5   4    0.71    0.31
   3  -5  -4    1.16    0.35
  -3   5   3    1.87    0.30
   3   5  -3    1.60    0.20
   3   5  -3    1.55    0.30
   3  -5  -3    1.45    0.31
   3  -5  -3    1.75    0.21
  -3  -5   3    2.01    0.33
  -3   5   2    5.31    0.51
   3   5  -2    5.34    0.38
   3   5  -2    5.07    0.43
   3  -5  -2    6.24    0.48
   3  -5  -2    5.33    0.37
  -3  -5   2    5.83    0.46
   3   5  -1    0.80    0.21
  -3   5   1    0.44    0.23
   3   5  -1    0.51    0.18
   3  -5  -1    0.50    0.18
  -3  -5   1    0.58    0.20
   3  -5  -1    0.68    0.17
   3   5   0    0.17    0.20
  -3   5   0   -0.08    0.23
   3   5   0    0.23    0.18
  -3  -5   0    0.04    0.14
   3  -5   0    0.28    0.11
   3  -5   0    0.27    0.19
   3   5   1    6.68    0.50
  -3   5  -1    6.09    0.51
  -3   5  -1    6.67    0.37
  -3  -5  -1    6.20    0.45
  -3  -5  -1    7.03    0.33
   3  -5   1    6.44    0.49
  -3   5  -2    0.71    0.15
   3   5   2    0.59    0.21
  -3   5  -2    0.83    0.28
  -3  -5  -2    0.62    0.22
   3  -5   2    0.87    0.28
  -3   5  -3    1.75    0.29
  -3   5  -3    2.05    0.24
   3   5   3    1.89    0.32
   3  -5   3    2.57    0.37
  -3  -5  -3    2.22    0.32
  -3   5  -4   -0.03    0.19
  -3   5  -4    0.31    0.19
   3   5   4    0.06    0.21
   3  -5   4   -0.04    0.25
  -3  -5  -4    0.14    0.26
   3   5   5    0.18    0.28
  -3   5  -5    0.34    0.23
  -3   5  -5    0.30    0.24
   3  -5   5    0.58    0.33
  -3  -5  -5    0.66    0.35
  -3   5  -6    0.15    0.24
   3   5   6    0.36    0.28
  -3   5  -6    0.48    0.27
  -3  -5  -6    0.68    0.45
   3  -5   6    0.01    0.38
   3   5   7    1.76    0.42
  -3   5  -7    2.17    0.38
  -3   5  -7    1.86    0.38
   3  -5   7    2.90    0.54
  -3  -5  -7    2.41    0.56
  -3   5  -8    0.70    0.32
   3   5   8    0.16    0.34
  -3  -5  -8   -0.15    0.48
   3  -5   8    0.75    0.48
   3   5   9    0.68    0.42
  -3   5  -9    1.81    0.44
   3  -5   9    1.54    0.54
  -3  -5  -9    1.09    0.68
   3   6  -9    1.92    0.49
   3  -6  -9    1.79    0.65
  -3  -6   9    1.22    0.51
   3   6  -8    5.07    0.67
  -3   6   8    3.75    0.53
  -3  -6   8    3.05    0.63
   3  -6  -8    3.87    0.70
  -3   6   7    9.59    0.73
   3   6  -7    7.73    0.75
   3  -6  -7    7.35    0.88
  -3  -6   7    7.13    0.77
   3   6  -6    0.56    0.35
  -3   6   6    0.67    0.35
  -3   6   6    0.71    0.30
  -3  -6   6    0.99    0.39
   3  -6  -6    0.97    0.50
  -3   6   5    9.43    0.56
   3   6  -5    9.59    0.72
  -3   6   5   10.30    0.71
  -3  -6   5   10.64    0.81
   3  -6  -5    9.96    0.81
  -3   6   4    7.35    0.59
   3   6  -4    7.26    0.60
   3   6  -4    7.07    0.44
  -3   6   4    6.57    0.41
   3  -6  -4    8.27    0.64
  -3  -6   4    6.43    0.60
  -3   6   3    5.03    0.46
   3   6  -3    5.03    0.46
   3   6  -3    5.04    0.36
   3  -6  -3    4.57    0.33
  -3  -6   3    5.35    0.51
   3  -6  -3    4.76    0.48
   3   6  -2   21.38    1.01
  -3   6   2   20.55    1.09
   3   6  -2   20.89    1.08
  -3  -6   2   21.23    1.04
   3  -6  -2   21.04    0.95
   3  -6  -2   20.90    1.06
  -3   6   1    6.65    0.54
   3   6  -1    6.55    0.47
   3   6  -1    6.00    0.45
   3  -6  -1    5.84    0.44
   3  -6  -1    6.47    0.43
  -3  -6   1    6.43    0.44
  -3   6   0   14.33    0.84
   3   6   0   13.15    0.73
   3   6   0   13.81    0.76
   3  -6   0   13.71    0.68
  -3  -6   0   13.18    0.66
   3  -6   0   13.25    0.72
   3   6   1    0.09    0.20
  -3   6  -1    0.68    0.25
  -3   6  -1    0.10    0.12
  -3  -6  -1    0.16    0.12
  -3  -6  -1    0.10    0.15
   3  -6   1    0.33    0.24
  -3   6  -2    3.93    0.42
   3   6   2    2.80    0.36
  -3   6  -2    3.67    0.28
   3  -6   2    3.89    0.41
  -3  -6  -2    4.12    0.41
  -3   6  -3    1.68    0.31
  -3   6  -3    1.61    0.22
   3   6   3    1.41    0.28
  -3  -6  -3    0.94    0.27
   3  -6   3    1.61    0.32
  -3   6  -4    3.29    0.34
   3   6   4    3.86    0.47
  -3   6  -4    2.93    0.38
   3  -6   4    3.21    0.45
  -3  -6  -4    3.29    0.45
  -3   6  -5    0.44    0.26
   3   6   5    0.44    0.29
  -3   6  -5    0.80    0.29
   3  -6   5    0.65    0.35
  -3  -6  -5    0.93    0.39
   3   6   6   -0.30    0.30
  -3   6  -6   -0.45    0.26
  -3   6  -6    0.71    0.28
   3  -6   6    0.29    0.36
  -3  -6  -6   -0.26    0.36
  -3   6  -7    0.43    0.31
  -3   6  -7    0.17    0.46
   3   6   7   -0.01    0.33
  -3  -6  -7   -0.22    0.49
   3  -6   7   -0.45    0.37
   3   6   8   -0.03    0.34
  -3   6  -8    0.22    0.33
   3  -6   8   -0.54    0.43
  -3  -6  -8   -0.18    0.54
   3   6   9    1.64    0.46
  -3  -6  -9    1.66    0.74
   3  -6   9    0.99    0.56
   3   7  -9    0.17    0.35
   3  -7  -9    0.11    0.60
  -3  -7   9   -0.64    0.52
  -3   7   8    1.42    0.43
   3   7  -8    2.23    0.50
   3  -7  -8    1.27    0.62
  -3  -7   8    1.51    0.55
  -3   7   7    0.47    0.32
   3   7  -7    0.24    0.35
   3  -7  -7    0.19    0.51
  -3  -7   7    0.22    0.45
   3   7  -6    2.20    0.43
  -3   7   6    2.30    0.43
   3  -7  -6    2.33    0.54
  -3  -7   6    1.90    0.46
  -3   7   5    0.10    0.14
  -3   7   5   -0.09    0.28
   3   7  -5    0.20    0.29
  -3  -7   5    0.50    0.38
   3  -7  -5    0.02    0.38
  -3   7   4    0.65    0.16
   3   7  -4    0.57    0.27
   3   7  -4    0.07    0.18
  -3   7   4   -0.05    0.25
  -3  -7   4    0.33    0.30
   3  -7  -4    0.41    0.32
   3   7  -3    5.77    0.49
  -3   7   3    5.61    0.52
   3   7  -3    5.80    0.44
   3  -7  -3    6.29    0.39
   3  -7  -3    6.48    0.57
  -3  -7   3    6.15    0.53
   3   7  -2    5.66    0.42
  -3   7   2    5.59    0.51
   3   7  -2    4.58    0.44
   3  -7  -2    4.83    0.35
   3  -7  -2    5.36    0.47
  -3  -7   2    5.22    0.47
   3   7  -1   27.22    1.36
  -3   7   1   29.63    1.41
   3   7  -1   26.66    1.32
  -3  -7   1   28.55    1.28
   3  -7  -1   28.60    1.33
   3  -7  -1   27.80    1.26
  -3   7   0    0.48    0.30
   3   7   0    1.32    0.27
   3   7   0    0.71    0.23
   3  -7   0    0.84    0.23
  -3  -7   0    1.01    0.20
   3  -7   0    1.12    0.18
   3   7   1    7.79    0.57
  -3   7  -1    8.20    0.59
  -3  -7  -1    7.95    0.40
   3  -7   1    7.48    0.44
  -3  -7  -1    6.64    0.53
   3  -7   1    7.61    0.53
  -3   7  -2    1.38    0.19
   3   7   2    2.12    0.34
  -3   7  -2    1.42    0.31
   3  -7   2    1.30    0.30
  -3  -7  -2    1.20    0.28
  -3   7  -3    1.71    0.35
   3   7   3    1.75    0.32
  -3   7  -3    1.64    0.23
  -3  -7  -3    1.83    0.33
   3  -7   3    1.04    0.33
  -3   7  -4    2.46    0.30
   3   7   4    2.25    0.43
  -3   7  -4    2.42    0.42
   3  -7   4    1.77    0.43
  -3  -7  -4    2.03    0.44
   3   7   5    2.33    0.46
  -3   7  -5    2.90    0.37
  -3   7  -5    3.39    0.44
  -3  -7  -5    2.46    0.51
   3  -7   5    2.14    0.49
  -3   7  -6    0.11    0.26
  -3   7  -6   -0.35    0.26
   3   7   6    0.28    0.33
   3  -7   6    0.27    0.35
  -3  -7  -6   -0.45    0.44
   3   7   7    0.26    0.36
  -3   7  -7    0.26    0.30
  -3  -7  -7    0.09    0.45
   3  -7   7    0.13    0.43
   3   7   8    0.09    0.37
  -3  -7  -8   -0.03    0.53
   3  -7   8    0.03    0.40
   3   7   9   -0.08    0.40
  -3  -7  -9   -0.03    0.57
   3  -7   9   -0.44    0.46
   3   8  -9    0.81    0.39
  -3  -8   9   -0.57    0.48
   3  -8  -9    0.68    0.67
   3   8  -8    0.44    0.35
  -3   8   8    0.06    0.33
  -3  -8   8    0.07    0.44
   3  -8  -8   -0.06    0.51
  -3   8   7    2.46    0.48
   3   8  -7    2.37    0.47
  -3  -8   7    3.15    0.62
   3  -8  -7    2.55    0.62
   3   8  -6    0.13    0.30
  -3   8   6   -0.06    0.29
   3  -8  -6   -0.28    0.46
  -3  -8   6    0.05    0.41
  -3   8   5    0.39    0.34
   3   8  -5    0.36    0.28
  -3  -8   5    0.54    0.42
   3  -8  -5    0.47    0.46
  -3   8   4    2.16    0.24
  -3   8   4    2.33    0.43
   3   8  -4    1.92    0.36
   3   8  -4    3.04    0.33
  -3  -8   4    2.62    0.44
   3  -8  -4    2.21    0.44
   3   8  -3    4.36    0.45
   3   8  -3    4.20    0.40
  -3   8   3    3.71    0.49
  -3  -8   3    4.45    0.49
   3  -8  -3    3.77    0.33
   3  -8  -3    4.26    0.50
  -3   8   2    0.29    0.30
   3   8  -2    0.23    0.20
   3   8  -2    0.30    0.21
  -3  -8   2    0.28    0.24
   3  -8  -2    0.22    0.15
   3  -8  -2    0.27    0.22
  -3   8   1    1.84    0.38
   3   8  -1    1.53    0.30
   3   8  -1    2.05    0.31
   3  -8  -1    1.69    0.26
  -3  -8   1    1.81    0.28
   3  -8  -1    2.13    0.27
   3   8   0    1.54    0.32
   3   8   0    1.16    0.27
  -3   8   0    1.16    0.31
  -3  -8   0    0.96    0.22
   3  -8   0    0.98    0.19
   3  -8   0    1.30    0.28
  -3   8  -1    2.46    0.38
   3   8   1    3.06    0.39
  -3  -8  -1    2.08    0.32
   3  -8   1    2.37    0.25
   3  -8   1    2.19    0.34
  -3  -8  -1    2.64    0.22
   3   8   2   16.41    0.91
  -3   8  -2   14.82    0.92
  -3   8  -2   14.23    0.76
  -3  -8  -2   14.27    0.88
   3  -8   2   14.78    0.88
  -3   8  -3   -0.07    0.15
   3   8   3    0.07    0.25
  -3   8  -3    0.57    0.31
   3  -8   3   -0.04    0.29
  -3  -8  -3    0.21    0.28
  -3   8  -4    0.40    0.21
  -3   8  -4    0.37    0.31
   3   8   4    0.40    0.31
   3  -8   4    0.28    0.33
  -3  -8  -4    0.44    0.37
  -3   8  -5    2.16    0.34
   3   8   5    1.93    0.45
  -3   8  -5    2.25    0.43
   3  -8   5    1.57    0.48
  -3  -8  -5    1.53    0.47
   3   8   6    0.23    0.37
  -3   8  -6    0.04    0.24
  -3   8  -6   -0.32    0.28
  -3  -8  -6    0.52    0.48
   3  -8   6   -0.12    0.38
   3   8   7    0.54    0.41
   3  -8   7   -0.04    0.42
  -3  -8  -7   -0.68    0.43
   3   8   8    0.47    0.43
  -3  -8  -8   -0.28    0.58
   3  -8   8    0.27    0.49
   3   9  -8    0.93    0.42
  -3   9   8    0.64    0.39
  -3  -9   8    0.65    0.55
   3  -9  -8   -0.01    0.62
   3   9  -7   -0.03    0.29
  -3   9   7   -0.01    0.35
  -3  -9   7    0.11    0.48
   3  -9  -7   -0.07    0.53
   3   9  -6    0.38    0.32
  -3   9   6    0.64    0.37
   3  -9  -6    0.63    0.47
  -3  -9   6    0.49    0.41
   3   9  -5    0.12    0.28
  -3   9   5    0.18    0.34
  -3  -9   5   -0.13    0.42
   3  -9  -5   -0.57    0.42
   3   9  -4    4.15    0.41
   3   9  -4    4.34    0.50
  -3   9   4    4.46    0.53
   3  -9  -4    4.05    0.56
  -3  -9   4    3.87    0.53
  -3   9   3    0.26    0.33
   3   9  -3    0.43    0.28
   3   9  -3    0.41    0.24
   3  -9  -3    0.31    0.34
  -3  -9   3    0.12    0.30
   3  -9  -3    0.26    0.16
   3   9  -2    0.24    0.23
  -3   9   2   -0.38    0.27
   3   9  -2    0.03    0.21
   3  -9  -2   -0.11    0.16
  -3  -9   2    0.02    0.26
   3  -9  -2   -0.04    0.24
  -3   9   1    0.03    0.29
   3   9  -1    0.18    0.23
   3   9  -1    0.09    0.22
   3  -9  -1    0.01    0.19
  -3  -9   1    0.05    0.22
   3  -9  -1    0.06    0.19
  -3   9   0    0.48    0.33
   3   9   0    0.23    0.27
   3  -9   0    0.40    0.17
  -3  -9   0   -0.05    0.19
   3  -9   0    0.03    0.23
  -3  -9   0    0.04    0.17
   3   9   1    2.86    0.43
  -3   9  -1    3.83    0.51
  -3  -9  -1    4.39    0.47
   3  -9   1    3.02    0.30
   3  -9   1    3.17    0.41
  -3  -9  -1    3.32    0.29
  -3   9  -2    1.61    0.41
  -3   9  -2    1.68    0.25
   3   9   2    1.78    0.36
   3  -9   2    1.10    0.36
  -3  -9  -2    1.36    0.34
  -3   9  -3    2.97    0.49
  -3   9  -3    3.00    0.33
   3   9   3    3.32    0.49
   3  -9   3    3.20    0.48
  -3  -9  -3    1.99    0.40
   3   9   4    8.10    0.72
  -3   9  -4    8.53    0.74
  -3   9  -4   10.18    0.63
   3  -9   4    9.50    0.79
  -3  -9  -4    8.22    0.76
  -3   9  -5    6.18    0.55
  -3   9  -5    5.71    0.63
   3   9   5    7.48    0.76
   3  -9   5    5.96    0.70
  -3  -9  -5    5.83    0.75
  -3   9  -6   -0.07    0.36
   3   9   6    0.16    0.37
   3  -9   6    0.66    0.45
  -3  -9  -6   -0.10    0.47
   3   9   7    3.01    0.59
   3  -9   7    2.86    0.63
  -3  -9  -7    1.67    0.66
   3   9   8    1.02    0.46
   3  -9   8   -0.09    0.50
  -3  -9  -8   -0.48    0.53
   3  10  -8    3.97    0.60
  -3  10   8    5.61    0.72
  -3 -10   8    4.15    0.81
   3 -10  -8    3.43    0.81
   3  10  -7   -0.06    0.33
  -3  10   7    0.45    0.40
  -3 -10   7   -0.27    0.43
   3 -10  -7    0.13    0.55
  -3  10   6    0.02    0.33
   3  10  -6    0.27    0.32
   3 -10  -6   -0.10    0.52
  -3 -10   6   -0.50    0.47
  -3  10   5    1.38    0.43
   3  10  -5    1.23    0.36
   3 -10  -5    1.21    0.52
  -3 -10   5    1.39    0.50
   3  10  -4    0.74    0.26
   3  10  -4    0.02    0.28
  -3  10   4    0.34    0.37
   3 -10  -4    0.25    0.39
  -3 -10   4    0.32    0.42
   3  10  -3    6.59    0.55
  -3  10   3    6.26    0.66
   3  10  -3    8.32    0.63
   3 -10  -3    7.36    0.48
  -3 -10   3    7.13    0.70
   3 -10  -3    8.79    0.70
   3  10  -2    0.12    0.28
  -3  10   2    0.24    0.31
   3  10  -2    0.26    0.24
  -3 -10   2    0.19    0.31
   3 -10  -2    0.44    0.29
   3 -10  -2    0.37    0.20
  -3  10   1    6.80    0.65
   3  10  -1    6.46    0.58
   3  10  -1    6.94    0.61
   3 -10  -1    6.29    0.51
  -3 -10   1    6.50    0.56
   3 -10  -1    6.64    0.53
   3  10   0    8.92    0.70
  -3  10   0    9.01    0.73
  -3 -10   0    8.33    0.54
   3 -10   0    9.01    0.59
   3 -10   0    7.74    0.63
  -3 -10   0    8.58    0.64
   3  10   1    3.56    0.49
  -3  10  -1    2.68    0.47
  -3 -10  -1    4.21    0.49
  -3 -10  -1    3.60    0.31
   3 -10   1    3.21    0.34
   3 -10   1    4.12    0.48
  -3  10  -2    3.03    0.47
  -3  10  -2    3.49    0.36
   3  10   2    3.67    0.51
   3 -10   2    3.21    0.48
  -3 -10  -2    2.57    0.41
  -3  10  -3   10.23    0.83
  -3  10  -3    9.71    0.64
   3  10   3   11.43    0.86
  -3 -10  -3   10.90    0.83
   3 -10   3    9.63    0.79
  -3  10  -4   -0.19    0.32
   3  10   4   -0.07    0.34
  -3  10  -4   -0.20    0.18
  -3 -10  -4    0.35    0.40
   3 -10   4    0.23    0.37
   3  10   5    1.20    0.44
  -3  10  -5    0.11    0.37
  -3 -10  -5    0.12    0.41
   3 -10   5    0.45    0.44
   3  10   6    1.05    0.47
  -3 -10  -6    0.18    0.44
   3 -10   6    0.19    0.47
   3  10   7    0.63    0.40
   3 -10   7    0.61    0.53
  -3 -10  -7    0.75    0.57
   3  10   8    1.48    0.55
  -3 -10  -8    0.59    0.65
   3 -10   8    0.00    0.52
   3  11  -7    0.08    0.35
  -3  11   7    0.10    0.38
  -3 -11   7    0.06    0.54
   3 -11  -7   -0.22    0.61
   3  11  -6    2.51    0.47
  -3  11   6    3.53    0.59
   3 -11  -6    0.99    0.54
  -3 -11   6    2.89    0.62
  -3  11   5    1.56    0.43
   3  11  -5    0.59    0.36
   3 -11  -5    0.87    0.47
  -3 -11   5    1.27    0.49
  -3  11   4   -0.12    0.36
   3  11  -4    0.07    0.28
   3 -11  -4    0.09    0.35
  -3 -11   4   -0.08    0.42
   3  11  -3    9.14    0.71
  -3  11   3   11.01    0.83
   3  11  -3    9.20    0.68
  -3 -11   3   10.13    0.81
   3 -11  -3    8.64    0.80
  -3  11   2    0.90    0.38
   3  11  -2    0.70    0.32
   3  11  -2    0.56    0.36
   3 -11  -2    0.27    0.21
   3 -11  -2    0.37    0.31
  -3 -11   2    0.64    0.35
   3  11  -1    2.56    0.44
  -3  11   1    3.12    0.56
   3  11  -1    2.71    0.41
   3 -11  -1    3.13    0.38
   3 -11  -1    3.18    0.41
  -3 -11   1    2.20    0.37
   3  11   0    2.86    0.45
  -3  11   0    3.24    0.55
   3 -11   0    3.20    0.41
  -3 -11   0    2.64    0.39
   3 -11   0    2.55    0.36
  -3 -11   0    3.03    0.36
   3  11   1    2.21    0.45
  -3  11  -1    2.92    0.53
  -3 -11  -1    2.45    0.43
   3 -11   1    1.81    0.39
   3 -11   1    2.25    0.31
   3  11   2   13.84    0.96
  -3  11  -2   13.53    0.98
  -3 -11  -2   12.25    0.89
   3 -11   2   12.62    0.75
   3 -11   2   14.07    0.92
   3  11   3    0.29    0.39
  -3  11  -3    0.01    0.37
  -3  11  -3    1.00    0.26
  -3 -11  -3    0.37    0.32
   3 -11   3    0.55    0.39
   3  11   4    7.33    0.76
  -3  11  -4    7.36    0.72
   3 -11   4    5.08    0.69
  -3 -11  -4    6.54    0.76
   3  11   5    0.77    0.39
  -3  11  -5    0.69    0.41
  -3 -11  -5    0.59    0.51
   3 -11   5    0.74    0.50
   3  11   6    4.37    0.67
  -3 -11  -6    2.73    0.63
   3 -11   6    2.86    0.63
   3  11   7   -0.07    0.37
   3 -11   7   -0.38    0.50
  -3 -11  -7   -1.43    0.57
  -3  12   7    8.80    0.89
   3  12  -7    7.41    0.81
   3 -12  -7    7.84    1.04
  -3 -12   7    8.26    1.03
   3  12  -6    0.99    0.40
  -3  12   6    2.54    0.55
   3 -12  -6    1.39    0.60
  -3 -12   6    2.16    0.68
  -3  12   5    2.56    0.56
   3  12  -5    1.16    0.39
   3 -12  -5    1.68    0.54
  -3 -12   5    1.58    0.56
  -3  12   4   -0.34    0.38
   3  12  -4    0.27    0.28
   3 -12  -4   -0.10    0.40
  -3 -12   4    0.10    0.43
  -3  12   3    0.56    0.40
   3  12  -3    0.62    0.28
   3  12  -3    0.62    0.34
   3 -12  -3    0.31    0.36
  -3 -12   3    0.82    0.41
  -3  12   2    0.38    0.36
   3  12  -2    1.34    0.35
   3  12  -2    2.27    0.44
  -3 -12   2    1.13    0.39
   3 -12  -2    1.44    0.39
   3  12  -1    0.62    0.33
  -3  12   1    0.55    0.42
  -3 -12   1    0.50    0.29
  -3 -12   1    0.53    0.27
   3 -12  -1    0.46    0.28
   3 -12  -1    0.22    0.27
   3  12   0    0.47    0.34
  -3  12   0    0.90    0.43
  -3 -12   0    0.85    0.31
   3 -12   0    0.70    0.32
   3 -12   0    0.58    0.25
  -3 -12   0    0.51    0.26
  -3  12  -1    0.27    0.40
   3  12   1    0.10    0.34
   3 -12   1    0.14    0.19
  -3 -12  -1    0.01    0.23
   3 -12   1   -0.17    0.29
  -3  12  -2    0.16    0.40
   3  12   2    0.28    0.32
  -3 -12  -2   -0.31    0.25
   3 -12   2    0.17    0.34
   3  12   3    0.41    0.40
  -3  12  -3   -0.08    0.36
  -3 -12  -3   -0.59    0.31
   3 -12   3   -0.33    0.36
  -3  12  -4   -0.29    0.37
   3  12   4    0.40    0.40
   3 -12   4    0.39    0.45
  -3 -12  -4    0.15    0.37
  -3  12  -5    2.10    0.50
   3  12   5    2.06    0.51
   3 -12   5    2.13    0.60
  -3 -12  -5    0.81    0.56
   3  12   6    1.42    0.54
   3 -12   6    1.37    0.55
  -3 -12  -6    0.28    0.56
   3  12   7    0.86    0.51
   3 -12   7   -0.41    0.48
  -3 -12  -7   -0.78    0.53
   3  13  -6    2.54    0.51
  -3  13   6    3.91    0.68
   3 -13  -6    1.95    0.72
  -3 -13   6    2.66    0.73
  -3  13   5    0.38    0.46
   3  13  -5    0.04    0.34
   3 -13  -5   -0.10    0.52
  -3 -13   5   -0.25    0.50
   3  13  -4    0.74    0.37
  -3  13   4    1.00    0.48
  -3 -13   4    0.82    0.49
   3 -13  -4    0.17    0.47
   3  13  -3    0.45    0.33
   3  13  -3    0.67    0.30
  -3  13   3    0.76    0.46
  -3 -13   3   -0.01    0.40
   3 -13  -3   -0.50    0.36
  -3  13   2    1.12    0.46
   3  13  -2    0.73    0.33
   3  13  -2    0.72    0.33
   3 -13  -2    0.27    0.36
  -3 -13   2    0.52    0.35
  -3  13   1    0.21    0.43
   3  13  -1    0.19    0.31
  -3 -13   1    0.16    0.29
  -3 -13   1    0.17    0.25
   3 -13  -1    0.15    0.27
   3 -13  -1   -0.37    0.26
  -3  13   0    3.07    0.59
   3  13   0    2.53    0.48
   3 -13   0    2.20    0.37
   3 -13   0    2.95    0.44
  -3 -13   0    2.54    0.44
  -3  13  -1    0.27    0.43
   3  13   1    0.23    0.37
   3 -13   1    0.65    0.36
  -3 -13  -1    0.14    0.29
   3  13   2    0.95    0.40
  -3  13  -2    1.25    0.46
   3 -13   2    1.25    0.44
  -3 -13  -2    0.10    0.34
  -3  13  -3    0.23    0.41
   3  13   3   -0.03    0.37
   3 -13   3    0.03    0.39
  -3 -13  -3    0.38    0.36
   3  13   4    1.44    0.45
  -3  13  -4    1.09    0.48
   3 -13   4    0.10    0.42
  -3 -13  -4    0.38    0.42
   3  13   5    0.17    0.46
   3 -13   5    0.05    0.50
  -3 -13  -5   -0.19    0.44
   3  13   6    2.38    0.58
  -3 -13  -6    1.19    0.66
   3 -13   6    2.48    0.67
   3 -14  -6   -2.06    0.57
   3  14  -5    2.47    0.50
  -3  14   5    2.11    0.58
   3 -14  -5    0.61    0.56
  -3 -14   5    2.04    0.66
   3  14  -4   -0.02    0.33
  -3  14   4    0.90    0.48
  -3 -14   4    0.34    0.49
   3 -14  -4   -0.39    0.42
  -3  14   3   -0.36    0.43
   3  14  -3    0.11    0.40
   3  14  -3    0.04    0.32
   3 -14  -3   -0.29    0.42
  -3 -14   3    0.24    0.40
  -3  14   2   -0.53    0.33
   3  14  -2    0.36    0.33
  -3 -14   2    0.63    0.39
   3 -14  -2   -0.33    0.35
   3  14  -1    0.90    0.37
  -3  14   1    0.80    0.42
  -3 -14   1    0.34    0.29
   3 -14  -1   -0.04    0.30
   3  14   0    0.74    0.39
  -3  14   0    0.99    0.49
  -3 -14   0    0.36    0.31
   3 -14   0    0.41    0.33
  -3  14  -1    0.20    0.40
   3  14   1    0.82    0.40
  -3 -14  -1   -0.44    0.27
   3 -14   1   -0.11    0.32
   3  14   2    0.41    0.41
  -3  14  -2    0.04    0.44
  -3 -14  -2   -0.44    0.32
   3 -14   2    0.52    0.39
   3  14   3    0.60    0.40
  -3  14  -3   -0.07    0.42
   3 -14   3   -0.30    0.37
  -3 -14  -3    0.05    0.37
   3  14   4    3.68    0.65
  -3  14  -4    3.81    0.62
  -3 -14  -4    3.05    0.67
   3 -14   4    3.74    0.68
   3  14   5    0.58    0.46
   3 -14   5    0.62    0.54
  -3 -14  -5    0.45    0.51
  -3  15   5    3.11    0.67
  -3 -15   5    2.99    0.69
   3 -15  -5    1.18    0.72
  -3  15   4    4.12    0.71
   3  15  -4    3.50    0.57
  -3 -15   4    4.05    0.71
   3 -15  -4    3.09    0.67
   3  15  -3   -0.26    0.34
  -3  15   3   -0.04    0.42
   3 -15  -3   -0.89    0.39
  -3 -15   3   -0.04    0.44
   3  15  -2    0.00    0.32
  -3  15   2    0.29    0.45
  -3 -15   2    0.55    0.29
   3 -15  -2   -0.16    0.38
  -3  15   1    0.13    0.40
   3  15  -1    0.21    0.36
  -3 -15   1   -0.09    0.24
  -3  15   0   -0.16    0.43
   3  15   0    0.64    0.39
  -3 -15   0   -0.31    0.25
   3  15   1    0.50    0.42
  -3  15  -1    0.48    0.48
   3 -15   1    0.15    0.36
  -3 -15  -1    0.06    0.32
   3  15   2    0.57    0.43
  -3  15  -2   -0.09    0.41
  -3 -15  -2    0.10    0.37
   3 -15   2    0.00    0.38
   3  15   3    3.05    0.61
  -3  15  -3    1.21    0.50
   3 -15   3    1.56    0.52
  -3 -15  -3    1.18    0.51
  -3  15  -4    0.48    0.46
   3  15   4    0.77    0.48
  -3 -15  -4   -0.23    0.44
   3 -15   4    1.49    0.57
  -3  16   3    0.62    0.54
  -3 -16   3    1.23    0.36
  -3  16   2    4.58    0.71
   3  16  -2    3.85    0.57
  -3 -16   2    2.38    0.45
  -3  16   1    0.14    0.44
   3  16  -1    0.31    0.39
  -3 -16   1   -0.37    0.25
   3  16   0    0.25    0.41
  -3  16   0    0.52    0.46
  -3 -16   0   -0.17    0.30
   3  16   1    0.27    0.36
  -3  16  -1    0.66    0.45
  -3 -16  -1   -0.17    0.36
  -3  16  -2    0.38    0.49
   3  16   2    0.25    0.44
   3 -16   2   -0.03    0.42
  -3 -16  -2   -0.54    0.32
   3  16   3    2.91    0.61
  -3  16  -3    3.08    0.64
  -3 -16  -3    1.67    0.57
   3 -16   3    3.95    0.65
   3  17  -1    0.90    0.44
  -3  17   1    0.37    0.52
  -3 -17   1    0.74    0.35
   3  17   0    0.85    0.46
  -3  17   0    1.15    0.50
  -3 -17   0    0.10    0.32
   3  17   1    0.31    0.44
  -3  17  -1    0.47    0.46
  -3 -17  -1   -0.56    0.34
   4   0 -10    0.82    0.44
  -4   0  10   -0.48    0.42
   4   0  -9    0.08    0.44
  -4   0   9   -0.12    0.40
  -4   0   8    3.04    0.51
   4   0  -8    2.11    0.50
   4   0  -7    0.05    0.32
  -4   0   7    0.21    0.31
  -4   0   6    1.59    0.34
  -4   0   6    1.30    0.20
   4   0  -6    1.01    0.41
   4   0  -5    0.04    0.28
  -4   0   5    0.03    0.11
  -4   0   5   -0.04    0.18
  -4   0   4   15.26    0.82
   4   0  -4   16.49    0.93
  -4   0   4   16.44    0.74
  -4   0   3    0.04    0.08
  -4   0   3    0.22    0.17
   4   0  -3   -0.24    0.20
  -4   0   2  269.35   11.31
   4   0  -2  315.67   11.76
   4   0  -2  274.02   11.99
  -4   0   2  278.50   11.81
   4   0  -1   -0.16    0.12
   4   0  -1   -0.31    0.13
  -4   0   1    0.14    0.11
   4   0   0    6.98    0.39
   4   0   0    6.69    0.37
   4   0   0    8.99    0.42
   4   0   1    0.01    0.14
  -4   0  -1   -0.07    0.08
   4   0   1   -0.04    0.12
   4   0   2   13.44    0.69
  -4   0  -2   12.75    0.64
   4   0   2   12.78    0.63
   4   0   3    0.12    0.20
   4   0   3    0.25    0.19
  -4   0  -3   -0.05    0.19
  -4   0  -4   15.09    0.85
   4   0   4   15.34    0.79
   4   0   4   15.49    0.85
   4   0   5    0.22    0.23
   4   0   5    0.12    0.23
  -4   0  -5   -0.31    0.26
   4   0   6    0.04    0.27
   4   0   6   -0.13    0.25
  -4   0  -6   -0.29    0.34
   4   0   7   -0.03    0.28
  -4   0  -7    0.30    0.37
   4   0   7    0.09    0.28
   4   0   8    3.35    0.49
  -4   0  -8    3.77    0.60
   4   0   8    2.76    0.45
  -4   0  -9    0.06    0.41
   4   1 -10    0.88    0.46
  -4  -1  10    1.02    0.54
   4  -1 -10    1.40    0.52
  -4   1   9   -0.36    0.37
   4   1  -9    0.55    0.42
  -4  -1   9    0.42    0.41
   4  -1  -9    0.20    0.46
  -4   1   8   -0.19    0.30
   4   1  -8    0.26    0.40
   4  -1  -8    0.30    0.38
  -4  -1   8   -0.15    0.35
  -4   1   7    0.78    0.31
   4   1  -7   -0.21    0.32
  -4  -1   7    0.46    0.34
   4  -1  -7    0.36    0.36
  -4   1   6    0.01    0.15
   4   1  -6   -0.10    0.29
  -4   1   6   -0.01    0.20
   4  -1  -6   -0.19    0.32
  -4  -1   6   -0.06    0.27
  -4  -1   6    0.05    0.13
  -4   1   5    0.01    0.12
  -4   1   5    0.34    0.21
   4   1  -5    0.12    0.25
   4  -1  -5    0.45    0.27
  -4  -1   5    0.03    0.10
  -4  -1   5   -0.22    0.21
   4   1  -4    1.80    0.31
  -4   1   4    1.63    0.26
  -4   1   4    1.93    0.20
   4  -1  -4    1.81    0.32
  -4  -1   4    1.80    0.16
  -4  -1   4    1.38    0.25
   4   1  -3   23.51    0.95
  -4   1   3   21.92    1.03
  -4   1   3   22.62    1.01
   4  -1  -3   21.64    1.12
  -4  -1   3   21.43    1.05
   4   1  -2    1.83    0.25
  -4   1   2    2.83    0.25
   4  -1  -2    3.26    0.28
  -4  -1   2    2.72    0.25
   4  -1  -2    2.43    0.26
  -4   1   1   60.36    2.82
   4   1  -1   69.39    2.79
   4   1  -1   74.57    2.90
   4   1  -1   71.20    2.72
   4  -1  -1   60.10    2.86
   4  -1  -1   61.22    2.73
  -4  -1   1   71.08    2.79
   4   1   0    1.11    0.16
  -4   1   0    1.78    0.21
  -4   1   0    1.47    0.14
   4   1   0    1.96    0.20
   4   1   0    1.60    0.17
   4  -1   0    1.49    0.19
   4  -1   0    1.44    0.13
  -4   1  -1    9.13    0.41
   4   1   1    8.83    0.48
   4   1   1    8.47    0.43
  -4  -1  -1    9.04    0.46
   4  -1   1    8.33    0.48
   4  -1   1    8.91    0.41
   4  -1   1    9.03    0.48
   4   1   2    0.16    0.16
  -4   1  -2    0.12    0.12
   4   1   2    0.29    0.13
   4  -1   2   -0.07    0.13
  -4  -1  -2    0.28    0.16
   4  -1   2   -0.10    0.16
   4   1   3   13.27    0.63
   4   1   3   11.31    0.68
  -4   1  -3   12.15    0.68
   4  -1   3   12.31    0.67
   4  -1   3   12.98    0.70
  -4  -1  -3   12.05    0.69
   4   1   4    0.34    0.18
  -4   1  -4    0.39    0.23
   4   1   4    0.32    0.21
  -4  -1  -4    0.54    0.24
   4  -1   4    0.54    0.23
   4  -1   4    0.45    0.22
  -4   1  -5    4.84    0.49
   4   1   5    4.68    0.43
   4   1   5    4.80    0.48
  -4  -1  -5    5.02    0.53
   4  -1   5    3.97    0.44
   4  -1   5    4.82    0.47
   4   1   6    8.47    0.61
  -4   1  -6    7.40    0.69
   4   1   6    8.05    0.64
   4  -1   6    7.76    0.62
  -4  -1  -6    8.00    0.76
   4  -1   6    7.62    0.65
   4   1   7    3.97    0.47
  -4   1  -7    2.83    0.48
   4   1   7    4.91    0.54
   4  -1   7    4.00    0.51
  -4  -1  -7    3.87    0.56
   4  -1   7    3.59    0.49
   4   1   8    1.61    0.42
  -4   1  -8    1.87    0.48
   4  -1   8    1.44    0.39
   4  -1   8    1.70    0.43
  -4  -1  -8    1.29    0.51
   4   1   9    0.23    0.34
  -4   1  -9    0.33    0.41
  -4  -1  -9    0.47    0.47
   4  -1   9    0.29    0.40
   4   2 -10    0.67    0.47
  -4  -2  10   -0.19    0.46
   4  -2 -10    1.09    0.59
  -4   2   9   -0.24    0.37
   4   2  -9    1.17    0.48
   4  -2  -9    0.48    0.49
  -4  -2   9    0.15    0.45
   4   2  -8    2.06    0.50
  -4   2   8    1.88    0.42
   4  -2  -8    1.62    0.52
  -4  -2   8    2.50    0.51
   4   2  -7    0.37    0.34
  -4   2   7    0.62    0.22
  -4   2   7    0.58    0.29
  -4  -2   7    1.23    0.40
   4  -2  -7    0.62    0.40
  -4   2   6    0.40    0.25
   4   2  -6    0.46    0.32
  -4   2   6    0.72    0.21
   4  -2  -6    0.50    0.40
  -4  -2   6    0.61    0.28
  -4   2   5    1.73    0.27
  -4   2   5    1.79    0.24
   4   2  -5    1.61    0.33
   4   2  -5    1.62    0.15
  -4  -2   5    1.65    0.32
   4  -2  -5    1.81    0.41
  -4   2   4   18.70    0.92
  -4   2   4   18.60    0.91
   4   2  -4   20.34    1.05
   4   2  -4   19.41    0.81
   4   2  -4   19.31    0.81
  -4  -2   4   18.24    0.98
   4  -2  -4   18.07    1.04
  -4   2   3   40.94    1.80
  -4   2   3   40.15    1.75
   4   2  -3   42.04    1.91
  -4  -2   3   41.67    1.80
   4  -2  -3   40.62    1.90
   4   2  -2   30.18    1.45
  -4   2   2   32.22    1.41
   4  -2  -2   31.89    1.37
  -4  -2   2   32.08    1.38
   4  -2  -2   31.15    1.46
   4   2  -1    0.09    0.15
   4   2  -1    0.19    0.09
  -4   2   1   -0.09    0.16
   4  -2  -1   -0.01    0.15
  -4  -2   1   -0.03    0.12
  -4  -2   1    0.01    0.08
   4  -2  -1    0.18    0.14
  -4   2   0    4.83    0.37
  -4   2   0    5.27    0.25
   4   2   0    4.34    0.29
   4   2   0    4.89    0.32
   4   2   0    5.14    0.34
   4  -2   0    4.96    0.25
   4  -2   0    5.39    0.34
  -4   2  -1   59.85    2.49
   4   2   1   59.70    2.55
   4   2   1   59.03    2.38
  -4   2  -1   58.18    2.56
  -4  -2  -1   60.18    2.58
   4  -2   1   60.01    2.49
   4  -2   1   57.60    2.44
  -4   2  -2    3.79    0.34
   4   2   2    4.71    0.27
   4   2   2    3.92    0.38
  -4   2  -2    4.73    0.30
   4  -2   2    4.54    0.39
  -4  -2  -2    4.93    0.35
  -4   2  -3   36.50    1.65
   4   2   3   37.92    1.69
   4   2   3   37.14    1.53
  -4  -2  -3   37.42    1.71
   4  -2   3   36.16    1.67
   4  -2   3   34.00    1.60
  -4   2  -4    3.70    0.37
   4   2   4    3.63    0.39
   4   2   4    3.48    0.31
   4  -2   4    2.91    0.35
  -4  -2  -4    3.75    0.40
   4  -2   4    3.14    0.36
   4   2   5    3.45    0.34
   4   2   5    3.20    0.40
  -4   2  -5    3.17    0.38
  -4  -2  -5    2.52    0.44
   4  -2   5    2.96    0.41
   4  -2   5    2.93    0.39
   4   2   6   -0.30    0.24
  -4   2  -6    0.21    0.30
   4   2   6    0.18    0.23
   4  -2   6   -0.30    0.24
  -4  -2  -6    0.10    0.40
   4  -2   6   -0.15    0.30
  -4   2  -7    0.75    0.36
   4   2   7    1.24    0.37
   4   2   7    0.92    0.27
   4  -2   7    0.28    0.35
  -4  -2  -7    0.67    0.40
   4  -2   7    0.78    0.31
  -4   2  -8    0.55    0.36
  -4   2  -8    0.64    0.24
   4   2   8    0.39    0.33
  -4  -2  -8    0.56    0.47
   4  -2   8    0.52    0.39
   4   2   9    0.22    0.36
  -4   2  -9    0.87    0.41
   4  -2   9    0.74    0.42
  -4  -2  -9   -0.17    0.44
   4   3 -10    1.34    0.49
   4  -3 -10    0.71    0.56
  -4  -3  10   -0.44    0.46
   4   3  -9    1.55    0.48
   4  -3  -9    1.43    0.50
  -4  -3   9    0.27    0.47
  -4   3   8   -0.49    0.25
   4   3  -8    0.54    0.39
   4  -3  -8    0.21    0.45
  -4  -3   8   -0.20    0.32
  -4   3   7    0.63    0.28
   4   3  -7    0.92    0.36
  -4   3   7    0.90    0.25
  -4  -3   7    0.18    0.36
   4  -3  -7    0.24    0.38
  -4   3   6    0.21    0.21
   4   3  -6    0.58    0.36
  -4   3   6    0.40    0.23
  -4  -3   6    0.34    0.32
   4  -3  -6    0.07    0.36
  -4   3   5   -0.01    0.16
   4   3  -5    0.04    0.26
   4   3  -5   -0.06    0.09
  -4   3   5    0.11    0.17
   4  -3  -5    0.36    0.36
  -4  -3   5   -0.38    0.24
   4   3  -4    5.99    0.53
  -4   3   4    7.14    0.45
  -4   3   4    6.73    0.47
   4  -3  -4    6.98    0.62
  -4  -3   4    6.78    0.52
   4   3  -3    6.92    0.50
  -4   3   3    6.41    0.46
   4  -3  -3    6.95    0.43
  -4  -3   3    6.94    0.51
   4  -3  -3    6.27    0.57
   4   3  -2   -0.01    0.07
   4   3  -2   -0.11    0.17
  -4   3   2    0.01    0.19
  -4  -3   2    0.18    0.10
   4  -3  -2    0.25    0.20
   4  -3  -2   -0.08    0.14
  -4  -3   2    0.44    0.18
   4   3  -1   20.06    1.00
  -4   3   1   21.20    1.00
   4   3  -1   21.23    0.92
   4  -3  -1   20.92    0.96
   4  -3  -1   20.29    0.94
  -4  -3   1   21.57    0.93
  -4   3   0    1.03    0.21
  -4   3   0    1.08    0.10
   4   3   0    1.10    0.19
   4   3   0    0.80    0.16
   4  -3   0    1.21    0.20
   4  -3   0    1.04    0.11
  -4  -3   0    1.06    0.14
   4   3   1   98.60    3.93
   4   3   1   97.81    4.19
  -4   3  -1   97.10    4.20
   4  -3   1   97.85    4.02
  -4  -3  -1   99.66    4.25
  -4  -3  -1  101.98    3.94
   4   3   2   20.86    0.88
  -4   3  -2   22.29    0.97
  -4   3  -2   20.54    1.05
   4   3   2   21.69    1.06
  -4  -3  -2   21.54    0.89
   4  -3   2   21.58    1.02
   4   3   3    0.09    0.10
  -4   3  -3    0.07    0.17
  -4   3  -3    0.11    0.16
   4   3   3    0.12    0.20
   4  -3   3    0.25    0.22
  -4  -3  -3    0.34    0.24
  -4   3  -4    0.60    0.22
   4   3   4    0.62    0.15
  -4   3  -4    0.38    0.21
   4   3   4   -0.01    0.21
   4  -3   4    0.42    0.28
  -4  -3  -4    0.43    0.26
   4   3   5    5.79    0.55
   4   3   5    5.67    0.42
  -4   3  -5    6.24    0.52
  -4   3  -5    6.19    0.50
  -4  -3  -5    6.80    0.64
   4  -3   5    5.10    0.54
  -4   3  -6    0.47    0.24
   4   3   6    0.49    0.30
  -4   3  -6    0.22    0.28
   4   3   6    0.33    0.22
   4  -3   6    0.60    0.34
  -4  -3  -6    0.53    0.39
  -4   3  -7    0.34    0.33
  -4   3  -7    0.46    0.26
   4   3   7    0.15    0.30
  -4  -3  -7    0.19    0.40
   4  -3   7    0.53    0.37
  -4   3  -8    0.43    0.28
  -4   3  -8    0.80    0.38
   4   3   8    0.28    0.35
  -4  -3  -8   -0.41    0.42
   4  -3   8    0.12    0.36
  -4   3  -9    2.65    0.50
   4   3   9    2.29    0.50
  -4  -3  -9    1.73    0.61
   4  -3   9    2.11    0.52
   4   4  -9    0.57    0.42
   4  -4  -9    0.22    0.46
  -4  -4   9   -0.38    0.44
   4   4  -8    0.36    0.36
  -4  -4   8    0.70    0.46
   4  -4  -8    0.09    0.41
  -4   4   7    0.19    0.23
   4   4  -7    0.45    0.37
  -4   4   7   -0.02    0.23
   4  -4  -7    0.29    0.41
  -4  -4   7   -0.31    0.31
  -4   4   6    2.28    0.35
  -4   4   6    2.56    0.34
   4   4  -6    2.87    0.47
  -4  -4   6    3.14    0.51
   4  -4  -6    2.02    0.49
   4   4  -5    0.40    0.31
  -4   4   5    0.48    0.24
  -4   4   5    0.64    0.19
  -4  -4   5    0.64    0.32
   4  -4  -5    0.78    0.36
  -4   4   4   21.17    1.05
   4   4  -4   21.11    0.89
   4   4  -4   20.63    0.88
   4   4  -4   19.30    1.08
  -4   4   4   20.42    0.97
   4  -4  -4   20.53    1.13
  -4  -4   4   20.32    1.06
   4   4  -3    1.04    0.12
   4   4  -3    0.73    0.27
  -4   4   3    0.75    0.22
   4  -4  -3    1.03    0.20
   4  -4  -3    0.71    0.27
  -4  -4   3    0.90    0.24
   4   4  -2   20.16    0.94
   4   4  -2   21.06    1.08
  -4   4   2   21.02    1.06
  -4  -4   2   22.78    1.01
   4  -4  -2   20.47    1.04
   4  -4  -2   21.69    0.97
   4   4  -1    9.71    0.59
   4   4  -1    9.36    0.52
  -4   4   1   10.90    0.62
   4  -4  -1    9.84    0.55
   4  -4  -1   11.11    0.56
  -4  -4   1   10.69    0.55
   4   4   0   42.71    1.91
   4   4   0   42.36    1.96
  -4   4   0   45.12    1.96
   4  -4   0   43.40    1.88
   4  -4   0   44.35    1.86
  -4  -4   0   44.10    1.80
  -4   4  -1   31.86    1.37
  -4   4  -1   32.29    1.49
   4   4   1   31.54    1.47
  -4  -4  -1   31.36    1.49
  -4  -4  -1   30.99    1.30
   4  -4   1   31.40    1.43
  -4  -4  -1   33.01    1.30
   4  -4   1   32.83    1.37
  -4   4  -2    3.07    0.23
  -4   4  -2    3.38    0.35
   4   4   2    2.83    0.33
  -4  -4  -2    3.89    0.35
   4  -4   2    3.09    0.35
  -4   4  -3    9.97    0.55
   4   4   3   10.99    0.65
  -4   4  -3    9.76    0.63
   4   4   3   10.05    0.44
  -4  -4  -3   10.78    0.66
   4  -4   3   10.72    0.65
  -4  -4  -3   10.16    0.44
  -4   4  -4    0.19    0.20
   4   4   4    0.09    0.23
  -4   4  -4   -0.23    0.16
   4   4   4    0.12    0.10
   4  -4   4    0.35    0.26
  -4  -4  -4    0.15    0.25
   4   4   5    1.49    0.32
   4   4   5    1.67    0.21
  -4   4  -5    1.93    0.32
  -4   4  -5    1.64    0.32
   4  -4   5    1.48    0.40
  -4  -4  -5    1.94    0.44
  -4   4  -6    0.57    0.29
  -4   4  -6    0.49    0.27
   4   4   6    0.28    0.30
   4  -4   6    0.82    0.39
  -4  -4  -6   -0.21    0.41
  -4   4  -7    2.04    0.37
   4   4   7    1.82    0.42
  -4   4  -7    1.57    0.37
  -4  -4  -7    1.85    0.51
   4  -4   7    1.54    0.43
  -4   4  -8    0.46    0.33
   4   4   8    0.07    0.33
  -4  -4  -8    0.13    0.50
   4  -4   8    0.25    0.36
   4   4   9    0.46    0.38
  -4   4  -9    0.83    0.36
   4  -4   9   -0.06    0.40
  -4  -4  -9   -0.32    0.50
   4   5  -9    1.69    0.46
  -4  -5   9    0.58    0.53
   4  -5  -9    0.10    0.52
  -4   5   8   -0.14    0.28
   4   5  -8    0.41    0.39
   4  -5  -8   -0.24    0.45
  -4  -5   8   -0.54    0.41
  -4   5   7   -0.27    0.20
  -4   5   7    0.04    0.23
   4   5  -7   -0.44    0.27
  -4  -5   7   -0.46    0.37
   4  -5  -7    0.12    0.47
   4   5  -6    0.12    0.31
  -4   5   6   -0.02    0.23
  -4   5   6   -0.26    0.18
  -4  -5   6    0.17    0.34
   4  -5  -6   -0.18    0.39
  -4   5   5    3.94    0.44
   4   5  -5    4.17    0.50
  -4   5   5    3.87    0.35
  -4  -5   5    3.64    0.47
   4  -5  -5    4.28    0.55
   4   5  -4    1.45    0.16
   4   5  -4    1.50    0.33
  -4   5   4    1.20    0.20
  -4   5   4    1.16    0.28
   4  -5  -4    1.00    0.33
  -4  -5   4    1.45    0.31
   4   5  -3    0.17    0.20
  -4   5   3   -0.12    0.18
   4   5  -3    0.35    0.12
  -4  -5   3    0.39    0.22
   4  -5  -3    0.70    0.28
   4  -5  -3    0.34    0.16
   4   5  -2    2.29    0.22
   4   5  -2    2.57    0.34
  -4   5   2    2.20    0.32
   4  -5  -2    2.31    0.31
  -4  -5   2    2.59    0.31
   4  -5  -2    2.08    0.25
   4   5  -1   -0.23    0.14
   4   5  -1   -0.07    0.17
  -4   5   1    0.10    0.27
   4  -5  -1    0.34    0.17
   4  -5  -1   -0.09    0.17
  -4  -5   1    0.28    0.18
  -4   5   0    6.32    0.50
   4   5   0    5.55    0.44
   4   5   0    6.27    0.47
  -4  -5   0    6.60    0.38
   4  -5   0    6.25    0.36
   4  -5   0    6.61    0.47
   4   5   1   13.98    0.78
  -4   5  -1   14.80    0.84
  -4  -5  -1   14.06    0.78
  -4  -5  -1   14.34    0.63
   4  -5   1   15.37    0.79
   4  -5   1   14.74    0.67
  -4   5  -2    0.38    0.21
  -4   5  -2    0.43    0.11
   4   5   2    0.62    0.24
  -4  -5  -2    0.41    0.22
   4  -5   2    0.24    0.22
  -4   5  -3   16.19    0.82
   4   5   3   16.28    0.92
  -4   5  -3   16.70    0.91
   4  -5   3   18.06    0.92
  -4  -5  -3   16.49    0.93
  -4   5  -4    0.15    0.18
   4   5   4    0.26    0.26
  -4   5  -4    0.10    0.21
  -4  -5  -4   -0.01    0.27
   4  -5   4    0.12    0.26
  -4   5  -5    3.91    0.41
  -4   5  -5    4.40    0.47
   4   5   5    4.72    0.54
   4  -5   5    4.67    0.58
  -4  -5  -5    3.65    0.53
   4   5   6    3.63    0.52
  -4   5  -6    2.62    0.41
  -4   5  -6    4.06    0.45
   4  -5   6    3.69    0.54
  -4  -5  -6    3.16    0.59
   4   5   7    0.22    0.31
  -4   5  -7   -0.31    0.24
  -4   5  -7    0.61    0.31
  -4  -5  -7    0.13    0.43
   4  -5   7   -0.35    0.36
   4   5   8    0.37    0.37
  -4   5  -8    1.56    0.37
   4  -5   8    0.44    0.44
  -4  -5  -8    0.78    0.60
   4   5   9    0.15    0.38
   4  -5   9   -0.71    0.36
  -4  -5  -9   -0.30    0.61
   4   6  -9    0.54    0.39
  -4  -6   9    1.07    0.56
   4  -6  -9    1.71    0.69
   4   6  -8    0.49    0.37
  -4   6   8    0.06    0.30
  -4  -6   8   -0.38    0.42
   4  -6  -8    0.31    0.49
   4   6  -7    0.72    0.37
  -4   6   7    0.72    0.31
  -4  -6   7    0.74    0.44
   4  -6  -7    1.07    0.50
  -4   6   6    0.01    0.25
  -4   6   6   -0.33    0.17
   4   6  -6   -0.07    0.32
   4  -6  -6    0.44    0.41
  -4  -6   6    0.16    0.37
  -4   6   5    6.13    0.45
  -4   6   5    5.98    0.57
   4   6  -5    6.36    0.62
   4  -6  -5    5.66    0.64
  -4  -6   5    6.87    0.68
   4   6  -4    2.59    0.25
  -4   6   4    2.47    0.26
   4   6  -4    2.07    0.37
  -4   6   4    2.30    0.37
   4  -6  -4    2.44    0.45
  -4  -6   4    1.56    0.35
   4   6  -3   23.06    1.05
   4   6  -3   23.04    1.19
  -4   6   3   18.48    1.15
   4  -6  -3   24.04    1.05
  -4  -6   3   24.24    1.17
   4  -6  -3   23.96    1.22
  -4   6   2   22.56    1.16
   4   6  -2   22.30    1.16
   4   6  -2   22.28    1.05
   4  -6  -2   23.52    1.14
   4  -6  -2   22.22    1.03
  -4  -6   2   22.71    1.09
   4   6  -1   27.78    1.29
  -4   6   1   27.42    1.37
   4   6  -1   28.49    1.36
   4  -6  -1   26.56    1.29
  -4  -6   1   28.94    1.25
   4  -6  -1   27.22    1.25
   4   6   0    6.38    0.48
   4   6   0    6.78    0.53
  -4   6   0    6.68    0.55
   4  -6   0    6.60    0.48
  -4  -6   0    6.80    0.40
   4  -6   0    6.54    0.39
  -4   6  -1    7.46    0.58
   4   6   1    6.73    0.51
   4  -6   1    7.39    0.51
  -4  -6  -1    7.24    0.50
   4  -6   1    7.42    0.39
  -4  -6  -1    7.21    0.37
  -4   6  -2    2.19    0.21
  -4   6  -2    2.12    0.35
   4   6   2    1.98    0.31
   4  -6   2    1.83    0.33
  -4  -6  -2    2.08    0.30
  -4   6  -3    4.22    0.45
   4   6   3    3.75    0.45
  -4   6  -3    3.92    0.31
  -4  -6  -3    3.77    0.43
   4  -6   3    4.51    0.47
   4   6   4    8.59    0.66
  -4   6  -4    9.55    0.56
  -4   6  -4    8.40    0.66
  -4  -6  -4    8.37    0.73
   4  -6   4    8.85    0.72
   4   6   5    1.41    0.35
  -4   6  -5    2.60    0.35
  -4   6  -5    2.44    0.41
   4  -6   5    1.67    0.40
  -4  -6  -5    2.73    0.49
  -4   6  -6    0.39    0.25
  -4   6  -6   -0.29    0.24
   4   6   6   -0.12    0.27
  -4  -6  -6    0.04    0.38
   4  -6   6    0.47    0.39
  -4   6  -7    0.73    0.31
  -4   6  -7    0.18    0.32
   4   6   7    0.43    0.35
   4  -6   7   -0.09    0.40
  -4  -6  -7   -0.76    0.45
   4   6   8    0.60    0.39
  -4  -6  -8   -0.84    0.54
   4  -6   8    0.18    0.37
   4   6   9   -0.66    0.33
   4  -6   9    0.44    0.49
  -4  -6  -9   -0.75    0.60
   4   7  -9   -0.13    0.37
  -4  -7   9    0.37    0.53
   4  -7  -9    0.27    0.61
  -4   7   8   -0.09    0.29
   4   7  -8   -0.18    0.35
  -4  -7   8   -0.72    0.42
   4  -7  -8   -0.12    0.47
   4   7  -7    0.12    0.32
  -4   7   7    0.35    0.30
  -4  -7   7    0.26    0.42
   4  -7  -7   -0.08    0.44
  -4   7   6    2.34    0.41
   4   7  -6    1.33    0.35
  -4  -7   6    1.33    0.46
   4  -7  -6    1.09    0.54
  -4   7   5    0.14    0.28
   4   7  -5   -0.40    0.28
  -4   7   5    0.11    0.15
  -4  -7   5   -0.07    0.32
   4  -7  -5   -0.07    0.40
   4   7  -4    0.12    0.15
   4   7  -4    0.36    0.24
  -4   7   4    0.17    0.28
   4  -7  -4    0.23    0.35
   4  -7  -4    0.15    0.15
  -4  -7   4    0.21    0.34
   4   7  -3    0.15    0.21
  -4   7   3   -0.02    0.26
   4   7  -3    0.41    0.17
   4  -7  -3    0.51    0.17
  -4  -7   3    0.43    0.30
   4  -7  -3    0.11    0.28
  -4   7   2    2.02    0.34
   4   7  -2    2.07    0.34
   4   7  -2    2.10    0.26
   4  -7  -2    2.17    0.26
   4  -7  -2    1.69    0.31
  -4  -7   2    2.05    0.32
   4   7  -1    4.95    0.47
  -4   7   1    4.07    0.46
   4   7  -1    4.12    0.39
  -4  -7   1    4.75    0.40
   4  -7  -1    5.54    0.41
   4  -7  -1    4.94    0.39
  -4   7   0    2.85    0.42
   4   7   0    3.40    0.38
   4   7   0    3.50    0.40
   4  -7   0    2.85    0.27
  -4  -7   0    2.85    0.28
   4  -7   0    3.19    0.35
  -4   7  -1   -0.09    0.24
   4   7   1   -0.07    0.21
   4  -7   1   -0.07    0.09
  -4  -7  -1    0.30    0.18
  -4  -7  -1    0.25    0.12
   4  -7   1    0.12    0.20
  -4   7  -2    1.12    0.17
   4   7   2    0.82    0.26
  -4   7  -2    0.92    0.33
   4  -7   2    1.22    0.29
  -4  -7  -2    1.39    0.29
  -4   7  -3   18.02    0.89
  -4   7  -3   18.44    1.05
   4   7   3   18.96    1.05
  -4  -7  -3   18.02    1.04
   4  -7   3   17.82    1.02
   4   7   4    0.00    0.30
  -4   7  -4   -0.01    0.28
  -4   7  -4    0.16    0.17
   4  -7   4   -0.17    0.35
  -4  -7  -4    0.53    0.32
  -4   7  -5   13.38    0.90
   4   7   5   13.36    0.94
  -4   7  -5   13.16    0.78
  -4  -7  -5   13.43    1.03
   4  -7   5   12.26    0.93
  -4   7  -6    0.31    0.29
  -4   7  -6    0.17    0.24
   4   7   6    0.17    0.31
  -4  -7  -6   -0.12    0.43
   4  -7   6   -0.01    0.34
  -4   7  -7    0.19    0.52
   4   7   7    0.80    0.37
  -4  -7  -7    0.34    0.48
   4  -7   7    0.02    0.39
   4   7   8    1.15    0.45
  -4  -7  -8    1.31    0.62
   4  -7   8    2.43    0.56
   4   7   9    0.12    0.41
  -4  -7  -9    0.02    0.61
   4   8  -9    0.42    0.37
  -4  -8   9   -0.70    0.51
   4  -8  -9   -0.69    0.55
  -4   8   8    0.76    0.38
   4   8  -8    0.20    0.36
   4  -8  -8   -0.27    0.48
  -4  -8   8   -0.60    0.45
  -4   8   7    0.44    0.36
   4   8  -7    0.08    0.32
   4  -8  -7   -0.07    0.51
  -4  -8   7   -0.67    0.39
   4   8  -6    1.22    0.40
  -4   8   6    1.83    0.42
  -4  -8   6    1.53    0.46
   4  -8  -6    0.75    0.53
   4   8  -5    0.06    0.27
  -4   8   5    0.14    0.28
  -4  -8   5    0.76    0.42
   4  -8  -5    0.19    0.43
  -4   8   4    0.68    0.31
   4   8  -4    0.99    0.22
   4   8  -4    0.65    0.27
   4  -8  -4    0.78    0.37
  -4  -8   4    0.96    0.38
   4  -8  -4    0.84    0.22
   4   8  -3    2.79    0.30
   4   8  -3    2.63    0.40
  -4   8   3    2.50    0.42
  -4  -8   3    3.10    0.45
   4  -8  -3    2.70    0.43
   4  -8  -3    2.77    0.30
   4   8  -2    0.93    0.27
  -4   8   2    1.13    0.36
   4   8  -2    1.07    0.23
   4  -8  -2    0.92    0.28
   4  -8  -2    0.86    0.21
  -4  -8   2    0.80    0.27
   4   8  -1    1.21    0.27
  -4   8   1    1.90    0.37
   4   8  -1    1.96    0.33
   4  -8  -1    1.32    0.25
  -4  -8   1    1.60    0.28
   4  -8  -1    1.60    0.27
  -4   8   0    0.78    0.31
   4   8   0    0.91    0.26
   4   8   0    1.54    0.31
  -4  -8   0    0.84    0.20
   4  -8   0    0.71    0.23
   4  -8   0    0.90    0.19
  -4   8  -1   21.73    1.19
   4   8   1   22.69    1.16
  -4  -8  -1   21.31    0.94
   4  -8   1   21.14    1.09
  -4  -8  -1   21.76    1.16
   4  -8   1   21.09    1.02
   4   8   2   17.37    1.00
  -4   8  -2   16.70    0.99
  -4   8  -2   16.70    0.84
  -4  -8  -2   16.78    0.98
   4  -8   2   17.96    0.99
  -4   8  -3   15.55    0.99
   4   8   3   15.42    0.97
  -4   8  -3   15.62    0.78
  -4  -8  -3   14.56    0.93
   4  -8   3   14.82    0.94
   4   8   4    0.27    0.34
  -4   8  -4    0.28    0.19
  -4   8  -4    0.25    0.33
   4  -8   4    0.44    0.40
  -4  -8  -4    0.50    0.32
  -4   8  -5    0.03    0.34
  -4   8  -5   -0.20    0.19
   4   8   5   -0.14    0.33
   4  -8   5    0.67    0.41
  -4  -8  -5    0.17    0.37
  -4   8  -6   -0.06    0.32
   4   8   6    0.80    0.40
   4  -8   6    0.63    0.45
  -4  -8  -6   -0.50    0.43
   4   8   7    1.38    0.46
   4  -8   7    0.54    0.47
  -4  -8  -7    1.43    0.58
   4   8   8    0.52    0.44
  -4  -8  -8    0.05    0.57
   4  -8   8   -0.06    0.48
  -4   9   8    0.22    0.37
   4   9  -8    0.15    0.37
   4  -9  -8    0.72    0.64
  -4  -9   8   -0.95    0.48
   4   9  -7    0.00    0.31
  -4   9   7    0.17    0.32
   4  -9  -7    0.35    0.58
  -4  -9   7   -0.29    0.48
   4   9  -6    2.42    0.45
  -4   9   6    3.05    0.53
   4  -9  -6    2.69    0.65
  -4  -9   6    2.22    0.57
  -4   9   5    0.89    0.35
   4   9  -5    0.47    0.31
  -4  -9   5    0.51    0.39
   4  -9  -5    0.61    0.43
   4   9  -4    4.00    0.52
  -4   9   4    4.00    0.55
   4   9  -4    5.54    0.45
   4  -9  -4    3.84    0.58
   4  -9  -4    3.77    0.35
  -4  -9   4    5.25    0.64
   4   9  -3    0.17    0.20
   4   9  -3   -0.07    0.24
  -4   9   3    0.68    0.34
  -4  -9   3    0.20    0.33
   4  -9  -3    0.06    0.29
   4  -9  -3   -0.02    0.17
  -4   9   2    1.46    0.42
   4   9  -2    2.35    0.33
   4   9  -2    1.94    0.34
   4  -9  -2    1.63    0.28
  -4  -9   2    1.36    0.34
   4  -9  -2    2.14    0.36
   4   9  -1    0.31    0.24
  -4   9   1    0.51    0.33
   4   9  -1    0.75    0.25
   4  -9  -1    0.18    0.22
  -4  -9   1    0.53    0.24
   4  -9  -1    0.17    0.20
   4   9   0    0.57    0.27
  -4   9   0    0.47    0.37
  -4  -9   0    0.93    0.23
   4  -9   0    0.66    0.28
  -4  -9   0    0.68    0.27
   4  -9   0    0.59    0.19
  -4   9  -1    6.63    0.65
   4   9   1    6.71    0.61
  -4  -9  -1    6.87    0.56
  -4  -9  -1    7.02    0.41
   4  -9   1    6.86    0.59
   4  -9   1    6.29    0.44
  -4   9  -2   24.10    1.31
  -4   9  -2   22.58    1.12
   4   9   2   24.60    1.29
  -4  -9  -2   22.34    1.26
   4  -9   2   23.55    1.25
  -4   9  -3    0.13    0.17
  -4   9  -3   -0.15    0.35
   4   9   3    0.40    0.29
   4  -9   3    0.16    0.35
  -4  -9  -3    0.10    0.29
  -4   9  -4    4.97    0.42
   4   9   4    6.55    0.69
  -4   9  -4    5.53    0.62
   4  -9   4    6.41    0.70
  -4  -9  -4    5.09    0.66
   4   9   5    0.50    0.38
  -4   9  -5   -0.07    0.35
   4  -9   5    0.30    0.45
  -4  -9  -5    0.09    0.42
  -4   9  -6    0.87    0.41
   4   9   6    1.02    0.42
   4  -9   6    2.43    0.57
  -4  -9  -6    1.76    0.58
   4   9   7    0.40    0.40
   4  -9   7    0.61    0.48
  -4  -9  -7    0.18    0.54
   4   9   8    0.12    0.45
  -4  -9  -8   -1.25    0.60
   4  -9   8    0.19    0.45
  -4  10   8    1.33    0.47
   4  10  -8    0.98    0.43
  -4 -10   8    1.10    0.65
   4 -10  -8    0.54    0.64
  -4  10   7    0.40    0.37
   4  10  -7    0.45    0.36
   4 -10  -7   -0.34    0.58
  -4 -10   7   -0.42    0.50
   4  10  -6    1.38    0.40
  -4  10   6    1.80    0.46
  -4 -10   6    0.89    0.54
   4 -10  -6    1.05    0.56
  -4  10   5    0.89    0.35
   4  10  -5    0.47    0.33
  -4 -10   5    0.82    0.48
   4 -10  -5    0.76    0.49
   4  10  -4    1.94    0.41
  -4  10   4    2.13    0.44
  -4 -10   4    1.96    0.52
   4 -10  -4    1.11    0.46
  -4  10   3    0.97    0.41
   4  10  -3    1.04    0.27
   4  10  -3    0.74    0.32
   4 -10  -3    1.08    0.24
  -4 -10   3    0.58    0.36
   4 -10  -3    0.73    0.37
   4  10  -2    0.99    0.31
   4  10  -2    0.32    0.25
  -4  10   2    0.60    0.37
   4 -10  -2    0.48    0.22
  -4 -10   2    0.51    0.33
   4 -10  -2    0.49    0.32
  -4  10   1    0.53    0.36
   4  10  -1    0.92    0.30
   4  10  -1    1.31    0.35
   4 -10  -1    1.15    0.30
   4 -10  -1    1.56    0.30
  -4 -10   1    0.50    0.30
   4  10   0    6.91    0.62
  -4  10   0    7.18    0.69
  -4 -10   0    6.55    0.51
  -4 -10   0    7.35    0.62
   4 -10   0    6.32    0.58
   4 -10   0    7.29    0.51
   4  10   1    6.78    0.63
  -4  10  -1    8.58    0.73
   4 -10   1    7.40    0.65
  -4 -10  -1    8.45    0.66
   4 -10   1    8.33    0.53
  -4 -10  -1    7.98    0.47
   4  10   2    1.07    0.35
  -4  10  -2    1.02    0.41
   4 -10   2    1.29    0.21
   4 -10   2    1.23    0.37
  -4 -10  -2    1.00    0.35
   4  10   3   34.16    1.77
  -4  10  -3   34.05    1.59
  -4  10  -3   34.48    1.77
   4 -10   3   33.14    1.72
  -4 -10  -3   34.15    1.79
  -4  10  -4    1.24    0.41
   4  10   4   -0.08    0.34
   4 -10   4    0.96    0.44
  -4 -10  -4    0.98    0.39
   4  10   5    5.56    0.68
  -4  10  -5    4.65    0.61
  -4 -10  -5    5.46    0.72
   4 -10   5    4.90    0.68
   4  10   6    0.03    0.39
  -4  10  -6   -0.45    0.38
   4 -10   6    0.13    0.41
  -4 -10  -6   -0.48    0.41
   4  10   7    0.02    0.45
  -4 -10  -7   -0.45    0.54
   4 -10   7    0.41    0.47
  -4 -10  -8   -0.42    0.59
  -4  11   7    0.44    0.43
   4  11  -7    0.43    0.37
  -4 -11   7   -0.11    0.59
   4 -11  -7   -0.60    0.47
  -4  11   6    0.35    0.39
   4  11  -6    0.60    0.35
  -4 -11   6   -0.03    0.49
   4 -11  -6    0.40    0.58
   4  11  -5   -0.29    0.30
  -4  11   5    0.13    0.36
  -4 -11   5    0.29    0.47
   4 -11  -5   -0.07    0.45
   4  11  -4    0.27    0.29
  -4  11   4    0.42    0.41
  -4 -11   4    1.01    0.46
   4 -11  -4    0.48    0.44
   4  11  -3    3.01    0.46
  -4  11   3    2.88    0.51
   4  11  -3    3.04    0.40
  -4 -11   3    2.51    0.49
   4 -11  -3    2.17    0.48
  -4  11   2   -0.53    0.35
   4  11  -2   -0.01    0.29
   4  11  -2   -0.06    0.25
   4 -11  -2   -0.25    0.28
   4 -11  -2   -0.10    0.21
  -4 -11   2    0.24    0.33
   4  11  -1    3.21    0.44
   4  11  -1    3.05    0.45
  -4  11   1    1.86    0.46
   4 -11  -1    3.24    0.42
  -4 -11   1    3.41    0.43
   4 -11  -1    3.62    0.43
   4  11   0    5.43    0.56
  -4  11   0    5.42    0.66
  -4 -11   0    4.49    0.42
   4 -11   0    6.21    0.55
   4 -11   0    3.85    0.43
  -4 -11   0    4.14    0.50
  -4  11  -1    0.04    0.39
   4  11   1   -0.08    0.28
   4 -11   1    0.46    0.32
  -4 -11  -1    0.20    0.28
   4 -11   1   -0.18    0.15
  -4  11  -2    0.20    0.36
   4  11   2    0.38    0.36
   4 -11   2    0.41    0.36
  -4 -11  -2    0.41    0.32
  -4  11  -3    2.17    0.50
   4  11   3    2.32    0.46
  -4 -11  -3    2.22    0.44
   4 -11   3    2.92    0.56
  -4  11  -4    1.55    0.47
   4  11   4    1.45    0.43
  -4 -11  -4    2.06    0.50
   4 -11   4    1.34    0.45
  -4  11  -5    0.55    0.41
   4  11   5    0.65    0.39
  -4 -11  -5    0.42    0.42
   4 -11   5    0.95    0.45
   4  11   6    2.04    0.55
   4 -11   6    2.52    0.63
  -4 -11  -6    1.48    0.60
   4  11   7    0.30    0.44
  -4 -11  -7   -0.57    0.54
   4 -11   7   -0.25    0.49
   4  12  -7    0.04    0.35
  -4  12   7   -0.12    0.39
  -4 -12   7    0.42    0.56
   4 -12  -7   -1.13    0.60
   4  12  -6   -0.09    0.31
  -4  12   6    0.19    0.39
  -4 -12   6   -0.76    0.44
   4 -12  -6   -0.81    0.55
  -4  12   5    0.41    0.40
   4  12  -5    0.58    0.35
  -4 -12   5    0.30    0.52
   4 -12  -5   -0.10    0.46
  -4  12   4    0.06    0.34
   4  12  -4   -0.06    0.28
   4 -12  -4    0.06    0.39
  -4 -12   4   -0.16    0.41
   4  12  -3    0.13    0.29
   4  12  -3    0.37    0.26
  -4  12   3    0.09    0.39
   4 -12  -3   -0.48    0.35
  -4 -12   3    0.35    0.39
   4  12  -2    1.21    0.33
   4  12  -2    1.13    0.35
  -4  12   2    0.24    0.37
   4 -12  -2    1.19    0.29
   4 -12  -2    0.81    0.36
  -4 -12   2    1.11    0.38
   4  12  -1   -0.36    0.26
  -4  12   1    0.05    0.39
   4  12  -1   -0.20    0.27
  -4 -12   1   -0.22    0.25
   4 -12  -1   -0.14    0.24
   4 -12  -1    0.29    0.28
  -4 -12   1    0.04    0.20
   4  12   0   -0.07    0.30
  -4  12   0    0.28    0.42
   4 -12   0    0.03    0.20
  -4 -12   0   -0.11    0.21
   4 -12   0   -0.37    0.27
  -4  12  -1    0.21    0.42
   4  12   1   -0.25    0.31
   4 -12   1    0.47    0.34
  -4 -12  -1   -0.28    0.23
  -4  12  -2    0.17    0.40
   4  12   2    0.05    0.34
   4 -12   2   -0.06    0.34
  -4 -12  -2   -0.12    0.27
   4  12   3    1.64    0.48
  -4  12  -3    1.57    0.48
  -4 -12  -3    0.62    0.38
   4 -12   3    1.12    0.45
   4  12   4    0.30    0.39
  -4  12  -4   -0.35    0.39
  -4 -12  -4   -0.11    0.36
   4 -12   4    0.59    0.44
  -4  12  -5    0.21    0.41
   4  12   5    0.49    0.41
  -4 -12  -5   -0.37    0.38
   4 -12   5    0.64    0.51
   4  12   6    0.41    0.44
  -4 -12  -6    0.39    0.53
   4 -12   6    0.68    0.52
  -4 -12  -7   -0.84    0.64
  -4  13   6    0.81    0.45
   4  13  -6    0.73    0.41
   4 -13  -6   -0.34    0.54
  -4 -13   6    0.78    0.54
   4  13  -5    0.32    0.34
  -4  13   5    0.07    0.42
   4 -13  -5   -1.05    0.50
  -4 -13   5   -0.11    0.53
  -4  13   4    1.04    0.42
   4  13  -4    0.77    0.38
   4 -13  -4    0.27    0.50
  -4 -13   4    1.02    0.52
  -4  13   3    0.43    0.40
   4  13  -3    0.66    0.35
   4  13  -3    1.01    0.38
   4 -13  -3    0.60    0.44
  -4 -13   3    0.97    0.44
   4  13  -2    0.19    0.32
  -4  13   2    0.01    0.39
   4  13  -2    0.64    0.30
  -4 -13   2   -0.04    0.34
   4 -13  -2   -0.34    0.31
  -4  13   1    5.82    0.74
   4  13  -1    6.33    0.65
   4 -13  -1    5.62    0.60
   4 -13  -1    7.56    0.62
  -4 -13   1    6.32    0.58
  -4 -13   1    6.92    0.62
  -4  13   0    0.82    0.46
   4  13   0    0.13    0.34
   4 -13   0    0.53    0.30
  -4 -13   0    0.32    0.28
   4  13   1   -0.11    0.30
  -4  13  -1    0.28    0.44
   4 -13   1    0.60    0.34
  -4 -13  -1    0.13    0.30
  -4  13  -2    0.42    0.45
   4  13   2    0.60    0.41
   4 -13   2    0.95    0.41
  -4 -13  -2    0.02    0.35
   4  13   3   -0.23    0.31
  -4  13  -3    0.11    0.42
   4 -13   3   -0.18    0.39
  -4 -13  -3   -0.09    0.31
   4  13   4   -0.05    0.33
  -4  13  -4   -0.55    0.39
  -4 -13  -4   -0.43    0.36
   4 -13   4   -0.16    0.44
   4  13   5    0.18    0.46
  -4  13  -5    0.14    0.45
   4 -13   5    0.54    0.54
  -4 -13  -5   -0.50    0.47
   4  13   6   -0.41    0.43
   4 -13   6    0.39    0.52
  -4 -13  -6   -0.08    0.51
  -4  14   5    0.63    0.44
   4  14  -5   -0.02    0.35
  -4 -14   5    0.89    0.57
   4 -14  -5   -1.18    0.53
  -4  14   4    0.31    0.47
   4  14  -4    0.38    0.35
   4 -14  -4   -1.27    0.45
  -4 -14   4    0.40    0.50
   4  14  -3    3.05    0.55
  -4  14   3    2.68    0.56
   4 -14  -3    2.98    0.59
  -4 -14   3    2.49    0.56
  -4  14   2    1.75    0.52
   4  14  -2    1.60    0.41
   4  14  -2    1.27    0.45
   4 -14  -2    0.41    0.41
  -4 -14   2    1.52    0.43
   4  14  -1   -0.19    0.28
  -4  14   1   -0.53    0.39
  -4 -14   1    0.20    0.26
  -4  14   0   -0.01    0.39
   4  14   0    0.15    0.34
  -4 -14   0    0.34    0.31
   4 -14   0    0.43    0.33
  -4  14  -1    2.17    0.56
   4  14   1    2.61    0.53
  -4 -14  -1    2.02    0.48
   4 -14   1    1.71    0.45
  -4  14  -2   -0.32    0.41
   4  14   2    0.12    0.42
   4 -14   2    0.02    0.37
  -4 -14  -2   -0.51    0.30
   4  14   3    2.33    0.57
  -4  14  -3    1.84    0.56
   4 -14   3    2.30    0.55
  -4 -14  -3    2.07    0.53
   4  14   4    0.79    0.48
  -4  14  -4    0.66    0.48
  -4 -14  -4    0.35    0.50
   4 -14   4    0.86    0.53
   4  14   5   -0.05    0.44
  -4 -14  -5   -1.07    0.48
   4 -14   5    0.42    0.47
   4  15  -5    0.43    0.42
   4  15  -4    0.29    0.40
  -4  15   4    0.44    0.52
   4 -15  -4   -0.83    0.52
  -4 -15   4    0.16    0.50
  -4  15   3    2.97    0.61
   4  15  -3    2.74    0.55
   4 -15  -3    1.55    0.57
  -4 -15   3    2.77    0.56
   4  15  -2    0.34    0.32
  -4  15   2   -0.31    0.37
  -4 -15   2    0.59    0.30
  -4  15   1    2.87    0.63
   4  15  -1    1.56    0.45
  -4 -15   1    2.20    0.45
   4  15   0    0.67    0.40
  -4  15   0    0.72    0.44
  -4 -15   0    0.12    0.34
  -4  15  -1    0.64    0.44
   4  15   1    0.62    0.43
   4 -15   1    0.23    0.36
  -4 -15  -1   -0.01    0.35
  -4  15  -2    2.69    0.61
   4  15   2    3.44    0.63
   4 -15   2    3.02    0.57
  -4 -15  -2    2.34    0.53
   4  15   3    0.49    0.47
  -4  15  -3    0.67    0.52
  -4 -15  -3   -0.03    0.45
   4 -15   3    0.57    0.47
  -4  15  -4    1.76    0.57
   4  15   4    1.61    0.54
   4 -15   4    0.56    0.51
  -4 -15  -4   -0.09    0.51
  -4  16   3    0.19    0.49
  -4  16   2    0.01    0.39
  -4 -16   2    0.15    0.27
  -4  16   1    0.22    0.44
   4  16  -1    0.46    0.37
  -4 -16   1   -0.04    0.29
  -4  16   0    0.26    0.43
   4  16   0   -0.32    0.35
  -4 -16   0   -0.07    0.33
   4  16   1   -0.46    0.36
  -4  16  -1    0.16    0.50
  -4 -16  -1   -0.09    0.36
  -4  16  -2    0.82    0.52
   4  16   2    0.75    0.47
  -4 -16  -2   -0.24    0.37
   4 -16   2    1.06    0.46
  -4  16  -3    2.29    0.58
   4  16   3    2.31    0.59
  -4 -16  -3    1.49    0.59
   4 -16   3    2.79    0.62
   4  17  -1    0.85    0.42
  -4  17   1    0.61    0.50
  -4 -17   1    0.72    0.40
  -4  17   0    1.18    0.54
   4  17   0    0.13    0.41
  -4 -17   0   -0.03    0.36
  -5   0  10   -0.63    0.41
   5   0 -10    0.15    0.46
  -5   0   9   -0.18    0.38
   5   0  -9    0.34    0.40
  -5   0   8    4.58    0.59
   5   0  -8    5.06    0.69
  -5   0   7    0.24    0.30
   5   0  -7    0.42    0.36
   5   0  -6    0.07    0.35
  -5   0   6    0.20    0.27
  -5   0   6   -0.08    0.13
  -5   0   5   -0.02    0.10
  -5   0   5   -0.14    0.20
   5   0  -5    0.06    0.28
   5   0  -4    6.50    0.57
  -5   0   4    6.55    0.35
  -5   0   4    7.00    0.47
  -5   0   3   -0.06    0.14
  -5   0   3   -0.16    0.09
   5   0  -3    0.44    0.25
   5   0  -2   45.13    1.94
  -5   0   2   46.20    1.84
  -5   0   2   38.06    1.83
   5   0  -1   -0.02    0.14
  -5   0   1   -0.07    0.10
   5   0  -1   -0.05    0.13
   5   0   0   41.96    1.61
   5   0   0   36.67    1.67
   5   0   0   36.72    1.67
   5   0   1   -0.05    0.13
  -5   0  -1   -0.08    0.08
   5   0   1    0.08    0.14
  -5   0  -2    4.22    0.31
   5   0   2    3.97    0.33
   5   0   2    3.55    0.35
   5   0   3   -0.06    0.17
  -5   0  -3    0.29    0.20
   5   0   3   -0.30    0.17
   5   0   4   39.56    1.82
  -5   0  -4   38.94    1.82
   5   0   4   38.39    1.71
   5   0   5    0.01    0.24
  -5   0  -5    0.04    0.27
   5   0   5   -0.06    0.22
   5   0   6    0.96    0.32
  -5   0  -6    1.04    0.39
   5   0   6    0.54    0.29
   5   0   7    0.05    0.28
   5   0   7   -0.03    0.28
  -5   0  -7    0.18    0.38
   5   0   8    8.20    0.76
   5   0   8    8.58    0.75
  -5   0  -8    8.98    0.84
   5   0   9   -0.61    0.35
  -5   0  -9    0.30    0.44
   5   1 -10    0.70    0.49
   5  -1 -10    0.62    0.46
  -5  -1  10   -0.20    0.47
  -5   1   9   -0.53    0.35
   5   1  -9    0.47    0.44
   5  -1  -9    0.76    0.47
  -5  -1   9    0.04    0.40
   5   1  -8   -0.19    0.33
  -5   1   8   -0.07    0.30
  -5  -1   8   -0.29    0.33
   5  -1  -8    0.20    0.36
  -5   1   7   -0.02    0.27
   5   1  -7    0.54    0.37
   5  -1  -7    0.56    0.41
  -5  -1   7    0.76    0.33
  -5   1   6    2.94    0.40
   5   1  -6    2.31    0.44
  -5   1   6    2.62    0.28
   5  -1  -6    1.96    0.43
  -5  -1   6    2.82    0.43
  -5   1   5    0.07    0.12
  -5   1   5    0.13    0.19
   5   1  -5   -0.17    0.24
  -5  -1   5    0.01    0.09
   5  -1  -5    0.28    0.32
  -5  -1   5   -0.06    0.23
  -5   1   4   14.48    0.70
   5   1  -4   15.08    0.64
  -5   1   4   14.75    0.77
  -5  -1   4   13.58    0.78
  -5  -1   4   14.72    0.63
   5  -1  -4   13.87    0.88
   5   1  -3    2.66    0.35
  -5   1   3    3.43    0.33
  -5   1   3    2.74    0.24
   5  -1  -3    2.76    0.35
  -5  -1   3    2.71    0.30
  -5   1   2    0.02    0.13
   5   1  -2    0.23    0.20
  -5  -1   2    0.32    0.10
   5  -1  -2   -0.10    0.18
  -5  -1   2    0.12    0.15
   5  -1  -2    0.18    0.19
  -5  -1   2    0.05    0.07
   5   1  -1   29.12    1.15
   5   1  -1   30.48    1.22
   5   1  -1   28.44    1.14
  -5   1   1   23.07    1.16
   5  -1  -1   23.52    1.15
   5  -1  -1   22.74    1.18
  -5   1   0   13.62    0.63
  -5   1   0   12.51    0.66
   5   1   0   14.82    0.66
   5   1   0   13.98    0.64
   5   1   0   12.91    0.65
   5  -1   0   13.10    0.65
   5  -1   0   13.00    0.61
  -5   1  -1    3.24    0.20
  -5   1  -1    3.40    0.20
   5   1   1    2.97    0.30
   5   1   1    3.09    0.25
  -5  -1  -1    3.80    0.26
   5  -1   1    3.64    0.31
   5  -1   1    3.38    0.30
   5   1   2   25.55    1.23
   5   1   2   25.33    1.13
  -5   1  -2   26.18    1.18
  -5  -1  -2   26.51    1.22
   5  -1   2   26.79    1.24
   5  -1   2   27.10    1.19
   5   1   3    0.68    0.18
  -5   1  -3    0.76    0.21
   5   1   3    0.55    0.24
  -5  -1  -3    0.70    0.22
   5  -1   3    0.70    0.21
   5  -1   3    0.83    0.24
  -5   1  -4   11.86    0.73
   5   1   4   12.01    0.73
   5   1   4   12.41    0.66
   5  -1   4   12.56    0.72
   5  -1   4   11.83    0.70
  -5  -1  -4   12.07    0.75
   5   1   5    1.50    0.28
   5   1   5    1.61    0.31
  -5   1  -5    1.39    0.33
   5  -1   5    1.29    0.32
   5  -1   5    0.60    0.27
  -5  -1  -5    1.82    0.38
   5   1   6    1.69    0.33
  -5   1  -6    1.08    0.36
   5   1   6    1.83    0.37
   5  -1   6    1.92    0.37
  -5  -1  -6    2.33    0.47
   5  -1   6    2.27    0.39
   5   1   7    0.79    0.31
  -5   1  -7    0.76    0.36
   5   1   7    0.54    0.32
   5  -1   7    0.42    0.33
  -5  -1  -7    0.84    0.44
   5  -1   7    0.41    0.31
  -5   1  -8    3.13    0.56
   5   1   8    3.38    0.52
  -5  -1  -8    3.70    0.63
   5  -1   8    3.19    0.49
   5  -1   8    3.74    0.54
   5   1   9    2.82    0.53
  -5   1  -9    4.44    0.65
  -5  -1  -9    4.07    0.63
   5   2 -10    0.75    0.48
   5  -2 -10    0.66    0.50
  -5  -2  10   -0.09    0.48
   5   2  -9    1.85    0.53
  -5   2   9    0.87    0.39
  -5  -2   9    0.74    0.47
   5  -2  -9    1.36    0.50
  -5   2   8    0.57    0.34
   5   2  -8    0.83    0.46
   5  -2  -8    0.81    0.48
  -5  -2   8    0.79    0.42
  -5   2   7    0.88    0.31
   5   2  -7    0.87    0.39
   5  -2  -7    1.04    0.47
  -5  -2   7    0.11    0.31
  -5   2   6    0.30    0.18
  -5   2   6   -0.10    0.21
   5   2  -6    0.50    0.36
  -5  -2   6    0.29    0.27
   5  -2  -6   -0.04    0.32
  -5   2   5    0.14    0.20
   5   2  -5    0.14    0.28
  -5   2   5    0.36    0.16
  -5  -2   5    0.57    0.28
   5  -2  -5    0.45    0.30
   5   2  -4   -0.27    0.20
  -5   2   4   -0.20    0.13
  -5   2   4    0.10    0.16
   5  -2  -4    0.10    0.25
  -5  -2   4    0.26    0.19
  -5   2   3    3.87    0.33
   5   2  -3    3.94    0.40
  -5   2   3    3.81    0.33
   5  -2  -3    3.35    0.39
  -5  -2   3    4.08    0.38
  -5   2   2    0.71    0.19
   5   2  -2    0.47    0.21
  -5  -2   2    0.58    0.20
   5  -2  -2    0.63    0.19
   5  -2  -2    0.44    0.21
  -5   2   1   22.99    1.12
   5   2  -1   26.54    1.06
   5   2  -1   22.91    1.13
   5  -2  -1   22.26    1.09
  -5  -2   1   26.18    1.07
   5   2   0    1.66    0.19
   5   2   0    1.50    0.18
  -5   2   0    1.75    0.14
   5   2   0    1.32    0.18
  -5   2   0    1.72    0.22
   5  -2   0    1.52    0.14
   5  -2   0    1.64    0.23
   5   2   1    6.26    0.33
  -5   2  -1    6.27    0.28
  -5   2  -1    6.24    0.43
   5   2   1    5.25    0.39
  -5   2  -1    6.25    0.28
  -5  -2  -1    5.72    0.38
   5  -2   1    5.90    0.40
   5   2   2    5.77    0.45
  -5   2  -2    6.21    0.37
   5   2   2    6.43    0.35
  -5   2  -2    6.08    0.47
   5  -2   2    6.81    0.49
  -5  -2  -2    7.06    0.44
  -5   2  -3   51.06    2.26
   5   2   3   49.25    2.12
   5   2   3   53.48    2.32
   5  -2   3   50.13    2.20
   5  -2   3   52.84    2.30
  -5  -2  -3   52.38    2.33
   5   2   4   -0.07    0.15
  -5   2  -4   -0.02    0.19
   5   2   4   -0.11    0.18
  -5  -2  -4    0.23    0.22
   5  -2   4    0.09    0.24
   5  -2   4   -0.17    0.18
  -5   2  -5    9.18    0.66
   5   2   5    8.92    0.55
   5   2   5    9.18    0.67
   5  -2   5    8.25    0.65
  -5  -2  -5    9.43    0.73
   5  -2   5    9.56    0.68
  -5   2  -6   28.31    1.49
   5   2   6   29.31    1.53
   5   2   6   28.87    1.36
   5  -2   6   30.31    1.47
   5  -2   6   29.37    1.50
  -5  -2  -6   30.19    1.60
   5   2   7   11.40    0.83
  -5   2  -7   11.60    0.82
  -5   2  -7   10.51    0.74
  -5  -2  -7   10.74    0.95
   5  -2   7    9.34    0.80
  -5   2  -8    5.21    0.57
   5   2   8    4.29    0.57
  -5   2  -8    5.37    0.64
   5  -2   8    4.82    0.61
  -5  -2  -8    4.96    0.71
   5   2   9    0.26    0.42
  -5   2  -9    0.86    0.42
   5  -2   9    0.72    0.42
  -5  -2  -9    0.59    0.56
   5   3 -10    0.67    0.43
   5  -3 -10    0.78    0.50
   5   3  -9    2.51    0.57
  -5  -3   9    2.05    0.57
   5  -3  -9    2.84    0.65
  -5   3   8    0.66    0.31
   5   3  -8    0.58    0.41
   5  -3  -8    1.16    0.51
  -5  -3   8    1.00    0.46
  -5   3   7   -0.36    0.21
  -5   3   7    0.13    0.21
   5   3  -7    0.28    0.37
  -5  -3   7   -0.05    0.32
   5  -3  -7   -0.78    0.30
  -5   3   6    0.05    0.22
  -5   3   6    0.00    0.19
   5   3  -6    0.15    0.31
  -5  -3   6    0.13    0.31
   5  -3  -6    0.11    0.40
  -5   3   5    0.71    0.23
  -5   3   5    0.80    0.22
   5   3  -5    0.33    0.27
  -5  -3   5    0.85    0.31
   5  -3  -5    0.89    0.36
   5   3  -4    2.67    0.39
  -5   3   4    3.17    0.33
  -5   3   4    3.55    0.33
  -5  -3   4    3.24    0.40
   5  -3  -4    3.13    0.43
  -5   3   3   25.27    1.23
   5   3  -3   25.96    1.30
   5  -3  -3   26.10    1.29
  -5  -3   3   25.91    1.23
   5  -3  -3   26.93    1.19
   5   3  -2   -0.07    0.19
  -5   3   2    0.16    0.19
   5   3  -2    0.00    0.08
  -5  -3   2    0.15    0.19
   5  -3  -2   -0.18    0.21
   5  -3  -2    0.01    0.17
  -5  -3   2   -0.07    0.09
   5   3  -1   90.67    4.07
   5   3  -1  104.54    3.95
  -5   3   1   94.55    4.02
   5  -3  -1   93.17    4.02
   5  -3  -1   87.63    3.83
  -5  -3   1   94.44    3.83
   5   3   0    0.65    0.16
  -5   3   0    0.81    0.08
  -5   3   0    0.64    0.22
   5   3   0    0.53    0.18
  -5  -3   0    0.66    0.14
   5  -3   0    0.58    0.21
   5  -3   0    0.90    0.10
   5   3   1   13.57    0.61
  -5   3  -1   13.61    0.73
   5   3   1   13.78    0.73
  -5  -3  -1   13.85    0.73
   5  -3   1   13.74    0.71
  -5   3  -2    0.13    0.17
   5   3   2    0.09    0.08
  -5   3  -2   -0.10    0.10
   5   3   2    0.30    0.18
   5  -3   2    0.11    0.20
  -5  -3  -2    0.05    0.16
  -5   3  -3    9.10    0.61
   5   3   3    9.52    0.47
   5   3   3   10.17    0.64
  -5   3  -3    9.68    0.54
  -5  -3  -3    9.92    0.62
   5  -3   3   10.34    0.62
   5   3   4    1.19    0.29
  -5   3  -4    1.01    0.23
  -5   3  -4    0.69    0.23
   5   3   4    1.15    0.17
   5  -3   4    0.56    0.29
  -5  -3  -4    1.29    0.34
  -5   3  -5   -0.04    0.22
  -5   3  -5    0.12    0.22
   5   3   5   -0.11    0.22
   5   3   5    0.10    0.16
   5  -3   5    0.17    0.30
  -5  -3  -5   -0.04    0.33
   5   3   6    0.32    0.25
  -5   3  -6    0.29    0.25
  -5   3  -6    0.61    0.30
   5   3   6   -0.19    0.20
   5  -3   6    0.00    0.30
  -5  -3  -6   -0.07    0.34
  -5   3  -7   33.15    1.69
  -5   3  -7   33.38    1.67
   5   3   7   34.81    1.73
   5  -3   7   31.16    1.65
  -5  -3  -7   30.40    1.81
  -5   3  -8    4.29    0.52
   5   3   8    3.30    0.54
  -5   3  -8    4.35    0.56
  -5  -3  -8    3.58    0.68
   5  -3   8    4.32    0.61
   5   3   9    1.79    0.50
  -5   3  -9    1.42    0.42
   5  -3   9    0.98    0.47
  -5  -3  -9   -0.29    0.55
   5   4  -9    0.49    0.42
   5  -4  -9    0.15    0.53
  -5  -4   9   -0.42    0.43
  -5   4   8    3.60    0.56
   5   4  -8    3.39    0.57
  -5  -4   8    3.14    0.60
   5  -4  -8    3.04    0.59
  -5   4   7    0.55    0.25
   5   4  -7    0.47    0.37
  -5   4   7   -0.08    0.23
  -5  -4   7    0.26    0.38
   5  -4  -7    0.72    0.42
   5   4  -6    1.15    0.37
  -5   4   6    1.55    0.29
  -5   4   6    2.31    0.34
  -5  -4   6    1.74    0.43
   5  -4  -6    2.10    0.52
  -5   4   5    2.27    0.31
   5   4  -5    1.78    0.40
  -5   4   5    1.58    0.30
   5  -4  -5    2.04    0.47
  -5  -4   5    1.60    0.39
  -5   4   4    3.39    0.37
   5   4  -4    4.07    0.45
  -5   4   4    3.68    0.35
  -5  -4   4    3.87    0.43
   5  -4  -4    3.89    0.48
  -5   4   3   16.77    0.88
   5   4  -3   16.18    0.92
  -5  -4   3   17.16    0.88
   5  -4  -3   15.74    0.92
   5  -4  -3   16.59    0.82
   5   4  -2    3.84    0.25
  -5   4   2    4.36    0.43
   5   4  -2    3.81    0.39
   5  -4  -2    4.27    0.37
  -5  -4   2    4.14    0.36
   5  -4  -2    4.06    0.39
   5   4  -1    1.34    0.26
   5   4  -1    1.40    0.19
  -5   4   1    0.84    0.25
   5  -4  -1    1.00    0.20
  -5  -4   1    1.37    0.20
   5  -4  -1    0.98    0.23
  -5   4   0    9.82    0.63
   5   4   0   10.60    0.58
   5   4   0   11.13    0.63
  -5  -4   0   10.30    0.51
   5  -4   0   10.44    0.50
   5  -4   0   10.06    0.60
   5   4   1   16.43    0.85
  -5   4  -1   16.29    0.89
  -5  -4  -1   16.64    0.87
   5  -4   1   16.88    0.86
  -5  -4  -1   16.70    0.72
   5   4   2   22.72    1.16
  -5   4  -2   23.94    1.18
   5   4   2   22.79    0.95
  -5   4  -2   23.40    1.02
   5  -4   2   22.90    1.13
  -5  -4  -2   23.12    1.16
  -5  -4  -2   23.24    0.96
  -5   4  -3    4.69    0.43
   5   4   3    4.96    0.47
   5   4   3    4.86    0.25
  -5   4  -3    5.14    0.35
  -5  -4  -3    5.18    0.44
  -5  -4  -3    4.35    0.32
   5  -4   3    4.72    0.46
  -5   4  -4   15.56    0.90
   5   4   4   15.58    0.71
  -5   4  -4   16.77    0.84
   5   4   4   16.73    0.95
  -5  -4  -4   16.13    0.95
   5  -4   4   16.82    0.93
   5   4   5    3.60    0.31
  -5   4  -5    3.10    0.37
   5   4   5    2.72    0.41
  -5   4  -5    3.51    0.44
   5  -4   5    3.62    0.51
  -5  -4  -5    2.84    0.46
  -5   4  -6   -0.15    0.25
   5   4   6    0.25    0.31
  -5   4  -6    0.30    0.26
  -5  -4  -6    0.15    0.41
   5  -4   6    0.31    0.35
   5   4   7    0.06    0.30
  -5   4  -7    0.99    0.33
  -5   4  -7    0.13    0.28
   5  -4   7    0.11    0.37
  -5  -4  -7    0.40    0.47
  -5   4  -8    1.84    0.40
   5   4   8    1.52    0.45
  -5   4  -8    1.07    0.36
   5  -4   8    1.54    0.46
  -5  -4  -8    0.60    0.56
   5   4   9   -0.17    0.40
   5  -4   9   -1.00    0.39
  -5  -4  -9    0.08    0.54
   5   5  -9    0.38    0.37
  -5  -5   9   -0.78    0.44
   5  -5  -9    0.52    0.54
   5   5  -8    2.02    0.45
  -5  -5   8    1.97    0.53
   5  -5  -8    2.20    0.61
  -5   5   7    1.01    0.29
   5   5  -7    1.21    0.40
  -5   5   7    0.92    0.31
  -5  -5   7    0.90    0.40
   5  -5  -7    0.67    0.49
  -5   5   6    4.08    0.44
   5   5  -6    4.47    0.55
  -5   5   6    2.99    0.37
   5  -5  -6    3.22    0.60
  -5  -5   6    3.08    0.50
   5   5  -5    0.43    0.34
  -5   5   5    0.68    0.26
  -5   5   5    0.36    0.19
  -5  -5   5    0.18    0.29
   5  -5  -5    0.95    0.43
   5   5  -4    5.66    0.52
  -5   5   4    5.27    0.48
  -5   5   4    5.77    0.41
  -5  -5   4    5.99    0.56
   5  -5  -4    5.57    0.57
   5   5  -3   10.53    0.71
  -5   5   3   10.97    0.71
   5   5  -3   11.25    0.54
  -5  -5   3   11.74    0.71
   5  -5  -3   12.49    0.63
   5  -5  -3   10.77    0.73
   5   5  -2    2.90    0.36
   5   5  -2    3.03    0.26
  -5   5   2    2.67    0.37
   5  -5  -2    3.61    0.34
  -5  -5   2    3.45    0.35
   5  -5  -2    3.09    0.34
  -5   5   1    9.28    0.66
   5   5  -1    7.95    0.56
   5   5  -1    8.29    0.50
   5  -5  -1    9.62    0.53
  -5  -5   1   10.16    0.54
   5  -5  -1    8.69    0.54
  -5   5   0    5.75    0.55
   5   5   0    4.56    0.41
   5   5   0    4.92    0.39
   5  -5   0    5.34    0.31
  -5  -5   0    4.98    0.33
   5  -5   0    4.59    0.40
  -5   5  -1    0.07    0.23
   5   5   1    0.07    0.17
   5  -5   1    0.11    0.08
   5  -5   1   -0.05    0.06
  -5  -5  -1   -0.12    0.14
  -5  -5  -1    0.03    0.09
   5  -5   1    0.16    0.24
  -5   5  -2    4.29    0.43
   5   5   2    2.97    0.36
  -5   5  -2    3.88    0.23
  -5  -5  -2    3.48    0.38
   5  -5   2    4.28    0.44
   5   5   3   13.55    0.84
  -5   5  -3   14.32    0.70
  -5   5  -3   14.28    0.82
   5  -5   3   15.00    0.86
  -5  -5  -3   13.66    0.83
  -5   5  -4   -0.05    0.17
   5   5   4    0.07    0.26
  -5   5  -4    0.02    0.23
   5  -5   4    0.18    0.30
  -5  -5  -4    0.28    0.26
   5   5   5    0.54    0.31
  -5   5  -5    0.32    0.27
  -5   5  -5    0.33    0.23
  -5  -5  -5    1.02    0.42
   5  -5   5    0.46    0.34
   5   5   6   12.66    0.90
  -5   5  -6   12.39    0.79
  -5   5  -6   11.39    0.82
  -5  -5  -6   12.32    1.01
   5  -5   6   12.53    0.88
   5   5   7    0.23    0.35
  -5   5  -7    0.75    0.31
  -5   5  -7    0.78    0.32
  -5  -5  -7    0.29    0.51
   5  -5   7    0.69    0.42
   5   5   8    0.81    0.39
  -5  -5  -8    1.43    0.61
   5  -5   8    0.44    0.44
   5   5   9   -0.24    0.39
   5  -5   9   -0.15    0.43
  -5  -5  -9   -0.79    0.60
   5   6  -9    0.93    0.41
   5  -6  -9   -0.19    0.51
  -5  -6   9   -0.41    0.47
   5   6  -8    0.99    0.44
  -5  -6   8    1.09    0.52
   5  -6  -8    0.90    0.53
  -5   6   7    3.11    0.45
   5   6  -7    3.35    0.54
   5  -6  -7    4.44    0.71
  -5  -6   7    3.09    0.54
   5   6  -6   -0.14    0.29
  -5   6   6    0.01    0.19
  -5   6   6    0.47    0.28
   5  -6  -6   -0.07    0.43
  -5  -6   6    0.55    0.37
  -5   6   5    0.58    0.28
  -5   6   5   -0.12    0.16
   5   6  -5    0.40    0.28
  -5  -6   5    0.03    0.31
   5  -6  -5    0.07    0.43
   5   6  -4    0.68    0.12
  -5   6   4    0.60    0.28
   5   6  -4    0.34    0.26
  -5  -6   4    0.50    0.29
   5  -6  -4    0.68    0.20
   5  -6  -4    0.45    0.36
   5   6  -3   11.27    0.57
   5   6  -3   10.82    0.73
  -5   6   3   10.93    0.72
   5  -6  -3   11.20    0.74
  -5  -6   3   11.42    0.73
   5  -6  -3   11.49    0.64
   5   6  -2    8.69    0.61
  -5   6   2    8.56    0.63
   5   6  -2    8.52    0.49
   5  -6  -2    8.95    0.53
  -5  -6   2    8.58    0.58
   5  -6  -2    9.49    0.60
   5   6  -1    2.33    0.27
   5   6  -1    1.84    0.30
  -5   6   1    2.24    0.37
  -5  -6   1    3.10    0.31
   5  -6  -1    2.94    0.31
   5  -6  -1    2.96    0.28
   5   6   0    0.80    0.22
   5   6   0    0.82    0.27
  -5   6   0    0.33    0.27
   5  -6   0    0.65    0.14
  -5  -6   0    0.80    0.17
   5  -6   0    0.56    0.23
  -5   6  -1   10.53    0.70
   5   6   1   10.55    0.66
  -5  -6  -1   10.13    0.49
   5  -6   1   10.77    0.64
   5  -6   1   10.79    0.51
  -5  -6  -1   11.11    0.68
   5   6   2    0.24    0.23
  -5   6  -2    0.27    0.10
  -5   6  -2    0.18    0.23
  -5  -6  -2    0.35    0.20
   5  -6   2    0.17    0.23
  -5   6  -3    2.82    0.26
   5   6   3    2.81    0.40
  -5   6  -3    3.15    0.40
  -5  -6  -3    3.03    0.39
   5  -6   3    2.10    0.36
   5   6   4   -0.05    0.25
  -5   6  -4    0.18    0.28
  -5   6  -4    0.06    0.16
  -5  -6  -4    0.56    0.30
   5  -6   4    0.16    0.31
  -5   6  -5    4.30    0.52
   5   6   5    4.67    0.56
  -5   6  -5    5.36    0.46
  -5  -6  -5    4.99    0.66
   5  -6   5    4.09    0.59
  -5   6  -6    1.30    0.35
   5   6   6    1.64    0.41
  -5   6  -6    1.81    0.32
   5  -6   6    1.28    0.47
  -5  -6  -6    0.44    0.42
  -5   6  -7    0.28    0.30
   5   6   7    0.34    0.36
  -5  -6  -7    0.47    0.47
   5  -6   7    0.77    0.44
   5   6   8    1.24    0.44
   5  -6   8    1.46    0.52
  -5  -6  -8    0.67    0.54
   5   6   9    0.49    0.44
   5  -6   9    1.41    0.53
  -5  -6  -9   -0.40    0.65
   5   7  -9    0.11    0.36
   5  -7  -9    0.35    0.51
  -5  -7   9   -0.35    0.51
  -5   7   8    2.80    0.48
   5   7  -8    1.22    0.45
  -5  -7   8    1.13    0.49
   5  -7  -8    1.82    0.61
   5   7  -7    0.16    0.32
  -5   7   7    0.27    0.30
  -5  -7   7   -0.36    0.38
   5  -7  -7    0.23    0.52
   5   7  -6    3.67    0.52
  -5   7   6    4.24    0.53
  -5  -7   6    2.81    0.55
   5  -7  -6    3.78    0.60
  -5   7   5    2.01    0.38
   5   7  -5    2.99    0.49
  -5   7   5    1.61    0.26
  -5  -7   5    1.73    0.45
   5  -7  -5    2.56    0.53
   5   7  -4    1.37    0.34
  -5   7   4    1.31    0.33
   5   7  -4    2.27    0.22
   5  -7  -4    1.57    0.43
  -5  -7   4    1.49    0.38
   5  -7  -4    1.78    0.27
   5   7  -3    2.53    0.26
  -5   7   3    2.65    0.44
   5   7  -3    2.39    0.38
   5  -7  -3    2.65    0.30
  -5  -7   3    2.36    0.39
   5  -7  -3    2.40    0.40
   5   7  -2    0.29    0.17
   5   7  -2   -0.03    0.21
  -5   7   2    0.03    0.25
   5  -7  -2    0.07    0.21
   5  -7  -2    0.18    0.17
  -5  -7   2    0.54    0.26
   5   7  -1   13.74    0.81
   5   7  -1   13.85    0.75
  -5   7   1   14.00    0.88
   5  -7  -1   12.97    0.74
  -5  -7   1   14.01    0.74
   5  -7  -1   14.37    0.75
  -5   7   0    3.43    0.46
   5   7   0    3.07    0.33
   5   7   0    3.24    0.40
   5  -7   0    3.24    0.28
  -5  -7   0    3.55    0.32
   5  -7   0    3.14    0.36
   5   7   1    0.86    0.23
  -5   7  -1    1.02    0.33
   5  -7   1    0.59    0.12
  -5  -7  -1    0.77    0.14
   5  -7   1    0.80    0.28
  -5  -7  -1    0.47    0.20
  -5   7  -2    4.62    0.30
  -5   7  -2    4.18    0.48
   5   7   2    3.71    0.42
   5  -7   2    5.16    0.51
  -5  -7  -2    5.10    0.46
  -5   7  -3    1.52    0.20
   5   7   3    1.24    0.32
  -5   7  -3    1.56    0.35
   5  -7   3    1.69    0.36
  -5  -7  -3    1.58    0.37
   5   7   4   15.91    1.01
  -5   7  -4   15.48    0.99
  -5   7  -4   16.39    0.82
  -5  -7  -4   15.82    1.04
   5  -7   4   14.95    0.98
  -5   7  -5   -0.03    0.30
   5   7   5    0.00    0.33
  -5   7  -5    0.13    0.20
  -5  -7  -5    0.06    0.39
   5  -7   5    0.05    0.34
  -5   7  -6   -0.26    0.29
   5   7   6    0.26    0.31
   5  -7   6    0.07    0.41
  -5  -7  -6    0.13    0.45
  -5   7  -7    0.29    0.33
   5   7   7   -0.12    0.36
  -5  -7  -7   -0.37    0.50
   5  -7   7    0.17    0.42
   5   7   8    0.27    0.40
  -5  -7  -8    0.28    0.62
   5  -7   8    1.03    0.46
   5   8  -9    0.82    0.43
   5  -8  -9    0.31    0.56
   5   8  -8    0.26    0.32
  -5   8   8    0.76    0.35
   5  -8  -8    0.23    0.51
  -5  -8   8    0.05    0.48
  -5   8   7    0.10    0.31
   5   8  -7    0.36    0.36
  -5  -8   7   -0.26    0.43
   5  -8  -7   -0.03    0.48
  -5   8   6    0.99    0.35
   5   8  -6    1.52    0.43
   5  -8  -6    0.45    0.45
  -5  -8   6    0.70    0.47
  -5   8   5    0.43    0.19
  -5   8   5    0.55    0.34
   5   8  -5    0.67    0.34
   5  -8  -5    0.71    0.48
  -5  -8   5    0.37    0.43
   5   8  -4    4.54    0.51
  -5   8   4    4.50    0.52
  -5  -8   4    6.80    0.67
   5  -8  -4    5.13    0.61
   5  -8  -4    4.96    0.42
  -5   8   3    2.22    0.44
   5   8  -3    1.34    0.34
   5   8  -3    2.18    0.27
  -5  -8   3    1.90    0.37
   5  -8  -3    1.88    0.28
   5  -8  -3    1.85    0.37
   5   8  -2    1.75    0.26
   5   8  -2    1.17    0.29
  -5   8   2    1.30    0.37
   5  -8  -2    1.10    0.30
  -5  -8   2    1.54    0.33
   5  -8  -2    1.12    0.24
   5   8  -1   -0.07    0.19
  -5   8   1   -0.11    0.31
   5   8  -1    0.16    0.22
   5  -8  -1   -0.06    0.19
  -5  -8   1    0.22    0.20
   5  -8  -1    0.16    0.19
   5   8   0    6.43    0.55
  -5   8   0    6.02    0.60
   5   8   0    6.11    0.51
   5  -8   0    5.62    0.50
  -5  -8   0    5.96    0.42
   5  -8   0    5.92    0.40
  -5   8  -1    0.38    0.30
   5   8   1    0.33    0.23
  -5  -8  -1    0.25    0.15
   5  -8   1   -0.13    0.25
   5  -8   1    0.23    0.12
  -5  -8  -1    0.16    0.21
   5   8   2   10.73    0.73
  -5   8  -2   11.81    0.84
   5  -8   2    9.35    0.75
  -5  -8  -2   10.41    0.72
   5   8   3   13.56    0.88
  -5   8  -3   12.94    0.91
  -5   8  -3   12.96    0.67
   5  -8   3   14.35    0.92
  -5  -8  -3   12.18    0.86
  -5   8  -4    7.72    0.72
   5   8   4    7.75    0.68
  -5   8  -4    6.55    0.54
   5  -8   4    7.35    0.74
  -5  -8  -4    7.64    0.69
  -5   8  -5    2.17    0.46
   5   8   5    2.27    0.49
   5  -8   5    2.01    0.49
  -5  -8  -5    2.37    0.50
  -5   8  -6    5.67    0.64
   5   8   6    4.24    0.65
   5  -8   6    4.22    0.62
  -5  -8  -6    5.30    0.71
  -5   8  -7    1.83    0.67
   5   8   7    2.15    0.52
   5  -8   7    2.22    0.57
  -5  -8  -7    1.57    0.58
   5   8   8    1.25    0.50
   5  -8   8    1.77    0.55
  -5  -8  -8    1.88    0.68
   5   9  -8    0.59    0.39
  -5   9   8    1.23    0.43
  -5  -9   8    0.21    0.56
   5  -9  -8    0.47    0.61
  -5   9   7    0.42    0.34
   5   9  -7    0.05    0.33
  -5  -9   7    0.16    0.50
   5  -9  -7   -0.37    0.51
  -5   9   6    0.43    0.34
   5   9  -6    0.50    0.34
   5  -9  -6    0.57    0.47
  -5  -9   6    0.08    0.47
  -5   9   5    1.23    0.36
   5   9  -5    1.29    0.37
   5  -9  -5    1.21    0.46
  -5  -9   5    1.03    0.46
   5   9  -4   -0.24    0.24
  -5   9   4    0.08    0.29
  -5  -9   4    0.31    0.38
   5  -9  -4   -0.29    0.39
   5  -9  -4   -0.08    0.18
   5   9  -3    0.07    0.27
   5   9  -3    0.43    0.21
  -5   9   3    0.61    0.38
   5  -9  -3    0.45    0.20
   5  -9  -3   -0.03    0.31
  -5  -9   3    0.81    0.35
  -5   9   2    0.63    0.36
   5   9  -2    0.46    0.23
   5   9  -2    0.37    0.31
   5  -9  -2    0.41    0.23
   5  -9  -2    0.65    0.29
  -5  -9   2    0.45    0.29
   5   9  -1   12.07    0.84
   5   9  -1   10.98    0.73
  -5   9   1   13.15    0.88
  -5  -9   1   12.15    0.71
   5  -9  -1   13.39    0.76
   5  -9  -1   12.39    0.74
   5   9   0   12.08    0.85
  -5   9   0   12.45    0.88
   5   9   0   12.19    0.78
   5  -9   0   12.50    0.78
   5  -9   0   12.80    0.69
  -5  -9   0   12.15    0.67
  -5   9  -1    0.74    0.42
   5   9   1    0.57    0.30
   5  -9   1    1.13    0.35
  -5  -9  -1    0.88    0.29
  -5  -9  -1    1.23    0.19
   5  -9   1    0.60    0.16
   5   9   2    0.06    0.30
  -5   9  -2    0.74    0.39
   5  -9   2   -0.05    0.28
  -5  -9  -2    0.23    0.24
   5  -9   2    0.07    0.11
  -5   9  -3    0.96    0.41
  -5   9  -3    1.04    0.21
   5   9   3    0.94    0.35
  -5  -9  -3    0.76    0.36
   5  -9   3    0.57    0.39
  -5   9  -4    0.16    0.38
   5   9   4   -0.31    0.27
  -5  -9  -4    0.11    0.30
   5  -9   4   -0.16    0.37
  -5   9  -5    0.75    0.41
   5   9   5    0.98    0.38
   5  -9   5    0.69    0.40
  -5  -9  -5    0.91    0.47
  -5   9  -6   -0.05    0.36
   5   9   6    0.32    0.40
  -5  -9  -6   -0.31    0.40
   5  -9   6   -0.31    0.41
   5   9   7    1.43    0.51
  -5  -9  -7    0.23    0.59
   5  -9   7    0.28    0.43
   5   9   8    4.95    0.74
   5  -9   8    3.84    0.72
  -5  -9  -8    4.35    0.92
  -5  10   8   -0.17    0.37
   5  10  -8    0.44    0.39
  -5 -10   8   -0.13    0.56
   5 -10  -8   -0.20    0.58
  -5  10   7    0.55    0.40
   5  10  -7    0.37    0.39
  -5 -10   7    0.42    0.51
   5 -10  -7    0.10    0.50
  -5  10   6    3.24    0.56
   5  10  -6    4.00    0.58
   5 -10  -6    3.38    0.69
  -5 -10   6    3.83    0.70
  -5  10   5    0.32    0.35
   5  10  -5    0.01    0.32
   5 -10  -5    0.53    0.49
  -5 -10   5   -0.34    0.39
  -5  10   4    3.62    0.51
   5  10  -4    2.56    0.45
   5 -10  -4    3.43    0.54
  -5 -10   4    2.04    0.46
  -5  10   3    0.35    0.33
   5  10  -3    0.99    0.26
   5  10  -3    0.65    0.30
   5 -10  -3    0.81    0.39
   5 -10  -3    0.83    0.24
  -5 -10   3    0.36    0.38
  -5  10   2    3.06    0.52
   5  10  -2    2.42    0.42
   5  10  -2    3.15    0.40
   5 -10  -2    3.00    0.37
   5 -10  -2    1.66    0.40
  -5 -10   2    2.88    0.43
   5  10  -1    4.09    0.44
  -5  10   1    3.27    0.55
   5  10  -1    3.76    0.49
   5 -10  -1    3.48    0.41
   5 -10  -1    3.60    0.43
  -5 -10   1    3.41    0.41
  -5  10   0    2.02    0.50
   5  10   0    1.46    0.34
  -5 -10   0    1.81    0.35
  -5 -10   0    2.12    0.30
   5 -10   0    1.91    0.36
   5 -10   0    2.20    0.30
   5  10   1   38.06    1.89
  -5  10  -1   39.44    1.97
   5 -10   1   37.26    1.74
  -5 -10  -1   38.74    1.92
   5 -10   1   37.32    1.81
   5  10   2    7.29    0.68
  -5  10  -2    6.39    0.67
  -5 -10  -2    4.94    0.58
   5 -10   2    6.12    0.64
   5  10   3    3.05    0.48
  -5  10  -3    3.00    0.55
  -5 -10  -3    3.20    0.49
   5 -10   3    3.44    0.54
  -5  10  -4    3.30    0.54
   5  10   4    3.65    0.57
   5 -10   4    3.40    0.58
  -5 -10  -4    2.61    0.53
  -5  10  -5    0.92    0.45
   5  10   5    1.30    0.45
   5 -10   5    1.26    0.47
  -5 -10  -5    0.53    0.47
  -5  10  -6    4.87    0.69
   5  10   6    5.87    0.74
   5 -10   6    5.76    0.77
  -5 -10  -6    5.91    0.81
   5  10   7    1.89    0.57
   5 -10   7    1.73    0.62
  -5 -10  -7    1.25    0.63
  -5  11   7    1.44    0.47
   5  11  -7    0.58    0.42
   5 -11  -7   -0.22    0.60
  -5 -11   7    0.21    0.59
  -5  11   6    3.13    0.57
   5  11  -6    2.67    0.53
   5 -11  -6    3.41    0.73
  -5 -11   6    3.21    0.69
   5  11  -5    0.16    0.34
  -5  11   5   -0.12    0.32
  -5 -11   5   -0.17    0.45
   5 -11  -5   -0.45    0.45
  -5  11   4    1.11    0.43
   5  11  -4    0.65    0.33
  -5 -11   4    1.06    0.48
   5 -11  -4    0.64    0.45
  -5  11   3    2.57    0.47
   5  11  -3    2.42    0.45
   5  11  -3    2.22    0.35
   5 -11  -3    1.71    0.46
   5 -11  -3    2.66    0.33
  -5 -11   3    1.90    0.45
   5  11  -2    1.80    0.42
   5  11  -2    1.92    0.35
  -5  11   2    1.87    0.51
   5 -11  -2    2.22    0.34
   5 -11  -2    1.03    0.38
  -5 -11   2    2.18    0.43
   5  11  -1    6.35    0.60
   5  11  -1    5.79    0.63
  -5  11   1    5.19    0.69
   5 -11  -1    6.14    0.56
  -5 -11   1    6.60    0.56
   5 -11  -1    5.91    0.54
   5  11   0   11.46    0.81
  -5  11   0   11.57    0.94
  -5 -11   0    9.88    0.78
  -5 -11   0   11.54    0.67
   5 -11   0   11.47    0.78
   5 -11   0   10.75    0.69
  -5  11  -1    3.87    0.62
   5  11   1    3.34    0.48
   5 -11   1    3.90    0.52
  -5 -11  -1    3.37    0.47
   5  11   2    3.50    0.54
  -5  11  -2    3.93    0.58
   5 -11   2    4.29    0.53
  -5 -11  -2    3.34    0.49
  -5  11  -3    9.15    0.83
   5  11   3    9.56    0.83
   5 -11   3    9.33    0.87
  -5 -11  -3   10.16    0.85
  -5  11  -4    0.53    0.42
   5  11   4    0.30    0.36
  -5 -11  -4    0.26    0.41
   5 -11   4    0.48    0.41
  -5  11  -5   -0.37    0.39
   5  11   5    0.04    0.39
   5 -11   5    0.79    0.49
  -5 -11  -5   -0.23    0.43
   5  11   6    3.66    0.66
  -5  11  -6    3.45    0.63
  -5 -11  -6    3.19    0.68
   5 -11   6    3.96    0.66
   5  11   7    0.00    0.45
  -5 -11  -7   -0.63    0.52
   5 -11   7    1.35    0.58
   5  12  -7    1.45    0.45
  -5  12   7    1.15    0.47
   5 -12  -7    1.26    0.69
  -5 -12   7    0.60    0.60
  -5  12   6    2.36    0.55
   5  12  -6    1.52    0.47
  -5 -12   6    1.22    0.64
   5 -12  -6    2.11    0.68
   5  12  -5   -0.11    0.30
  -5  12   5    0.47    0.39
  -5 -12   5    0.03    0.51
   5 -12  -5   -0.27    0.49
  -5  12   4    1.56    0.49
   5  12  -4    0.65    0.35
  -5 -12   4    1.25    0.50
   5 -12  -4    0.54    0.48
  -5  12   3    3.07    0.58
   5  12  -3    3.44    0.50
   5  12  -3    3.44    0.51
  -5 -12   3    3.38    0.54
   5 -12  -3    3.04    0.53
  -5  12   2    2.87    0.55
   5  12  -2    2.49    0.40
   5  12  -2    2.66    0.49
   5 -12  -2    2.57    0.46
  -5 -12   2    1.95    0.42
   5 -12  -2    3.36    0.40
   5  12  -1    3.50    0.54
   5  12  -1    3.38    0.46
  -5  12   1    3.56    0.60
  -5 -12   1    3.31    0.43
   5 -12  -1    2.73    0.43
   5 -12  -1    3.08    0.45
  -5  12   0    1.00    0.45
   5  12   0    0.02    0.29
  -5 -12   0   -0.20    0.22
   5 -12   0    0.18    0.31
   5  12   1    2.24    0.44
  -5  12  -1    2.89    0.57
   5 -12   1    2.20    0.45
  -5 -12  -1    2.15    0.46
   5  12   2    1.57    0.43
  -5  12  -2    0.81    0.47
   5 -12   2    1.23    0.43
  -5 -12  -2    1.53    0.42
   5  12   3    2.02    0.47
  -5  12  -3    1.31    0.48
   5 -12   3    2.71    0.53
  -5 -12  -3    1.43    0.44
  -5  12  -4    1.99    0.52
   5  12   4    2.31    0.51
   5 -12   4    2.07    0.56
  -5 -12  -4    1.43    0.49
  -5  12  -5    0.90    0.49
   5  12   5    1.08    0.49
   5 -12   5    0.80    0.50
  -5 -12  -5    0.40    0.50
   5  12   6    0.02    0.38
   5 -12   6    0.46    0.53
  -5 -12  -6   -0.97    0.45
   5  13  -6    0.09    0.36
  -5  13   6    0.38    0.44
   5 -13  -6   -1.32    0.57
  -5 -13   6    1.00    0.64
  -5  13   5    0.50    0.44
   5  13  -5    0.71    0.36
   5 -13  -5   -0.13    0.51
  -5 -13   5    0.16    0.53
  -5  13   4    1.77    0.51
   5  13  -4    2.72    0.50
  -5 -13   4    1.70    0.53
   5 -13  -4    2.51    0.62
   5  13  -3    0.88    0.39
  -5  13   3    0.74    0.42
  -5 -13   3    0.84    0.44
   5 -13  -3    0.42    0.42
   5  13  -2    4.21    0.60
   5  13  -2    4.62    0.52
  -5  13   2    3.99    0.62
   5 -13  -2    4.54    0.60
  -5 -13   2    4.89    0.58
   5  13  -1    0.20    0.29
  -5  13   1   -0.07    0.36
  -5 -13   1    0.06    0.40
  -5 -13   1    0.11    0.23
   5 -13  -1    0.13    0.31
  -5  13   0   -0.14    0.37
   5  13   0    0.09    0.33
   5 -13   0    0.57    0.33
  -5 -13   0    0.18    0.28
   5  13   1    0.24    0.35
  -5  13  -1   -0.17    0.42
   5 -13   1   -0.44    0.31
  -5 -13  -1    0.10    0.31
   5  13   2    2.20    0.50
  -5  13  -2    3.52    0.65
   5 -13   2    2.93    0.54
  -5 -13  -2    1.14    0.40
  -5  13  -3    0.06    0.44
   5  13   3    1.42    0.46
   5 -13   3    0.36    0.43
  -5 -13  -3    0.67    0.43
  -5  13  -4   -0.26    0.45
   5  13   4    0.02    0.41
   5 -13   4   -0.20    0.45
  -5 -13  -4   -0.57    0.42
  -5  13  -5   -0.90    0.40
   5  13   5    0.74    0.48
  -5 -13  -5   -0.05    0.43
   5 -13   5   -0.54    0.38
   5  13   6    0.36    0.45
   5 -13   6   -0.37    0.44
  -5 -13  -6    0.32    0.55
  -5  14   5    1.23    0.52
   5  14  -5    0.69    0.40
   5 -14  -5   -1.49    0.48
  -5 -14   5   -0.57    0.53
  -5  14   4    4.61    0.73
   5  14  -4    5.37    0.68
  -5 -14   4    4.99    0.75
   5 -14  -4    2.86    0.67
  -5  14   3   -0.21    0.39
   5  14  -3    0.07    0.35
   5 -14  -3   -0.06    0.46
  -5 -14   3   -0.11    0.40
   5  14  -2    0.28    0.35
  -5  14   2    0.14    0.39
   5  14  -2    0.59    0.33
  -5 -14   2    0.56    0.38
   5  14  -1    0.36    0.33
  -5  14   1    0.30    0.41
  -5 -14   1    0.66    0.31
  -5  14   0    0.06    0.45
   5  14   0    0.41    0.36
  -5 -14   0    0.27    0.32
   5 -14   0    0.45    0.33
  -5  14  -1   -0.03    0.40
   5  14   1    0.20    0.35
   5 -14   1    0.55    0.35
  -5 -14  -1    0.14    0.32
  -5  14  -2    1.59    0.56
   5  14   2    2.35    0.53
  -5 -14  -2    1.37    0.43
   5 -14   2    2.07    0.49
   5  14   3    1.06    0.44
  -5  14  -3   -0.06    0.43
   5 -14   3    0.16    0.42
  -5 -14  -3    0.04    0.39
   5  14   4    0.28    0.46
  -5  14  -4    0.79    0.49
  -5 -14  -4    0.09    0.44
   5 -14   4    0.69    0.52
  -5  14  -5   -0.97    0.45
   5  14   5    0.37    0.48
   5 -14   5   -0.23    0.52
  -5 -14  -5   -0.30    0.47
  -5  15   4    2.06    0.58
   5  15  -4    1.74    0.50
  -5 -15   4    1.72    0.61
   5 -15  -4   -0.18    0.80
  -5  15   3   -0.07    0.46
   5  15  -3    0.26    0.40
  -5 -15   3   -0.12    0.42
   5  15  -2    4.07    0.63
  -5  15   2    3.39    0.65
  -5 -15   2    4.51    0.59
   5  15  -1    0.52    0.36
  -5  15   1    1.85    0.58
  -5 -15   1    0.53    0.35
   5  15   0    8.03    0.80
  -5  15   0    7.91    0.94
   5 -15   0    9.43    0.85
  -5 -15   0    6.90    0.78
  -5  15  -1    1.12    0.52
   5  15   1    0.71    0.44
  -5 -15  -1    0.38    0.38
   5 -15   1    1.03    0.43
  -5  15  -2    0.36    0.45
   5  15   2    0.46    0.43
   5 -15   2    0.20    0.40
  -5 -15  -2   -0.17    0.37
   5  15   3    0.82    0.43
  -5  15  -3    0.49    0.50
  -5 -15  -3    0.30    0.47
   5 -15   3    1.08    0.51
  -5  15  -4    0.15    0.51
   5  15   4    0.76    0.45
  -5 -15  -4   -0.46    0.44
   5 -15   4    0.90    0.54
  -5  16   3    1.06    0.58
  -5  16   2    0.72    0.46
  -5 -16   2   -0.01    0.23
   5  16  -1    0.64    0.37
  -5  16   1   -0.45    0.39
  -5 -16   1    0.57    0.34
   5  16   0    3.21    0.59
  -5  16   0    3.61    0.67
  -5 -16   0    2.89    0.55
  -5  16  -1    3.26    0.70
   5  16   1    3.44    0.60
   5 -16   1    1.84    0.50
  -5 -16  -1    1.99    0.53
  -5  16  -2    1.49    0.56
   5  16   2    1.34    0.48
   5 -16   2    1.49    0.49
  -5 -16  -2    0.93    0.48
   5  16   3    0.33    0.47
  -5  16  -3    0.14    0.51
   5 -16   3    0.29    0.45
  -5 -16  -3   -0.45    0.38
  -6   0  10    7.59    0.88
   6   0 -10    8.97    0.99
  -6   0   9   -0.47    0.35
   6   0  -9    0.07    0.41
  -6   0   8    0.73    0.35
   6   0  -8    1.23    0.48
  -6   0   7    0.11    0.30
   6   0  -7   -0.14    0.35
   6   0  -6    4.96    0.58
  -6   0   6    5.34    0.55
  -6   0   5   -0.08    0.21
  -6   0   5   -0.08    0.09
   6   0  -5   -0.30    0.27
   6   0  -4   12.91    0.79
  -6   0   4   12.85    0.73
  -6   0   4   12.94    0.60
  -6   0   3   -0.16    0.16
  -6   0   3   -0.03    0.09
   6   0  -3   -0.07    0.20
   6   0  -2   27.41    1.38
  -6   0   2   34.59    1.37
   6   0  -1   -0.28    0.13
  -6   0   1   -0.04    0.12
   6   0  -1   -0.13    0.15
   6   0   0    9.98    0.55
   6   0   0   10.04    0.53
   6   0   0   11.81    0.55
  -6   0  -1   -0.21    0.09
   6   0   1    0.03    0.15
   6   0   1   -0.31    0.13
  -6   0  -2   37.64    1.66
   6   0   2   36.76    1.60
   6   0   2   37.08    1.70
  -6   0  -3    0.13    0.18
   6   0   3   -0.19    0.18
   6   0   3   -0.02    0.17
  -6   0  -4   34.97    1.68
   6   0   4   35.66    1.59
   6   0   4   36.20    1.70
  -6   0  -5   -0.37    0.25
   6   0   5    0.23    0.22
   6   0   5   -0.20    0.21
   6   0   6   -0.25    0.28
  -6   0  -6    0.26    0.34
   6   0   6   -0.30    0.24
  -6   0  -7   -0.05    0.33
   6   0   7   -0.20    0.26
   6   0   7   -0.29    0.29
   6   0   8    1.89    0.45
  -6   0  -8    1.30    0.48
   6   0   8    2.61    0.61
  -6   0  -9    0.16    0.45
   6   0   9   -0.30    0.36
  -6   1  10    0.02    0.60
   6   1 -10    1.21    0.53
  -6  -1  10   -0.21    0.46
   6  -1 -10    0.80    0.46
  -6   1   9   -0.23    0.37
   6   1  -9   -0.08    0.44
   6  -1  -9   -0.21    0.37
  -6  -1   9   -0.57    0.34
   6   1  -8    2.96    0.57
  -6   1   8    1.66    0.41
   6  -1  -8    2.28    0.51
  -6  -1   8    2.68    0.52
  -6   1   7    0.53    0.30
   6   1  -7    0.61    0.39
  -6  -1   7    0.52    0.35
   6  -1  -7    0.50    0.36
   6   1  -6    4.31    0.57
  -6   1   6    3.85    0.33
  -6   1   6    4.88    0.52
   6  -1  -6    3.33    0.51
  -6  -1   6    4.14    0.47
   6   1  -5    2.55    0.39
  -6   1   5    2.04    0.32
  -6   1   5    2.51    0.24
  -6  -1   5    3.03    0.40
   6  -1  -5    2.45    0.40
  -6   1   4    0.27    0.12
  -6   1   4    0.06    0.15
   6   1  -4    0.11    0.24
  -6  -1   4    0.21    0.21
   6  -1  -4    0.31    0.25
   6   1  -3    5.30    0.46
  -6   1   3    5.04    0.34
  -6   1   3    4.78    0.41
   6  -1  -3    4.52    0.44
  -6  -1   3    4.69    0.38
   6   1  -2   19.88    0.94
  -6   1   2   16.64    0.87
  -6  -1   2   20.16    0.82
   6  -1  -2   17.91    0.91
   6  -1  -2   19.46    0.94
  -6  -1   2   17.26    0.88
  -6  -1   2   18.09    0.82
   6   1  -1    7.96    0.46
   6   1  -1    7.56    0.39
  -6   1   1    6.75    0.44
   6   1  -1    7.71    0.44
   6  -1  -1    5.96    0.43
   6  -1  -1    6.33    0.46
   6   1   0    6.27    0.37
   6   1   0    5.50    0.36
   6   1   0    6.95    0.40
  -6   1   0    5.64    0.40
   6  -1   0    5.53    0.32
   6  -1   0    5.51    0.40
   6   1   1    0.19    0.16
  -6   1  -1    0.04    0.08
   6   1   1   -0.02    0.13
   6  -1   1   -0.24    0.15
   6  -1   1    0.16    0.16
  -6  -1  -1   -0.33    0.10
   6   1   2    0.05    0.14
   6   1   2   -0.07    0.17
  -6   1  -2    0.38    0.14
  -6  -1  -2    0.27    0.15
   6  -1   2    0.23    0.19
   6  -1   2   -0.04    0.19
  -6   1  -3    0.77    0.20
   6   1   3    0.52    0.17
   6   1   3    0.67    0.24
  -6  -1  -3    0.53    0.21
   6  -1   3    0.53    0.23
   6  -1   3    0.52    0.22
   6   1   4   -0.13    0.19
  -6   1  -4    0.14    0.22
   6   1   4    0.15    0.17
  -6  -1  -4    0.29    0.23
   6  -1   4   -0.11    0.20
   6  -1   4    0.23    0.21
  -6   1  -5   17.31    1.01
   6   1   5   16.98    0.91
   6   1   5   18.10    1.03
  -6  -1  -5   19.46    1.06
   6  -1   5   17.37    0.96
   6  -1   5   17.64    1.02
  -6   1  -6    8.81    0.71
   6   1   6    8.59    0.62
   6   1   6    8.56    0.73
   6  -1   6    9.32    0.69
  -6  -1  -6    9.02    0.79
   6  -1   6    9.21    0.73
  -6   1  -7    1.00    0.37
   6   1   7    0.41    0.34
   6   1   7    0.74    0.28
  -6  -1  -7    0.67    0.37
   6  -1   7    0.53    0.32
   6  -1   7    0.44    0.35
  -6   1  -8    5.14    0.64
   6   1   8    4.61    0.62
  -6  -1  -8    5.17    0.71
   6  -1   8    4.83    0.59
   6  -1   8    4.08    0.57
   6   1   9   -0.43    0.34
  -6   1  -9   -0.02    0.41
  -6  -1  -9    0.65    0.50
   6   2 -10    1.42    0.48
   6  -2 -10    0.85    0.49
  -6   2   9   -0.11    0.36
   6   2  -9    0.34    0.45
   6  -2  -9    0.32    0.48
  -6  -2   9   -0.21    0.39
  -6   2   8    1.96    0.41
   6   2  -8    1.73    0.47
  -6  -2   8    2.28    0.50
   6  -2  -8    2.23    0.56
   6   2  -7    0.08    0.38
  -6   2   7   -0.51    0.23
   6  -2  -7    0.10    0.35
  -6  -2   7   -0.43    0.29
  -6   2   6    6.51    0.55
  -6   2   6    5.71    0.43
   6   2  -6    6.03    0.64
   6  -2  -6    5.76    0.66
  -6  -2   6    6.43    0.62
  -6   2   5    0.52    0.21
   6   2  -5    0.10    0.27
  -6   2   5    0.26    0.16
  -6  -2   5    0.23    0.27
   6  -2  -5    0.33    0.35
   6   2  -4   18.71    1.05
  -6   2   4   19.81    0.96
  -6   2   4   19.98    0.93
   6  -2  -4   17.20    1.03
  -6  -2   4   19.54    1.00
   6   2  -3   55.70    2.50
  -6   2   3   54.49    2.38
   6  -2  -3   54.46    2.34
   6  -2  -3   54.89    2.48
  -6  -2   3   55.58    2.35
   6   2  -2   37.41    1.82
  -6   2   2   38.82    1.76
  -6  -2   2   40.84    1.67
   6  -2  -2   38.96    1.80
   6  -2  -2   39.54    1.73
  -6  -2   2   38.68    1.67
  -6  -2   2   43.18    1.72
  -6   2   1    1.88    0.29
   6   2  -1    2.55    0.21
   6   2  -1    2.43    0.28
  -6  -2   1    2.48    0.26
   6  -2  -1    2.35    0.23
   6  -2  -1    2.48    0.29
  -6   2   0    4.04    0.36
  -6   2   0    3.35    0.23
   6  -2   0    2.77    0.29
   6  -2   0    3.41    0.21
   6   2   1   16.81    0.86
  -6   2  -1   17.32    0.74
  -6   2  -1   16.56    0.86
   6   2   1   16.47    0.77
  -6   2  -1   17.30    0.74
   6  -2   1   17.20    0.83
  -6   2  -2   68.49    3.02
  -6   2  -2   68.65    2.94
   6   2   2   70.27    3.02
   6   2   2   67.37    2.80
   6  -2   2   68.87    2.88
  -6  -2  -2   69.95    3.02
   6   2   3    2.89    0.27
   6   2   3    3.13    0.36
  -6   2  -3    2.84    0.28
   6  -2   3    3.64    0.37
   6  -2   3    2.96    0.34
  -6  -2  -3    3.25    0.36
   6   2   4    0.07    0.22
   6   2   4   -0.15    0.14
  -6   2  -4    0.11    0.20
   6  -2   4   -0.22    0.21
  -6  -2  -4    0.19    0.26
   6  -2   4   -0.02    0.23
  -6   2  -5    9.12    0.68
   6   2   5    9.91    0.71
   6   2   5   10.36    0.59
  -6  -2  -5    9.36    0.71
   6  -2   5    9.52    0.70
   6  -2   5    9.48    0.68
   6   2   6    0.11    0.32
  -6   2  -6    0.64    0.30
   6   2   6    0.67    0.25
   6  -2   6    0.10    0.30
  -6  -2  -6    0.97    0.43
   6  -2   6    0.60    0.30
   6   2   7    3.43    0.53
  -6   2  -7    4.48    0.54
  -6   2  -7    4.03    0.49
  -6  -2  -7    3.02    0.56
   6  -2   7    4.23    0.55
   6   2   8    9.27    0.80
  -6   2  -8    9.94    0.84
  -6   2  -8    9.57    0.78
  -6  -2  -8    8.63    0.93
   6  -2   8    8.68    0.79
  -6   2  -9    9.19    0.89
   6   2   9    9.44    0.87
   6  -2   9    9.67    0.87
  -6  -2  -9    9.17    1.02
   6   3  -9    0.51    0.45
  -6  -3   9   -0.43    0.43
   6  -3  -9    0.26    0.48
  -6   3   8   -0.14    0.27
   6   3  -8    0.28    0.39
   6  -3  -8    0.19    0.43
  -6  -3   8   -0.12    0.35
   6   3  -7    2.52    0.47
  -6   3   7    2.52    0.40
   6  -3  -7    2.99    0.57
  -6  -3   7    3.42    0.50
  -6   3   6    3.15    0.39
  -6   3   6    2.55    0.33
   6   3  -6    2.47    0.45
   6  -3  -6    2.95    0.49
  -6  -3   6    2.74    0.49
  -6   3   5   18.58    0.93
  -6   3   5   18.04    0.95
   6   3  -5   17.30    1.07
   6  -3  -5   17.98    1.07
  -6  -3   5   16.98    1.02
  -6   3   4    6.53    0.46
   6   3  -4    6.68    0.57
  -6   3   4    6.58    0.46
   6  -3  -4    6.19    0.55
  -6  -3   4    6.35    0.50
   6   3  -3   55.02    2.61
  -6   3   3   56.84    2.52
  -6  -3   3   60.67    2.47
   6  -3  -3   57.67    2.44
   6  -3  -3   57.27    2.60
  -6   3   2    8.67    0.57
   6   3  -2    8.95    0.59
   6   3  -2    8.22    0.42
   6  -3  -2    8.71    0.55
  -6  -3   2    9.52    0.52
   6  -3  -2    8.98    0.57
  -6   3   1    4.39    0.40
   6   3  -1    4.49    0.42
   6   3  -1    5.11    0.31
   6  -3  -1    4.34    0.36
   6  -3  -1    4.27    0.34
  -6  -3   1    4.82    0.35
   6   3   0   67.56    2.90
   6   3   0   62.29    2.69
  -6   3   0   66.58    2.89
   6   3   0   66.27    2.84
  -6   3   0   65.93    2.79
   6  -3   0   65.78    2.75
   6  -3   0   68.66    2.80
  -6   3  -1   19.03    0.96
   6   3   1   17.97    0.93
   6   3   1   19.42    0.84
  -6  -3  -1   19.56    0.96
   6  -3   1   18.83    0.94
   6   3   2    2.48    0.32
  -6   3  -2    3.15    0.21
  -6   3  -2    2.74    0.36
   6   3   2    2.69    0.22
   6  -3   2    3.02    0.18
  -6  -3  -2    3.33    0.32
   6  -3   2    2.54    0.33
  -6   3  -3    7.26    0.53
  -6   3  -3    7.56    0.44
   6   3   3    7.72    0.40
   6   3   3    6.09    0.52
  -6  -3  -3    7.97    0.55
   6  -3   3    8.08    0.58
  -6   3  -4    2.77    0.36
   6   3   4    2.86    0.25
  -6   3  -4    2.48    0.30
   6   3   4    2.40    0.37
   6  -3   4    3.11    0.42
  -6  -3  -4    3.05    0.42
  -6   3  -5    1.80    0.31
   6   3   5    1.84    0.24
  -6   3  -5    1.87    0.35
   6   3   5    1.10    0.35
   6  -3   5    1.63    0.38
  -6  -3  -5    1.50    0.38
  -6   3  -6    1.55    0.35
  -6   3  -6    1.24    0.33
   6   3   6    0.94    0.36
  -6  -3  -6    0.62    0.39
   6  -3   6    1.14    0.37
  -6   3  -7    0.26    0.28
  -6   3  -7    0.21    0.30
   6   3   7    0.00    0.28
  -6  -3  -7    0.17    0.40
   6  -3   7    0.10    0.34
   6   3   8    0.85    0.41
  -6   3  -8    1.10    0.38
  -6   3  -8    1.59    0.39
  -6  -3  -8    0.43    0.50
   6  -3   8    0.63    0.40
   6   3   9    3.06    0.57
  -6  -3  -9    2.34    0.72
   6  -3   9    3.22    0.57
   6   4  -9    0.16    0.42
  -6  -4   9   -0.12    0.47
   6  -4  -9    1.15    0.54
  -6   4   8   -0.32    0.25
   6   4  -8    0.42    0.41
  -6  -4   8   -0.47    0.37
   6  -4  -8   -0.11    0.45
  -6   4   7    6.79    0.54
   6   4  -7    6.69    0.73
  -6   4   7    5.56    0.55
  -6  -4   7    5.22    0.65
   6  -4  -7    5.81    0.71
   6   4  -6    7.53    0.71
  -6   4   6    7.53    0.56
  -6   4   6    6.78    0.55
  -6  -4   6    8.65    0.74
   6  -4  -6    6.70    0.73
  -6   4   5    3.18    0.36
   6   4  -5    2.11    0.40
  -6   4   5    2.65    0.34
   6  -4  -5    2.38    0.45
  -6  -4   5    2.19    0.40
  -6   4   4    5.01    0.40
   6   4  -4    4.64    0.49
  -6   4   4    4.54    0.43
   6  -4  -4    5.82    0.56
  -6  -4   4    4.31    0.45
  -6   4   3    0.18    0.20
   6   4  -3    0.23    0.22
   6  -4  -3   -0.09    0.17
  -6  -4   3    0.34    0.22
   6  -4  -3    0.10    0.23
   6   4  -2   12.62    0.61
   6   4  -2   12.62    0.74
  -6   4   2   12.59    0.74
  -6  -4   2   15.08    0.72
   6  -4  -2   12.86    0.74
   6  -4  -2   12.34    0.71
   6   4  -1   -0.01    0.18
   6   4  -1   -0.15    0.12
  -6   4   1    0.16    0.26
   6  -4  -1   -0.01    0.18
  -6  -4   1    0.00    0.15
   6  -4  -1    0.02    0.16
  -6   4   0   15.45    0.86
  -6   4   0   15.26    0.66
   6   4   0   14.59    0.76
   6   4   0   15.15    0.82
   6  -4   0   14.53    0.67
  -6  -4   0   14.78    0.70
   6  -4   0   14.13    0.76
  -6   4  -1    7.79    0.55
   6   4   1    6.98    0.48
  -6  -4  -1    6.96    0.49
   6  -4   1    7.21    0.53
  -6  -4  -1    7.91    0.39
  -6   4  -2    0.07    0.06
   6   4   2   -0.20    0.18
  -6   4  -2   -0.10    0.19
   6   4   2    0.11    0.10
   6  -4   2   -0.16    0.19
   6  -4   2   -0.01    0.05
  -6  -4  -2   -0.07    0.15
  -6   4  -3    0.08    0.12
  -6   4  -3   -0.10    0.22
   6   4   3    0.02    0.08
   6   4   3   -0.14    0.20
   6  -4   3    0.07    0.22
  -6  -4  -3    0.09    0.18
   6   4   4    0.08    0.10
   6   4   4    0.11    0.26
  -6   4  -4   -0.09    0.22
  -6   4  -4    0.45    0.18
  -6  -4  -4    0.15    0.25
   6  -4   4    0.18    0.29
  -6   4  -5    2.64    0.42
   6   4   5    2.91    0.45
  -6   4  -5    3.17    0.36
  -6  -4  -5    3.00    0.48
   6  -4   5    2.88    0.46
  -6   4  -6    0.97    0.34
  -6   4  -6    1.55    0.32
   6   4   6    1.19    0.38
   6  -4   6    1.38    0.43
  -6  -4  -6    1.15    0.45
   6   4   7    3.71    0.55
  -6   4  -7    2.74    0.46
  -6   4  -7    3.39    0.44
  -6  -4  -7    2.39    0.56
   6  -4   7    3.62    0.54
  -6   4  -8    0.44    0.35
   6   4   8    0.57    0.38
  -6  -4  -8    1.01    0.57
   6  -4   8    0.32    0.36
   6   4   9    0.35    0.44
  -6  -4  -9    0.08    0.63
   6  -4   9    0.35    0.43
   6   5  -9    0.11    0.39
  -6  -5   9    0.11    0.49
   6  -5  -9    0.56    0.50
   6   5  -8   -0.02    0.37
  -6  -5   8   -0.61    0.39
   6  -5  -8   -0.19    0.47
   6   5  -7    1.14    0.42
  -6   5   7    0.65    0.28
  -6   5   7    0.69    0.26
   6  -5  -7    0.81    0.50
  -6  -5   7    1.16    0.41
  -6   5   6    0.11    0.23
   6   5  -6    0.11    0.34
  -6   5   6    0.15    0.20
   6  -5  -6   -0.32    0.40
  -6  -5   6    0.34    0.35
   6   5  -5    5.35    0.60
  -6   5   5    5.03    0.49
  -6   5   5    4.54    0.44
   6  -5  -5    5.08    0.61
  -6  -5   5    4.60    0.53
  -6   5   4    9.66    0.65
   6   5  -4    8.92    0.67
   6  -5  -4    9.72    0.75
  -6  -5   4   10.08    0.71
   6  -5  -4    9.28    0.59
  -6   5   3    0.10    0.23
   6   5  -3    0.13    0.08
   6   5  -3   -0.13    0.20
   6  -5  -3    0.35    0.26
   6  -5  -3    0.13    0.17
  -6  -5   3    0.19    0.24
  -6   5   2    0.31    0.28
   6   5  -2    0.41    0.13
   6   5  -2    0.47    0.22
   6  -5  -2    0.76    0.24
   6  -5  -2    0.99    0.22
  -6  -5   2    0.73    0.22
   6   5  -1   36.56    1.63
   6   5  -1   35.98    1.73
  -6   5   1   38.01    1.74
   6  -5  -1   36.94    1.63
   6  -5  -1   36.22    1.64
  -6  -5   1   36.35    1.59
   6   5   0    1.74    0.29
   6   5   0    1.50    0.23
  -6   5   0    1.86    0.33
  -6  -5   0    1.64    0.21
   6  -5   0    1.95    0.18
   6  -5   0    1.50    0.29
   6   5   1   20.27    1.05
  -6   5  -1   21.16    1.10
   6  -5   1   20.88    1.04
  -6  -5  -1   21.31    1.08
  -6  -5  -1   21.31    0.91
  -6   5  -2    1.82    0.35
  -6   5  -2    1.94    0.13
   6   5   2    1.93    0.33
  -6  -5  -2    1.97    0.15
   6  -5   2    1.95    0.32
  -6  -5  -2    2.06    0.16
  -6  -5  -2    1.72    0.28
   6  -5   2    1.69    0.15
  -6   5  -3    0.01    0.10
  -6   5  -3    0.19    0.25
   6   5   3    0.00    0.22
   6  -5   3    0.09    0.25
  -6  -5  -3    0.03    0.22
  -6   5  -4    4.29    0.49
   6   5   4    3.77    0.48
  -6   5  -4    5.23    0.39
  -6  -5  -4    4.59    0.53
   6  -5   4    4.23    0.51
   6   5   5   18.09    1.11
  -6   5  -5   18.51    0.97
  -6   5  -5   18.87    1.09
   6  -5   5   18.79    1.10
  -6  -5  -5   18.66    1.20
  -6   5  -6   -0.38    0.24
  -6   5  -6    0.13    0.23
   6   5   6    0.63    0.34
   6  -5   6   -0.11    0.36
  -6  -5  -6    0.14    0.44
  -6   5  -7    1.38    0.39
   6   5   7    0.99    0.42
   6  -5   7    2.37    0.52
  -6  -5  -7    0.35    0.44
  -6   5  -8    1.27    0.48
   6   5   8    2.00    0.51
   6  -5   8    2.11    0.54
  -6  -5  -8    0.97    0.62
   6   5   9    0.35    0.41
   6  -5   9    0.15    0.45
  -6  -5  -9    0.77    0.67
   6   6  -9   11.85    1.00
  -6  -6   9   10.83    1.09
   6   6  -8    1.19    0.42
  -6  -6   8    0.56    0.43
   6  -6  -8    0.47    0.54
   6   6  -7    1.06    0.42
  -6   6   7    1.34    0.34
   6  -6  -7    0.21    0.48
  -6  -6   7    1.04    0.44
   6   6  -6    0.19    0.30
  -6   6   6    0.64    0.28
  -6   6   6    0.52    0.22
  -6  -6   6    0.08    0.41
   6  -6  -6    0.19    0.40
   6   6  -5    3.58    0.49
  -6   6   5    3.22    0.36
  -6   6   5    2.91    0.41
  -6  -6   5    3.61    0.49
   6  -6  -5    3.92    0.59
  -6   6   4    0.12    0.25
   6   6  -4    0.03    0.29
   6  -6  -4    0.08    0.19
  -6  -6   4    0.30    0.28
   6  -6  -4    0.43    0.37
   6   6  -3    0.57    0.28
   6   6  -3    0.79    0.14
  -6   6   3    0.59    0.28
  -6  -6   3    1.09    0.30
   6  -6  -3    0.59    0.21
   6  -6  -3    0.49    0.29
   6   6  -2    4.66    0.34
  -6   6   2    5.41    0.53
   6   6  -2    5.15    0.46
   6  -6  -2    5.29    0.42
   6  -6  -2    4.96    0.47
  -6  -6   2    6.03    0.48
  -6   6   1   12.60    0.79
   6   6  -1   11.58    0.66
   6   6  -1   11.46    0.74
   6  -6  -1   12.00    0.66
   6  -6  -1   12.67    0.69
  -6  -6   1   13.85    0.68
  -6   6   0    4.52    0.50
   6   6   0    3.92    0.38
   6   6   0    4.61    0.45
  -6  -6   0    3.71    0.33
   6  -6   0    3.88    0.29
   6  -6   0    4.07    0.41
   6   6   1   19.89    1.01
  -6   6  -1   19.89    1.08
  -6  -6  -1   18.32    0.84
   6  -6   1   18.45    0.84
  -6  -6  -1   21.07    1.05
   6  -6   1   19.49    0.84
   6  -6   1   18.89    1.00
   6   6   2    3.66    0.40
  -6   6  -2    3.84    0.46
   6  -6   2    3.52    0.42
  -6  -6  -2    4.28    0.40
   6  -6   2    3.45    0.27
  -6   6  -3    4.50    0.50
  -6   6  -3    6.08    0.35
   6   6   3    6.15    0.59
   6  -6   3    5.63    0.58
  -6  -6  -3    6.12    0.53
  -6   6  -4    0.43    0.31
   6   6   4    0.43    0.32
  -6   6  -4    0.18    0.15
  -6  -6  -4    0.33    0.29
   6  -6   4    0.41    0.31
  -6   6  -5    1.73    0.28
  -6   6  -5    1.03    0.34
   6   6   5    1.79    0.40
   6  -6   5    0.87    0.41
  -6  -6  -5    1.45    0.45
   6   6   6    0.48    0.36
  -6   6  -6    0.42    0.33
   6  -6   6    0.21    0.40
  -6  -6  -6    0.86    0.49
   6   6   7    1.33    0.41
  -6   6  -7    0.84    0.35
   6  -6   7    0.80    0.40
  -6  -6  -7    1.43    0.53
   6   6   8   -0.19    0.31
   6  -6   8    0.56    0.47
  -6  -6  -8   -0.43    0.56
  -6  -6  -9    1.01    0.74
   6   7  -9    0.56    0.39
   6  -7  -9   -0.68    0.52
  -6  -7   9   -0.38    0.48
   6   7  -8    3.81    0.61
  -6  -7   8    3.71    0.68
   6  -7  -8    4.74    0.80
   6   7  -7    0.02    0.34
  -6   7   7   -0.06    0.29
  -6  -7   7   -0.40    0.39
   6  -7  -7    0.52    0.51
  -6   7   6    0.73    0.32
   6   7  -6    1.15    0.38
  -6   7   6    0.50    0.20
   6  -7  -6    0.75    0.50
  -6  -7   6    0.71    0.46
   6   7  -5    5.22    0.63
  -6   7   5    5.01    0.42
  -6   7   5    4.55    0.52
  -6  -7   5    3.72    0.54
   6  -7  -5    4.51    0.61
   6   7  -4    4.42    0.52
  -6   7   4    5.73    0.56
   6  -7  -4    5.34    0.46
   6  -7  -4    5.66    0.61
  -6  -7   4    5.45    0.60
   6   7  -3   32.29    1.63
   6   7  -3   30.66    1.42
  -6   7   3   30.73    1.57
   6  -7  -3   32.90    1.46
   6  -7  -3   32.35    1.59
  -6  -7   3   31.78    1.54
   6   7  -2    3.35    0.31
   6   7  -2    3.10    0.40
  -6   7   2    2.63    0.41
  -6  -7   2    3.08    0.36
   6  -7  -2    3.21    0.37
   6  -7  -2    2.95    0.33
   6   7  -1    1.12    0.29
  -6   7   1    1.10    0.34
   6   7  -1    1.12    0.23
   6  -7  -1    1.05    0.23
  -6  -7   1    1.46    0.24
   6  -7  -1    1.65    0.28
  -6   7   0    1.29    0.34
   6   7   0    0.74    0.22
   6   7   0    0.67    0.25
  -6  -7   0    0.94    0.19
   6  -7   0    0.78    0.17
   6  -7   0    0.72    0.23
  -6   7  -1    3.85    0.50
   6   7   1    3.75    0.43
   6  -7   1    2.94    0.22
  -6  -7  -1    2.81    0.37
  -6  -7  -1    2.73    0.25
   6  -7   1    3.92    0.43
  -6   7  -2    4.86    0.53
   6   7   2    3.06    0.41
   6  -7   2    3.82    0.23
   6  -7   2    4.91    0.51
  -6  -7  -2    4.46    0.47
   6   7   3   18.29    1.05
  -6   7  -3   17.65    0.84
  -6   7  -3   18.47    1.09
   6  -7   3   18.08    1.04
  -6  -7  -3   18.78    1.09
  -6   7  -4    0.41    0.16
   6   7   4    0.11    0.29
  -6   7  -4    0.01    0.31
   6  -7   4   -0.04    0.36
  -6  -7  -4    0.05    0.33
   6   7   5    4.47    0.59
  -6   7  -5    3.19    0.49
   6  -7   5    2.65    0.49
  -6  -7  -5    2.53    0.54
  -6   7  -6    3.10    0.51
   6   7   6    2.89    0.49
   6  -7   6    3.65    0.58
  -6  -7  -6    2.93    0.58
  -6   7  -7    0.32    0.35
   6   7   7    0.34    0.34
   6  -7   7    0.41    0.43
  -6  -7  -7   -0.84    0.50
   6   7   8    1.19    0.45
   6  -7   8    0.76    0.46
  -6  -7  -8    0.20    0.63
   6   8  -8    0.59    0.42
  -6   8   8    0.60    0.39
   6  -8  -8    0.64    0.57
  -6  -8   8    1.04    0.55
  -6   8   7    0.53    0.33
   6   8  -7    0.01    0.30
  -6  -8   7   -0.20    0.46
   6  -8  -7    0.53    0.48
   6   8  -6    0.36    0.35
  -6   8   6    0.71    0.33
   6  -8  -6    0.21    0.48
  -6  -8   6    0.71    0.49
   6   8  -5    2.82    0.46
  -6   8   5    4.26    0.54
  -6   8   5    3.76    0.37
   6  -8  -5    3.00    0.56
  -6  -8   5    3.20    0.56
   6   8  -4    7.24    0.68
  -6   8   4    7.72    0.70
   6  -8  -4    7.32    0.53
  -6  -8   4    8.46    0.77
   6  -8  -4    6.74    0.70
   6   8  -3   11.87    0.82
   6   8  -3   11.71    0.64
  -6   8   3   12.05    0.88
   6  -8  -3   11.83    0.70
  -6  -8   3   11.20    0.81
   6  -8  -3   11.60    0.81
   6   8  -2   27.36    1.41
   6   8  -2   26.06    1.28
  -6   8   2   25.58    1.43
   6  -8  -2   27.14    1.35
  -6  -8   2   27.63    1.32
   6  -8  -2   27.37    1.28
   6   8  -1    0.61    0.22
  -6   8   1    1.15    0.36
   6   8  -1    1.15    0.33
   6  -8  -1    0.93    0.28
   6  -8  -1    0.88    0.24
  -6  -8   1    1.05    0.25
  -6   8   0    2.05    0.42
   6   8   0    2.04    0.33
   6   8   0    2.51    0.37
   6  -8   0    2.34    0.37
  -6  -8   0    2.69    0.28
   6  -8   0    2.54    0.26
   6   8   1    5.60    0.53
  -6   8  -1    5.40    0.56
  -6  -8  -1    5.29    0.35
   6  -8   1    6.29    0.53
  -6  -8  -1    5.08    0.51
   6  -8   1    5.31    0.34
  -6   8  -2    1.97    0.43
   6   8   2    1.65    0.37
   6  -8   2    1.94    0.18
  -6  -8  -2    1.72    0.36
   6  -8   2    1.72    0.37
  -6   8  -3    1.20    0.41
   6   8   3    1.50    0.39
   6  -8   3    0.66    0.35
  -6  -8  -3    1.29    0.35
   6   8   4    1.08    0.39
  -6   8  -4    0.88    0.36
  -6  -8  -4    0.46    0.33
   6  -8   4    0.62    0.42
   6   8   5    0.15    0.31
  -6   8  -5    0.08    0.34
   6  -8   5   -0.14    0.32
  -6  -8  -5    0.03    0.39
  -6   8  -6    2.37    0.50
   6   8   6    4.09    0.61
   6  -8   6    2.82    0.56
  -6  -8  -6    2.82    0.60
   6   8   7   -0.19    0.38
  -6   8  -7   -0.59    0.34
  -6  -8  -7   -0.66    0.52
   6  -8   7    0.14    0.44
   6   8   8    0.23    0.46
   6  -8   8    0.23    0.47
  -6  -8  -8   -0.02    0.56
  -6   9   8   -0.11    0.36
   6   9  -8    0.07    0.32
  -6  -9   8   -0.61    0.48
   6  -9  -8    0.16    0.62
  -6   9   7    1.25    0.39
   6   9  -7    0.72    0.38
  -6  -9   7    0.23    0.50
   6  -9  -7    0.43    0.53
  -6   9   6    6.13    0.66
   6   9  -6    5.48    0.68
  -6  -9   6    5.48    0.75
   6  -9  -6    5.14    0.75
   6   9  -5    5.52    0.66
  -6   9   5    5.71    0.64
   6  -9  -5    5.88    0.72
  -6  -9   5    5.97    0.70
  -6   9   4   25.90    1.44
   6   9  -4   25.69    1.44
  -6  -9   4   26.62    1.44
   6  -9  -4   25.14    1.23
   6  -9  -4   26.26    1.46
   6   9  -3    7.78    0.70
   6   9  -3    7.31    0.51
  -6   9   3    8.43    0.77
   6  -9  -3    8.07    0.73
  -6  -9   3    7.88    0.70
   6  -9  -3    7.06    0.55
  -6   9   2    0.28    0.33
   6   9  -2   -0.09    0.20
   6   9  -2   -0.15    0.25
  -6  -9   2   -0.07    0.27
   6  -9  -2    0.00    0.19
   6  -9  -2   -0.23    0.27
   6   9  -1    1.31    0.34
  -6   9   1    0.93    0.39
   6   9  -1    1.27    0.28
   6  -9  -1    1.04    0.32
   6  -9  -1    1.06    0.27
  -6  -9   1    0.88    0.28
   6   9   0   12.66    0.85
   6   9   0   13.25    0.80
  -6   9   0   12.48    0.95
   6  -9   0   12.88    0.70
   6  -9   0   12.48    0.80
  -6  -9   0   12.24    0.68
  -6   9  -1   10.88    0.86
   6   9   1   10.42    0.74
   6  -9   1    9.85    0.56
   6  -9   1   10.97    0.77
  -6  -9  -1   10.38    0.54
  -6  -9  -1   10.31    0.75
   6   9   2    2.13    0.40
  -6   9  -2    1.70    0.47
   6  -9   2    2.11    0.41
  -6  -9  -2    2.27    0.40
   6   9   3    0.59    0.32
  -6   9  -3    0.96    0.44
   6  -9   3   -0.36    0.30
  -6  -9  -3    0.38    0.30
  -6   9  -4    7.02    0.73
   6   9   4    6.32    0.67
  -6  -9  -4    6.40    0.69
   6  -9   4    6.37    0.69
   6   9   5    7.25    0.77
  -6   9  -5    6.05    0.68
  -6  -9  -5    5.28    0.69
   6  -9   5    5.47    0.71
   6   9   6    0.49    0.40
  -6   9  -6    0.18    0.40
  -6  -9  -6   -0.06    0.44
   6  -9   6    0.21    0.42
   6   9   7    0.82    0.44
   6  -9   7    1.00    0.52
  -6  -9  -7   -0.93    0.55
   6   9   8   -0.09    0.41
   6  -9   8   -0.65    0.46
  -6  -9  -8   -0.05    0.69
   6  10  -8    2.15    0.54
  -6  10   8    1.41    0.46
  -6 -10   8    1.66    0.64
   6 -10  -8    1.07    0.68
   6  10  -7    0.17    0.35
  -6  10   7    0.84    0.39
   6 -10  -7    0.69    0.56
  -6 -10   7    0.62    0.57
  -6  10   6    1.80    0.44
   6  10  -6    1.26    0.45
  -6 -10   6    0.95    0.50
   6 -10  -6    1.94    0.56
   6  10  -5    8.88    0.80
  -6  10   5    8.98    0.81
  -6 -10   5    8.71    0.87
   6 -10  -5    9.76    0.93
   6  10  -4    2.86    0.51
  -6  10   4    2.47    0.47
   6 -10  -4    2.14    0.33
   6 -10  -4    2.72    0.52
  -6 -10   4    2.07    0.53
   6  10  -3    8.21    0.71
   6  10  -3    8.32    0.58
  -6  10   3    9.78    0.78
  -6 -10   3    8.52    0.78
   6 -10  -3    8.48    0.79
   6 -10  -3    9.04    0.60
   6  10  -2   12.71    0.80
  -6  10   2   13.47    1.00
   6  10  -2   13.48    0.93
   6 -10  -2   13.13    0.79
   6 -10  -2   12.68    0.86
  -6 -10   2   14.63    0.89
   6  10  -1    0.90    0.34
   6  10  -1    1.14    0.31
  -6  10   1    1.07    0.45
  -6 -10   1    0.40    0.27
   6 -10  -1    1.42    0.34
   6 -10  -1    0.35    0.27
  -6  10   0    4.42    0.60
   6  10   0    3.78    0.48
  -6 -10   0    3.14    0.35
  -6 -10   0    2.71    0.45
   6 -10   0    4.05    0.49
   6 -10   0    3.48    0.36
  -6  10  -1    1.92    0.52
   6  10   1    2.14    0.40
   6 -10   1    2.08    0.40
  -6 -10  -1    2.05    0.39
  -6  10  -2    7.49    0.76
   6  10   2    6.12    0.61
  -6 -10  -2    6.97    0.67
   6 -10   2    6.92    0.68
   6  10   3   -0.07    0.34
  -6  10  -3   -0.36    0.32
   6 -10   3    0.48    0.40
  -6 -10  -3    0.15    0.28
  -6  10  -4    0.05    0.41
   6  10   4    0.64    0.38
   6 -10   4    0.40    0.37
  -6 -10  -4    0.34    0.33
   6  10   5    1.94    0.48
  -6  10  -5    1.71    0.52
   6 -10   5    0.99    0.48
  -6 -10  -5    1.20    0.50
  -6  10  -6    0.57    0.48
   6  10   6    0.61    0.47
   6 -10   6    1.26    0.53
  -6 -10  -6   -0.03    0.53
   6  10   7    4.22    0.68
   6 -10   7    3.57    0.68
  -6 -10  -7    3.34    0.75
  -6  11   7    1.99    0.50
   6  11  -7    1.88    0.49
   6 -11  -7    1.36    0.64
  -6 -11   7    2.55    0.72
  -6  11   6    9.34    0.87
   6  11  -6    6.69    0.78
  -6 -11   6    8.32    0.93
   6 -11  -6    9.58    0.98
   6  11  -5   -0.02    0.30
  -6  11   5   -0.08    0.36
  -6 -11   5   -0.76    0.38
   6 -11  -5   -0.24    0.46
   6  11  -4    0.87    0.33
  -6  11   4    0.42    0.40
   6 -11  -4   -0.07    0.41
  -6 -11   4    0.33    0.42
  -6  11   3    1.65    0.46
   6  11  -3    0.83    0.34
   6 -11  -3    0.77    0.42
   6 -11  -3    1.36    0.29
  -6 -11   3    1.08    0.40
   6  11  -2    3.27    0.43
  -6  11   2    4.44    0.61
   6  11  -2    3.70    0.53
   6 -11  -2    3.22    0.47
  -6 -11   2    3.67    0.50
   6 -11  -2    4.24    0.45
  -6  11   1   10.79    0.93
   6  11  -1   11.72    0.77
   6  11  -1   11.04    0.82
   6 -11  -1    9.80    0.74
  -6 -11   1   10.35    0.73
   6 -11  -1   12.06    0.78
   6  11   0    3.22    0.48
  -6  11   0    2.85    0.53
   6 -11   0    3.45    0.46
  -6 -11   0    2.70    0.35
  -6 -11   0    2.90    0.49
   6  11   1   16.49    1.03
  -6  11  -1   17.17    1.12
   6 -11   1   16.24    1.02
  -6 -11  -1   15.20    1.03
   6  11   2    0.16    0.32
  -6  11  -2   -0.36    0.39
   6 -11   2    0.01    0.32
  -6 -11  -2   -0.02    0.27
   6  11   3    0.14    0.30
  -6  11  -3   -0.38    0.39
  -6 -11  -3    0.22    0.31
   6 -11   3   -0.24    0.37
  -6  11  -4    0.50    0.47
   6  11   4    0.11    0.32
   6 -11   4    0.02    0.38
  -6 -11  -4   -0.18    0.37
  -6  11  -5    0.79    0.49
   6  11   5    1.63    0.48
  -6 -11  -5    1.18    0.48
   6 -11   5    1.43    0.53
   6  11   6    4.77    0.73
  -6  11  -6    4.28    0.69
  -6 -11  -6    4.84    0.78
   6 -11   6    4.83    0.75
   6  11   7    0.54    0.43
   6 -11   7    0.27    0.47
  -6 -11  -7    0.12    0.58
   6  12  -7    0.33    0.41
  -6  12   7    0.86    0.41
   6 -12  -7   -0.61    0.62
  -6 -12   7   -0.07    0.59
   6  12  -6    0.22    0.38
  -6  12   6    0.37    0.35
   6 -12  -6   -0.92    0.53
  -6 -12   6   -0.30    0.56
   6  12  -5    0.99    0.42
  -6  12   5    2.16    0.50
   6 -12  -5    1.12    0.57
  -6 -12   5    1.64    0.54
   6  12  -4    0.39    0.33
  -6  12   4    0.08    0.41
  -6 -12   4   -0.39    0.41
   6 -12  -4   -0.67    0.45
   6  12  -3    0.39    0.36
  -6  12   3    1.09    0.46
  -6 -12   3    0.79    0.43
   6 -12  -3   -0.14    0.38
   6  12  -2    0.68    0.38
  -6  12   2    0.60    0.42
   6  12  -2    0.98    0.29
  -6 -12   2    0.60    0.36
   6 -12  -2    0.23    0.34
   6 -12  -2    1.33    0.31
   6  12  -1    0.24    0.32
  -6  12   1    0.48    0.40
   6  12  -1    0.31    0.28
  -6 -12   1    0.31    0.30
   6 -12  -1    0.38    0.30
  -6  12   0    1.47    0.47
   6  12   0    2.03    0.43
  -6 -12   0    1.07    0.32
   6 -12   0    0.93    0.36
  -6  12  -1    2.71    0.54
   6  12   1    3.78    0.54
   6 -12   1    3.27    0.51
  -6 -12  -1    3.01    0.51
   6  12   2    0.54    0.35
  -6  12  -2    0.99    0.48
  -6 -12  -2    0.34    0.34
   6 -12   2    0.76    0.38
  -6  12  -3   -0.12    0.37
   6  12   3    0.26    0.32
  -6 -12  -3    0.34    0.38
   6 -12   3    0.14    0.37
  -6  12  -4    2.54    0.60
   6  12   4    3.50    0.62
  -6 -12  -4    2.35    0.53
   6 -12   4    2.94    0.59
   6  12   5    0.33    0.43
  -6  12  -5    1.15    0.53
   6 -12   5    1.04    0.54
  -6 -12  -5    0.06    0.49
  -6  12  -6   -0.14    0.64
   6  12   6    0.11    0.47
   6 -12   6    0.10    0.52
  -6 -12  -6   -0.34    0.47
   6  13  -6    0.51    0.36
  -6  13   6    0.96    0.47
  -6 -13   6   -0.39    0.58
   6 -13  -6   -0.70    0.53
   6  13  -5    1.26    0.44
  -6  13   5    1.68    0.55
   6 -13  -5    0.38    0.58
  -6 -13   5    1.22    0.58
  -6  13   4    0.18    0.36
   6  13  -4    0.02    0.29
   6 -13  -4   -0.73    0.45
  -6 -13   4   -0.27    0.46
  -6  13   3    6.93    0.80
   6  13  -3    4.36    0.60
  -6 -13   3    5.47    0.65
   6 -13  -3    4.53    0.64
  -6  13   2   15.36    1.13
   6  13  -2   15.90    0.96
   6  13  -2   15.19    1.09
  -6 -13   2   15.33    1.01
   6  13  -1    0.30    0.29
  -6  13   1   -0.06    0.39
  -6 -13   1    0.15    0.26
   6 -13  -1    0.33    0.31
  -6  13   0    1.05    0.49
   6  13   0    0.84    0.38
   6 -13   0    1.96    0.41
  -6 -13   0    0.88    0.32
   6  13   1    1.91    0.46
  -6  13  -1    0.91    0.52
  -6 -13  -1    1.27    0.41
   6 -13   1    1.53    0.43
  -6  13  -2    4.20    0.68
   6  13   2    3.42    0.56
   6 -13   2    4.21    0.62
  -6 -13  -2    2.81    0.51
   6  13   3    2.78    0.58
  -6  13  -3    2.27    0.60
  -6 -13  -3    2.05    0.53
   6 -13   3    2.44    0.58
   6  13   4    6.09    0.75
  -6  13  -4    4.84    0.76
   6 -13   4    5.22    0.76
  -6 -13  -4    4.48    0.72
  -6  13  -5   -0.27    0.47
   6  13   5   -0.58    0.41
   6 -13   5    0.11    0.44
  -6 -13  -5   -0.29    0.46
   6  13   6    0.82    0.51
   6  14  -5    3.38    0.58
  -6  14   5    4.97    0.77
   6 -14  -5    2.57    0.75
  -6 -14   5    3.51    0.76
  -6  14   4    0.29    0.49
   6  14  -4   -0.42    0.35
  -6 -14   4   -0.03    0.47
   6 -14  -4   -0.92    0.49
   6  14  -3    1.33    0.45
  -6  14   3    1.04    0.49
  -6 -14   3    0.18    0.45
  -6  14   2    3.10    0.60
   6  14  -2    3.26    0.59
   6  14  -2    2.42    0.42
   6  14  -1    0.40    0.31
  -6  14   1    0.82    0.47
   6 -14  -1    0.47    0.32
  -6 -14   1    0.41    0.31
   6  14   0    2.82    0.51
  -6  14   0    2.79    0.64
   6 -14   0    3.29    0.51
  -6 -14   0    1.55    0.44
  -6  14  -1    0.38    0.43
   6  14   1   -0.27    0.33
  -6 -14  -1    0.22    0.33
   6 -14   1   -0.02    0.35
   6  14   2    0.07    0.39
  -6  14  -2   -0.07    0.49
  -6 -14  -2   -0.18    0.31
   6 -14   2    0.43    0.38
   6  14   3    0.85    0.47
  -6  14  -3    0.55    0.49
  -6 -14  -3    0.29    0.44
   6 -14   3    0.01    0.41
   6  14   4    0.01    0.43
  -6  14  -4   -0.41    0.45
   6 -14   4    0.51    0.51
  -6 -14  -4   -0.70    0.37
   6  14   5    1.08    0.52
  -6  14  -5    2.09    0.61
  -6 -14  -5    2.09    0.64
   6 -14   5    2.30    0.67
  -6  15   4    6.62    0.88
   6  15  -4    5.76    0.75
  -6 -15   4    7.74    0.90
  -6  15   3    4.95    0.77
   6  15  -3    2.72    0.53
  -6  15   2    4.08    0.68
  -6 -15   2    3.52    0.53
  -6  15   1    1.16    0.55
   6  15  -1    2.26    0.48
  -6 -15   1    0.66    0.32
   6  15   0    0.78    0.36
  -6  15   0    0.37    0.44
  -6 -15   0    0.59    0.38
   6 -15   0    1.29    0.44
  -6  15  -1   -0.12    0.43
   6  15   1    0.49    0.40
  -6 -15  -1    0.14    0.38
   6 -15   1    0.71    0.41
  -6  15  -2    3.42    0.64
   6  15   2    4.50    0.66
   6 -15   2    3.72    0.62
  -6 -15  -2    2.74    0.59
  -6  15  -3   -0.35    0.50
   6  15   3    0.42    0.47
   6 -15   3    0.28    0.46
  -6 -15  -3   -0.63    0.38
   6  15   4    1.48    0.52
  -6  15  -4    2.03    0.64
  -6 -15  -4    1.67    0.59
   6 -15   4    2.32    0.63
  -6  16   3    2.29    0.63
   6  16  -3    0.57    0.48
  -6  16   2    1.12    0.60
  -6 -16   2    1.11    0.38
  -6  16   1    0.48    0.53
   6  16  -1    0.64    0.38
  -6 -16   1    0.24    0.32
  -6  16   0   -0.47    0.45
   6  16   0    0.27    0.36
  -6 -16   0    0.35    0.40
   6  16   1    0.35    0.39
  -6  16  -1    0.87    0.55
  -6 -16  -1    0.16    0.40
   6 -16   1    0.54    0.42
  -6  16  -2    2.14    0.66
   6  16   2    1.06    0.50
   6 -16   2    1.46    0.52
  -6 -16  -2    0.89    0.48
   7   0 -10    3.63    0.71
   7   0  -9    0.16    0.45
  -7   0   9   -0.13    0.37
  -7   0   8   14.38    1.02
   7   0  -8   14.68    1.11
  -7   0   7   -0.43    0.27
   7   0  -7    0.18    0.33
   7   0  -6   13.59    0.95
  -7   0   6   14.56    0.91
  -7   0   5   -0.28    0.20
  -7   0   5   -0.03    0.08
   7   0  -5   -0.08    0.29
   7   0  -4   82.46    3.69
  -7   0   4   84.13    3.47
  -7   0   4   81.86    3.48
  -7   0   3   -0.10    0.16
  -7   0   3    0.11    0.12
   7   0  -3    0.34    0.25
   7   0  -2    0.21    0.21
  -7   0   2    0.39    0.17
   7   0  -2    0.21    0.21
   7   0  -1    0.04    0.18
  -7   0   1    0.15    0.14
   7   0  -1   -0.17    0.13
   7   0   0    0.21    0.17
   7   0   0    0.11    0.12
   7   0   0    0.12    0.17
   7   0   1    0.30    0.19
  -7   0  -1   -0.13    0.09
   7   0   1   -0.11    0.16
   7   0   2    2.72    0.33
   7   0   2    2.96    0.30
  -7   0  -2    3.25    0.27
  -7   0  -3    0.03    0.17
   7   0   3    0.19    0.18
   7   0   3   -0.04    0.19
  -7   0  -4   13.55    0.81
   7   0   4   14.45    0.76
   7   0   4   13.91    0.84
  -7   0  -5   -0.52    0.27
   7   0   5   -0.05    0.29
   7   0   5   -0.30    0.22
   7   0   6    0.19    0.25
  -7   0  -6    0.50    0.34
   7   0   6   -0.08    0.28
   7   0   7   -0.02    0.26
  -7   0  -7    0.19    0.35
   7   0   7   -0.11    0.29
  -7   0  -8    0.81    0.44
   7   0   8    0.94    0.43
   7   0   9   -0.23    0.39
  -7   0  -9    0.23    0.47
   7   1 -10    4.35    0.76
   7  -1 -10    4.51    0.77
   7   1  -9    0.68    0.43
  -7   1   9   -0.04    0.38
  -7  -1   9    0.43    0.42
   7  -1  -9    1.28    0.46
   7   1  -8    3.20    0.59
  -7   1   8    4.05    0.55
   7  -1  -8    3.27    0.56
  -7  -1   8    2.53    0.49
  -7   1   7    1.20    0.37
   7   1  -7    0.95    0.43
   7  -1  -7    0.52    0.36
  -7  -1   7    1.09    0.35
  -7   1   6    0.11    0.25
   7   1  -6    0.42    0.38
   7  -1  -6   -0.24    0.35
  -7  -1   6    0.16    0.29
  -7   1   5    2.23    0.34
  -7   1   5    2.15    0.21
   7   1  -5    2.14    0.40
  -7  -1   5    2.47    0.39
   7  -1  -5    1.58    0.38
  -7   1   4    1.01    0.24
  -7   1   4    1.05    0.17
   7   1  -4    1.39    0.30
  -7  -1   4    0.97    0.23
   7  -1  -4    0.90    0.28
  -7   1   3    2.14    0.29
  -7   1   3    1.84    0.24
   7   1  -3    2.18    0.34
  -7  -1   3    2.27    0.31
   7  -1  -3    1.82    0.31
  -7  -1   3    1.99    0.16
  -7  -1   3    2.00    0.14
   7   1  -2   41.44    1.70
  -7   1   2   32.45    1.61
   7  -1  -2   34.19    1.66
   7  -1  -2   31.43    1.59
  -7  -1   2   36.80    1.60
  -7  -1   2   41.09    1.57
   7   1  -1    8.00    0.42
   7   1  -1    8.80    0.49
   7   1  -1    8.13    0.46
  -7   1   1    6.24    0.44
   7  -1  -1    5.51    0.42
   7  -1  -1    6.26    0.47
   7   1   0    1.32    0.20
   7   1   0    1.32    0.22
   7   1   0    1.23    0.18
  -7   1   0    1.41    0.23
   7  -1   0    1.37    0.16
   7  -1   0    1.34    0.22
   7   1   1    0.89    0.21
   7   1   1    1.11    0.19
  -7   1  -1    0.69    0.21
  -7   1  -1    1.15    0.13
   7  -1   1    0.94    0.21
  -7  -1  -1    1.06    0.18
  -7   1  -2    7.74    0.43
   7   1   2    8.06    0.56
   7   1   2    7.19    0.44
  -7  -1  -2    7.84    0.47
   7  -1   2    6.85    0.48
   7  -1   2    7.39    0.55
  -7   1  -3    3.86    0.33
   7   1   3    3.57    0.40
   7   1   3    4.08    0.34
   7  -1   3    3.88    0.39
  -7  -1  -3    4.33    0.38
   7  -1   3    2.66    0.36
  -7   1  -4    1.52    0.28
   7   1   4    1.64    0.26
   7   1   4    1.32    0.33
  -7  -1  -4    1.45    0.30
   7  -1   4    1.63    0.29
   7  -1   4    1.85    0.34
   7   1   5    0.22    0.30
   7   1   5   -0.07    0.20
  -7   1  -5   -0.25    0.24
   7  -1   5    0.35    0.29
   7  -1   5   -0.02    0.26
  -7  -1  -5   -0.27    0.30
   7   1   6    1.29    0.31
  -7   1  -6    1.49    0.37
   7   1   6    1.18    0.35
   7  -1   6    1.66    0.37
   7  -1   6    0.81    0.32
  -7  -1  -6    1.90    0.46
   7   1   7    0.01    0.27
   7   1   7   -0.24    0.33
  -7   1  -7    0.18    0.34
   7  -1   7   -0.28    0.31
   7  -1   7    0.06    0.29
  -7  -1  -7   -0.01    0.37
   7   1   8    0.29    0.37
  -7   1  -8    0.83    0.40
   7  -1   8    1.08    0.40
   7  -1   8    0.00    0.33
  -7  -1  -8    0.34    0.45
  -7   1  -9    1.62    0.50
  -7   1  -9    3.49    0.47
   7   1   9    1.20    0.49
  -7  -1  -9    1.63    0.59
  -7   2   9    2.27    0.51
   7   2  -9    3.40    0.63
  -7  -2   9    1.73    0.55
   7  -2  -9    2.54    0.57
   7   2  -8    0.58    0.46
  -7   2   8    0.70    0.35
  -7  -2   8    1.01    0.42
   7  -2  -8    0.94    0.48
   7   2  -7   -0.20    0.38
  -7   2   7   -0.31    0.24
   7  -2  -7    0.50    0.37
  -7  -2   7   -0.07    0.31
  -7   2   6    4.25    0.37
   7   2  -6    4.16    0.55
  -7   2   6    5.06    0.49
  -7  -2   6    3.11    0.46
   7  -2  -6    3.45    0.53
  -7   2   5    1.93    0.33
  -7   2   5    2.93    0.28
   7   2  -5    2.21    0.39
  -7  -2   5    2.56    0.41
   7  -2  -5    1.79    0.40
  -7   2   4   16.43    0.86
  -7   2   4   16.67    0.81
   7   2  -4   15.99    0.93
   7  -2  -4   16.15    0.93
  -7  -2   4   15.99    0.88
  -7   2   3    0.41    0.19
   7   2  -3    0.37    0.22
   7  -2  -3    0.10    0.23
  -7  -2   3    0.57    0.23
   7  -2  -3    0.56    0.23
  -7   2   2    1.46    0.25
   7   2  -2    0.82    0.23
   7  -2  -2    1.23    0.25
   7  -2  -2    1.35    0.29
  -7  -2   2    1.05    0.14
  -7  -2   2    0.93    0.21
   7   2  -1   40.91    1.53
   7   2  -1   36.41    1.59
  -7   2   1   31.15    1.57
   7   2  -1   37.29    1.52
   7  -2  -1   30.97    1.52
   7  -2  -1   31.40    1.54
  -7   2   0    6.59    0.46
   7   2   0    5.91    0.40
   7   2   0    6.49    0.40
   7   2   0    7.00    0.43
   7  -2   0    5.62    0.42
   7  -2   0    5.56    0.32
   7   2   1   -0.09    0.12
   7   2   1   -0.14    0.17
  -7   2  -1    0.05    0.06
  -7   2  -1    0.06    0.21
  -7   2  -1    0.06    0.08
   7  -2   1   -0.19    0.17
  -7  -2  -1   -0.29    0.12
  -7   2  -2   10.66    0.53
   7   2   2   10.56    0.64
  -7   2  -2   10.91    0.66
   7   2   2   11.03    0.55
  -7  -2  -2   10.67    0.62
   7  -2   2   10.55    0.65
   7   2   3    2.77    0.35
  -7   2  -3    2.81    0.27
   7   2   3    2.87    0.26
  -7   2  -3    2.61    0.34
   7  -2   3    2.59    0.35
  -7  -2  -3    2.47    0.31
   7   2   4    0.22    0.24
   7   2   4    0.04    0.15
  -7   2  -4   -0.02    0.20
   7  -2   4    0.05    0.22
  -7  -2  -4    0.07    0.24
   7  -2   4    0.41    0.25
   7   2   5    0.37    0.20
  -7   2  -5    0.52    0.27
   7   2   5   -0.20    0.24
   7  -2   5    0.23    0.30
  -7  -2  -5    0.49    0.34
   7  -2   5    0.53    0.33
   7   2   6    4.44    0.41
   7   2   6    3.27    0.52
  -7   2  -6    3.82    0.46
   7  -2   6    3.41    0.46
  -7  -2  -6    3.90    0.55
   7  -2   6    4.09    0.51
   7   2   7    0.07    0.34
  -7   2  -7    0.52    0.34
  -7   2  -7    0.96    0.32
   7  -2   7    0.06    0.32
  -7  -2  -7    0.80    0.44
   7   2   8    3.04    0.55
  -7   2  -8    4.41    0.57
  -7   2  -8    3.87    0.54
   7  -2   8    3.60    0.54
  -7  -2  -8    3.25    0.67
   7   2   9    0.51    0.44
  -7  -2  -9    0.32    0.56
   7   3  -9   -0.11    0.41
  -7   3   9    0.27    0.34
   7  -3  -9    0.96    0.48
  -7  -3   9    0.64    0.48
  -7   3   8    2.09    0.42
   7   3  -8    2.36    0.52
  -7  -3   8    2.48    0.51
   7  -3  -8    1.53    0.48
  -7   3   7    2.96    0.44
   7   3  -7    3.89    0.59
  -7  -3   7    3.72    0.56
   7  -3  -7    2.98    0.58
  -7   3   6    0.13    0.23
   7   3  -6    0.03    0.31
  -7   3   6    0.19    0.19
  -7  -3   6    0.13    0.28
   7  -3  -6    0.62    0.37
  -7   3   5   18.62    1.00
   7   3  -5   19.72    1.13
  -7   3   5   19.82    0.97
  -7  -3   5   18.69    1.08
   7  -3  -5   18.74    1.12
  -7   3   4    8.42    0.52
   7   3  -4    8.72    0.62
  -7   3   4    7.62    0.55
   7  -3  -4    8.49    0.65
  -7  -3   4    8.34    0.62
   7   3  -3    0.30    0.22
  -7   3   3    0.46    0.21
   7  -3  -3    0.37    0.22
  -7  -3   3    0.80    0.23
   7  -3  -3    0.24    0.21
  -7   3   2   10.36    0.62
   7   3  -2    9.23    0.47
   7   3  -2    9.63    0.63
  -7  -3   2   10.72    0.58
   7  -3  -2    9.72    0.62
   7  -3  -2    9.23    0.58
  -7   3   1   16.24    0.91
   7   3  -1   20.53    0.84
   7   3  -1   19.10    0.94
  -7  -3   1   15.98    0.83
   7  -3  -1   17.12    0.85
   7  -3  -1   16.58    0.87
   7   3   0   95.36    3.92
  -7   3   0  100.33    4.16
   7   3   0   91.89    4.10
  -7   3   0   96.72    4.07
   7   3   0   96.47    4.18
   7  -3   0   97.86    3.98
   7  -3   0   97.04    4.07
  -7   3  -1    1.89    0.32
   7   3   1    1.74    0.21
   7   3   1    1.64    0.27
  -7  -3  -1    1.49    0.23
   7  -3   1    1.92    0.31
  -7   3  -2   11.54    0.52
  -7   3  -2   11.52    0.52
   7   3   2   11.33    0.69
  -7   3  -2   11.54    0.70
   7   3   2   10.86    0.55
  -7  -3  -2   11.27    0.67
   7  -3   2   11.08    0.67
  -7   3  -3   17.38    0.81
   7   3   3   16.59    0.77
  -7   3  -3   18.11    0.96
   7   3   3   16.92    0.94
  -7  -3  -3   16.73    0.92
   7  -3   3   16.43    0.91
   7   3   4    1.26    0.20
  -7   3  -4    1.13    0.23
   7   3   4    1.06    0.29
  -7   3  -4    1.55    0.33
   7  -3   4    1.34    0.34
  -7  -3  -4    1.12    0.29
   7   3   5   25.85    1.17
  -7   3  -5   26.67    1.39
   7   3   5   24.58    1.37
  -7   3  -5   25.44    1.28
   7  -3   5   25.09    1.33
  -7  -3  -5   27.09    1.43
   7   3   6    1.06    0.34
  -7   3  -6    1.01    0.33
  -7   3  -6    0.86    0.30
   7  -3   6    0.84    0.32
  -7  -3  -6    0.87    0.45
  -7   3  -7    1.02    0.34
  -7   3  -7    0.52    0.31
   7   3   7    0.46    0.35
   7  -3   7    0.32    0.35
  -7  -3  -7    0.22    0.40
   7   3   8    1.54    0.47
  -7   3  -8    1.47    0.37
  -7  -3  -8    0.78    0.54
   7  -3   8    0.59    0.38
   7   3   9    1.63    0.52
  -7  -3  -9    2.09    0.71
   7  -3   9    3.08    0.56
   7   4  -9    0.39    0.44
  -7  -4   9   -0.01    0.44
   7  -4  -9    0.59    0.53
   7   4  -8    1.25    0.50
  -7   4   8    0.97    0.35
   7  -4  -8    1.54    0.49
  -7  -4   8    0.94    0.49
   7   4  -7    0.67    0.37
  -7   4   7    0.60    0.30
   7  -4  -7    1.04    0.43
  -7  -4   7    0.36    0.40
  -7   4   6    4.85    0.49
   7   4  -6    5.77    0.64
  -7   4   6    5.58    0.47
   7  -4  -6    4.30    0.57
  -7  -4   6    5.16    0.58
  -7   4   5   17.12    0.93
   7   4  -5   17.62    1.07
  -7   4   5   17.79    0.93
   7  -4  -5   16.36    1.04
  -7  -4   5   16.55    0.99
   7   4  -4   36.39    1.83
  -7   4   4   36.61    1.72
   7  -4  -4   36.51    1.67
   7  -4  -4   38.46    1.81
  -7  -4   4   37.60    1.74
   7   4  -3    1.00    0.27
  -7   4   3    0.84    0.26
   7  -4  -3    0.93    0.24
   7  -4  -3    0.85    0.30
  -7  -4   3    1.24    0.28
   7   4  -2    5.74    0.33
   7   4  -2    5.03    0.46
  -7   4   2    5.41    0.50
   7  -4  -2    5.49    0.47
  -7  -4   2    6.47    0.46
   7  -4  -2    5.98    0.45
   7   4  -1   27.40    1.38
  -7   4   1   28.80    1.40
   7   4  -1   30.97    1.28
  -7  -4   1   28.42    1.27
   7  -4  -1   26.61    1.29
   7  -4  -1   27.18    1.28
  -7   4   0   10.99    0.48
  -7   4   0   10.45    0.70
   7   4   0   10.09    0.60
   7   4   0   10.26    0.65
   7  -4   0   10.92    0.63
  -7  -4   0   10.39    0.55
   7  -4   0   10.73    0.49
   7   4   1   47.34    2.14
  -7   4  -1   49.78    2.19
   7   4   1   47.11    1.97
  -7  -4  -1   47.31    2.18
   7  -4   1   47.23    2.08
  -7   4  -2   13.34    0.80
   7   4   2   14.21    0.80
   7   4   2   14.22    0.64
   7  -4   2   14.38    0.80
  -7  -4  -2   13.63    0.78
  -7   4  -3    4.08    0.27
  -7   4  -3    3.83    0.47
   7   4   3    3.79    0.25
   7   4   3    2.88    0.38
   7  -4   3    3.48    0.43
  -7  -4  -3    3.71    0.40
   7   4   4    5.90    0.35
  -7   4  -4    5.58    0.53
   7   4   4    5.31    0.55
  -7   4  -4    6.24    0.43
  -7  -4  -4    7.41    0.58
   7  -4   4    6.70    0.61
  -7   4  -5    0.10    0.28
   7   4   5    0.04    0.27
  -7   4  -5    0.11    0.22
   7  -4   5    0.25    0.34
  -7  -4  -5    0.15    0.32
   7   4   6    2.13    0.41
  -7   4  -6    2.61    0.46
  -7   4  -6    2.53    0.36
  -7  -4  -6    2.58    0.54
   7  -4   6    2.54    0.48
   7   4   7   14.64    1.02
  -7   4  -7   12.14    0.94
  -7  -4  -7   13.94    1.08
   7  -4   7   13.64    0.97
   7   4   8    2.89    0.56
  -7   4  -8    3.19    0.52
  -7  -4  -8    2.42    0.68
   7  -4   8    2.38    0.54
   7   4   9   -0.08    0.43
  -7  -4  -9   -0.81    0.50
   7  -4   9    0.54    0.47
   7   5  -9    0.61    0.44
  -7  -5   9    0.66    0.49
   7  -5  -9    0.59    0.49
   7   5  -8    0.68    0.43
   7  -5  -8    1.17    0.49
  -7  -5   8    1.26    0.46
   7   5  -7    0.13    0.36
  -7   5   7   -0.06    0.23
  -7   5   7    0.10    0.24
  -7  -5   7   -0.28    0.33
   7  -5  -7    0.64    0.44
  -7   5   6    1.79    0.32
   7   5  -6    1.85    0.47
  -7   5   6    1.42    0.31
  -7  -5   6    1.11    0.38
   7  -5  -6    1.47    0.46
   7   5  -5   11.43    0.84
  -7   5   5   12.36    0.76
  -7   5   5   10.94    0.69
   7  -5  -5   11.52    0.89
  -7  -5   5   11.56    0.82
   7   5  -4    1.09    0.34
  -7   5   4    1.47    0.31
   7  -5  -4    1.30    0.34
   7  -5  -4    0.84    0.26
  -7  -5   4    1.20    0.33
   7   5  -3    0.23    0.20
   7   5  -3   -0.02    0.07
  -7   5   3    0.14    0.23
   7  -5  -3    0.04    0.18
  -7  -5   3   -0.04    0.20
   7  -5  -3    0.00    0.26
   7   5  -2   18.73    1.02
  -7   5   2   19.15    1.01
   7   5  -2   18.02    0.86
   7  -5  -2   18.50    0.97
   7  -5  -2   17.66    0.94
  -7  -5   2   19.74    0.95
  -7   5   1    7.92    0.61
   7   5  -1    7.09    0.51
   7   5  -1    6.68    0.44
   7  -5  -1    6.83    0.51
   7  -5  -1    7.25    0.46
  -7  -5   1    6.76    0.45
   7   5   0    6.22    0.48
   7   5   0    5.05    0.42
  -7   5   0    5.97    0.57
   7  -5   0    5.88    0.46
  -7  -5   0    5.43    0.36
   7  -5   0    5.98    0.31
   7  -5   0    5.59    0.29
  -7   5  -1   15.87    0.91
   7   5   1   14.64    0.82
  -7  -5  -1   15.20    0.85
   7  -5   1   14.99    0.83
  -7  -5  -1   15.24    0.69
  -7   5  -2    5.99    0.54
   7   5   2    5.97    0.52
   7  -5   2    6.39    0.56
  -7  -5  -2    6.32    0.32
  -7  -5  -2    5.90    0.50
  -7   5  -3    0.44    0.26
  -7   5  -3    0.69    0.11
   7   5   3    0.15    0.22
   7   5   3    0.37    0.09
  -7  -5  -3    0.55    0.26
   7  -5   3    0.71    0.33
  -7   5  -4    4.39    0.49
   7   5   4    4.66    0.53
  -7   5  -4    5.01    0.37
   7  -5   4    3.82    0.52
  -7  -5  -4    4.29    0.54
  -7   5  -5    4.41    0.52
   7   5   5    4.32    0.56
  -7   5  -5    5.40    0.43
   7  -5   5    4.51    0.55
  -7  -5  -5    4.73    0.59
   7   5   6    5.10    0.60
  -7   5  -6    5.51    0.61
  -7  -5  -6    5.59    0.70
   7  -5   6    5.33    0.61
  -7   5  -7    1.56    0.42
   7   5   7    1.54    0.41
   7  -5   7    1.75    0.48
  -7  -5  -7    1.44    0.53
  -7   5  -8   -0.61    0.31
   7   5   8   -0.23    0.38
  -7  -5  -8   -0.04    0.57
   7  -5   8    0.05    0.39
   7   5   9   -0.15    0.45
  -7  -5  -9   -0.88    0.60
   7   6  -9    1.13    0.48
   7  -6  -9    0.67    0.55
  -7  -6   9    0.54    0.49
   7   6  -8    0.64    0.44
  -7  -6   8    0.22    0.47
   7  -6  -8    1.33    0.50
  -7   6   7    3.74    0.45
  -7   6   7    4.08    0.49
   7   6  -7    3.54    0.56
  -7  -6   7    4.76    0.67
   7  -6  -7    4.66    0.67
   7   6  -6    8.76    0.78
  -7   6   6    7.69    0.59
  -7   6   6    8.35    0.64
   7  -6  -6    7.35    0.77
  -7  -6   6    7.44    0.76
  -7   6   5   -0.10    0.17
  -7   6   5   -0.10    0.24
   7   6  -5    0.54    0.35
   7  -6  -5    0.37    0.40
  -7  -6   5   -0.11    0.34
  -7   6   4    1.52    0.34
   7   6  -4    2.54    0.44
   7  -6  -4    1.96    0.40
   7  -6  -4    1.88    0.32
  -7  -6   4    2.02    0.38
   7   6  -3   15.80    0.95
  -7   6   3   15.56    0.93
   7   6  -3   16.32    0.75
   7  -6  -3   16.65    0.87
  -7  -6   3   16.10    0.92
   7  -6  -3   17.17    0.97
   7   6  -2    1.42    0.31
   7   6  -2    1.45    0.20
  -7   6   2    1.27    0.32
  -7  -6   2    1.82    0.31
   7  -6  -2    1.63    0.29
   7  -6  -2    1.80    0.29
  -7   6   1    4.05    0.47
   7   6  -1    5.05    0.48
   7   6  -1    4.61    0.36
  -7  -6   1    4.42    0.38
   7  -6  -1    4.29    0.39
   7  -6  -1    4.77    0.41
  -7   6   0    0.60    0.34
   7   6   0    0.24    0.20
   7   6   0    0.58    0.25
  -7  -6   0    0.60    0.18
   7  -6   0    0.36    0.14
   7  -6   0    0.40    0.22
   7   6   1   10.85    0.65
  -7   6  -1   10.49    0.78
  -7  -6  -1    9.92    0.52
   7  -6   1   11.20    0.71
  -7  -6  -1   10.08    0.68
   7   6   2    0.68    0.27
  -7   6  -2    1.05    0.34
   7  -6   2    1.19    0.31
  -7  -6  -2    0.72    0.10
  -7  -6  -2    0.82    0.24
  -7   6  -3    1.69    0.16
   7   6   3    1.30    0.32
  -7   6  -3    1.55    0.38
   7  -6   3    1.01    0.38
  -7  -6  -3    1.46    0.32
  -7   6  -4    0.41    0.33
   7   6   4    0.22    0.28
  -7   6  -4    0.75    0.17
   7  -6   4    0.15    0.31
  -7  -6  -4    0.23    0.32
  -7   6  -5    7.14    0.70
   7   6   5    8.81    0.78
   7  -6   5    9.14    0.79
  -7  -6  -5    7.75    0.77
   7   6   6   -0.11    0.31
  -7   6  -6    0.08    0.33
   7  -6   6    0.30    0.38
  -7  -6  -6    0.09    0.43
   7   6   7    0.03    0.37
  -7   6  -7   -0.25    0.33
   7  -6   7    0.11    0.41
  -7  -6  -7   -0.40    0.43
   7   6   8   -0.16    0.38
  -7  -6  -8   -0.80    0.56
   7  -6   8    0.18    0.43
   7   7  -9    0.40    0.39
   7  -7  -9   -0.05    0.58
  -7  -7   9    0.11    0.52
   7   7  -8    1.42    0.44
   7  -7  -8    1.24    0.52
  -7  -7   8    0.82    0.52
   7   7  -7    2.69    0.54
  -7   7   7    2.03    0.41
   7  -7  -7    2.18    0.62
  -7  -7   7    1.74    0.55
  -7   7   6    0.81    0.32
  -7   7   6    0.35    0.21
   7   7  -6   -0.08    0.34
   7  -7  -6    0.63    0.46
  -7  -7   6    0.39    0.44
  -7   7   5    0.14    0.27
   7   7  -5   -0.10    0.26
  -7   7   5    0.30    0.19
  -7  -7   5   -0.48    0.34
   7  -7  -5    0.56    0.39
   7   7  -4    0.67    0.31
  -7   7   4    1.25    0.35
   7  -7  -4    1.62    0.42
   7  -7  -4    0.85    0.26
  -7  -7   4    1.19    0.41
   7   7  -3   30.82    1.42
  -7   7   3   30.49    1.59
   7   7  -3   32.57    1.64
   7  -7  -3   32.25    1.48
  -7  -7   3   31.95    1.55
   7  -7  -3   32.60    1.59
   7   7  -2    7.88    0.62
   7   7  -2    7.76    0.49
  -7   7   2    7.97    0.70
   7  -7  -2    8.12    0.56
   7  -7  -2    8.00    0.59
  -7  -7   2    7.97    0.59
   7   7  -1   -0.02    0.23
   7   7  -1    0.06    0.17
  -7   7   1   -0.34    0.30
  -7  -7   1   -0.02    0.19
   7  -7  -1    0.05    0.19
   7  -7  -1    0.04    0.20
   7   7   0    1.22    0.25
  -7   7   0    0.98    0.33
   7   7   0    1.42    0.33
   7  -7   0    1.10    0.27
  -7  -7   0    1.13    0.21
   7  -7   0    1.02    0.18
   7   7   1    0.22    0.23
  -7   7  -1    0.66    0.31
  -7  -7  -1    0.35    0.14
  -7  -7  -1    0.46    0.22
   7  -7   1    0.57    0.31
  -7   7  -2    5.45    0.58
   7   7   2    5.57    0.55
   7  -7   2    4.84    0.55
  -7  -7  -2    5.11    0.50
  -7   7  -3   43.55    2.17
   7   7   3   45.35    2.17
   7  -7   3   45.83    2.11
  -7  -7  -3   44.10    2.18
  -7   7  -4    0.68    0.35
   7   7   4    0.19    0.34
  -7  -7  -4    0.27    0.30
   7  -7   4    0.37    0.34
   7   7   5    0.60    0.33
  -7   7  -5    0.64    0.38
   7  -7   5    0.72    0.40
  -7  -7  -5    0.77    0.43
   7   7   6    0.31    0.33
  -7   7  -6   -0.53    0.33
  -7  -7  -6    0.26    0.41
   7  -7   6    0.55    0.38
   7   7   7    0.01    0.39
  -7   7  -7   -0.18    0.38
  -7  -7  -7   -0.54    0.51
   7  -7   7   -0.06    0.41
   7   7   8   -0.65    0.30
   7  -7   8    0.19    0.41
  -7  -7  -8   -0.73    0.51
   7   8  -8    0.11    0.40
  -7  -8   8   -0.24    0.46
   7  -8  -8   -0.25    0.45
   7   8  -7    0.25    0.35
  -7   8   7    0.23    0.30
  -7  -8   7   -0.20    0.46
   7  -8  -7    0.38    0.48
   7   8  -6   -0.12    0.32
  -7   8   6    0.65    0.31
  -7  -8   6    0.92    0.45
   7  -8  -6    0.41    0.48
  -7   8   5    0.78    0.23
  -7   8   5    0.79    0.35
   7   8  -5    0.62    0.32
  -7  -8   5    0.42    0.39
   7  -8  -5    0.74    0.46
  -7   8   4    2.43    0.43
   7   8  -4    2.61    0.45
  -7  -8   4    3.04    0.51
   7  -8  -4    3.45    0.53
   7  -8  -4    3.52    0.39
   7   8  -3    3.17    0.46
   7   8  -3    3.11    0.30
  -7   8   3    2.83    0.45
   7  -8  -3    3.82    0.42
  -7  -8   3    3.90    0.50
   7  -8  -3    2.60    0.44
   7   8  -2    1.55    0.34
   7   8  -2    1.49    0.25
  -7   8   2    1.67    0.43
   7  -8  -2    1.51    0.32
   7  -8  -2    1.40    0.30
  -7  -8   2    1.56    0.34
   7   8  -1   45.96    2.21
  -7   8   1   47.34    2.25
   7   8  -1   46.14    2.10
   7  -8  -1   44.37    2.05
   7  -8  -1   45.73    2.08
  -7  -8   1   47.10    2.02
  -7   8   0    2.11    0.42
   7   8   0    1.93    0.33
   7   8   0    2.25    0.38
  -7  -8   0    1.94    0.27
   7  -8   0    2.31    0.37
   7  -8   0    2.02    0.24
   7   8   1   22.74    1.26
  -7   8  -1   24.84    1.38
  -7  -8  -1   24.21    1.06
   7  -8   1   24.91    1.12
  -7  -8  -1   23.85    1.30
   7  -8   1   24.01    1.27
  -7   8  -2   15.22    1.05
   7   8   2   16.50    0.99
   7  -8   2   15.31    0.96
  -7  -8  -2   16.18    0.97
   7   8   3    0.13    0.33
  -7   8  -3    0.60    0.36
  -7  -8  -3    0.15    0.27
   7  -8   3    0.11    0.32
  -7   8  -4    0.59    0.36
   7   8   4    0.98    0.34
  -7  -8  -4    1.06    0.37
   7  -8   4    1.09    0.44
  -7   8  -5    0.53    0.40
   7   8   5    0.73    0.39
  -7  -8  -5    0.97    0.44
   7  -8   5    0.08    0.41
  -7   8  -6   -0.13    0.38
   7   8   6   -0.12    0.38
   7  -8   6    0.26    0.43
  -7  -8  -6   -0.84    0.42
   7   8   7    0.72    0.42
  -7   8  -7    0.38    0.43
  -7  -8  -7   -0.02    0.52
   7  -8   7    1.42    0.52
   7   8   8    0.30    0.45
   7  -8   8    0.52    0.51
  -7  -8  -8   -0.57    0.65
   7   9  -8    0.42    0.40
  -7  -9   8   -0.48    0.52
   7  -9  -8    0.02    0.57
  -7   9   7    3.62    0.53
   7   9  -7    2.97    0.56
   7  -9  -7    1.61    0.61
  -7  -9   7    1.74    0.57
  -7   9   6    2.08    0.45
   7   9  -6    0.73    0.37
   7  -9  -6    0.87    0.51
  -7  -9   6    0.88    0.49
   7   9  -5    2.24    0.47
  -7   9   5    3.72    0.55
   7  -9  -5    3.14    0.57
  -7  -9   5    2.59    0.56
   7   9  -4    1.90    0.40
  -7   9   4    1.31    0.39
   7  -9  -4    1.38    0.45
   7  -9  -4    1.43    0.29
  -7  -9   4    1.80    0.45
   7   9  -3    1.74    0.41
   7   9  -3    1.61    0.25
  -7   9   3    1.43    0.40
   7  -9  -3    1.44    0.30
  -7  -9   3    1.16    0.40
   7  -9  -3    0.73    0.36
  -7   9   2   25.22    1.39
   7   9  -2   24.49    1.22
   7   9  -2   25.36    1.40
   7  -9  -2   23.75    1.22
  -7  -9   2   24.83    1.29
   7  -9  -2   25.12    1.30
  -7   9   1    7.53    0.73
   7   9  -1    8.12    0.71
   7   9  -1    8.07    0.58
   7  -9  -1    8.43    0.63
  -7  -9   1    7.54    0.60
   7  -9  -1    7.25    0.57
   7   9   0   24.66    1.33
   7   9   0   24.22    1.25
  -7   9   0   24.60    1.36
   7  -9   0   23.54    1.24
   7  -9   0   23.25    1.14
  -7  -9   0   23.32    1.12
   7   9   1   16.79    1.00
  -7   9  -1   16.80    1.13
  -7  -9  -1   16.85    1.01
  -7  -9  -1   15.35    0.77
   7  -9   1   16.67    1.01
   7   9   2   16.23    1.00
  -7   9  -2   16.11    1.08
   7  -9   2   16.23    1.04
  -7  -9  -2   16.22    1.01
  -7   9  -3    6.71    0.70
   7   9   3    7.63    0.68
  -7  -9  -3    6.92    0.67
   7  -9   3    8.26    0.77
   7   9   4    1.32    0.42
  -7   9  -4    0.60    0.43
  -7  -9  -4    0.59    0.34
   7  -9   4    0.73    0.45
  -7   9  -5   -0.31    0.38
   7   9   5   -0.13    0.31
   7  -9   5   -0.22    0.38
  -7  -9  -5    0.07    0.37
   7   9   6   -0.15    0.36
  -7   9  -6   -0.53    0.40
   7  -9   6    0.24    0.42
  -7  -9  -6    0.32    0.45
  -7   9  -7    0.34    0.46
   7   9   7    0.86    0.50
   7  -9   7    0.31    0.48
  -7  -9  -7   -0.15    0.52
  -7  10   8    0.15    0.36
   7  10  -8    0.19    0.39
  -7 -10   8   -1.12    0.54
   7 -10  -8   -0.88    0.48
   7  10  -7    0.07    0.34
  -7  10   7    0.35    0.39
   7 -10  -7    0.34    0.60
  -7 -10   7    0.90    0.61
  -7  10   6    3.66    0.57
   7  10  -6    4.56    0.66
  -7 -10   6    4.50    0.76
   7 -10  -6    4.43    0.74
  -7  10   5    4.34    0.62
   7  10  -5    4.49    0.62
  -7 -10   5    4.26    0.68
   7 -10  -5    4.32    0.66
  -7  10   4    4.58    0.63
   7  10  -4    4.85    0.63
  -7 -10   4    6.41    0.69
   7 -10  -4    6.45    0.51
   7 -10  -4    5.87    0.68
   7  10  -3    3.79    0.55
  -7  10   3    3.12    0.57
   7 -10  -3    3.75    0.52
  -7 -10   3    3.95    0.56
   7 -10  -3    3.60    0.43
  -7  10   2   10.78    0.90
   7  10  -2   10.22    0.67
   7  10  -2    9.72    0.81
   7 -10  -2    9.04    0.71
   7 -10  -2   10.53    0.68
  -7 -10   2   10.42    0.79
  -7  10   1    1.97    0.48
   7  10  -1    1.35    0.31
   7  10  -1    1.52    0.42
   7 -10  -1    1.40    0.30
  -7 -10   1    1.30    0.33
   7 -10  -1    1.35    0.35
   7  10   0    7.28    0.63
  -7  10   0    6.62    0.72
  -7 -10   0    8.68    0.71
  -7 -10   0    6.69    0.53
   7 -10   0    7.40    0.64
  -7  10  -1   25.23    1.50
   7  10   1   25.06    1.36
   7 -10   1   24.56    1.32
  -7 -10  -1   25.05    1.40
  -7  10  -2    5.13    0.71
   7  10   2    5.52    0.64
  -7 -10  -2    5.31    0.61
   7 -10   2    5.94    0.67
  -7  10  -3    0.15    0.44
   7  10   3    1.18    0.40
  -7 -10  -3    1.04    0.35
   7 -10   3    0.90    0.38
  -7  10  -4    1.95    0.50
   7  10   4    1.84    0.49
  -7 -10  -4    1.58    0.43
   7 -10   4    1.73    0.45
   7  10   5    0.07    0.38
  -7  10  -5    0.31    0.45
  -7 -10  -5    0.73    0.48
   7 -10   5    0.57    0.42
   7  10   6   -0.26    0.40
  -7  10  -6   -0.35    0.42
  -7 -10  -6   -0.34    0.45
   7 -10   6    0.70    0.43
   7  10   7    0.80    0.56
   7 -10   7    1.22    0.54
  -7 -10  -7   -0.11    0.62
   7  11  -7    0.46    0.36
  -7  11   7    0.36    0.40
  -7 -11   7    0.07    0.61
   7 -11  -7   -0.12    0.50
   7  11  -6    2.30    0.49
  -7  11   6    3.00    0.57
   7 -11  -6    2.30    0.66
  -7 -11   6    2.08    0.59
  -7  11   5    2.19    0.52
   7  11  -5    1.95    0.49
   7 -11  -5    0.98    0.52
  -7 -11   5    2.77    0.63
   7  11  -4    3.19    0.54
  -7  11   4    2.09    0.48
  -7 -11   4    2.53    0.56
   7 -11  -4    3.20    0.57
  -7  11   3   -0.06    0.34
   7  11  -3   -0.33    0.25
   7 -11  -3   -0.56    0.33
   7 -11  -3   -0.16    0.22
  -7 -11   3   -0.41    0.35
   7  11  -2    5.36    0.52
   7  11  -2    6.61    0.70
  -7  11   2    4.42    0.65
  -7 -11   2    6.16    0.58
   7 -11  -2    4.78    0.49
   7 -11  -2    4.72    0.55
   7  11  -1   12.70    0.95
  -7  11   1   13.21    1.04
   7  11  -1   12.36    0.83
   7 -11  -1   13.34    0.86
  -7 -11   1   12.35    0.79
  -7  11   0   19.63    1.33
   7  11   0   20.87    1.17
  -7 -11   0   20.22    1.24
   7 -11   0   21.28    1.16
   7  11   1    0.66    0.35
  -7  11  -1    1.32    0.46
   7 -11   1    0.42    0.35
  -7 -11  -1    0.65    0.33
   7  11   2    3.99    0.57
  -7  11  -2    4.37    0.67
  -7 -11  -2    3.70    0.53
   7 -11   2    3.91    0.58
   7  11   3    2.90    0.54
  -7  11  -3    2.64    0.57
   7 -11   3    2.59    0.53
  -7 -11  -3    1.78    0.43
  -7  11  -4   -0.53    0.39
   7  11   4   -0.69    0.32
   7 -11   4    0.18    0.45
  -7 -11  -4   -0.02    0.38
   7  11   5    1.01    0.42
  -7  11  -5   -0.43    0.45
  -7 -11  -5    0.32    0.42
   7 -11   5   -0.21    0.38
  -7  11  -6   -0.38    0.46
   7  11   6   -0.24    0.38
   7 -11   6   -0.28    0.48
  -7 -11  -6   -0.88    0.45
   7  11   7    2.47    0.65
   7  12  -7    0.48    0.42
   7 -12  -7   -0.40    0.64
   7  12  -6    0.02    0.37
  -7  12   6    0.48    0.42
  -7 -12   6   -1.19    0.52
   7 -12  -6   -1.01    0.52
  -7  12   5    0.39    0.43
   7  12  -5    0.15    0.34
  -7 -12   5   -0.62    0.50
   7 -12  -5   -0.24    0.49
  -7  12   4    9.34    0.87
   7  12  -4    9.26    0.83
  -7 -12   4    7.13    0.82
   7 -12  -4    7.36    0.81
  -7  12   3    0.73    0.47
   7  12  -3    0.45    0.37
  -7 -12   3    0.35    0.42
   7 -12  -3    0.07    0.41
  -7  12   2    1.31    0.49
   7  12  -2    1.10    0.31
   7  12  -2    0.69    0.36
  -7 -12   2    0.67    0.35
   7 -12  -2    1.48    0.34
   7  12  -1    4.09    0.48
   7  12  -1    2.86    0.50
  -7  12   1    4.08    0.62
   7 -12  -1    3.27    0.46
  -7 -12   1    3.31    0.44
   7  12   0    1.08    0.35
  -7  12   0    0.91    0.44
  -7 -12   0    1.70    0.39
   7 -12   0    1.80    0.41
   7  12   1    0.11    0.28
  -7  12  -1   -0.18    0.38
   7 -12   1   -0.44    0.33
  -7 -12  -1   -0.27    0.24
  -7  12  -2    1.58    0.55
   7  12   2    2.22    0.49
  -7 -12  -2    1.14    0.41
   7 -12   2    1.02    0.44
   7  12   3    0.92    0.43
  -7  12  -3    1.09    0.53
   7 -12   3    1.12    0.48
  -7 -12  -3    0.59    0.40
  -7  12  -4    0.05    0.49
   7  12   4   -0.22    0.36
  -7 -12  -4   -0.35    0.40
   7 -12   4    0.39    0.49
   7  12   5   -0.34    0.42
  -7  12  -5   -0.63    0.45
   7 -12   5    0.36    0.51
  -7 -12  -5   -0.31    0.47
  -7  12  -6   -0.82    0.52
   7  12   6   -0.15    0.46
   7 -12   6    0.39    0.55
  -7 -12  -6   -0.16    0.52
  -7  13   6    0.75    0.47
   7  13  -6    0.36    0.40
   7 -13  -6   -1.74    0.53
  -7 -13   6   -0.58    0.51
  -7  13   5    0.54    0.43
   7  13  -5    0.73    0.40
  -7 -13   5   -0.93    0.50
   7 -13  -5   -1.78    0.50
   7  13  -4    1.41    0.43
  -7  13   4    2.01    0.55
  -7 -13   4    0.73    0.50
   7 -13  -4    0.65    0.52
  -7  13   3   11.53    0.98
   7  13  -3   12.67    0.98
  -7 -13   3   10.21    0.92
  -7  13   2    0.86    0.47
   7  13  -2    1.23    0.34
   7  13  -2    1.32    0.45
   7 -13  -2    0.94    0.32
  -7 -13   2    0.94    0.40
  -7  13   1   -0.32    0.39
   7  13  -1   -0.05    0.27
   7 -13  -1   -0.18    0.30
  -7 -13   1    0.42    0.30
   7  13   0    2.84    0.46
  -7  13   0    2.31    0.55
  -7 -13   0    3.48    0.56
   7 -13   0    3.66    0.54
   7  13   1    0.81    0.38
  -7  13  -1    0.78    0.50
   7 -13   1    0.84    0.38
  -7 -13  -1    0.08    0.30
   7  13   2    2.35    0.52
  -7  13  -2    2.72    0.62
  -7 -13  -2    1.58    0.46
   7 -13   2    2.34    0.54
  -7  13  -3    4.21    0.71
   7  13   3    4.95    0.72
   7 -13   3    4.96    0.73
  -7 -13  -3    4.19    0.68
  -7  13  -4    1.91    0.60
   7  13   4    1.60    0.52
   7 -13   4    1.83    0.57
  -7 -13  -4    1.18    0.54
   7  13   5    0.27    0.50
  -7  13  -5    0.64    0.58
   7 -13   5    0.82    0.49
  -7 -13  -5   -0.38    0.50
   7  14  -5    1.40    0.49
  -7  14   5    1.77    0.59
  -7 -14   5    0.52    0.62
  -7  14   4    0.66    0.46
   7  14  -4   -0.23    0.38
  -7 -14   4   -0.48    0.48
   7  14  -3    0.86    0.45
  -7  14   3    1.73    0.56
  -7 -14   3    0.88    0.49
  -7  14   2   -0.24    0.46
   7  14  -2   -0.48    0.36
   7  14  -1    4.59    0.58
  -7  14   1    4.69    0.70
  -7 -14   1    4.78    0.61
   7 -14  -1    5.33    0.61
  -7  14   0    0.01    0.48
   7  14   0    0.16    0.31
   7 -14   0    0.11    0.35
  -7 -14   0   -0.55    0.27
   7  14   1    8.98    0.84
  -7  14  -1    8.66    0.94
  -7 -14  -1    9.46    0.88
   7 -14   1    9.63    0.85
  -7  14  -2    3.96    0.72
   7  14   2    4.83    0.69
  -7 -14  -2    3.59    0.62
   7 -14   2    2.84    0.60
  -7  14  -3    1.56    0.59
   7  14   3    0.83    0.48
   7 -14   3    0.44    0.46
  -7 -14  -3    0.85    0.43
   7  14   4    0.58    0.42
  -7  14  -4    0.60    0.56
   7 -14   4    0.36    0.51
  -7 -14  -4    0.44    0.49
   7  15  -4    2.46    0.60
  -7  15   4    3.54    0.70
  -7 -15   4    2.24    0.67
   7  15  -3    1.94    0.53
  -7  15   3    2.50    0.63
  -7  15   2    3.09    0.63
  -7 -15   2    2.08    0.41
   7  15  -1    0.41    0.33
  -7  15   1   -0.06    0.50
  -7 -15   1    0.64    0.36
  -7  15   0   -0.03    0.49
   7  15   0    0.95    0.40
   7 -15   0    0.39    0.39
  -7 -15   0    0.04    0.29
   7  15   1    2.15    0.50
  -7  15  -1    2.20    0.63
  -7 -15  -1    3.19    0.59
   7 -15   1    2.30    0.52
  -7  15  -2    1.07    0.61
   7  15   2    1.40    0.49
   7 -15   2    2.19    0.56
  -7 -15  -2    0.83    0.47
   7  15   3    2.01    0.55
  -7  15  -3    2.02    0.65
   7 -15   3    1.44    0.55
  -7 -15  -3    1.49    0.55
  -7  16   2    0.99    0.55
  -7 -16   2    0.57    0.33
   7  16  -1    0.71    0.57
  -7  16   1   -0.64    0.41
  -7 -16   1    0.33    0.35
   7  16   0    0.53    0.39
  -7  16   0    0.55    0.53
  -7 -16   0   -0.18    0.37
  -7  16  -1    2.53    0.70
   7  16   1    3.01    0.59
   7 -16   1    3.23    0.58
  -7 -16  -1    1.96    0.54
  -7  16  -2   -0.19    0.52
   7  16   2   -0.11    0.39
  -7 -16  -2   -0.31    0.37
   7 -16   2    0.37    0.45
  -8   0   9   -0.39    0.38
   8   0  -9    0.62    0.50
  -8   0   8   12.42    0.93
   8   0  -8   13.04    1.07
  -8   0   7    0.36    0.31
   8   0  -7    0.06    0.38
   8   0  -6    0.41    0.34
  -8   0   6    0.29    0.29
  -8   0   5    0.01    0.08
   8   0  -5   -0.25    0.29
  -8   0   5   -0.04    0.19
  -8   0   4   28.90    1.43
  -8   0   4   30.81    1.33
   8   0  -4   32.44    1.57
  -8   0   3    0.04    0.17
  -8   0   3    0.09    0.14
   8   0  -3   -0.06    0.21
   8   0  -2   73.92    3.09
  -8   0   2   75.42    3.00
   8   0  -2   60.91    2.94
   8   0  -1    0.01    0.17
   8   0  -1   -0.46    0.13
  -8   0   1   -0.16    0.15
   8   0   0    4.08    0.35
   8   0   0    3.75    0.35
   8   0   0    4.19    0.30
  -8   0  -1   -0.08    0.09
   8   0   1   -0.13    0.17
   8   0   1   -0.10    0.19
   8   0   2    5.44    0.47
   8   0   2    5.50    0.43
  -8   0  -2    6.19    0.39
   8   0   3   -0.12    0.17
   8   0   3    0.16    0.21
  -8   0  -3    0.18    0.17
   8   0   4    0.60    0.27
   8   0   4    0.51    0.23
  -8   0  -4    0.48    0.24
  -8   0  -5    0.14    0.30
   8   0   5   -0.31    0.28
   8   0   5    0.20    0.25
   8   0   6    2.74    0.45
   8   0   6    2.70    0.41
  -8   0  -6    2.45    0.46
   8   0   7    0.09    0.27
  -8   0  -7   -0.17    0.35
   8   0   7   -0.10    0.34
  -8   0  -8   -0.09    0.41
   8   0   8    0.22    0.41
  -8   0  -9   -0.10    0.48
   8   0   9   -0.25    0.41
   8   1  -9    7.93    0.92
  -8   1   9    6.55    0.74
   8  -1  -9    7.49    0.91
  -8  -1   9    8.75    0.87
   8   1  -8    0.27    0.40
  -8   1   8   -0.02    0.32
  -8  -1   8   -0.05    0.35
   8  -1  -8    0.21    0.36
  -8   1   7    0.14    0.26
   8   1  -7    0.48    0.36
   8  -1  -7    0.08    0.37
  -8  -1   7    0.03    0.28
   8   1  -6    7.97    0.72
  -8   1   6    6.71    0.57
  -8  -1   6    6.72    0.63
   8  -1  -6    8.37    0.72
  -8   1   5   11.77    0.74
  -8   1   5   11.29    0.57
   8   1  -5   10.97    0.78
   8  -1  -5    9.93    0.81
  -8  -1   5   11.50    0.73
   8   1  -4   22.84    1.24
  -8   1   4   25.03    1.09
  -8   1   4   23.50    1.17
  -8  -1   4   23.96    1.20
   8  -1  -4   23.59    1.26
  -8   1   3   -0.02    0.15
   8   1  -3    0.08    0.24
   8  -1  -3   -0.26    0.20
  -8  -1   3    0.20    0.16
  -8  -1   3    0.28    0.11
   8  -1  -3    0.02    0.19
   8   1  -2    2.69    0.34
  -8   1   2    2.10    0.26
   8   1  -2    1.91    0.28
   8  -1  -2    1.99    0.33
  -8  -1   2    2.75    0.24
   8  -1  -2    1.77    0.28
   8   1  -1   86.10    3.60
  -8   1   1   76.26    3.55
   8   1  -1   92.92    3.44
  -8  -1   1   87.65    3.52
   8  -1  -1   80.81    3.44
   8  -1  -1   73.72    3.56
  -8   1   0    2.97    0.32
   8   1   0    2.98    0.30
   8   1   0    3.94    0.31
   8   1   0    3.87    0.32
   8  -1   0    3.24    0.26
   8  -1   0    3.42    0.35
  -8   1  -1    4.14    0.26
  -8   1  -1    3.20    0.35
   8   1   1    3.42    0.35
   8   1   1    3.85    0.33
   8  -1   1    4.00    0.38
  -8  -1  -1    4.28    0.31
   8   1   2    3.39    0.31
   8   1   2    3.00    0.36
  -8   1  -2    3.61    0.27
   8  -1   2    3.26    0.40
  -8  -1  -2    3.41    0.30
   8  -1   2    3.23    0.35
   8   1   3    0.67    0.25
  -8   1  -3    1.44    0.23
   8   1   3    1.11    0.22
   8  -1   3    1.10    0.25
  -8  -1  -3    1.11    0.24
   8  -1   3    0.99    0.26
  -8   1  -4    1.20    0.27
   8   1   4    0.82    0.29
   8   1   4    0.99    0.24
  -8  -1  -4    0.54    0.27
   8  -1   4    0.71    0.25
   8  -1   4    0.84    0.29
   8   1   5    2.97    0.44
  -8   1  -5    3.03    0.42
   8   1   5    2.99    0.36
  -8  -1  -5    3.13    0.45
   8  -1   5    2.95    0.41
   8  -1   5    2.67    0.43
  -8   1  -6    0.32    0.31
   8   1   6   -0.03    0.33
   8   1   6    0.11    0.22
   8  -1   6   -0.20    0.27
   8  -1   6    0.26    0.35
  -8  -1  -6   -0.05    0.34
  -8   1  -7   -0.21    0.33
   8   1   7    0.11    0.36
  -8  -1  -7   -0.06    0.36
   8  -1   7    0.10    0.29
   8  -1   7   -0.07    0.33
  -8   1  -8    0.40    0.36
   8   1   8    0.35    0.39
   8  -1   8   -0.12    0.33
   8  -1   8    0.20    0.32
  -8  -1  -8   -0.56    0.41
   8   1   9   -0.59    0.36
  -8  -1  -9   -0.31    0.50
   8   2  -9    4.25    0.70
  -8   2   9    3.97    0.60
   8  -2  -9    4.02    0.65
  -8  -2   9    4.32    0.68
  -8   2   8    1.38    0.39
   8   2  -8    0.94    0.42
   8  -2  -8    1.45    0.45
  -8  -2   8    2.04    0.49
   8   2  -7    0.67    0.40
  -8   2   7    0.43    0.29
   8  -2  -7    1.05    0.42
  -8  -2   7    0.24    0.31
  -8   2   6   17.78    1.06
   8   2  -6   19.90    1.18
  -8  -2   6   19.36    1.12
   8  -2  -6   20.56    1.23
   8   2  -5    8.90    0.71
  -8   2   5    7.91    0.59
  -8   2   5    8.94    0.52
  -8  -2   5    9.07    0.66
   8  -2  -5    8.93    0.71
  -8   2   4    1.62    0.30
   8   2  -4    1.27    0.33
  -8   2   4    1.51    0.22
   8  -2  -4    1.37    0.33
  -8  -2   4    1.11    0.26
  -8   2   3    3.81    0.36
   8   2  -3    3.34    0.38
   8  -2  -3    3.38    0.38
   8  -2  -3    3.29    0.37
  -8  -2   3    3.50    0.37
   8   2  -2    6.59    0.49
  -8   2   2    5.12    0.48
   8  -2  -2    4.56    0.46
  -8  -2   2    5.33    0.41
   8  -2  -2    5.32    0.43
  -8  -2   2    6.15    0.33
   8   2  -1    2.22    0.30
  -8   2   1    1.86    0.29
   8   2  -1    2.39    0.30
   8   2  -1    2.21    0.24
   8  -2  -1    1.66    0.21
   8  -2  -1    2.40    0.31
  -8   2   0   19.27    0.98
   8   2   0   20.46    0.96
   8   2   0   17.70    0.93
   8   2   0   19.30    0.90
   8  -2   0   18.65    0.86
   8  -2   0   18.87    0.93
   8   2   1   42.06    1.81
   8   2   1   42.32    1.93
  -8   2  -1   42.30    1.95
  -8   2  -1   44.64    1.84
   8  -2   1   42.26    1.87
  -8   2  -2    2.78    0.23
   8   2   2    2.66    0.33
  -8   2  -2    1.93    0.31
   8   2   2    2.49    0.25
  -8  -2  -2    3.24    0.31
   8  -2   2    1.95    0.30
   8   2   3    0.15    0.21
  -8   2  -3    0.00    0.20
   8   2   3    0.06    0.14
  -8   2  -3   -0.06    0.14
  -8  -2  -3   -0.07    0.17
   8  -2   3   -0.06    0.22
   8   2   4    1.05    0.34
  -8   2  -4    0.51    0.25
   8   2   4    0.94    0.22
  -8   2  -4    0.80    0.23
   8  -2   4    0.93    0.28
   8  -2   4    0.65    0.26
  -8  -2  -4    0.77    0.30
  -8   2  -5    0.09    0.25
   8   2   5    0.36    0.31
   8   2   5    0.10    0.19
  -8  -2  -5    0.27    0.31
   8  -2   5    0.07    0.30
   8  -2   5    0.15    0.27
  -8   2  -6   12.18    0.83
   8   2   6   12.50    0.76
  -8   2  -6   10.44    0.79
   8   2   6   12.37    0.91
   8  -2   6   11.76    0.82
  -8  -2  -6   11.87    0.93
  -8   2  -7   -0.16    0.29
   8   2   7   -0.16    0.31
  -8   2  -7    0.72    0.29
   8  -2   7    0.04    0.32
  -8  -2  -7   -0.44    0.37
   8   2   8   -0.47    0.37
  -8   2  -8    0.37    0.29
  -8  -2  -8    0.05    0.48
   8  -2   8    0.29    0.36
  -8   2  -9    0.04    0.31
   8   2   9    0.22    0.40
  -8  -2  -9   -0.88    0.49
   8   3  -9    1.39    0.55
  -8   3   9    0.19    0.37
   8  -3  -9    0.44    0.45
  -8  -3   9   -0.05    0.44
  -8   3   8   -0.18    0.28
   8   3  -8    0.88    0.41
  -8  -3   8    0.60    0.42
   8  -3  -8    0.89    0.49
   8   3  -7   23.53    1.42
  -8   3   7   21.70    1.22
   8  -3  -7   22.82    1.42
  -8  -3   7   22.96    1.30
  -8   3   6    1.95    0.33
  -8   3   6    2.59    0.31
   8   3  -6    1.95    0.48
  -8  -3   6    1.11    0.35
   8  -3  -6    2.33    0.50
  -8   3   5    0.18    0.19
   8   3  -5   -0.01    0.29
  -8   3   5   -0.04    0.20
  -8  -3   5   -0.11    0.25
   8  -3  -5   -0.36    0.32
  -8   3   4    2.11    0.31
  -8   3   4    2.15    0.28
   8   3  -4    1.64    0.34
  -8  -3   4    1.74    0.32
   8  -3  -4    2.17    0.38
  -8   3   3    0.26    0.22
   8   3  -3    0.40    0.23
  -8  -3   3    0.28    0.20
   8  -3  -3    0.23    0.25
   8  -3  -3    0.36    0.24
   8   3  -2    1.76    0.29
  -8   3   2    1.66    0.30
   8   3  -2    1.55    0.17
   8  -3  -2    1.27    0.25
   8  -3  -2    1.42    0.28
  -8  -3   2    2.12    0.28
  -8   3   1   12.45    0.74
   8   3  -1   13.01    0.62
   8   3  -1   12.82    0.71
  -8  -3   1   12.08    0.65
   8  -3  -1   11.45    0.69
   8  -3  -1   10.85    0.61
   8   3   0   16.64    0.81
  -8   3   0   17.38    0.92
   8   3   0   17.81    0.88
   8   3   0   15.39    0.82
   8  -3   0   16.73    0.86
   8  -3   0   16.95    0.75
   8   3   1   14.62    0.78
   8   3   1   12.99    0.78
   8   3   1   14.37    0.70
  -8   3  -1   14.34    0.84
   8  -3   1   15.49    0.80
  -8   3  -2   20.52    0.88
  -8   3  -2   19.68    0.87
  -8   3  -2   19.18    1.06
   8   3   2   19.75    0.91
   8   3   2   20.65    1.06
   8  -3   2   20.13    1.02
  -8  -3  -2   20.84    1.03
  -8   3  -3    0.31    0.26
  -8   3  -3    0.55    0.15
   8   3   3    0.49    0.22
   8   3   3    0.41    0.14
   8  -3   3    0.35    0.27
  -8  -3  -3    0.30    0.19
  -8   3  -4    0.51    0.30
   8   3   4    0.23    0.15
  -8   3  -4    0.35    0.19
   8   3   4    0.28    0.28
  -8  -3  -4    0.25    0.27
   8  -3   4    0.43    0.30
   8   3   5    0.12    0.17
  -8   3  -5    0.26    0.24
  -8   3  -5   -0.25    0.26
   8   3   5   -0.40    0.29
   8  -3   5   -0.04    0.27
  -8  -3  -5    0.08    0.34
  -8   3  -6    2.66    0.37
   8   3   6    1.81    0.42
  -8   3  -6    2.30    0.44
   8  -3   6    2.20    0.44
  -8  -3  -6    2.73    0.53
  -8   3  -7    0.21    0.31
   8   3   7    0.38    0.39
   8  -3   7    0.26    0.35
  -8  -3  -7   -0.25    0.42
   8   3   8   -0.27    0.39
  -8   3  -8    0.55    0.34
   8  -3   8    0.01    0.36
  -8  -3  -8   -0.83    0.48
   8   3   9   -0.57    0.39
  -8  -3  -9   -0.18    0.58
   8  -3   9    0.44    0.40
   8   4  -9    3.64    0.66
  -8  -4   9    2.19    0.59
   8  -4  -9    3.70    0.71
  -8   4   8   -0.30    0.26
   8   4  -8    0.51    0.41
  -8  -4   8    0.26    0.39
   8  -4  -8   -0.10    0.42
   8   4  -7    3.87    0.61
  -8   4   7    3.66    0.47
   8  -4  -7    3.69    0.57
  -8  -4   7    2.60    0.50
  -8   4   6    3.24    0.42
   8   4  -6    3.33    0.52
  -8   4   6    3.04    0.37
   8  -4  -6    2.33    0.49
  -8  -4   6    2.76    0.47
   8   4  -5   11.76    0.86
  -8   4   5   11.96    0.73
  -8   4   5   11.70    0.73
   8  -4  -5   12.07    0.88
  -8  -4   5   11.52    0.84
  -8   4   4    0.33    0.23
   8   4  -4   -0.36    0.22
  -8  -4   4    0.14    0.27
   8  -4  -4    0.14    0.29
   8  -4  -4    0.25    0.24
  -8   4   3    2.73    0.36
   8   4  -3    2.89    0.40
   8  -4  -3    3.04    0.37
   8  -4  -3    2.49    0.34
  -8  -4   3    2.37    0.32
  -8   4   2    7.47    0.57
   8   4  -2    6.69    0.55
   8   4  -2    7.75    0.42
  -8  -4   2    8.54    0.52
   8  -4  -2    7.70    0.52
   8  -4  -2    6.88    0.56
   8   4  -1    0.05    0.19
   8   4  -1    0.24    0.14
  -8   4   1    0.16    0.27
   8  -4  -1    0.26    0.20
   8  -4  -1    0.37    0.15
  -8  -4   1    0.38    0.17
  -8   4   0   32.72    1.38
  -8   4   0   32.88    1.57
   8   4   0   33.06    1.49
   8   4   0   32.18    1.54
   8  -4   0   32.18    1.38
   8  -4   0   31.57    1.48
  -8  -4   0   31.56    1.41
  -8   4  -1   45.53    2.07
   8   4   1   44.29    2.02
   8   4   1   43.33    1.85
   8  -4   1   44.71    1.97
  -8  -4  -1   44.42    2.06
   8   4   2    0.13    0.12
   8   4   2   -0.12    0.21
  -8   4  -2    0.21    0.22
  -8  -4  -2    0.11    0.19
   8  -4   2    0.20    0.22
   8   4   3    3.37    0.41
  -8   4  -3    4.51    0.26
  -8   4  -3    3.34    0.43
   8   4   3    3.83    0.27
  -8  -4  -3    3.67    0.43
   8  -4   3    3.72    0.43
  -8   4  -4    0.06    0.25
   8   4   4    0.09    0.13
  -8   4  -4    0.19    0.16
   8   4   4   -0.09    0.27
  -8  -4  -4    0.02    0.28
   8  -4   4    0.12    0.27
  -8   4  -5    0.18    0.27
  -8   4  -5    0.37    0.22
   8   4   5    0.10    0.30
   8  -4   5   -0.02    0.30
  -8  -4  -5    0.22    0.36
  -8   4  -6    3.70    0.52
   8   4   6    2.77    0.53
   8  -4   6    2.28    0.48
  -8  -4  -6    3.04    0.58
   8   4   7    1.17    0.45
  -8   4  -7    0.55    0.36
   8  -4   7    1.12    0.42
  -8  -4  -7    0.15    0.47
   8   4   8   -0.18    0.34
  -8   4  -8    0.31    0.37
  -8  -4  -8   -0.24    0.47
   8  -4   8    0.58    0.41
  -8  -4  -9   -0.38    0.60
   8   5  -9    0.74    0.47
   8  -5  -9    0.58    0.47
  -8  -5   9    0.31    0.45
   8   5  -8    3.70    0.61
  -8   5   8    4.55    0.84
   8  -5  -8    5.14    0.75
  -8  -5   8    4.53    0.69
   8   5  -7    1.67    0.48
  -8   5   7    0.91    0.29
   8  -5  -7    1.12    0.51
  -8  -5   7    0.25    0.41
  -8   5   6    8.02    0.60
   8   5  -6    7.51    0.78
  -8   5   6    7.89    0.62
  -8  -5   6    8.12    0.77
   8  -5  -6    7.14    0.75
  -8   5   5    7.08    0.54
   8   5  -5    6.67    0.64
  -8   5   5    6.19    0.53
   8  -5  -5    7.24    0.70
  -8  -5   5    5.87    0.61
   8   5  -4    0.31    0.27
  -8   5   4    0.22    0.26
   8  -5  -4    0.19    0.33
   8  -5  -4    0.29    0.23
  -8  -5   4    0.77    0.32
  -8   5   3    0.96    0.31
   8   5  -3    0.86    0.11
   8   5  -3    0.38    0.24
  -8  -5   3    0.79    0.28
   8  -5  -3    0.65    0.29
   8  -5  -3    0.94    0.28
   8   5  -2    4.14    0.29
   8   5  -2    3.29    0.43
  -8   5   2    2.96    0.41
  -8  -5   2    4.57    0.41
   8  -5  -2    3.91    0.37
   8  -5  -2    3.68    0.38
  -8   5   1    1.37    0.33
   8   5  -1    1.13    0.28
   8   5  -1    1.46    0.22
   8  -5  -1    1.40    0.21
   8  -5  -1    1.67    0.31
  -8  -5   1    1.33    0.23
  -8   5   0    1.66    0.37
   8   5   0    1.48    0.25
   8   5   0    1.92    0.30
   8  -5   0    1.73    0.14
  -8  -5   0    1.19    0.20
   8  -5   0    1.16    0.28
  -8   5  -1    9.30    0.71
   8   5   1    9.78    0.64
  -8  -5  -1   10.39    0.51
   8  -5   1    9.30    0.66
  -8  -5  -1   10.22    0.65
  -8   5  -2    2.98    0.41
   8   5   2    2.61    0.35
   8  -5   2    3.10    0.41
  -8  -5  -2    3.23    0.40
   8   5   3   -0.25    0.25
  -8   5  -3    0.15    0.30
   8   5   3    0.23    0.11
  -8   5  -3    0.28    0.07
   8  -5   3    0.20    0.27
  -8  -5  -3    0.35    0.22
  -8   5  -4    6.79    0.43
  -8   5  -4    5.64    0.60
   8   5   4    7.01    0.62
   8  -5   4    6.19    0.63
  -8  -5  -4    6.05    0.59
   8   5   5    0.33    0.30
  -8   5  -5   -0.42    0.29
   8  -5   5    0.06    0.35
  -8  -5  -5    0.28    0.35
   8   5   6   -0.19    0.27
  -8   5  -6   -0.49    0.29
   8  -5   6    0.31    0.36
  -8  -5  -6   -0.17    0.41
   8   5   7    0.96    0.44
  -8   5  -7    1.15    0.41
  -8  -5  -7    1.52    0.58
   8  -5   7    1.40    0.46
  -8   5  -8    0.44    0.39
   8   5   8    0.65    0.42
  -8  -5  -8    0.09    0.58
   8  -5   8    0.37    0.42
   8   6  -9    2.05    0.55
  -8  -6   9    0.34    0.51
   8  -6  -9    0.88    0.55
   8   6  -8    0.95    0.41
   8  -6  -8    1.72    0.57
  -8  -6   8    1.17    0.55
  -8   6   7    2.80    0.42
   8   6  -7    3.19    0.57
  -8   6   7    3.66    0.45
  -8  -6   7    3.27    0.57
   8  -6  -7    2.33    0.53
  -8   6   6    0.08    0.20
  -8   6   6    0.30    0.26
   8   6  -6    0.54    0.36
   8  -6  -6    0.00    0.38
  -8  -6   6    0.29    0.41
  -8   6   5   11.87    0.80
   8   6  -5   11.94    0.91
  -8   6   5   14.14    0.79
   8  -6  -5   12.90    0.95
  -8  -6   5   11.33    0.91
   8   6  -4   16.72    1.06
  -8   6   4   18.45    1.05
   8  -6  -4   18.46    0.99
   8  -6  -4   18.22    1.09
  -8  -6   4   20.20    1.10
  -8   6   3   10.09    0.73
   8   6  -3    9.37    0.50
   8   6  -3   10.24    0.73
   8  -6  -3    9.72    0.65
   8  -6  -3   10.17    0.70
  -8  -6   3   10.13    0.71
  -8   6   2    0.28    0.29
   8   6  -2    0.26    0.23
   8   6  -2    0.16    0.14
   8  -6  -2    0.30    0.23
   8  -6  -2    0.48    0.23
  -8  -6   2    0.28    0.21
   8   6  -1    0.90    0.28
   8   6  -1    1.02    0.20
  -8   6   1    0.72    0.32
   8  -6  -1    0.93    0.20
  -8  -6   1    0.72    0.22
   8  -6  -1    1.05    0.25
   8   6   0    5.94    0.53
  -8   6   0    5.99    0.57
   8   6   0    5.19    0.44
   8  -6   0    5.58    0.35
   8  -6   0    5.60    0.49
   8  -6   0    6.35    0.32
  -8  -6   0    5.41    0.40
   8   6   1    0.26    0.21
  -8   6  -1    0.08    0.27
  -8  -6  -1   -0.15    0.18
   8  -6   1    0.28    0.27
  -8  -6  -1    0.32    0.14
  -8   6  -2    1.76    0.35
   8   6   2    1.63    0.31
  -8  -6  -2    1.78    0.16
   8  -6   2    1.55    0.37
  -8  -6  -2    1.41    0.30
   8   6   3    7.82    0.66
  -8   6  -3    7.41    0.70
  -8  -6  -3    6.40    0.59
   8  -6   3    8.12    0.69
  -8   6  -4    0.01    0.26
   8   6   4   -0.22    0.29
  -8  -6  -4    0.11    0.27
   8  -6   4    0.30    0.36
   8   6   5    0.46    0.32
  -8   6  -5    0.94    0.39
  -8  -6  -5    0.83    0.39
   8  -6   5    1.00    0.39
  -8   6  -6    0.69    0.41
   8   6   6    0.93    0.38
   8  -6   6    0.47    0.41
  -8  -6  -6    0.16    0.45
   8   6   7   -0.40    0.33
  -8   6  -7   -0.38    0.35
   8  -6   7    0.06    0.39
  -8  -6  -7   -0.96    0.48
   8   6   8   -0.13    0.44
  -8   6  -8   -0.50    0.32
   8  -6   8    0.16    0.40
  -8  -6  -8   -1.11    0.49
   8   7  -9    1.42    0.48
   8  -7  -9    1.04    0.54
   8   7  -8    4.18    0.67
  -8  -7   8    3.05    0.67
   8  -7  -8    2.47    0.60
   8   7  -7    0.31    0.35
  -8   7   7    0.66    0.32
  -8  -7   7    0.68    0.47
   8  -7  -7    0.33    0.42
  -8   7   6    0.19    0.21
   8   7  -6    0.51    0.35
  -8   7   6    0.51    0.30
   8  -7  -6   -0.46    0.41
  -8  -7   6    0.37    0.38
  -8   7   5    0.11    0.19
  -8   7   5   -0.10    0.27
   8   7  -5   -0.04    0.26
  -8  -7   5    0.31    0.39
   8  -7  -5    0.24    0.39
   8   7  -4    9.48    0.77
  -8   7   4   10.32    0.78
  -8  -7   4   10.76    0.78
   8  -7  -4    9.75    0.68
   8  -7  -4   11.79    0.84
   8   7  -3    0.21    0.13
  -8   7   3    0.47    0.34
   8   7  -3    0.07    0.26
  -8  -7   3   -0.11    0.28
   8  -7  -3   -0.04    0.23
   8  -7  -3   -0.15    0.28
   8   7  -2    1.38    0.33
  -8   7   2    1.46    0.38
   8   7  -2    1.81    0.24
   8  -7  -2    1.97    0.32
  -8  -7   2    1.56    0.31
   8  -7  -2    1.72    0.32
   8   7  -1   62.68    2.92
   8   7  -1   61.16    2.78
  -8   7   1   65.27    2.93
   8  -7  -1   63.28    2.78
  -8  -7   1   64.69    2.70
   8  -7  -1   63.98    2.74
   8   7   0    4.87    0.44
   8   7   0    4.28    0.49
  -8   7   0    5.25    0.59
   8  -7   0    4.74    0.47
  -8  -7   0    4.93    0.40
   8  -7   0    4.79    0.32
   8   7   1    7.87    0.59
  -8   7  -1    7.07    0.69
   8  -7   1    7.43    0.65
  -8  -7  -1    7.06    0.43
  -8  -7  -1    8.55    0.61
  -8   7  -2    1.68    0.41
   8   7   2    1.76    0.37
  -8  -7  -2    2.17    0.21
   8  -7   2    2.71    0.46
  -8  -7  -2    1.68    0.36
   8   7   3    3.58    0.51
  -8   7  -3    3.26    0.49
   8  -7   3    4.04    0.52
  -8  -7  -3    3.06    0.45
  -8   7  -4    3.13    0.50
   8   7   4    3.61    0.50
   8  -7   4    3.22    0.50
  -8  -7  -4    3.32    0.48
   8   7   5    1.65    0.48
  -8   7  -5    1.22    0.44
   8  -7   5    1.27    0.41
  -8  -7  -5    1.80    0.49
  -8   7  -6    0.20    0.40
   8   7   6    0.83    0.38
   8  -7   6    0.81    0.44
  -8  -7  -6    0.49    0.49
   8   7   7    0.90    0.46
  -8   7  -7    0.04    0.42
   8  -7   7    0.37    0.42
  -8  -7  -7    0.36    0.51
   8   7   8    0.00    0.38
  -8  -7  -8   -0.10    0.64
   8  -7   8    0.41    0.44
   8   8  -8    1.29    0.51
   8  -8  -8    1.74    0.63
  -8  -8   8    1.01    0.58
  -8   8   7    3.20    0.50
   8   8  -7    2.47    0.52
   8  -8  -7    2.83    0.67
  -8  -8   7    2.99    0.63
   8   8  -6    1.66    0.44
  -8   8   6    0.38    0.31
  -8  -8   6    1.18    0.49
   8  -8  -6    1.00    0.51
  -8   8   5    0.47    0.33
   8   8  -5    0.39    0.32
  -8   8   5    0.61    0.23
  -8  -8   5    0.09    0.38
   8  -8  -5    0.35    0.43
  -8   8   4    2.62    0.46
   8   8  -4    3.07    0.49
   8  -8  -4    2.64    0.39
  -8  -8   4    2.67    0.53
   8  -8  -4    2.98    0.50
  -8   8   3    0.32    0.33
   8   8  -3    0.30    0.34
   8   8  -3    0.23    0.17
   8  -8  -3    0.15    0.31
   8  -8  -3    0.58    0.28
  -8  -8   3    0.62    0.34
   8   8  -2   26.17    1.29
   8   8  -2   26.19    1.44
  -8   8   2   28.35    1.49
  -8  -8   2   28.05    1.34
   8  -8  -2   26.91    1.35
   8  -8  -2   26.79    1.32
  -8   8   1    1.14    0.40
   8   8  -1    0.92    0.35
   8   8  -1    1.17    0.26
   8  -8  -1    1.37    0.33
   8  -8  -1    1.42    0.26
  -8  -8   1    1.48    0.30
   8   8   0    2.43    0.35
   8   8   0    1.95    0.38
  -8   8   0    2.38    0.47
  -8  -8   0    2.03    0.28
   8  -8   0    2.25    0.24
   8  -8   0    2.10    0.39
  -8   8  -1   20.40    1.19
   8   8   1   19.97    1.08
  -8  -8  -1   19.35    1.11
  -8  -8  -1   17.66    0.86
   8  -8   1   18.57    1.06
   8   8   2    0.60    0.32
  -8   8  -2    0.67    0.38
   8  -8   2    0.01    0.31
  -8  -8  -2    0.66    0.29
   8   8   3    8.05    0.71
  -8   8  -3    6.94    0.74
  -8  -8  -3    8.29    0.69
   8  -8   3    6.45    0.69
  -8   8  -4    2.05    0.50
   8   8   4    3.67    0.54
  -8  -8  -4    2.82    0.48
   8  -8   4    1.97    0.49
   8   8   5    1.10    0.42
  -8   8  -5    0.35    0.41
  -8  -8  -5    0.82    0.44
   8  -8   5    1.06    0.43
   8   8   6    3.00    0.59
  -8   8  -6    1.70    0.50
   8  -8   6    1.98    0.51
  -8  -8  -6    1.25    0.51
  -8   8  -7   -0.87    0.37
   8   8   7    0.57    0.47
  -8  -8  -7   -1.17    0.49
   8  -8   7    0.24    0.43
   8   8   8   -0.32    0.40
   8  -8   8   -0.26    0.44
  -8  -8  -8   -0.90    0.55
   8   9  -8    1.09    0.46
  -8  -9   8    2.14    0.71
   8  -9  -8    0.60    0.53
   8   9  -7    0.12    0.33
  -8   9   7    0.80    0.39
  -8  -9   7   -0.08    0.43
   8  -9  -7    0.88    0.57
  -8   9   6   -0.41    0.29
   8   9  -6    0.19    0.34
  -8  -9   6   -0.26    0.40
   8  -9  -6    0.54    0.47
   8   9  -5    4.13    0.59
  -8   9   5    2.89    0.49
   8  -9  -5    2.00    0.53
   8  -9  -5    3.05    0.39
  -8  -9   5    2.76    0.61
   8   9  -4    0.50    0.32
  -8   9   4    0.18    0.36
  -8  -9   4    0.35    0.35
   8  -9  -4    0.04    0.36
   8  -9  -4    0.28    0.24
   8   9  -3    3.59    0.54
  -8   9   3    3.02    0.53
   8  -9  -3    3.06    0.41
   8  -9  -3    2.30    0.43
  -8  -9   3    2.72    0.50
   8   9  -2    1.59    0.28
  -8   9   2    1.17    0.47
   8   9  -2    0.51    0.31
   8  -9  -2    0.85    0.30
  -8  -9   2    1.04    0.36
   8  -9  -2    0.88    0.32
  -8   9   1   14.01    1.07
   8   9  -1   15.69    0.88
   8   9  -1   16.33    1.01
   8  -9  -1   14.96    0.91
  -8  -9   1   14.98    0.86
   8  -9  -1   13.83    0.82
   8   9   0   42.95    2.05
  -8   9   0   44.67    2.18
   8   9   0   44.10    2.14
  -8  -9   0   42.75    1.88
   8  -9   0   42.14    2.01
  -8   9  -1   12.09    0.96
   8   9   1   11.21    0.81
  -8  -9  -1   12.54    0.84
   8  -9   1   11.98    0.87
   8   9   2   20.57    1.19
  -8   9  -2   21.48    1.34
   8  -9   2   21.43    1.20
  -8  -9  -2   20.14    1.21
   8   9   3    0.02    0.29
  -8   9  -3   -0.07    0.39
   8  -9   3    0.00    0.34
  -8  -9  -3   -0.15    0.25
   8   9   4    4.09    0.60
  -8   9  -4    4.06    0.61
  -8  -9  -4    2.85    0.52
   8  -9   4    3.17    0.54
  -8   9  -5    1.55    0.51
   8   9   5    1.98    0.50
   8  -9   5    2.02    0.50
  -8  -9  -5    1.48    0.49
   8   9   6    0.03    0.38
  -8   9  -6   -0.58    0.43
  -8  -9  -6   -0.17    0.51
   8  -9   6    0.54    0.47
   8   9   7   -0.13    0.35
  -8   9  -7   -0.83    0.42
   8  -9   7    0.03    0.43
  -8  -9  -7   -1.23    0.52
  -8  10   7    0.77    0.39
   8  10  -7    0.45    0.40
   8 -10  -7    0.71    0.52
  -8 -10   7   -0.11    0.57
  -8  10   6    2.11    0.48
   8  10  -6    2.41    0.51
  -8 -10   6    1.55    0.58
   8 -10  -6    1.45    0.59
  -8  10   5    0.44    0.37
   8  10  -5    0.03    0.34
   8 -10  -5    0.19    0.43
  -8 -10   5    0.07    0.39
   8  10  -4    1.34    0.42
  -8  10   4    1.51    0.44
  -8 -10   4    0.40    0.44
   8 -10  -4    0.74    0.46
   8 -10  -4    1.27    0.31
  -8  10   3   -0.08    0.35
   8  10  -3    0.36    0.30
   8 -10  -3   -0.01    0.34
   8 -10  -3   -0.26    0.22
  -8 -10   3    0.08    0.37
   8  10  -2    0.62    0.34
   8  10  -2    0.61    0.23
  -8  10   2    0.80    0.44
   8 -10  -2    0.86    0.31
   8 -10  -2    0.23    0.31
  -8 -10   2    0.44    0.34
   8  10  -1   20.40    1.14
  -8  10   1   22.09    1.36
   8  10  -1   21.58    1.27
   8 -10  -1   21.36    1.17
  -8 -10   1   21.88    1.12
   8  10   0   29.56    1.53
  -8  10   0   29.61    1.64
   8  10   0   29.66    1.60
   8 -10   0   29.13    1.50
  -8 -10   0   29.73    1.61
  -8 -10   0   29.05    1.36
   8  10   1   32.28    1.64
  -8  10  -1   30.84    1.71
  -8 -10  -1   30.84    1.68
   8 -10   1   31.63    1.62
   8  10   2    0.09    0.28
  -8  10  -2    0.10    0.43
   8 -10   2   -0.24    0.34
  -8 -10  -2    0.13    0.26
  -8  10  -3    5.65    0.75
   8  10   3    6.43    0.68
  -8 -10  -3    4.83    0.62
   8 -10   3    6.04    0.67
  -8  10  -4    0.39    0.48
   8  10   4   -0.07    0.34
  -8 -10  -4    0.32    0.38
   8 -10   4    0.05    0.36
   8  10   5   -0.20    0.39
  -8  10  -5    0.12    0.45
  -8 -10  -5    0.22    0.44
   8 -10   5   -0.07    0.38
  -8  10  -6    1.65    0.58
   8  10   6    0.87    0.47
   8 -10   6    1.20    0.52
  -8 -10  -6    0.95    0.53
   8  10   7    0.41    0.46
  -8  10  -7   -0.23    0.57
   8 -10   7    0.96    0.49
  -8 -10  -7   -0.80    0.49
  -8  11   7    1.06    0.43
   8  11  -7    1.64    0.49
  -8 -11   7    1.00    0.66
   8 -11  -7   -0.74    0.52
   8  11  -6   -0.13    0.32
  -8  11   6    0.87    0.39
  -8 -11   6   -0.24    0.48
   8 -11  -6   -0.48    0.51
  -8  11   5    0.36    0.36
   8  11  -5    0.65    0.40
   8 -11  -5   -0.13    0.47
  -8 -11   5    0.22    0.50
   8  11  -4    1.85    0.43
  -8  11   4    1.41    0.43
   8 -11  -4    2.14    0.52
  -8 -11   4    1.24    0.51
   8 -11  -4    1.34    0.50
  -8  11   3    2.82    0.54
   8  11  -3    2.91    0.51
   8 -11  -3    3.05    0.41
  -8 -11   3    2.70    0.52
   8 -11  -3    1.64    0.46
   8  11  -2    0.60    0.25
  -8  11   2    0.39    0.44
   8  11  -2    0.61    0.38
   8 -11  -2   -0.10    0.25
  -8 -11   2   -0.21    0.31
   8  11  -1   10.14    0.72
   8  11  -1    9.84    0.83
  -8  11   1    9.83    0.96
   8 -11  -1    9.94    0.76
  -8 -11   1   10.38    0.71
  -8  11   0    6.20    0.74
   8  11   0    5.41    0.59
  -8 -11   0    6.17    0.67
   8 -11   0    6.68    0.65
  -8  11  -1    7.28    0.81
   8  11   1    7.87    0.71
  -8 -11  -1    6.68    0.73
   8 -11   1    7.31    0.72
  -8  11  -2    7.81    0.85
   8  11   2    8.60    0.80
  -8 -11  -2    9.63    0.81
   8 -11   2    9.85    0.86
  -8  11  -3    0.14    0.42
   8  11   3    1.12    0.38
   8 -11   3    0.71    0.43
  -8 -11  -3    0.72    0.39
   8  11   4    1.55    0.49
  -8  11  -4    0.29    0.48
  -8 -11  -4    0.89    0.42
   8 -11   4    1.13    0.50
  -8  11  -5   -0.98    0.43
   8  11   5    0.43    0.46
  -8 -11  -5   -1.10    0.42
   8 -11   5   -0.20    0.45
  -8  11  -6   -0.07    0.50
   8  11   6    0.40    0.42
   8 -11   6    0.21    0.45
  -8 -11  -6   -1.05    0.51
  -8  12   6    0.37    0.39
   8  12  -6    0.33    0.37
  -8 -12   6   -0.47    0.54
   8 -12  -6   -0.66    0.50
  -8  12   5   -0.05    0.41
   8  12  -5    0.08    0.38
   8 -12  -5   -0.48    0.48
  -8 -12   5    0.11    0.53
   8  12  -4   -0.39    0.33
  -8  12   4    0.18    0.36
   8 -12  -4   -0.29    0.45
  -8 -12   4   -0.01    0.46
  -8  12   3    0.22    0.45
   8  12  -3    0.22    0.37
  -8 -12   3    0.00    0.40
   8 -12  -3    0.64    0.29
   8  12  -2    2.64    0.53
   8  12  -2    3.17    0.42
  -8  12   2    2.83    0.56
   8 -12  -2    3.85    0.49
  -8 -12   2    3.24    0.51
   8  12  -1    9.64    0.74
  -8  12   1    9.44    0.90
   8  12  -1   10.41    0.90
   8 -12  -1   10.27    0.78
  -8  12   0    0.22    0.47
   8  12   0    0.31    0.29
   8 -12   0    0.07    0.34
  -8 -12   0    0.30    0.28
  -8  12  -1    3.24    0.66
   8  12   1    3.57    0.53
  -8 -12  -1    2.77    0.49
   8 -12   1    3.12    0.54
  -8  12  -2    4.63    0.70
   8  12   2    6.58    0.73
  -8 -12  -2    4.37    0.60
   8 -12   2    6.06    0.70
  -8  12  -3    0.85    0.53
   8  12   3    2.02    0.50
  -8 -12  -3    1.69    0.45
   8 -12   3    1.53    0.52
  -8  12  -4   -0.51    0.49
   8  12   4    1.01    0.41
  -8 -12  -4    0.01    0.42
   8 -12   4    0.58    0.46
  -8  12  -5   -0.55    0.52
   8  12   5    0.07    0.44
  -8 -12  -5   -0.08    0.45
   8 -12   5    0.85    0.49
   8  12   6    0.19    0.42
  -8  12  -6   -0.62    0.51
   8 -12   6    0.06    0.53
  -8 -12  -6   -0.19    0.60
  -8  13   6    1.31    0.49
   8  13  -6    1.27    0.48
   8 -13  -6   -0.70    0.58
  -8 -13   6   -0.26    0.60
  -8  13   5    0.99    0.43
   8  13  -5    0.11    0.33
  -8 -13   5    0.44    0.54
   8 -13  -5   -1.71    0.47
   8  13  -4    0.52    0.35
  -8  13   4    0.98    0.45
  -8 -13   4   -0.06    0.47
  -8  13   3   -0.12    0.44
   8  13  -3    0.13    0.38
  -8 -13   3   -0.35    0.39
  -8  13   2    0.06    0.43
   8  13  -2    0.75    0.39
   8 -13  -2    0.72    0.32
  -8 -13   2    0.62    0.40
  -8  13   1    6.28    0.81
   8  13  -1    5.93    0.62
   8 -13  -1    6.82    0.69
  -8 -13   1    7.15    0.69
  -8  13   0    0.42    0.50
   8  13   0    0.63    0.35
  -8 -13   0    0.62    0.34
   8 -13   0    0.53    0.39
  -8  13  -1    3.26    0.68
   8  13   1    3.91    0.57
   8 -13   1    3.45    0.56
  -8 -13  -1    2.98    0.54
  -8  13  -2    4.69    0.77
   8  13   2    4.81    0.68
   8 -13   2    5.68    0.71
  -8 -13  -2    3.86    0.61
  -8  13  -3   -0.80    0.41
   8  13   3    0.47    0.40
  -8 -13  -3    0.05    0.36
   8 -13   3    0.46    0.47
   8  13   4    0.48    0.40
  -8  13  -4   -0.45    0.52
   8 -13   4    0.49    0.45
  -8 -13  -4   -0.15    0.40
   8  13   5    5.41    0.81
  -8  13  -5    4.89    0.83
   8 -13   5    4.28    0.74
  -8 -13  -5    4.55    0.84
   8  14  -5    0.07    0.37
  -8  14   5    0.57    0.48
  -8 -14   5   -0.89    0.53
   8  14  -4   -0.26    0.39
  -8  14   4    0.16    0.42
  -8 -14   4   -0.28    0.49
   8  14  -3    2.01    0.51
  -8  14   3    1.86    0.58
  -8 -14   3    1.57    0.52
   8  14  -2   -0.26    0.33
  -8  14   2    0.57    0.47
   8  14  -1    3.53    0.50
  -8  14   1    4.12    0.73
  -8 -14   1    2.92    0.52
   8 -14  -1    3.90    0.56
   8  14   0    0.16    0.32
  -8  14   0    0.33    0.52
  -8 -14   0    0.11    0.30
   8 -14   0    0.34    0.37
  -8  14  -1    0.53    0.48
   8  14   1    1.08    0.41
   8 -14   1    0.62    0.43
  -8 -14  -1    1.07    0.43
  -8  14  -2    0.60    0.58
   8  14   2   -0.17    0.39
   8 -14   2    0.81    0.48
  -8 -14  -2    0.00    0.32
   8  14   3   11.37    1.03
  -8  14  -3   10.71    1.10
   8 -14   3   11.00    1.06
  -8 -14  -3   10.53    1.03
  -8  14  -4    8.68    1.00
   8 -14   4    9.72    1.00
  -8 -14  -4    8.59    1.02
  -8  15   4    1.11    0.53
   8  15  -4   -0.45    0.41
  -8 -15   4   -0.02    0.56
   8  15  -3    0.57    0.48
  -8  15   3    0.94    0.49
  -8  15   2    0.78    0.57
  -8 -15   2    0.94    0.33
  -8  15   1    2.22    0.59
   8  15  -1    1.91    0.43
  -8 -15   1    1.64    0.45
   8  15   0    7.22    0.78
  -8  15   0    6.58    0.86
  -8 -15   0    6.33    0.80
   8 -15   0    7.51    0.79
  -8  15  -1   -0.28    0.51
   8  15   1    0.73    0.42
   8 -15   1   -0.09    0.39
  -8 -15  -1   -0.54    0.32
   8  15   2    1.57    0.50
  -8  15  -2    0.93    0.61
  -8 -15  -2    0.31    0.39
   8 -15   2    0.74    0.46
  -8  15  -3   -0.25    0.55
   8  15   3   -0.30    0.40
  -8 -15  -3    0.23    0.44
   8 -15   3    0.63    0.51
  -8  16   2    0.81    0.53
  -8 -16   2    1.34    0.40
  -8  16   1    2.54    0.66
  -8 -16   1    4.57    0.65
  -8  16   0    1.73    0.64
   8  16   0    2.02    0.49
  -8 -16   0    0.88    0.48
  -8  16  -1    1.40    0.65
   8  16   1    1.15    0.47
  -8 -16  -1   -0.01    0.42
   8 -16   1    1.64    0.53
  -9   0   9   -0.67    0.33
   9   0  -9    0.01    0.40
  -9   0   8    1.61    0.43
   9   0  -8    1.59    0.52
   9   0  -7    0.08    0.35
  -9   0   7   -0.08    0.25
  -9   0   6    0.05    0.26
   9   0  -6   -0.15    0.35
   9   0  -5   -0.06    0.31
  -9   0   5    0.03    0.24
  -9   0   4    0.93    0.25
  -9   0   4    0.88    0.14
   9   0  -4    1.05    0.33
  -9   0   3    0.08    0.15
  -9   0   3   -0.15    0.17
   9   0  -3   -0.08    0.19
  -9   0   2   35.79    1.59
   9   0  -2   36.36    1.67
   9   0  -2   34.59    1.62
  -9   0   1    0.03    0.17
   9   0  -1    0.09    0.15
   9   0  -1    0.10    0.22
   9   0   0   72.10    2.86
  -9   0   0   66.75    2.97
   9   0   0   65.72    2.95
  -9   0  -1   -0.07    0.10
   9   0   1    0.15    0.20
   9   0   1   -0.20    0.17
  -9   0  -2    1.71    0.22
   9   0   2    1.20    0.27
   9   0   2    1.29    0.23
   9   0   3    0.02    0.21
  -9   0  -3   -0.23    0.15
   9   0   3   -0.20    0.17
   9   0   4   18.12    0.96
   9   0   4   18.90    1.10
  -9   0  -4   18.42    1.00
   9   0   5   -0.05    0.28
  -9   0  -5   -0.06    0.27
   9   0   5   -0.28    0.21
   9   0   6    1.33    0.33
  -9   0  -6    0.78    0.38
   9   0   6    0.86    0.34
   9   0   7    0.12    0.27
   9   0   7   -0.45    0.32
  -9   0  -7    0.05    0.37
  -9   0  -8    0.00    0.43
   9   0   8   -0.11    0.42
   9   0   9   -0.38    0.40
   9   1  -9    3.25    0.60
  -9   1   9    2.82    0.57
   9  -1  -9    4.32    0.70
  -9  -1   9    3.22    0.59
  -9   1   8    2.08    0.46
   9   1  -8    2.12    0.51
  -9  -1   8    1.85    0.46
   9  -1  -8    2.99    0.59
   9   1  -7    4.00    0.61
  -9   1   7    4.50    0.57
  -9  -1   7    3.38    0.53
   9  -1  -7    4.23    0.61
   9   1  -6   -0.28    0.30
  -9   1   6    0.29    0.28
  -9  -1   6   -0.40    0.26
   9  -1  -6    0.39    0.37
   9   1  -5    0.05    0.28
  -9   1   5    0.10    0.13
  -9   1   5    0.30    0.22
   9  -1  -5    0.00    0.27
  -9  -1   5    0.44    0.27
  -9   1   4    0.18    0.19
   9   1  -4    0.04    0.27
  -9   1   4    0.05    0.14
   9  -1  -4   -0.14    0.25
  -9  -1   4    0.04    0.19
   9   1  -3   62.16    2.53
  -9   1   3   54.23    2.38
  -9  -1   3   48.76    2.36
   9  -1  -3   55.33    2.40
   9  -1  -3   53.99    2.49
   9   1  -2   18.79    0.93
  -9   1   2   15.88    0.88
   9   1  -2   20.05    0.93
   9  -1  -2   15.34    0.90
   9  -1  -2   15.02    0.90
  -9  -1   2   19.88    0.85
  -9   1   1    0.07    0.18
   9   1  -1   -0.12    0.18
   9   1  -1   -0.20    0.14
   9  -1  -1    0.24    0.13
   9  -1  -1    0.25    0.24
  -9  -1   1   -0.05    0.14
   9   1   0    0.61    0.20
  -9   1   0    0.62    0.23
   9   1   0    0.84    0.21
   9   1   0    1.03    0.20
   9  -1   0    0.98    0.23
   9  -1   0    0.81    0.14
  -9   1  -1    8.03    0.56
   9   1   1    7.77    0.49
  -9   1  -1    8.21    0.43
   9   1   1    8.48    0.56
  -9  -1  -1    7.96    0.48
   9  -1   1    7.85    0.53
   9   1   2    8.33    0.59
   9   1   2    7.83    0.49
  -9   1  -2    7.55    0.44
   9  -1   2    7.77    0.53
   9  -1   2    7.68    0.59
  -9  -1  -2    8.43    0.49
   9   1   3   23.05    1.21
  -9   1  -3   23.08    1.12
   9   1   3   23.87    1.10
  -9  -1  -3   23.62    1.16
   9  -1   3   23.15    1.24
   9  -1   3   23.11    1.15
  -9   1  -4    1.97    0.32
   9   1   4    1.90    0.40
   9   1   4    2.56    0.33
   9  -1   4    1.93    0.38
  -9  -1  -4    2.64    0.37
   9  -1   4    2.40    0.36
   9   1   5    2.51    0.44
  -9   1  -5    2.71    0.42
   9   1   5    3.61    0.39
   9  -1   5    3.50    0.45
   9  -1   5    3.49    0.55
  -9  -1  -5    3.38    0.47
   9   1   6    0.73    0.38
  -9   1  -6    0.74    0.34
   9   1   6    0.55    0.26
   9  -1   6    0.25    0.28
  -9  -1  -6    0.36    0.36
   9  -1   6    0.28    0.38
  -9   1  -7    0.25    0.36
   9   1   7    0.04    0.36
   9  -1   7   -0.34    0.34
   9  -1   7    0.35    0.32
  -9  -1  -7   -0.71    0.36
   9   1   8   -0.52    0.37
  -9   1  -8    1.04    0.32
  -9  -1  -8   -1.02    0.40
   9   1   9   -0.47    0.46
  -9  -1  -9   -0.80    0.78
  -9   2   9   -0.17    0.34
   9   2  -9    0.26    0.40
  -9  -2   9   -0.39    0.41
   9  -2  -9    0.51    0.43
  -9   2   8    0.27    0.34
   9   2  -8    1.01    0.49
   9  -2  -8    0.93    0.48
  -9  -2   8    0.96    0.44
   9   2  -7    1.95    0.50
  -9   2   7    1.26    0.36
   9  -2  -7    1.37    0.42
  -9  -2   7    1.51    0.43
   9   2  -6    0.02    0.30
  -9   2   6    0.14    0.25
   9  -2  -6    0.06    0.35
  -9  -2   6   -0.12    0.29
  -9   2   5    2.01    0.26
   9   2  -5    1.31    0.37
  -9   2   5    1.18    0.29
   9  -2  -5    1.99    0.43
  -9  -2   5    1.64    0.37
  -9   2   4    0.40    0.23
   9   2  -4    0.40    0.26
  -9   2   4    0.34    0.18
  -9  -2   4    0.46    0.24
   9  -2  -4    0.50    0.26
   9   2  -3    0.28    0.25
  -9   2   3    0.06    0.21
  -9  -2   3    0.09    0.16
  -9  -2   3    0.02    0.11
   9  -2  -3   -0.16    0.24
   9  -2  -3   -0.16    0.21
   9   2  -2    2.48    0.33
  -9   2   2    2.33    0.32
  -9  -2   2    1.90    0.28
  -9  -2   2    2.65    0.25
   9  -2  -2    2.75    0.38
   9  -2  -2    2.05    0.29
   9   2  -1    9.34    0.55
  -9   2   1    7.60    0.55
   9   2  -1    7.54    0.45
   9   2  -1    8.92    0.54
   9  -2  -1    6.60    0.45
   9  -2  -1    6.55    0.55
  -9   2   0    1.28    0.29
   9   2   0    0.91    0.20
   9   2   0    1.06    0.23
   9   2   0    1.18    0.23
   9  -2   0    0.84    0.24
   9  -2   0    1.23    0.15
  -9   2  -1   -0.01    0.21
  -9   2  -1   -0.05    0.07
   9   2   1   -0.06    0.20
   9   2   1    0.12    0.21
   9   2   1    0.26    0.16
   9  -2   1    0.00    0.19
  -9   2  -2    1.27    0.30
   9   2   2    1.65    0.31
   9   2   2    1.39    0.21
  -9   2  -2    1.42    0.17
   9  -2   2    1.29    0.28
  -9  -2  -2    1.50    0.23
  -9   2  -3    1.47    0.21
  -9   2  -3    1.43    0.32
   9   2   3    1.33    0.22
   9   2   3    1.53    0.33
   9  -2   3    1.25    0.31
  -9  -2  -3    1.51    0.27
   9   2   4    4.16    0.53
  -9   2  -4    3.56    0.46
   9   2   4    4.72    0.38
  -9   2  -4    3.92    0.37
  -9  -2  -4    3.99    0.45
   9  -2   4    3.57    0.44
   9   2   5    5.76    0.65
  -9   2  -5    5.46    0.61
  -9   2  -5    5.05    0.50
   9   2   5    5.46    0.45
   9  -2   5    4.82    0.54
  -9  -2  -5    5.06    0.57
  -9   2  -6    2.86    0.42
   9   2   6    2.30    0.48
  -9   2  -6    3.04    0.50
  -9  -2  -6    3.35    0.55
   9  -2   6    3.24    0.46
   9   2   7   -0.10    0.37
  -9   2  -7    0.79    0.36
  -9  -2  -7   -0.33    0.41
   9  -2   7    0.58    0.35
   9   2   8    1.03    0.47
  -9   2  -8    1.39    0.41
  -9  -2  -8    0.45    0.50
   9  -2   8    0.56    0.37
  -9   2  -9    0.85    0.40
   9   2   9   -0.52    0.39
  -9  -2  -9   -0.59    0.53
   9   3  -9    0.90    0.54
  -9   3   9    0.28    0.37
   9  -3  -9    0.76    0.46
  -9  -3   9    0.43    0.48
   9   3  -8    1.27    0.52
  -9   3   8    1.14    0.38
  -9  -3   8    1.16    0.45
   9  -3  -8    2.05    0.51
   9   3  -7    9.07    0.83
  -9   3   7    8.11    0.69
   9  -3  -7    8.60    0.82
  -9  -3   7    7.98    0.79
  -9   3   6   -0.02    0.28
   9   3  -6   -0.05    0.33
  -9   3   6   -0.06    0.24
   9  -3  -6    0.03    0.37
  -9  -3   6    0.25    0.33
  -9   3   5    0.63    0.22
   9   3  -5    0.65    0.33
  -9   3   5    0.45    0.25
  -9  -3   5    0.29    0.31
   9  -3  -5    0.23    0.35
  -9   3   4    7.28    0.50
   9   3  -4    6.86    0.60
   9  -3  -4    6.04    0.55
  -9  -3   4    5.97    0.52
   9  -3  -4    6.53    0.57
  -9   3   3    4.82    0.44
   9   3  -3    4.36    0.49
  -9  -3   3    3.62    0.24
   9  -3  -3    4.49    0.44
   9  -3  -3    4.23    0.46
  -9  -3   3    4.90    0.23
  -9  -3   3    4.57    0.46
  -9   3   2    2.02    0.33
   9   3  -2    1.50    0.28
   9   3  -2    2.06    0.20
   9  -3  -2    1.17    0.24
  -9  -3   2    1.82    0.27
   9  -3  -2    1.89    0.33
   9   3  -1    0.06    0.14
  -9   3   1   -0.04    0.23
   9   3  -1    0.14    0.20
   9  -3  -1   -0.29    0.20
  -9  -3   1    0.05    0.17
   9  -3  -1    0.09    0.14
  -9   3   0    1.68    0.31
   9   3   0    2.30    0.30
   9   3   0    2.01    0.29
   9   3   0    3.13    0.36
   9  -3   0    2.47    0.18
   9  -3   0    2.75    0.33
   9   3   1    1.41    0.27
  -9   3  -1    1.08    0.27
   9   3   1    0.83    0.23
   9   3   1    0.94    0.19
   9  -3   1    0.59    0.26
   9   3   2    0.16    0.13
  -9   3  -2   -0.38    0.19
   9   3   2    0.04    0.20
  -9   3  -2    0.20    0.08
  -9   3  -2    0.21    0.06
   9  -3   2   -0.04    0.23
  -9  -3  -2    0.01    0.16
  -9   3  -3    1.11    0.17
   9   3   3    0.95    0.19
   9   3   3    0.85    0.27
  -9   3  -3    1.12    0.31
  -9  -3  -3    0.76    0.24
   9  -3   3    1.05    0.27
  -9   3  -4    1.80    0.25
  -9   3  -4    0.94    0.36
   9   3   4    1.41    0.23
   9   3   4    1.59    0.37
  -9  -3  -4    1.27    0.34
   9  -3   4    1.26    0.34
  -9   3  -5    2.82    0.35
   9   3   5    2.99    0.46
  -9   3  -5    3.08    0.50
   9  -3   5    2.45    0.46
  -9  -3  -5    3.57    0.52
  -9   3  -6    0.70    0.32
   9   3   6    0.44    0.38
  -9  -3  -6    0.07    0.40
   9  -3   6    0.33    0.34
   9   3   7    0.25    0.38
  -9   3  -7    0.65    0.36
   9  -3   7    0.76    0.38
  -9  -3  -7   -0.04    0.47
  -9   3  -8    0.22    0.36
   9   3   8   -0.25    0.39
  -9  -3  -8   -0.30    0.53
   9  -3   8   -0.21    0.36
   9   4  -9    0.69    0.48
  -9  -4   9   -0.16    0.43
   9  -4  -9    0.60    0.48
   9   4  -8    2.14    0.51
  -9   4   8    2.41    0.45
  -9  -4   8    2.52    0.53
   9  -4  -8    2.15    0.52
  -9   4   7   -0.06    0.24
   9   4  -7    0.31    0.34
   9  -4  -7    0.44    0.42
  -9  -4   7   -0.26    0.31
  -9   4   6    0.78    0.29
   9   4  -6    0.99    0.38
  -9   4   6    1.20    0.27
  -9  -4   6    0.74    0.39
   9  -4  -6    0.66    0.41
  -9   4   5    0.84    0.25
   9   4  -5    1.45    0.39
  -9   4   5    0.69    0.27
   9  -4  -5    1.34    0.42
  -9  -4   5    0.45    0.29
   9   4  -4    0.74    0.29
  -9   4   4    1.36    0.28
   9  -4  -4    0.93    0.31
   9  -4  -4    1.44    0.36
  -9  -4   4    0.87    0.32
   9   4  -3    0.02    0.22
  -9   4   3    0.24    0.27
  -9  -4   3    0.49    0.22
   9  -4  -3    0.36    0.24
   9  -4  -3    0.24    0.21
  -9  -4   3    0.48    0.09
  -9  -4   3    0.38    0.11
   9   4  -2    5.15    0.34
   9   4  -2    4.86    0.45
  -9   4   2    5.77    0.54
   9  -4  -2    5.46    0.51
   9  -4  -2    6.08    0.46
  -9  -4   2    5.24    0.42
   9   4  -1   29.87    1.40
  -9   4   1   28.52    1.39
   9   4  -1   30.12    1.29
   9  -4  -1   24.48    1.32
   9  -4  -1   27.94    1.27
  -9  -4   1   26.79    1.27
  -9   4   0    0.61    0.25
   9   4   0    0.29    0.19
  -9   4   0    0.29    0.08
   9   4   0    0.31    0.17
   9  -4   0    0.13    0.23
  -9  -4   0    0.23    0.15
   9  -4   0    0.56    0.08
   9   4   1    0.03    0.14
  -9   4  -1    0.16    0.22
   9   4   1    0.12    0.19
   9  -4   1    0.10    0.22
  -9  -4  -1   -0.17    0.13
   9   4   2    1.89    0.31
  -9   4  -2    2.04    0.36
   9   4   2    1.96    0.23
   9  -4   2    2.41    0.37
  -9  -4  -2    2.20    0.31
   9   4   3    3.47    0.29
  -9   4  -3    4.04    0.48
  -9   4  -3    4.45    0.25
   9   4   3    4.48    0.50
  -9  -4  -3    3.66    0.42
   9  -4   3    3.76    0.47
   9   4   4   -0.09    0.26
  -9   4  -4    0.00    0.29
  -9   4  -4    0.12    0.16
   9   4   4    0.25    0.15
   9  -4   4    0.27    0.30
  -9  -4  -4    0.17    0.29
  -9   4  -5    0.19    0.33
   9   4   5    0.17    0.31
  -9  -4  -5   -0.05    0.36
   9  -4   5    0.37    0.30
   9   4   6    1.17    0.39
  -9   4  -6    1.78    0.45
  -9  -4  -6    1.52    0.50
   9  -4   6    1.10    0.37
   9   4   7    0.04    0.37
  -9   4  -7    0.32    0.32
  -9  -4  -7   -0.16    0.46
   9  -4   7    0.46    0.37
   9   4   8    0.19    0.41
  -9   4  -8    0.14    0.37
   9  -4   8    0.41    0.41
  -9  -4  -8   -0.67    0.54
   9   5  -9    5.67    0.77
  -9  -5   9    4.47    0.77
   9  -5  -9    5.95    0.82
  -9   5   8    0.10    0.29
   9   5  -8    0.31    0.37
  -9  -5   8    0.09    0.44
   9  -5  -8   -0.05    0.45
  -9   5   7    1.81    0.36
   9   5  -7    3.03    0.57
  -9  -5   7    1.82    0.48
   9  -5  -7    1.98    0.50
  -9   5   6    2.23    0.35
   9   5  -6    2.62    0.48
  -9   5   6    2.28    0.39
  -9  -5   6    2.96    0.49
   9  -5  -6    2.58    0.54
  -9   5   5    4.10    0.44
  -9   5   5    3.98    0.46
   9   5  -5    3.84    0.51
   9  -5  -5    4.34    0.57
  -9  -5   5    4.33    0.53
   9   5  -4    0.18    0.32
  -9   5   4   -0.11    0.24
   9  -5  -4    0.32    0.27
  -9  -5   4    0.17    0.28
   9  -5  -4    0.33    0.32
  -9   5   3    0.32    0.28
   9   5  -3    0.50    0.29
   9   5  -3    0.08    0.10
   9  -5  -3    0.33    0.25
   9  -5  -3    0.48    0.27
  -9  -5   3    0.85    0.29
   9   5  -2   -0.08    0.23
   9   5  -2    0.01    0.11
  -9   5   2    0.18    0.32
  -9  -5   2    0.12    0.20
   9  -5  -2   -0.23    0.22
   9  -5  -2    0.20    0.19
   9   5  -1    2.13    0.33
   9   5  -1    1.70    0.23
  -9   5   1    1.80    0.36
   9  -5  -1    1.92    0.22
   9  -5  -1    1.35    0.28
  -9  -5   1    1.62    0.26
   9   5   0    0.36    0.24
   9   5   0    0.34    0.19
  -9   5   0    0.59    0.32
  -9  -5   0    0.08    0.15
   9  -5   0    0.34    0.24
  -9   5  -1    0.87    0.29
   9   5   1    0.86    0.24
   9  -5   1    1.22    0.31
  -9  -5  -1    0.78    0.17
  -9  -5  -1    0.90    0.23
   9   5   2    0.16    0.21
   9   5   2    0.12    0.14
  -9   5  -2   -0.06    0.27
   9  -5   2   -0.11    0.26
  -9  -5  -2    0.17    0.19
   9   5   3   -0.04    0.11
  -9   5  -3    0.00    0.26
   9   5   3   -0.31    0.24
  -9  -5  -3   -0.23    0.22
   9  -5   3   -0.26    0.29
   9   5   4    3.82    0.50
  -9   5  -4    4.42    0.53
  -9  -5  -4    4.74    0.54
   9  -5   4    3.50    0.50
  -9   5  -5    0.26    0.36
   9   5   5    0.43    0.35
  -9  -5  -5   -0.25    0.30
   9  -5   5    0.29    0.34
  -9   5  -6    1.69    0.45
   9   5   6    1.87    0.45
  -9  -5  -6    2.39    0.57
   9  -5   6    1.65    0.47
   9   5   7    1.25    0.46
  -9   5  -7    0.27    0.36
  -9  -5  -7   -0.40    0.47
   9  -5   7    0.78    0.42
  -9   5  -8   -0.20    0.39
   9   5   8    0.44    0.47
   9  -5   8    0.06    0.39
  -9  -5  -8   -0.88    0.47
   9   6  -9    1.39    0.49
  -9  -6   9    0.77    0.57
   9  -6  -9    1.83    0.64
   9   6  -8    0.08    0.39
   9  -6  -8    0.00    0.44
  -9  -6   8    0.00    0.46
   9   6  -7    1.62    0.47
  -9   6   7    0.95    0.30
   9  -6  -7    1.23    0.50
  -9  -6   7    1.84    0.48
   9   6  -6    0.75    0.39
  -9   6   6    0.15    0.23
  -9   6   6    0.30    0.25
  -9  -6   6    0.22    0.40
   9  -6  -6    0.79    0.42
  -9   6   5    5.29    0.53
  -9   6   5    5.76    0.55
   9   6  -5    5.38    0.66
   9  -6  -5    5.61    0.63
  -9  -6   5    6.68    0.69
   9   6  -4    2.10    0.41
  -9   6   4    2.80    0.43
   9  -6  -4    2.74    0.46
  -9  -6   4    2.50    0.44
   9  -6  -4    3.30    0.43
  -9   6   3    8.00    0.67
   9   6  -3    6.72    0.38
   9   6  -3    6.61    0.60
   9  -6  -3    6.59    0.60
   9  -6  -3    7.15    0.57
  -9  -6   3    7.70    0.62
   9   6  -2   13.07    0.70
   9   6  -2   13.76    0.88
  -9   6   2   13.27    0.86
   9  -6  -2   12.43    0.75
   9  -6  -2   14.80    0.83
  -9  -6   2   15.09    0.80
   9   6  -1    1.10    0.28
  -9   6   1    1.21    0.38
   9   6  -1    1.06    0.22
  -9  -6   1    0.73    0.22
   9  -6  -1    1.52    0.21
   9  -6  -1    1.25    0.27
  -9   6   0    1.26    0.39
   9   6   0    1.23    0.30
   9   6   0    1.03    0.25
   9  -6   0    1.56    0.35
  -9  -6   0    1.44    0.22
   9   6   1    0.14    0.19
  -9   6  -1   -0.07    0.30
   9  -6   1    0.02    0.24
  -9  -6  -1   -0.20    0.15
  -9  -6  -1    0.02    0.13
   9   6   2    7.79    0.58
  -9   6  -2    5.39    0.58
  -9  -6  -2    7.52    0.39
   9  -6   2    7.18    0.62
  -9  -6  -2    7.11    0.57
   9   6   3    0.13    0.31
  -9   6  -3    0.15    0.36
  -9  -6  -3    0.43    0.29
   9  -6   3   -0.04    0.29
   9   6   4    3.18    0.50
  -9   6  -4    2.44    0.44
  -9  -6  -4    3.04    0.48
   9  -6   4    2.47    0.49
   9   6   5    3.02    0.53
  -9   6  -5    2.82    0.52
   9  -6   5    2.75    0.48
  -9  -6  -5    3.13    0.55
  -9   6  -6   -0.47    0.34
   9   6   6    0.01    0.32
   9  -6   6    0.67    0.42
  -9  -6  -6   -0.18    0.38
   9   6   7    0.36    0.38
  -9   6  -7   -0.17    0.38
  -9  -6  -7    0.37    0.52
   9  -6   7    0.23    0.41
   9   6   8    0.52    0.45
  -9   6  -8    0.65    0.46
  -9  -6  -8   -1.20    0.57
   9  -6   8    0.38    0.43
   9   7  -8    1.90    0.49
  -9  -7   8    1.13    0.58
   9  -7  -8    0.68    0.55
   9   7  -7    3.65    0.62
  -9   7   7    4.09    0.54
   9  -7  -7    4.27    0.69
  -9  -7   7    3.75    0.67
  -9   7   6    1.50    0.35
   9   7  -6    1.31    0.45
  -9   7   6    0.95    0.28
  -9  -7   6    1.29    0.49
   9  -7  -6    1.24    0.48
  -9   7   5   12.21    0.76
  -9   7   5   11.44    0.82
   9   7  -5   11.45    0.87
   9  -7  -5   11.31    0.92
  -9  -7   5   10.37    0.89
   9   7  -4    0.26    0.30
  -9   7   4    0.85    0.38
   9  -7  -4    0.89    0.37
   9  -7  -4    0.45    0.29
  -9  -7   4    0.60    0.33
  -9   7   3   19.59    1.15
   9   7  -3   19.21    1.13
   9  -7  -3   18.27    1.05
  -9  -7   3   19.41    1.06
   9  -7  -3   19.16    1.07
  -9   7   2   17.77    1.09
   9   7  -2   16.53    0.86
   9   7  -2   17.33    1.03
   9  -7  -2   16.90    0.92
   9  -7  -2   17.15    0.97
  -9  -7   2   16.81    0.95
   9   7  -1    2.12    0.31
   9   7  -1    1.82    0.36
  -9   7   1    2.51    0.47
   9  -7  -1    2.22    0.27
  -9  -7   1    2.16    0.31
   9  -7  -1    2.73    0.40
  -9   7   0    0.10    0.33
   9   7   0   -0.11    0.19
   9   7   0   -0.24    0.23
  -9  -7   0   -0.23    0.17
   9  -7   0    0.47    0.29
  -9   7  -1    4.72    0.58
   9   7   1    3.80    0.42
  -9  -7  -1    4.39    0.50
  -9  -7  -1    3.65    0.33
   9  -7   1    2.95    0.47
  -9   7  -2    0.75    0.39
   9   7   2   -0.08    0.28
  -9  -7  -2    0.20    0.26
   9  -7   2   -0.38    0.30
  -9   7  -3   10.17    0.80
   9   7   3   10.89    0.81
  -9  -7  -3    9.24    0.78
   9  -7   3   10.92    0.80
  -9   7  -4    0.45    0.39
   9   7   4    0.26    0.31
  -9  -7  -4    0.40    0.36
   9  -7   4    0.37    0.36
  -9   7  -5    4.39    0.63
   9   7   5    4.56    0.58
   9  -7   5    4.40    0.63
  -9  -7  -5    4.25    0.62
  -9   7  -6    0.94    0.46
   9   7   6    1.22    0.43
   9  -7   6    0.56    0.43
  -9  -7  -6    0.57    0.46
  -9   7  -7   -0.40    0.39
   9   7   7    0.76    0.40
  -9  -7  -7   -0.48    0.55
   9  -7   7    0.41    0.45
   9   7   8   -0.35    0.43
  -9   7  -8   -0.63    0.41
  -9  -7  -8   -1.15    0.62
   9  -7   8    0.03    0.41
   9   8  -8   -0.01    0.41
  -9  -8   8   -0.54    0.50
   9  -8  -8   -0.88    0.48
  -9   8   7    3.94    0.52
   9   8  -7    2.88    0.53
  -9  -8   7    2.99    0.68
   9  -8  -7    2.88    0.57
   9   8  -6    2.34    0.52
  -9   8   6    3.08    0.40
  -9   8   6    3.76    0.49
  -9  -8   6    3.17    0.62
   9  -8  -6    2.70    0.58
   9   8  -5    0.41    0.31
  -9   8   5    0.42    0.31
   9  -8  -5    0.70    0.28
   9  -8  -5    0.23    0.38
  -9  -8   5    0.23    0.41
   9   8  -4    0.63    0.33
  -9   8   4    1.25    0.41
  -9  -8   4    0.87    0.40
   9  -8  -4    0.87    0.28
   9  -8  -4    0.56    0.39
   9   8  -3    4.98    0.60
  -9   8   3    5.43    0.64
  -9  -8   3    5.02    0.56
   9  -8  -3    5.39    0.55
   9  -8  -3    5.84    0.56
   9   8  -2   -0.20    0.16
   9   8  -2   -0.06    0.26
  -9   8   2   -0.52    0.33
   9  -8  -2   -0.22    0.25
  -9  -8   2   -0.58    0.25
   9  -8  -2    0.03    0.24
  -9   8   1    4.92    0.61
   9   8  -1    4.76    0.56
   9   8  -1    5.34    0.46
   9  -8  -1    6.15    0.58
  -9  -8   1    5.83    0.51
   9  -8  -1    5.57    0.45
   9   8   0    0.17    0.31
  -9   8   0    0.62    0.42
   9   8   0    1.01    0.29
   9  -8   0    0.57    0.29
  -9  -8   0    0.67    0.23
  -9   8  -1    0.51    0.40
   9   8   1    1.12    0.32
  -9  -8  -1    1.04    0.21
   9  -8   1    0.68    0.33
  -9  -8  -1    0.88    0.29
   9   8   2    0.52    0.32
  -9   8  -2    0.04    0.41
   9  -8   2   -0.04    0.35
  -9  -8  -2    0.19    0.29
   9   8   3    0.78    0.36
  -9   8  -3    0.80    0.43
   9  -8   3    0.27    0.39
  -9  -8  -3    0.75    0.35
   9   8   4    7.74    0.77
  -9   8  -4    8.37    0.79
   9  -8   4    8.95    0.77
  -9  -8  -4    8.28    0.78
  -9   8  -5    1.84    0.52
   9   8   5    2.47    0.50
   9  -8   5    1.87    0.52
  -9  -8  -5    2.31    0.50
  -9   8  -6    0.09    0.40
   9   8   6   -0.03    0.39
  -9  -8  -6    0.41    0.51
   9  -8   6   -0.01    0.39
  -9   8  -7    1.49    0.53
   9   8   7    2.26    0.55
  -9  -8  -7    0.69    0.57
   9  -8   7    1.44    0.53
   9   9  -8    0.29    0.37
   9  -9  -8   -0.41    0.52
  -9  -9   8   -0.05    0.49
  -9   9   7    0.90    0.37
   9   9  -7    0.41    0.38
  -9  -9   7    0.30    0.54
   9  -9  -7    0.43    0.48
   9   9  -6    0.61    0.37
  -9   9   6   -0.17    0.32
  -9  -9   6    0.22    0.44
   9  -9  -6    0.21    0.46
   9   9  -5   -0.23    0.30
  -9   9   5    0.43    0.34
  -9  -9   5   -0.08    0.42
   9  -9  -5    0.14    0.41
   9  -9  -5   -0.07    0.23
   9   9  -4    0.92    0.37
  -9   9   4    0.65    0.35
   9  -9  -4    0.92    0.41
   9  -9  -4    0.95    0.30
  -9  -9   4    0.45    0.40
   9   9  -3    0.58    0.36
  -9   9   3    1.36    0.44
  -9  -9   3    0.75    0.37
   9  -9  -3    0.53    0.30
   9  -9  -3    0.75    0.35
  -9   9   2    7.40    0.76
   9   9  -2    7.01    0.51
   9   9  -2    7.58    0.68
   9  -9  -2    6.72    0.60
   9  -9  -2    6.27    0.57
  -9  -9   2    6.28    0.62
   9   9  -1    6.81    0.56
  -9   9   1    6.76    0.77
   9   9  -1    7.17    0.71
  -9  -9   1    6.58    0.59
   9  -9  -1    7.22    0.68
   9   9   0    1.36    0.36
   9   9   0    1.03    0.32
  -9   9   0    0.60    0.43
   9  -9   0    1.20    0.39
  -9  -9   0    0.59    0.25
  -9   9  -1    2.25    0.53
   9   9   1    2.20    0.38
   9  -9   1    2.38    0.45
  -9  -9  -1    2.02    0.39
  -9   9  -2    0.04    0.40
   9   9   2    0.51    0.33
   9  -9   2    0.09    0.33
  -9  -9  -2    0.43    0.29
  -9   9  -3   -0.24    0.40
   9   9   3   -0.09    0.32
  -9  -9  -3    0.28    0.30
   9  -9   3    0.55    0.41
  -9   9  -4    0.45    0.46
   9   9   4    0.99    0.43
  -9  -9  -4    0.29    0.33
   9  -9   4    0.58    0.41
  -9   9  -5    0.67    0.49
   9   9   5    0.65    0.38
  -9  -9  -5    0.93    0.43
   9  -9   5    0.42    0.40
   9   9   6    4.19    0.66
  -9   9  -6    4.67    0.73
   9  -9   6    3.85    0.68
  -9  -9  -6    3.30    0.68
   9   9   7    0.37    0.48
  -9   9  -7   -0.88    0.44
  -9  -9  -7   -0.90    0.49
   9  -9   7   -0.06    0.45
  -9  10   7    0.66    0.37
   9  10  -7    0.05    0.37
  -9 -10   7   -0.06    0.54
   9 -10  -7   -0.13    0.55
   9  10  -6    0.50    0.42
  -9  10   6    0.35    0.35
  -9 -10   6    0.02    0.52
   9 -10  -6    0.12    0.49
  -9  10   5    3.49    0.57
   9  10  -5    2.80    0.53
   9 -10  -5    2.56    0.57
  -9 -10   5    3.04    0.63
  -9  10   4   -0.58    0.34
   9  10  -4    0.00    0.34
   9 -10  -4   -0.29    0.35
   9 -10  -4    0.25    0.26
  -9 -10   4   -0.13    0.42
  -9  10   3    0.46    0.40
   9  10  -3    0.20    0.31
  -9 -10   3   -0.44    0.33
   9 -10  -3    0.21    0.27
   9 -10  -3   -0.35    0.31
   9  10  -2    2.82    0.52
   9  10  -2    3.57    0.40
  -9  10   2    2.95    0.59
   9 -10  -2    3.13    0.43
  -9 -10   2    2.95    0.48
   9  10  -1    2.19    0.45
  -9  10   1    2.24    0.51
   9  10  -1    1.72    0.34
  -9 -10   1    2.09    0.39
   9 -10  -1    1.58    0.39
  -9  10   0   -0.20    0.43
   9  10   0    0.08    0.36
   9  10   0    0.61    0.29
   9 -10   0   -0.12    0.32
  -9 -10   0   -0.22    0.23
  -9  10  -1    0.04    0.44
   9  10   1    0.69    0.33
   9 -10   1    0.27    0.32
  -9 -10  -1    0.04    0.24
  -9  10  -2    5.02    0.70
   9  10   2    5.52    0.62
   9 -10   2    4.42    0.60
  -9 -10  -2    4.50    0.57
   9  10   3    1.01    0.40
  -9  10  -3    1.12    0.49
   9 -10   3    1.52    0.45
  -9 -10  -3    1.05    0.39
  -9  10  -4   -0.55    0.35
   9  10   4    0.65    0.42
   9 -10   4    0.90    0.43
  -9 -10  -4    0.12    0.33
   9  10   5    3.18    0.58
  -9  10  -5    3.27    0.66
   9 -10   5    3.55    0.66
  -9 -10  -5    2.38    0.57
  -9  10  -6    0.43    0.49
   9  10   6    1.03    0.49
   9 -10   6    0.67    0.51
  -9 -10  -6    0.15    0.49
  -9  10  -7   -0.23    0.51
   9  10   7    0.80    0.54
   9 -10   7    0.54    0.53
  -9 -10  -7    0.00    0.66
   9  11  -7   -0.01    0.38
  -9  11   7    0.37    0.40
  -9 -11   7   -0.41    0.57
   9 -11  -7    0.62    0.62
  -9  11   6    0.41    0.39
   9  11  -6    0.67    0.41
  -9 -11   6    0.42    0.57
   9 -11  -6   -0.02    0.52
  -9  11   5    0.61    0.42
   9  11  -5   -0.19    0.37
  -9 -11   5    0.21    0.49
   9 -11  -5   -0.70    0.45
   9  11  -4    0.09    0.31
  -9  11   4    0.21    0.40
   9 -11  -4   -0.06    0.24
   9 -11  -4   -0.42    0.39
  -9 -11   4   -0.46    0.40
  -9  11   3    0.02    0.39
   9  11  -3    0.03    0.32
   9 -11  -3    0.06    0.26
  -9 -11   3   -0.15    0.37
   9  11  -2    0.08    0.22
   9  11  -2    0.18    0.36
  -9  11   2    0.55    0.45
  -9 -11   2    0.05    0.35
   9 -11  -2    0.26    0.29
  -9  11   1    0.47    0.42
   9  11  -1    0.20    0.37
   9  11  -1    0.35    0.25
  -9 -11   1   -0.14    0.29
   9 -11  -1    0.04    0.31
  -9  11   0   -0.80    0.44
   9  11   0    0.33    0.29
   9 -11   0    0.15    0.34
  -9 -11   0    0.36    0.27
   9  11   1    1.25    0.38
  -9  11  -1    0.69    0.51
   9 -11   1    0.94    0.42
  -9 -11  -1    1.13    0.38
   9  11   2    0.25    0.31
  -9  11  -2   -0.88    0.45
   9 -11   2    0.62    0.38
  -9 -11  -2   -0.15    0.32
   9  11   3    5.41    0.67
  -9  11  -3    3.94    0.68
   9 -11   3    4.45    0.65
  -9 -11  -3    4.81    0.65
  -9  11  -4    2.51    0.65
   9  11   4    1.59    0.48
   9 -11   4    1.92    0.52
  -9 -11  -4    1.28    0.50
  -9  11  -5    3.57    0.73
   9  11   5    4.60    0.72
  -9 -11  -5    2.66    0.61
   9 -11   5    4.60    0.70
  -9  11  -6   -0.23    0.51
   9  11   6   -0.69    0.44
   9 -11   6    0.83    0.52
  -9 -11  -6   -0.58    0.52
  -9  12   6    1.25    0.45
   9  12  -6    0.68    0.43
   9 -12  -6    0.36    0.56
  -9 -12   6   -0.48    0.52
  -9  12   5    2.15    0.53
   9  12  -5    1.81    0.49
  -9 -12   5    1.68    0.63
   9 -12  -5    1.25    0.57
   9  12  -4    2.29    0.54
  -9  12   4    1.64    0.49
  -9 -12   4    2.59    0.63
  -9  12   3    1.34    0.51
   9  12  -3   -0.06    0.35
   9 -12  -3   -0.04    0.27
  -9 -12   3    0.05    0.42
   9  12  -2   -0.13    0.32
  -9  12   2   -0.52    0.43
  -9 -12   2   -0.61    0.32
   9 -12  -2    0.16    0.29
   9  12  -1   -0.12    0.32
  -9  12   1   -0.37    0.44
   9  12  -1    0.14    0.27
   9 -12  -1    0.11    0.32
  -9  12   0    3.15    0.62
   9  12   0    4.23    0.55
  -9 -12   0    3.92    0.60
   9 -12   0    5.01    0.61
   9  12   1    4.67    0.61
  -9  12  -1    5.22    0.77
   9 -12   1    4.69    0.62
  -9 -12  -1    3.70    0.56
  -9  12  -2    0.93    0.55
   9  12   2    1.76    0.45
  -9 -12  -2    1.26    0.40
   9 -12   2    1.71    0.46
  -9  12  -3    0.02    0.52
   9  12   3   -0.26    0.37
   9 -12   3    0.27    0.41
  -9 -12  -3    0.09    0.33
  -9  12  -4   -0.68    0.48
   9  12   4    0.08    0.39
  -9 -12  -4   -0.42    0.41
   9 -12   4    0.47    0.46
   9  12   5    0.56    0.42
  -9  12  -5   -0.65    0.48
  -9 -12  -5   -0.67    0.47
   9 -12   5   -0.04    0.48
   9  13  -5    0.62    0.43
  -9  13   5    1.48    0.52
  -9 -13   5    0.62    0.59
   9  13  -4   -0.17    0.36
  -9  13   4    0.13    0.47
  -9 -13   4   -0.18    0.49
   9  13  -3    0.29    0.40
  -9  13   3    0.02    0.41
  -9 -13   3    0.03    0.42
  -9  13   2    0.76    0.49
   9  13  -2    0.39    0.39
   9 -13  -2    0.76    0.36
  -9  13   1   -1.23    0.39
   9  13  -1    0.20    0.28
  -9 -13   1    0.21    0.28
   9 -13  -1    0.12    0.34
   9  13   0    0.25    0.31
  -9  13   0    0.06    0.48
  -9 -13   0    0.39    0.30
   9 -13   0    0.75    0.42
  -9  13  -1   -0.02    0.50
   9  13   1    0.12    0.32
  -9 -13  -1    0.25    0.35
   9 -13   1    0.14    0.39
   9  13   2    0.45    0.38
  -9  13  -2   -0.34    0.53
   9 -13   2    0.80    0.46
  -9 -13  -2    0.14    0.33
   9  13   3    1.03    0.48
  -9  13  -3    1.54    0.59
  -9 -13  -3    0.37    0.38
   9 -13   3    0.09    0.47
  -9  13  -4    3.19    0.72
   9  13   4    2.58    0.59
  -9 -13  -4    1.94    0.55
   9 -13   4    3.18    0.63
  -9  13  -5    0.18    0.56
   9  13   5    0.80    0.51
  -9 -13  -5   -0.62    0.50
   9 -13   5    0.87    0.52
   9  14  -5    0.15    0.38
   9  14  -4    0.41    0.47
  -9  14   4    0.03    0.41
  -9 -14   4   -0.19    0.50
   9  14  -3    3.46    0.61
  -9  14   3    3.73    0.68
   9  14  -2   -0.37    0.37
  -9  14   2    0.19    0.44
   9  14  -1    0.32    0.31
  -9  14   1   -0.32    0.52
  -9 -14   1    0.55    0.35
   9 -14  -1    0.97    0.39
   9  14   0    0.13    0.32
  -9  14   0   -0.30    0.50
   9 -14   0    0.19    0.39
  -9 -14   0    0.29    0.36
  -9  14  -1    1.00    0.53
   9  14   1    1.43    0.45
  -9 -14  -1   -0.33    0.34
   9 -14   1    0.51    0.43
   9  14   2   -0.02    0.36
  -9  14  -2    0.36    0.55
   9 -14   2    0.08    0.43
  -9 -14  -2   -0.26    0.31
   9  14   3    2.12    0.51
  -9  14  -3    1.01    0.62
  -9 -14  -3    0.42    0.47
   9 -14   3    1.92    0.58
  -9  14  -4   -0.10    0.57
   9  14   4    0.60    0.45
  -9 -14  -4   -0.66    0.47
   9 -14   4    0.31    0.46
  -9  15   3    0.15    0.47
   9  15  -3   -0.24    0.44
  -9  15   2    2.19    0.65
  -9 -15   2    2.29    0.51
  -9  15   1    3.67    0.68
  -9 -15   1    2.21    0.48
   9  15   0    0.47    0.38
  -9  15   0    0.76    0.55
   9 -15   0    0.60    0.42
  -9 -15   0   -0.10    0.31
   9  15   1    1.03    0.43
  -9  15  -1    2.48    0.68
  -9 -15  -1    0.38    0.42
   9 -15   1    2.07    0.54
  -9  15  -2   -0.09    0.58
   9  15   2    0.23    0.41
  -9 -15  -2    0.53    0.43
   9 -15   2   -0.32    0.43
  -9  15  -3    1.14    0.63
   9  15   3   -0.49    0.35
  -9  16   1    0.19    0.56
  -9  16   0    1.04    0.56
   9  16   0    0.61    0.41
   9 -16   0    0.73    0.68
  -9 -16   0   -0.41    0.38
 -10   0   9    0.31    0.41
  10   0  -9   -0.09    0.41
  10   0  -8    0.66    0.43
 -10   0   8    0.10    0.35
 -10   0   7   -0.10    0.27
  10   0  -7   -0.05    0.33
 -10   0   6    0.54    0.31
  10   0  -6    1.12    0.41
 -10   0   5    0.29    0.28
  10   0  -5   -0.48    0.30
  10   0  -4    0.96    0.30
 -10   0   4    1.17    0.30
 -10   0   4    1.05    0.16
 -10   0   3   -0.05    0.16
 -10   0   3   -0.02    0.22
  10   0  -3   -0.11    0.20
  10   0  -2   38.07    1.80
 -10   0   2   39.58    1.79
  10   0  -2   41.99    1.86
  10   0  -1    0.08    0.15
 -10   0   1   -0.04    0.18
  10   0  -1   -0.12    0.17
 -10   0   0   25.72    1.26
  10   0   0   24.37    1.21
  10   0   0   28.33    1.24
  10   0   1    0.06    0.19
  10   0   1   -0.01    0.16
 -10   0  -1   -0.07    0.10
  10   0   2    3.47    0.41
 -10   0  -2    3.93    0.32
  10   0   2    4.09    0.38
 -10   0  -3    0.02    0.18
  10   0   3   -0.08    0.22
  10   0   3    0.20    0.20
  10   0   4    5.69    0.52
 -10   0  -4    6.20    0.53
  10   0   4    4.16    0.51
  10   0   5   -0.01    0.32
  10   0   5    0.18    0.26
 -10   0  -5   -0.33    0.28
 -10   0  -6    0.74    0.37
  10   0   6    0.70    0.37
  10   0   6    0.67    0.28
  10   0   7   -0.06    0.37
 -10   0  -7   -0.43    0.36
  10   0   8   -0.40    0.39
  10   1  -9    1.77    0.56
 -10   1   9    0.27    0.40
 -10  -1   9    0.49    0.44
  10  -1  -9    0.84    0.52
 -10   1   8   -0.38    0.31
  10   1  -8   -0.13    0.33
 -10  -1   8    0.14    0.34
  10  -1  -8    0.64    0.47
  10   1  -7    0.35    0.39
 -10   1   7   -0.06    0.28
 -10  -1   7    0.27    0.33
  10  -1  -7    0.06    0.39
  10   1  -6    0.29    0.33
 -10   1   6   -0.10    0.26
 -10  -1   6    0.11    0.30
  10  -1  -6    0.16    0.35
  10   1  -5    2.31    0.44
 -10   1   5    2.48    0.39
  10  -1  -5    2.23    0.43
 -10  -1   5    2.33    0.39
 -10   1   4    0.08    0.15
  10   1  -4   -0.01    0.25
 -10   1   4   -0.27    0.19
 -10  -1   4    0.19    0.07
  10  -1  -4    0.15    0.24
 -10  -1   4   -0.02    0.19
  10   1  -3    0.03    0.24
 -10   1   3    0.32    0.20
  10  -1  -3   -0.20    0.20
 -10  -1   3    0.15    0.16
 -10  -1   3   -0.10    0.20
  10  -1  -3    0.09    0.23
  10   1  -2    0.39    0.26
 -10   1   2    0.51    0.21
  10   1  -2    0.30    0.21
  10  -1  -2    0.43    0.26
  10  -1  -2    0.53    0.21
 -10  -1   2    0.66    0.17
 -10   1   1    1.47    0.27
  10   1  -1    2.08    0.31
  10   1  -1    1.65    0.26
 -10  -1   1    1.94    0.26
  10  -1  -1    2.09    0.34
  10  -1  -1    1.92    0.25
  10   1   0   10.27    0.59
  10   1   0   10.06    0.61
 -10   1   0   10.22    0.63
  10   1   0    8.98    0.58
  10  -1   0    9.72    0.59
  10  -1   0    9.39    0.51
 -10   1  -1   12.04    0.58
  10   1   1   11.62    0.69
  10   1   1   11.47    0.65
 -10   1  -1   11.45    0.73
  10  -1   1   11.19    0.66
 -10  -1  -1   11.01    0.62
  10   1   2    1.69    0.26
 -10   1  -2    2.16    0.22
  10   1   2    2.52    0.37
 -10  -1  -2    1.66    0.24
  10  -1   2    1.77    0.31
  10  -1   2    1.89    0.32
  10   1   3   16.52    0.89
  10   1   3   17.79    1.02
 -10   1  -3   17.52    0.88
 -10  -1  -3   17.15    0.93
  10  -1   3   17.32    1.00
  10  -1   3   17.07    0.93
 -10   1  -4    2.00    0.32
  10   1   4    1.92    0.31
  10   1   4    1.76    0.38
 -10  -1  -4    1.91    0.36
  10  -1   4    2.08    0.37
  10  -1   4    1.68    0.39
 -10   1  -5    0.37    0.29
  10   1   5    0.15    0.31
  10   1   5    0.48    0.26
  10  -1   5    0.32    0.36
 -10  -1  -5   -0.15    0.30
  10  -1   5    0.77    0.29
  10   1   6   -0.17    0.32
 -10   1  -6   -0.22    0.29
  10   1   6    0.07    0.24
  10  -1   6    0.05    0.33
 -10  -1  -6   -0.33    0.34
  10  -1   6    0.22    0.28
  10   1   7    0.00    0.36
 -10  -1  -7   -0.28    0.39
  10  -1   7    0.43    0.33
  10  -1   7    0.12    0.38
 -10   1  -8    0.97    0.38
  10   1   8    0.09    0.38
 -10  -1  -8   -0.66    0.46
  10   2  -9    1.78    0.58
 -10   2   9    1.43    0.47
 -10  -2   9    1.29    0.45
  10  -2  -9    1.42    0.52
 -10   2   8   -0.29    0.28
  10   2  -8    0.12    0.41
  10  -2  -8    0.60    0.41
 -10  -2   8    0.15    0.37
  10   2  -7    2.08    0.49
 -10   2   7    1.96    0.41
 -10  -2   7    2.19    0.48
  10  -2  -7    2.37    0.47
 -10   2   6    6.21    0.61
  10   2  -6    5.33    0.63
 -10  -2   6    5.09    0.60
  10  -2  -6    5.81    0.64
 -10   2   5    2.54    0.28
 -10   2   5    2.40    0.40
  10   2  -5    1.96    0.40
  10  -2  -5    1.74    0.41
 -10  -2   5    1.41    0.34
 -10   2   4   -0.02    0.19
 -10   2   4   -0.02    0.18
  10   2  -4    0.36    0.31
  10  -2  -4    0.00    0.24
 -10  -2   4    0.50    0.27
 -10   2   3    0.94    0.25
  10   2  -3    0.35    0.24
 -10  -2   3    0.47    0.14
  10  -2  -3    0.25    0.23
  10  -2  -3    0.55    0.27
 -10  -2   3    0.48    0.23
 -10   2   2    6.08    0.52
  10   2  -2    9.08    0.56
  10  -2  -2    6.00    0.49
  10  -2  -2    6.31    0.58
 -10  -2   2    7.95    0.53
 -10  -2   2    8.08    0.44
  10   2  -1    6.70    0.44
 -10   2   1    5.17    0.48
  10   2  -1    6.63    0.48
  10   2  -1    4.76    0.37
  10  -2  -1    4.88    0.38
  10  -2  -1    5.74    0.51
  10   2   0    4.52    0.38
 -10   2   0    4.89    0.47
  10   2   0    4.14    0.38
  10   2   0    4.88    0.37
  10  -2   0    3.71    0.27
  10  -2   0    3.52    0.37
  10   2   1    0.86    0.22
 -10   2  -1    0.91    0.12
  10   2   1    0.70    0.21
 -10   2  -1    0.98    0.29
  10   2   1    0.96    0.20
  10  -2   1    0.52    0.22
 -10   2  -2    2.10    0.20
  10   2   2    2.07    0.26
 -10   2  -2    2.51    0.37
  10   2   2    1.84    0.35
  10  -2   2    1.59    0.29
 -10  -2  -2    2.22    0.28
 -10   2  -3    6.84    0.58
 -10   2  -3    5.70    0.40
  10   2   3    5.67    0.57
  10   2   3    5.84    0.43
 -10  -2  -3    6.03    0.48
  10  -2   3    5.76    0.54
 -10   2  -4   10.98    0.79
 -10   2  -4   10.61    0.68
  10   2   4   11.86    0.66
  10   2   4   11.25    0.81
  10  -2   4   10.28    0.76
 -10  -2  -4   12.47    0.79
  10   2   5    0.92    0.37
 -10   2  -5    1.31    0.40
  10   2   5    1.18    0.26
 -10   2  -5    1.33    0.31
  10  -2   5    1.29    0.34
 -10  -2  -5    0.99    0.38
 -10   2  -6    2.03    0.44
  10   2   6    1.30    0.40
  10  -2   6    1.14    0.37
 -10  -2  -6    1.49    0.45
  10   2   7   -0.60    0.30
 -10   2  -7    0.39    0.34
 -10  -2  -7   -0.33    0.44
  10  -2   7    0.39    0.34
 -10   2  -8    0.98    0.41
  10   2   8    1.17    0.47
  10  -2   8    1.57    0.41
 -10  -2  -8    0.30    0.52
 -10   3   9   -0.30    0.32
  10   3  -9    0.20    0.41
  10  -3  -9    0.72    0.48
 -10  -3   9   -0.28    0.43
  10   3  -8    1.12    0.43
 -10   3   8    1.02    0.37
 -10  -3   8    0.54    0.43
  10  -3  -8    0.68    0.41
  10   3  -7    3.32    0.54
 -10   3   7    3.51    0.50
  10  -3  -7    3.18    0.53
 -10  -3   7    3.18    0.53
 -10   3   6    2.15    0.39
  10   3  -6    2.65    0.51
 -10  -3   6    1.67    0.41
  10  -3  -6    2.86    0.51
 -10   3   5   20.12    1.02
  10   3  -5   21.43    1.24
 -10   3   5   19.97    1.08
 -10  -3   5   18.58    1.13
  10  -3  -5   19.51    1.18
 -10   3   4    1.64    0.29
  10   3  -4    1.58    0.37
  10  -3  -4    1.62    0.36
 -10  -3   4    1.36    0.32
  10  -3  -4    1.38    0.35
 -10   3   3    0.88    0.28
  10   3  -3    0.64    0.28
 -10  -3   3    0.65    0.14
 -10  -3   3    1.11    0.25
  10  -3  -3    0.83    0.32
  10  -3  -3    0.87    0.26
  10   3  -2    2.93    0.26
  10   3  -2    2.50    0.34
 -10   3   2    2.62    0.38
 -10  -3   2    2.41    0.31
  10  -3  -2    2.42    0.30
  10  -3  -2    2.16    0.34
  10   3  -1    0.95    0.19
 -10   3   1    1.40    0.32
  10   3  -1    0.96    0.25
  10   3  -1    1.18    0.23
 -10  -3   1    0.88    0.23
  10  -3  -1    1.15    0.27
  10  -3  -1    1.28    0.20
  10   3   0   11.65    0.64
  10   3   0   12.57    0.69
 -10   3   0   11.48    0.73
  10   3   0   10.51    0.66
  10  -3   0   11.51    0.69
  10  -3   0   10.99    0.54
  10   3   1    0.89    0.20
  10   3   1    0.93    0.25
  10   3   1    0.95    0.24
 -10   3  -1    0.97    0.30
  10  -3   1    0.66    0.25
  10   3   2    6.05    0.42
 -10   3  -2    6.57    0.56
  10   3   2    6.56    0.56
  10  -3   2    6.21    0.52
 -10  -3  -2    6.86    0.50
  10   3   3    1.64    0.23
 -10   3  -3    1.07    0.36
 -10   3  -3    1.65    0.19
  10   3   3    0.84    0.30
  10  -3   3    0.92    0.29
 -10  -3  -3    1.75    0.33
 -10   3  -4    0.26    0.29
  10   3   4    0.18    0.18
  10   3   4   -0.09    0.26
 -10   3  -4    0.18    0.19
  10  -3   4    0.16    0.30
 -10  -3  -4   -0.09    0.27
 -10   3  -5    3.76    0.53
  10   3   5    4.15    0.55
 -10  -3  -5    3.47    0.53
  10  -3   5    3.16    0.49
  10   3   6   -0.40    0.35
 -10   3  -6    0.31    0.34
 -10  -3  -6   -0.06    0.35
  10  -3   6    0.55    0.32
 -10   3  -7    0.13    0.37
  10   3   7    0.98    0.41
  10  -3   7    0.68    0.37
 -10  -3  -7   -0.12    0.47
  10   3   8   -0.33    0.39
 -10   3  -8    0.26    0.37
 -10  -3  -8   -0.69    0.53
  10  -3   8    0.05    0.34
  10   4  -9    0.05    0.45
 -10  -4   9    0.29    0.51
  10  -4  -9    0.97    0.48
 -10   4   8    6.44    0.68
  10   4  -8    6.10    0.76
  10  -4  -8    7.02    0.80
 -10  -4   8    5.25    0.70
  10   4  -7   11.91    0.98
 -10   4   7    9.38    0.76
  10  -4  -7   10.43    0.96
 -10  -4   7   10.45    0.85
 -10   4   6   34.28    1.71
  10   4  -6   35.87    1.91
 -10   4   6   36.69    1.81
 -10  -4   6   33.66    1.79
  10  -4  -6   35.02    1.88
 -10   4   5    0.54    0.24
  10   4  -5    0.59    0.32
 -10   4   5    0.82    0.29
 -10  -4   5    0.16    0.33
  10  -4  -5    0.39    0.36
  10   4  -4    6.80    0.66
 -10   4   4    6.06    0.56
 -10  -4   4    6.56    0.61
  10  -4  -4    6.07    0.60
  10  -4  -4    7.32    0.63
 -10   4   3    0.11    0.28
  10   4  -3    0.02    0.21
 -10  -4   3    0.15    0.10
 -10  -4   3    0.09    0.22
  10  -4  -3   -0.10    0.24
  10  -4  -3    0.01    0.23
  10   4  -2    0.92    0.17
  10   4  -2    1.04    0.31
 -10   4   2    0.94    0.32
  10  -4  -2    0.84    0.21
 -10  -4   2    0.58    0.22
  10  -4  -2    0.95    0.32
  10   4  -1    0.46    0.22
  10   4  -1    0.74    0.18
 -10   4   1    0.97    0.33
  10  -4  -1    0.67    0.25
  10  -4  -1    1.07    0.18
 -10  -4   1    0.42    0.18
  10   4   0    0.16    0.17
 -10   4   0    0.02    0.09
  10   4   0    0.20    0.16
 -10   4   0    0.26    0.24
  10   4   0    0.13    0.19
  10  -4   0    0.28    0.25
  10  -4   0    0.26    0.07
  10   4   1   -0.13    0.14
  10   4   1    0.24    0.19
 -10   4  -1    0.08    0.23
 -10  -4  -1    0.11    0.15
  10  -4   1   -0.53    0.19
  10   4   2    0.96    0.27
 -10   4  -2    0.77    0.29
  10   4   2    1.02    0.20
 -10  -4  -2    0.88    0.23
  10  -4   2    0.83    0.28
  10   4   3    1.69    0.34
 -10   4  -3    1.26    0.40
  10   4   3    1.48    0.21
 -10  -4  -3    1.57    0.34
  10  -4   3    1.68    0.36
  10   4   4    0.05    0.29
 -10   4  -4   -0.16    0.27
  10  -4   4    0.38    0.30
 -10  -4  -4   -0.04    0.29
 -10   4  -5    0.40    0.36
  10   4   5    0.03    0.33
  10  -4   5    0.27    0.36
 -10  -4  -5    0.40    0.33
  10   4   6    0.99    0.42
 -10   4  -6    0.38    0.38
  10  -4   6    1.27    0.41
 -10  -4  -6    0.83    0.45
  10   4   7   -0.20    0.39
 -10   4  -7    0.39    0.37
 -10  -4  -7   -1.05    0.46
  10  -4   7   -0.18    0.33
  10   4   8    0.79    0.48
 -10   4  -8    1.06    0.46
 -10  -4  -8   -0.23    0.58
  10  -4   8    0.59    0.42
  10   5  -9    0.10    0.40
 -10  -5   9   -0.20    0.46
  10  -5  -9    0.67    0.51
  10   5  -8    0.68    0.43
 -10   5   8    1.03    0.36
 -10  -5   8   -0.13    0.39
  10  -5  -8    0.95    0.49
 -10   5   7    0.40    0.27
  10   5  -7   -0.05    0.31
 -10  -5   7   -0.14    0.37
  10  -5  -7   -0.39    0.40
  10   5  -6    1.04    0.41
 -10   5   6    1.26    0.29
 -10   5   6    0.97    0.29
  10  -5  -6    1.21    0.40
 -10  -5   6    0.65    0.37
 -10   5   5    3.67    0.46
  10   5  -5    3.88    0.54
 -10   5   5    3.30    0.40
 -10  -5   5    2.15    0.43
  10  -5  -5    2.72    0.49
 -10   5   4    4.95    0.52
  10   5  -4    4.90    0.57
 -10  -5   4    4.66    0.53
  10  -5  -4    5.77    0.58
  10  -5  -4    5.63    0.55
  10   5  -3   13.01    0.85
  10   5  -3   12.14    0.66
 -10   5   3   12.47    0.83
  10  -5  -3   14.06    0.83
  10  -5  -3   12.94    0.79
 -10  -5   3   14.48    0.82
  10   5  -2    0.63    0.26
 -10   5   2    1.23    0.35
  10   5  -2    0.47    0.16
  10  -5  -2    0.48    0.24
  10  -5  -2    0.78    0.23
 -10  -5   2    0.48    0.22
  10   5  -1    0.34    0.17
  10   5  -1    0.40    0.26
 -10   5   1    0.47    0.35
 -10  -5   1    0.41    0.19
  10  -5  -1    0.59    0.15
  10  -5  -1    0.50    0.26
  10   5   0    0.16    0.23
 -10   5   0    0.16    0.28
  10   5   0    0.11    0.17
  10  -5   0    0.04    0.22
 -10  -5   0    0.04    0.14
 -10   5  -1    1.53    0.38
  10   5   1    1.80    0.31
  10  -5   1    1.33    0.35
 -10  -5  -1    1.68    0.22
 -10  -5  -1    1.46    0.29
  10   5   2    0.03    0.13
 -10   5  -2    0.08    0.29
  10   5   2    0.22    0.27
 -10  -5  -2   -0.04    0.18
  10  -5   2    0.32    0.30
  10   5   3    0.24    0.27
  10   5   3    0.34    0.20
 -10   5  -3    0.38    0.34
 -10  -5  -3    0.17    0.23
  10  -5   3   -0.26    0.27
  10   5   4    0.30    0.28
 -10   5  -4   -0.04    0.28
  10  -5   4    0.62    0.36
 -10  -5  -4    0.31    0.31
  10   5   5    1.01    0.40
 -10   5  -5    1.67    0.47
 -10  -5  -5    1.48    0.45
  10  -5   5    0.69    0.41
  10   5   6    0.29    0.38
 -10   5  -6    0.36    0.37
  10  -5   6    1.01    0.41
 -10  -5  -6   -0.20    0.41
  10   5   7    0.72    0.47
 -10   5  -7    0.11    0.40
  10  -5   7    0.84    0.44
 -10  -5  -7    0.79    0.55
  10   5   8   -0.46    0.42
 -10   5  -8    0.36    0.42
 -10  -5  -8   -1.08    0.52
  10  -5   8    0.82    0.47
  10   6  -8    0.62    0.44
  10  -6  -8    0.69    0.48
 -10  -6   8   -0.25    0.42
 -10   6   7   -0.13    0.21
  10   6  -7   -0.21    0.37
 -10  -6   7   -0.38    0.35
  10  -6  -7    0.50    0.43
  10   6  -6   -0.22    0.32
 -10   6   6   -0.17    0.25
 -10   6   6    0.32    0.24
 -10  -6   6    0.11    0.37
  10  -6  -6    0.24    0.39
 -10   6   5    1.51    0.33
  10   6  -5    0.48    0.38
 -10   6   5    0.85    0.30
 -10  -6   5    1.54    0.44
  10  -6  -5    0.96    0.40
 -10   6   4    0.52    0.32
  10   6  -4    0.22    0.28
  10  -6  -4    0.54    0.29
 -10  -6   4    0.69    0.36
  10  -6  -4    0.57    0.33
  10   6  -3    3.31    0.48
 -10   6   3    4.02    0.52
  10  -6  -3    3.84    0.47
 -10  -6   3    3.45    0.45
  10  -6  -3    3.73    0.44
  10   6  -2    1.73    0.24
 -10   6   2    1.89    0.45
  10   6  -2    2.31    0.42
  10  -6  -2    2.57    0.41
 -10  -6   2    1.28    0.29
  10  -6  -2    2.37    0.31
  10   6  -1   10.67    0.64
  10   6  -1   10.25    0.77
 -10   6   1   10.70    0.80
  10  -6  -1   11.13    0.74
 -10  -6   1   10.50    0.65
  10  -6  -1   11.47    0.59
 -10   6   0    0.85    0.35
  10   6   0    1.00    0.32
  10   6   0    1.03    0.26
  10  -6   0    1.67    0.35
 -10  -6   0    1.41    0.24
 -10   6  -1    0.30    0.36
  10   6   1    0.49    0.26
 -10  -6  -1    0.45    0.16
  10  -6   1    0.39    0.30
 -10  -6  -1    0.24    0.23
 -10   6  -2    0.03    0.34
  10   6   2   -0.19    0.25
 -10  -6  -2   -0.22    0.19
  10  -6   2   -0.12    0.31
 -10  -6  -2   -0.11    0.12
 -10   6  -3    1.47    0.46
  10   6   3    1.11    0.33
 -10  -6  -3    0.96    0.31
  10  -6   3    2.19    0.41
  10   6   4    1.51    0.42
 -10   6  -4    1.75    0.46
  10  -6   4    1.26    0.40
 -10  -6  -4    1.61    0.37
 -10   6  -5   -0.55    0.31
  10   6   5    0.04    0.34
  10  -6   5    0.07    0.34
 -10  -6  -5    0.38    0.35
  10   6   6    0.65    0.41
 -10   6  -6    0.27    0.38
  10  -6   6    0.40    0.39
 -10  -6  -6    0.81    0.50
  10   6   7    0.83    0.47
 -10   6  -7    0.11    0.45
  10  -6   7    0.04    0.40
 -10  -6  -7   -0.40    0.52
 -10   6  -8   -0.61    0.42
  10   6   8   -0.30    0.42
 -10  -6  -8   -0.75    0.53
  10  -6   8    0.21    0.44
  10   7  -8    0.50    0.44
  10  -7  -8    0.68    0.51
 -10  -7   8   -0.91    0.41
 -10   7   7    0.09    0.27
  10   7  -7    0.12    0.37
  10  -7  -7   -0.07    0.41
 -10  -7   7   -0.13    0.38
 -10   7   6    0.96    0.33
  10   7  -6    0.32    0.32
 -10   7   6    0.50    0.24
  10  -7  -6   -0.01    0.39
 -10  -7   6    0.28    0.37
  10   7  -5    1.30    0.41
 -10   7   5    1.42    0.37
  10  -7  -5    1.03    0.39
 -10  -7   5    1.14    0.40
  10  -7  -5    0.77    0.30
 -10   7   4    3.08    0.47
  10   7  -4    2.77    0.47
  10  -7  -4    3.81    0.47
  10  -7  -4    3.74    0.49
 -10  -7   4    3.67    0.53
  10   7  -3    7.18    0.70
 -10   7   3    7.20    0.67
 -10  -7   3    6.89    0.65
  10  -7  -3    7.40    0.63
  10  -7  -3    6.75    0.59
  10   7  -2    0.31    0.31
 -10   7   2    1.08    0.42
  10   7  -2    0.35    0.19
  10  -7  -2    0.63    0.24
  10  -7  -2    0.42    0.28
 -10  -7   2    0.50    0.27
  10   7  -1    1.06    0.25
 -10   7   1    0.23    0.36
  10   7  -1    1.00    0.31
  10  -7  -1    0.92    0.33
  10  -7  -1    1.05    0.21
 -10  -7   1    0.99    0.27
  10   7   0    5.60    0.59
 -10   7   0    4.17    0.57
  10   7   0    4.94    0.48
 -10  -7   0    4.10    0.39
  10  -7   0    6.10    0.59
  10   7   1    3.88    0.47
 -10   7  -1    3.63    0.53
  10  -7   1    5.13    0.56
 -10  -7  -1    3.81    0.46
 -10  -7  -1    3.75    0.34
 -10   7  -2    1.39    0.41
  10   7   2    0.54    0.30
  10  -7   2    0.06    0.35
 -10  -7  -2    0.48    0.30
  10   7   3    9.06    0.74
 -10   7  -3    9.17    0.79
  10  -7   3    8.69    0.78
 -10  -7  -3    8.47    0.75
 -10   7  -4    1.53    0.44
  10   7   4    0.86    0.35
 -10  -7  -4    0.75    0.34
  10  -7   4    0.85    0.42
 -10   7  -5    2.80    0.57
  10   7   5    3.78    0.60
  10  -7   5    2.93    0.54
 -10  -7  -5    3.58    0.60
 -10   7  -6   -0.37    0.44
  10   7   6    0.59    0.44
  10  -7   6    0.50    0.42
 -10  -7  -6   -0.64    0.46
 -10   7  -7    0.97    0.52
  10   7   7    1.72    0.55
 -10  -7  -7    0.15    0.61
  10  -7   7    1.48    0.54
  10   8  -8    1.35    0.49
  10  -8  -8    2.11    0.62
 -10  -8   8    0.93    0.60
  10   8  -7    2.88    0.58
 -10  -8   7    2.38    0.64
  10  -8  -7    3.04    0.65
 -10   8   6    1.39    0.31
  10   8  -6    1.08    0.41
 -10   8   6    1.32    0.37
 -10  -8   6    1.01    0.50
  10  -8  -6    1.31    0.46
  10   8  -5    3.59    0.58
 -10   8   5    3.30    0.49
  10  -8  -5    2.89    0.43
  10  -8  -5    3.25    0.55
 -10  -8   5    2.42    0.53
  10   8  -4    0.90    0.35
 -10   8   4    0.54    0.37
 -10  -8   4    0.99    0.40
  10  -8  -4    1.13    0.40
  10  -8  -4    0.56    0.28
 -10   8   3    2.31    0.51
  10   8  -3    3.06    0.50
 -10  -8   3    3.32    0.48
  10  -8  -3    3.31    0.46
  10  -8  -3    3.12    0.46
  10   8  -2    2.33    0.47
  10   8  -2    2.91    0.33
 -10   8   2    2.74    0.50
  10  -8  -2    2.57    0.43
 -10  -8   2    2.05    0.39
  10  -8  -2    2.06    0.34
  10   8  -1    3.38    0.38
 -10   8   1    3.00    0.57
  10   8  -1    2.82    0.46
 -10  -8   1    2.87    0.40
  10  -8  -1    3.28    0.48
 -10   8   0    7.25    0.75
  10   8   0    7.22    0.66
  10   8   0    7.34    0.59
  10  -8   0    6.59    0.65
 -10  -8   0    7.40    0.53
 -10   8  -1    1.43    0.48
  10   8   1    1.94    0.38
 -10  -8  -1    1.68    0.25
 -10  -8  -1    2.13    0.38
  10  -8   1    1.54    0.37
 -10   8  -2    1.00    0.47
  10   8   2    1.18    0.33
  10  -8   2    0.94    0.42
 -10  -8  -2    0.75    0.30
 -10   8  -3    0.63    0.43
  10   8   3    0.06    0.31
  10  -8   3   -0.21    0.33
 -10  -8  -3    0.26    0.31
  10   8   4    4.33    0.62
 -10   8  -4    2.59    0.57
  10  -8   4    3.33    0.56
 -10  -8  -4    3.41    0.52
  10   8   5   -0.06    0.32
 -10   8  -5   -0.11    0.41
 -10  -8  -5   -0.27    0.37
  10  -8   5    0.05    0.36
 -10   8  -6   -0.08    0.42
  10   8   6    0.48    0.43
 -10  -8  -6   -0.53    0.47
  10  -8   6    0.40    0.44
 -10   8  -7   -0.21    0.45
  10   8   7    0.02    0.42
  10  -8   7    0.49    0.47
 -10  -8  -7   -0.70    0.47
  10  -9  -8    0.32    0.48
  10   9  -7   -0.10    0.34
 -10   9   7    0.19    0.33
  10  -9  -7    0.03    0.47
 -10  -9   7   -0.28    0.51
  10   9  -6    0.58    0.41
 -10   9   6    1.11    0.38
  10  -9  -6    1.02    0.45
 -10  -9   6    0.75    0.51
  10   9  -5    0.83    0.36
 -10   9   5    1.58    0.44
  10  -9  -5    0.97    0.34
  10  -9  -5    0.53    0.45
 -10  -9   5    0.74    0.45
  10   9  -4    0.14    0.37
 -10   9   4   -0.20    0.36
  10  -9  -4    0.80    0.37
  10  -9  -4    0.27    0.28
 -10  -9   4    0.57    0.41
 -10   9   3    5.08    0.66
  10   9  -3    5.10    0.59
  10  -9  -3    4.70    0.52
  10  -9  -3    5.48    0.56
 -10  -9   3    4.28    0.54
  10   9  -2    0.03    0.29
  10   9  -2   -0.06    0.19
 -10   9   2    1.05    0.49
  10  -9  -2    0.39    0.30
 -10  -9   2   -0.45    0.29
  10   9  -1    0.18    0.22
  10   9  -1    0.32    0.31
 -10   9   1    0.58    0.46
  10  -9  -1    0.11    0.30
 -10  -9   1    0.54    0.29
  10   9   0    2.86    0.41
  10   9   0    3.23    0.50
 -10   9   0    2.75    0.57
  10  -9   0    3.18    0.50
 -10  -9   0    2.73    0.34
  10   9   1    3.19    0.46
 -10   9  -1    3.49    0.58
  10  -9   1    3.06    0.50
 -10  -9  -1    3.58    0.51
 -10   9  -2    3.87    0.62
  10   9   2    4.55    0.57
  10  -9   2    2.80    0.49
 -10  -9  -2    3.40    0.54
 -10   9  -3    0.95    0.44
  10   9   3    0.94    0.38
  10  -9   3    1.10    0.44
 -10  -9  -3    0.80    0.34
  10   9   4    0.79    0.42
 -10   9  -4    0.21    0.40
  10  -9   4    0.59    0.42
 -10  -9  -4    0.63    0.39
 -10   9  -5   -0.35    0.39
  10   9   5   -0.31    0.37
  10  -9   5    0.39    0.39
 -10  -9  -5   -0.32    0.42
  10   9   6   -0.19    0.37
 -10   9  -6    0.02    0.50
  10  -9   6    0.13    0.45
 -10  -9  -6   -0.58    0.48
  10   9   7   -0.22    0.39
 -10   9  -7   -1.02    0.45
  10  -9   7    0.37    0.47
 -10  -9  -7   -0.50    0.51
  10  10  -7    4.16    0.70
 -10  10   7    3.37    0.56
 -10 -10   7    2.84    0.73
  10 -10  -7    3.30    0.66
 -10  10   6    1.03    0.41
  10  10  -6    0.87    0.39
 -10 -10   6    1.91    0.58
  10 -10  -6    1.97    0.56
 -10  10   5    2.36    0.49
  10  10  -5    2.02    0.53
  10 -10  -5    1.55    0.36
  10 -10  -5    1.66    0.52
 -10 -10   5    2.38    0.59
  10  10  -4    1.07    0.39
 -10  10   4    0.90    0.43
  10 -10  -4    1.11    0.43
  10 -10  -4    0.71    0.33
 -10 -10   4    1.04    0.46
 -10  10   3    0.90    0.46
  10  10  -3    0.37    0.34
  10 -10  -3    0.36    0.30
 -10 -10   3    0.49    0.37
  10  10  -2    0.42    0.34
 -10  10   2    0.46    0.43
  10  10  -2    0.14    0.21
 -10 -10   2   -0.30    0.29
  10 -10  -2    0.15    0.30
 -10  10   1    0.51    0.50
  10  10  -1    0.36    0.37
  10  10  -1    0.25    0.23
 -10 -10   1   -0.46    0.26
  10 -10  -1    0.30    0.32
  10  10   0   -0.21    0.35
 -10  10   0    0.16    0.48
  10  10   0    0.17    0.26
  10 -10   0    0.24    0.36
 -10  10  -1    2.64    0.56
  10  10   1    2.98    0.48
 -10 -10  -1    2.94    0.48
  10 -10   1    2.93    0.50
  10  10   2    0.53    0.36
 -10  10  -2    0.34    0.43
  10 -10   2    0.48    0.41
 -10 -10  -2    0.63    0.34
 -10  10  -3   -0.63    0.45
  10  10   3   -0.03    0.31
 -10 -10  -3   -0.09    0.30
  10 -10   3    0.13    0.41
  10  10   4    0.91    0.43
 -10  10  -4    0.52    0.47
  10 -10   4    1.75    0.55
 -10 -10  -4    1.30    0.43
 -10  10  -5    2.89    0.61
  10  10   5    3.83    0.66
 -10 -10  -5    2.10    0.54
  10 -10   5    3.56    0.66
  10  10   6    1.01    0.48
 -10  10  -6    0.72    0.55
  10 -10   6    1.39    0.50
 -10 -10  -6    0.51    0.57
  10  11  -7   -0.03    0.35
  10 -11  -7    0.12    0.54
  10  11  -6    0.92    0.48
 -10  11   6    0.70    0.42
  10 -11  -6   -0.21    0.48
 -10 -11   6   -0.18    0.55
  10  11  -5    0.42    0.38
 -10  11   5    1.11    0.44
  10 -11  -5    1.21    0.50
 -10 -11   5    0.54    0.54
  10  11  -4    0.40    0.35
 -10  11   4   -0.38    0.37
 -10 -11   4   -0.19    0.46
  10 -11  -4    0.01    0.27
  10  11  -3    1.65    0.44
 -10  11   3    2.35    0.50
 -10 -11   3    1.25    0.47
  10 -11  -3    1.51    0.37
  10  11  -2    2.96    0.53
 -10  11   2    2.96    0.59
 -10 -11   2    3.08    0.51
  10 -11  -2    2.64    0.45
  10  11  -1    0.48    0.37
 -10  11   1    0.62    0.46
  10  11  -1    0.33    0.27
 -10 -11   1    0.23    0.32
  10 -11  -1    0.89    0.37
 -10  11   0    0.42    0.51
  10  11   0   -0.07    0.26
  10 -11   0    0.97    0.41
 -10 -11   0    0.03    0.26
 -10  11  -1    0.14    0.49
  10  11   1    0.08    0.30
 -10 -11  -1    0.63    0.33
  10 -11   1    0.58    0.40
  10  11   2    0.22    0.33
 -10  11  -2    0.22    0.47
  10 -11   2    0.03    0.39
 -10 -11  -2    0.48    0.34
  10  11   3    1.52    0.47
 -10  11  -3    0.89    0.49
 -10 -11  -3    0.53    0.36
  10 -11   3    0.47    0.44
  10  11   4    0.63    0.40
 -10  11  -4    0.73    0.57
 -10 -11  -4    0.19    0.41
  10 -11   4    0.53    0.48
  10  11   5    1.43    0.48
 -10  11  -5    0.60    0.60
  10 -11   5    1.88    0.59
 -10 -11  -5    0.90    0.49
 -10  11  -6    0.38    0.60
  10  11   6   -0.27    0.46
 -10 -11  -6    0.82    0.64
  10 -11   6    0.23    0.49
 -10  12   6    0.32    0.38
  10  12  -6   -0.01    0.37
 -10 -12   6   -0.68    0.54
 -10  12   5    0.01    0.42
  10  12  -5    0.12    0.41
 -10 -12   5   -0.14    0.50
  10  12  -4   -0.16    0.32
 -10  12   4    0.03    0.45
 -10 -12   4   -0.27    0.46
 -10  12   3    1.53    0.50
  10  12  -3    1.91    0.51
 -10 -12   3    0.74    0.47
  10 -12  -3    1.13    0.36
 -10  12   2    0.62    0.49
  10  12  -2   -0.05    0.34
  10 -12  -2    0.44    0.34
 -10 -12   2   -0.35    0.36
  10  12  -1    3.12    0.44
  10  12  -1    1.98    0.49
 -10  12   1    2.36    0.64
  10 -12  -1    2.93    0.51
  10  12   0    5.84    0.62
 -10  12   0    5.00    0.72
 -10 -12   0    5.15    0.65
  10 -12   0    6.45    0.70
 -10  12  -1    0.11    0.44
  10  12   1    0.75    0.36
  10 -12   1    0.56    0.40
 -10 -12  -1    1.33    0.43
 -10  12  -2   -0.14    0.53
  10  12   2    0.30    0.32
 -10 -12  -2   -0.20    0.27
  10 -12   2    0.34    0.38
  10  12   3    2.17    0.53
 -10  12  -3    0.83    0.57
  10 -12   3    2.08    0.55
 -10 -12  -3    1.48    0.45
  10  12   4   -0.18    0.36
 -10  12  -4   -0.75    0.42
  10 -12   4   -0.30    0.46
 -10 -12  -4    0.08    0.43
  10  12   5    0.18    0.40
 -10  12  -5   -1.11    0.47
  10 -12   5    0.05    0.49
 -10 -12  -5   -0.05    0.52
 -10  13   5    0.76    0.43
  10  13  -5    0.14    0.44
 -10 -13   5   -0.79    0.53
  10  13  -4    0.07    0.37
 -10  13   4    0.76    0.49
 -10 -13   4   -0.35    0.49
  10  13  -3    0.75    0.43
 -10  13   3    0.68    0.48
 -10 -13   3    0.65    0.49
 -10  13   2    3.07    0.67
  10  13  -2    3.07    0.58
  10 -13  -2    2.98    0.49
 -10  13   1    0.04    0.50
  10  13  -1    0.26    0.30
  10 -13  -1    0.50    0.39
 -10 -13   1    0.26    0.33
 -10  13   0    1.13    0.59
  10  13   0    1.39    0.40
 -10 -13   0    1.36    0.45
  10 -13   0    2.26    0.52
 -10  13  -1   -0.17    0.54
  10  13   1   -0.03    0.31
  10 -13   1    0.01    0.41
 -10 -13  -1    0.13    0.32
 -10  13  -2    0.57    0.52
  10  13   2    1.23    0.45
 -10 -13  -2    0.28    0.35
  10 -13   2    1.34    0.49
  10  13   3    1.21    0.47
 -10  13  -3    0.83    0.62
 -10 -13  -3    0.63    0.44
  10 -13   3    0.88    0.52
 -10  13  -4   -0.02    0.55
  10  13   4   -0.32    0.41
 -10 -13  -4    0.05    0.43
  10 -13   4   -0.11    0.41
 -10  14   4    1.30    0.53
  10  14  -4    0.38    0.46
 -10 -14   4    0.51    0.55
 -10  14   3   -0.15    0.48
  10  14  -3    0.41    0.44
  10  14  -2   -0.30    0.41
 -10  14   2    0.14    0.45
  10 -14  -2    0.33    0.43
 -10  14   1   -0.18    0.42
  10 -14  -1   -0.11    0.34
 -10 -14   1   -0.11    0.31
  10  14   0    0.06    0.34
 -10  14   0    0.35    0.56
  10 -14   0    0.74    0.41
 -10 -14   0    0.25    0.32
 -10  14  -1    0.06    0.56
  10  14   1    0.24    0.36
  10 -14   1    0.34    0.43
 -10 -14  -1   -0.42    0.33
 -10  14  -2    2.06    0.68
  10  14   2    1.49    0.50
 -10 -14  -2    0.94    0.46
  10 -14   2    2.38    0.59
  10  14   3   -0.13    0.41
 -10  14  -3   -0.08    0.59
  10 -14   3    0.63    0.50
 -10 -14  -3   -0.27    0.42
 -10  15   3    1.04    0.59
  10  15  -3    0.17    0.47
 -10  15   2    3.39    0.70
 -10 -15   2    2.92    0.52
 -10  15   1    1.61    0.62
 -10 -15   1    0.66    0.36
  10 -15  -1    0.38    0.41
 -10  15   0    0.66    0.59
  10  15   0    0.34    0.33
 -10 -15   0    0.54    0.40
  10 -15   0    0.65    0.43
  10  15   1    1.12    0.45
 -10  15  -1    1.78    0.66
  10 -15   1    0.73    0.48
 -10 -15  -1    0.61    0.47
  10  15   2    0.65    0.42
 -10  15  -2   -0.46    0.50
 -10 -15  -2   -0.10    0.40
  10 -15   2    0.54    0.47
  11   0  -9    0.33    0.46
 -11   0   9   -0.73    0.34
 -11   0   8    1.39    0.44
  11   0  -8    1.19    0.44
  11   0  -7    0.02    0.37
 -11   0   7   -0.32    0.28
  11   0  -6    3.54    0.52
 -11   0   6    4.11    0.52
 -11   0   5   -0.07    0.25
  11   0  -5   -0.49    0.29
  11   0  -4   20.27    1.17
 -11   0   4   19.79    1.09
 -11   0   4   20.69    0.95
 -11   0   3   -0.19    0.18
  11   0  -3    0.19    0.28
  11   0  -3    0.06    0.24
  11   0  -2    9.25    0.66
  11   0  -2   11.12    0.66
 -11   0   2   10.17    0.62
  11   0  -1   -0.03    0.23
 -11   0   1    0.05    0.18
  11   0  -1   -0.11    0.15
  11   0   0   30.85    1.33
 -11   0   0   27.25    1.36
  11   0   0   26.25    1.30
  11   0   1    0.00    0.21
 -11   0  -1    0.09    0.11
  11   0   1    0.07    0.19
  11   0   2   10.82    0.67
 -11   0  -2   11.42    0.63
  11   0   2   11.53    0.75
  11   0   3   -0.18    0.21
 -11   0  -3   -0.10    0.18
  11   0   3   -0.11    0.27
  11   0   4   32.66    1.54
 -11   0  -4   33.07    1.60
  11   0   4   32.76    1.71
 -11   0  -5   -0.25    0.28
  11   0   5    0.04    0.24
  11   0   5    0.02    0.35
  11   0   6    0.50    0.35
 -11   0  -6    0.63    0.36
  11   0   6    0.74    0.29
  11   0   7   -0.78    0.36
  11   0   8    0.85    0.47
 -11   1   9    0.07    0.39
  11   1  -9   -0.12    0.41
 -11  -1   9    0.37    0.40
  11  -1  -9    0.27    0.48
 -11   1   8    1.02    0.39
  11   1  -8    0.81    0.43
  11  -1  -8    1.68    0.51
 -11  -1   8    0.60    0.40
  11   1  -7    0.21    0.35
 -11   1   7   -0.39    0.22
 -11  -1   7   -0.26    0.27
  11  -1  -7    0.37    0.39
 -11   1   6    0.22    0.26
  11   1  -6    0.48    0.34
  11  -1  -6    0.42    0.34
 -11  -1   6    0.37    0.28
 -11   1   5    0.15    0.25
  11   1  -5   -0.01    0.29
  11  -1  -5   -0.20    0.32
 -11  -1   5    0.22    0.25
  11   1  -4   -0.30    0.27
 -11   1   4    0.17    0.19
 -11   1   4    0.24    0.26
  11  -1  -4    0.21    0.27
 -11  -1   4   -0.05    0.19
 -11   1   3   11.39    0.68
  11   1  -3   12.88    0.78
  11  -1  -3    9.29    0.73
 -11  -1   3   12.97    0.62
  11  -1  -3   10.56    0.73
 -11  -1   3   10.52    0.70
  11   1  -2    1.85    0.31
 -11   1   2    1.90    0.31
  11   1  -2    1.45    0.27
  11  -1  -2    0.97    0.28
 -11  -1   2    1.95    0.25
  11  -1  -2    1.61    0.26
 -11   1   1    0.49    0.23
  11   1  -1    0.19    0.23
  11   1  -1    0.08    0.17
 -11  -1   1    0.09    0.17
  11  -1  -1    0.11    0.22
  11  -1  -1    0.19    0.16
  11   1   0    2.86    0.34
 -11   1   0    2.90    0.37
  11   1   0    3.20    0.32
  11   1   0    2.41    0.33
  11  -1   0    2.81    0.35
  11  -1   0    2.58    0.26
  11   1   1    1.67    0.30
  11   1   1    1.83    0.29
 -11   1  -1    1.79    0.20
 -11   1  -1    1.41    0.29
  11  -1   1    1.78    0.30
 -11  -1  -1    1.70    0.23
  11   1   2    9.77    0.57
 -11   1  -2    8.60    0.50
  11   1   2    9.06    0.67
 -11   1  -2    9.07    0.65
 -11  -1  -2    8.88    0.56
  11  -1   2    8.70    0.61
  11   1   3    0.09    0.26
  11   1   3   -0.28    0.18
 -11   1  -3    0.01    0.18
  11  -1   3   -0.02    0.22
  11  -1   3    0.01    0.29
 -11  -1  -3   -0.16    0.19
 -11   1  -4    0.24    0.24
  11   1   4    0.03    0.28
  11   1   4   -0.19    0.20
 -11  -1  -4   -0.13    0.26
  11  -1   4   -0.07    0.27
  11  -1   4   -0.17    0.25
 -11   1  -5    0.08    0.26
  11   1   5    0.24    0.23
  11   1   5    0.12    0.36
  11  -1   5   -0.28    0.30
  11  -1   5    0.05    0.27
 -11  -1  -5   -0.13    0.30
  11   1   6    0.33    0.39
  11   1   6    0.36    0.39
 -11  -1  -6    0.22    0.37
  11  -1   6    0.21    0.39
  11  -1   6    0.14    0.27
  11   1   7    0.29    0.42
 -11   1  -7    1.64    0.41
 -11  -1  -7   -0.05    0.44
  11  -1   7    0.75    0.33
 -11   1  -8    1.11    0.40
  11   1   8   -0.18    0.45
  11   2  -9    0.71    0.45
 -11   2   9    0.84    0.41
  11  -2  -9    0.42    0.48
 -11  -2   9    0.20    0.46
  11   2  -8    5.24    0.75
 -11   2   8    3.47    0.56
  11  -2  -8    4.33    0.68
 -11  -2   8    3.90    0.59
  11   2  -7    0.42    0.36
 -11   2   7    0.93    0.35
 -11  -2   7    0.74    0.34
  11  -2  -7    1.01    0.42
 -11   2   6    6.32    0.65
  11   2  -6    7.86    0.76
  11  -2  -6    6.32    0.68
 -11  -2   6    6.43    0.68
 -11   2   5    0.18    0.25
 -11   2   5    0.55    0.21
  11   2  -5    0.01    0.31
  11  -2  -5   -0.14    0.28
 -11  -2   5    0.51    0.30
 -11   2   4    0.05    0.23
  11   2  -4   -0.17    0.27
 -11   2   4    0.32    0.22
 -11  -2   4    0.16    0.22
  11  -2  -4    0.48    0.30
 -11   2   3    0.69    0.27
  11   2  -3    1.00    0.30
  11  -2  -3    0.58    0.25
 -11  -2   3    0.77    0.18
  11  -2  -3    0.77    0.30
 -11  -2   3    0.96    0.25
 -11   2   2    6.31    0.57
  11   2  -2    7.53    0.55
  11  -2  -2    5.65    0.49
  11  -2  -2    5.04    0.54
 -11  -2   2    8.47    0.46
 -11  -2   2    8.43    0.56
 -11   2   1    0.57    0.28
  11   2  -1    0.97    0.24
  11   2  -1    1.20    0.24
  11   2  -1    1.07    0.21
  11  -2  -1    0.88    0.19
  11  -2  -1    0.81    0.26
 -11   2   0    4.96    0.48
[truncated: 195,260 more chars]
