# Supplementary material for: Derivatives of 1-(2-Pyridyl)-3-pyrazolecarboxylic Acids as Ligands for Binding f-Elements
Source: Molecules. 2026 Feb 3;31(3):541. doi: 10.3390/molecules31030541 (PMC12899771; doi:10.3390/molecules31030541)
Supplement: Supplementary file 1 [file molecules-31-00541-s001.zip › complex 5aa.cif]

 
data_a
 
_audit_creation_method            SHELXL-2014/6
_chemical_name_systematic         ?
_chemical_name_common             ?
_chemical_melting_point           ?
_chemical_formula_moiety
 'C48 H44 Eu N11 O11'
_chemical_formula_sum
 'C48 H44 Eu N11 O11' 
_chemical_formula_weight          1102.90

loop_
 _atom_type_symbol
 _atom_type_description
 _atom_type_scat_dispersion_real
 _atom_type_scat_dispersion_imag
 _atom_type_scat_source
 'C'  'C'   0.0033   0.0016
 'International Tables Vol C Tables 4.2.6.8 and 6.1.1.4'
 'H'  'H'   0.0000   0.0000
 'International Tables Vol C Tables 4.2.6.8 and 6.1.1.4'
 'N'  'N'   0.0061   0.0033
 'International Tables Vol C Tables 4.2.6.8 and 6.1.1.4'
 'O'  'O'   0.0106   0.0060
 'International Tables Vol C Tables 4.2.6.8 and 6.1.1.4'
 'Eu'  'Eu'  -0.1578   3.6682
 'International Tables Vol C Tables 4.2.6.8 and 6.1.1.4'
 
_space_group_crystal_system       monoclinic
_space_group_IT_number            15
_space_group_name_H-M_alt         'C 2/c'
_space_group_name_Hall            '-C 2yc'
 
_shelx_space_group_comment
;
The symmetry employed for this shelxl refinement is uniquely defined
by the following loop, which should always be used as a source of
symmetry information in preference to the above space-group names.
They are only intended as comments.
;
 
loop_
 _space_group_symop_operation_xyz
 'x, y, z'
 '-x, y, -z+1/2'
 'x+1/2, y+1/2, z'
 '-x+1/2, y+1/2, -z+1/2'
 '-x, -y, -z'
 'x, -y, z-1/2'
 '-x+1/2, -y+1/2, -z'
 'x+1/2, -y+1/2, z-1/2'
 
_cell_length_a                    20.8549(7)
_cell_length_b                    15.0356(5)
_cell_length_c                    17.4959(10)
_cell_angle_alpha                 90
_cell_angle_beta                  117.6550(10)
_cell_angle_gamma                 90
_cell_volume                      4859.4(4)
_cell_formula_units_Z             4
_cell_measurement_temperature     120(2)
_cell_measurement_reflns_used     746
_cell_measurement_theta_min       3
_cell_measurement_theta_max       25
 
_exptl_crystal_description        prism
_exptl_crystal_colour             colorless
_exptl_crystal_density_meas       ?
_exptl_crystal_density_method     ?
_exptl_crystal_density_diffrn     1.508          
_exptl_crystal_F_000              2240
_exptl_transmission_factor_min    ?
_exptl_transmission_factor_max    ?
_exptl_crystal_size_max           0.244
_exptl_crystal_size_mid           0.143
_exptl_crystal_size_min           0.102
_exptl_absorpt_coefficient_mu     1.363
_shelx_estimated_absorpt_T_min    0.732
_shelx_estimated_absorpt_T_max    0.874
_exptl_absorpt_correction_type    multi-scan
_exptl_absorpt_correction_T_min   0.725
_exptl_absorpt_correction_T_max   0.884
_exptl_absorpt_process_details    'SADABS'
_exptl_absorpt_special_details    ?
_diffrn_ambient_temperature       120(2)
_diffrn_radiation_wavelength      0.71073
_diffrn_radiation_type            MoK\a
_diffrn_source     'micro-focus sealed X-ray tube'
_diffrn_measurement_device_type     'Bruker D8 Quest with Photon III detector'
_diffrn_measurement_method        '\f and \w shutterless scans'
_diffrn_detector_area_resol_mean  ?
_diffrn_reflns_number             42662
_diffrn_reflns_av_unetI/netI      0.0412
_diffrn_reflns_av_R_equivalents   0.0629
_diffrn_reflns_limit_h_min        -29
_diffrn_reflns_limit_h_max        29
_diffrn_reflns_limit_k_min        -21
_diffrn_reflns_limit_k_max        21
_diffrn_reflns_limit_l_min        -24
_diffrn_reflns_limit_l_max        24
_diffrn_reflns_theta_min          1.853
_diffrn_reflns_theta_max          29.998
_diffrn_reflns_theta_full         25.242
_diffrn_measured_fraction_theta_max   1.000
_diffrn_measured_fraction_theta_full  1.000
_diffrn_reflns_Laue_measured_fraction_max    1.000
_diffrn_reflns_Laue_measured_fraction_full   1.000
_diffrn_reflns_point_group_measured_fraction_max   1.000
_diffrn_reflns_point_group_measured_fraction_full  1.000
_reflns_number_total              7089
_reflns_number_gt                 6160
_reflns_threshold_expression      'I>2\s(I)'
_reflns_Friedel_coverage          0.000
_reflns_Friedel_fraction_max      .
_reflns_Friedel_fraction_full     .
 
_reflns_special_details
;
 Reflections were merged by SHELXL according to the crystal
 class for the calculation of statistics and refinement.
 
 _reflns_Friedel_fraction is defined as the number of unique
 Friedel pairs measured divided by the number that would be
 possible theoretically, ignoring centric projections and
 systematic absences.
;
 
_computing_data_collection        'Bruker APEX II'
_computing_cell_refinement        'Bruker SAINT'
_computing_data_reduction         'Bruker SAINT'
_computing_structure_solution     'SHELXS-97 (Sheldrick, 1997)'
_computing_structure_refinement 'SHELXL-97 (Sheldrick, 1997)'
_computing_molecular_graphics     'Bruker SHELXTL'
_computing_publication_material   'Bruker SHELXTL'
_refine_special_details           ?
_refine_ls_structure_factor_coef  Fsqd
_refine_ls_matrix_type            full
_refine_ls_weighting_scheme       calc
_refine_ls_weighting_details
'w=1/[\s^2^(Fo^2^)+(0.0312P)^2^+2.9448P] where P=(Fo^2^+2Fc^2^)/3'
_atom_sites_solution_primary      ?
_atom_sites_solution_secondary    ?
_atom_sites_solution_hydrogens    geom
_refine_ls_hydrogen_treatment     constr
_refine_ls_extinction_method      none
_refine_ls_extinction_coef        .
_refine_ls_number_reflns          7089
_refine_ls_number_parameters      324
_refine_ls_number_restraints      0
_refine_ls_R_factor_all           0.0391
_refine_ls_R_factor_gt            0.0292
_refine_ls_wR_factor_ref          0.0671
_refine_ls_wR_factor_gt           0.0629
_refine_ls_goodness_of_fit_ref    1.028
_refine_ls_restrained_S_all       1.028
_refine_ls_shift/su_max           0.002
_refine_ls_shift/su_mean          0.000
 
loop_
 _atom_site_label
 _atom_site_type_symbol
 _atom_site_fract_x
 _atom_site_fract_y
 _atom_site_fract_z
 _atom_site_U_iso_or_equiv
 _atom_site_adp_type
 _atom_site_occupancy
 _atom_site_site_symmetry_order  
 _atom_site_calc_flag
 _atom_site_refinement_flags_posn
 _atom_site_refinement_flags_adp
 _atom_site_refinement_flags_occupancy
 _atom_site_disorder_assembly
 _atom_site_disorder_group
Eu1 Eu 0.5000 0.52481(2) 0.2500 0.01390(4) Uani 1 2 d S T P . .
O1 O 0.56778(8) 0.48365(10) 0.17950(9) 0.0171(3) Uani 1 1 d . . . . .
N1 N 0.57893(9) 0.37222(11) 0.30478(11) 0.0160(3) Uani 1 1 d . . . . .
N2 N 0.58160(9) 0.29437(11) 0.34524(11) 0.0161(3) Uani 1 1 d . . . . .
N3N N 0.67286(9) 0.43885(12) 0.18537(11) 0.0166(3) Uani 1 1 d . . . . .
N4 N 0.50692(10) 0.20568(13) 0.38031(12) 0.0226(4) Uani 1 1 d . . . . .
C1 C 0.62313(10) 0.36047(13) 0.26920(13) 0.0153(4) Uani 1 1 d . . . . .
C2 C 0.65451(12) 0.27543(14) 0.28784(14) 0.0207(4) Uani 1 1 d . . . . .
H2A H 0.6881 0.2515 0.2708 0.025 Uiso 1 1 calc R U . . .
C3 C 0.62662(11) 0.23411(14) 0.33579(14) 0.0190(4) Uani 1 1 d . . . . .
C4 C 0.62135(11) 0.43206(13) 0.20964(13) 0.0152(4) Uani 1 1 d . . . . .
C5 C 0.66641(12) 0.50743(14) 0.12184(14) 0.0195(4) Uani 1 1 d . . . . .
H5A H 0.6147 0.5161 0.0804 0.023 Uiso 1 1 calc R U . . .
H5B H 0.6917 0.4870 0.0891 0.023 Uiso 1 1 calc R U . . .
C6 C 0.69850(15) 0.59474(16) 0.16552(17) 0.0330(6) Uani 1 1 d . . . . .
H6A H 0.6930 0.6391 0.1219 0.049 Uiso 1 1 calc R U . . .
H6B H 0.7500 0.5866 0.2054 0.049 Uiso 1 1 calc R U . . .
H6C H 0.6733 0.6152 0.1977 0.049 Uiso 1 1 calc R U . . .
C7 C 0.74132(11) 0.39285(13) 0.22883(14) 0.0171(4) Uani 1 1 d . . . . .
C8 C 0.78847(11) 0.41523(15) 0.31318(14) 0.0219(4) Uani 1 1 d . . . . .
H8A H 0.7760 0.4604 0.3419 0.026 Uiso 1 1 calc R U . . .
C9 C 0.85434(12) 0.37104(17) 0.35552(16) 0.0279(5) Uani 1 1 d . . . . .
H9A H 0.8867 0.3848 0.4139 0.033 Uiso 1 1 calc R U . . .
C10 C 0.87269(13) 0.30704(17) 0.31239(16) 0.0289(5) Uani 1 1 d . . . . .
H10A H 0.9177 0.2769 0.3413 0.035 Uiso 1 1 calc R U . . .
C11 C 0.82579(13) 0.28650(15) 0.22713(16) 0.0266(5) Uani 1 1 d . . . . .
H11A H 0.8391 0.2428 0.1978 0.032 Uiso 1 1 calc R U . . .
C12 C 0.75947(12) 0.32952(14) 0.18438(15) 0.0214(4) Uani 1 1 d . . . . .
H12A H 0.7272 0.3159 0.1259 0.026 Uiso 1 1 calc R U . . .
C13 C 0.64005(12) 0.14235(14) 0.37152(15) 0.0214(4) Uani 1 1 d . . . . .
C14 C 0.60050(13) 0.07251(16) 0.31867(18) 0.0328(6) Uani 1 1 d . . . . .
H14A H 0.5633 0.0843 0.2620 0.039 Uiso 1 1 calc R U . . .
C15 C 0.61511(16) -0.01453(17) 0.3484(2) 0.0420(7) Uani 1 1 d . . . . .
H15A H 0.5877 -0.0621 0.3122 0.050 Uiso 1 1 calc R U . . .
C16 C 0.66950(17) -0.03196(17) 0.4306(2) 0.0406(7) Uani 1 1 d . . . . .
H16A H 0.6796 -0.0915 0.4509 0.049 Uiso 1 1 calc R U . . .
C17 C 0.70909(17) 0.03704(18) 0.48311(18) 0.0388(7) Uani 1 1 d . . . . .
H17A H 0.7467 0.0249 0.5394 0.047 Uiso 1 1 calc R U . . .
C18 C 0.69412(15) 0.12494(17) 0.45395(16) 0.0314(6) Uani 1 1 d . . . . .
H18A H 0.7210 0.1725 0.4906 0.038 Uiso 1 1 calc R U . . .
C19 C 0.54137(11) 0.28298(14) 0.39337(13) 0.0175(4) Uani 1 1 d . . . . .
C20 C 0.54262(12) 0.34943(15) 0.44779(14) 0.0211(4) Uani 1 1 d . . . . .
H20A H 0.5696 0.4025 0.4551 0.025 Uiso 1 1 calc R U . . .
C21 C 0.50228(13) 0.33516(16) 0.49180(15) 0.0260(5) Uani 1 1 d . . . . .
H21A H 0.5000 0.3795 0.5292 0.031 Uiso 1 1 calc R U . . .
C22 C 0.46590(13) 0.25603(17) 0.48030(16) 0.0284(5) Uani 1 1 d . . . . .
H22A H 0.4382 0.2452 0.5098 0.034 Uiso 1 1 calc R U . . .
C23 C 0.46983(13) 0.19184(17) 0.42529(16) 0.0276(5) Uani 1 1 d . . . . .
C24 C 0.43161(19) 0.1036(2) 0.4109(2) 0.0498(8) Uani 1 1 d . . . . .
H24A H 0.4201 0.0920 0.4583 0.075 Uiso 1 1 calc R U . . .
H24B H 0.4631 0.0563 0.4089 0.075 Uiso 1 1 calc R U . . .
H24C H 0.3868 0.1051 0.3562 0.075 Uiso 1 1 calc R U . . .
O1N O 0.57834(8) 0.54204(10) 0.41206(10) 0.0202(3) Uani 1 1 d . . . . .
O2N O 0.62652(8) 0.58304(11) 0.33198(9) 0.0211(3) Uani 1 1 d . . . . .
O3N O 0.67266(9) 0.62996(12) 0.46495(11) 0.0323(4) Uani 1 1 d . . . . .
O4N O 0.49615(8) 0.67559(10) 0.30944(10) 0.0220(3) Uani 1 1 d . . . . .
O5N O 0.5000 0.80144(15) 0.2500 0.0357(6) Uani 1 2 d S T P . .
N1N N 0.62746(9) 0.58621(12) 0.40549(11) 0.0204(4) Uani 1 1 d . . . . .
N2N N 0.5000 0.72045(17) 0.2500 0.0213(5) Uani 1 2 d S T P . .
 
loop_
 _atom_site_aniso_label
 _atom_site_aniso_U_11
 _atom_site_aniso_U_22
 _atom_site_aniso_U_33
 _atom_site_aniso_U_23
 _atom_site_aniso_U_13
 _atom_site_aniso_U_12
Eu1 0.01252(7) 0.01433(7) 0.01590(7) 0.000 0.00749(5) 0.000
O1 0.0155(7) 0.0192(7) 0.0178(7) 0.0027(6) 0.0088(6) 0.0038(6)
N1 0.0166(8) 0.0147(8) 0.0173(8) 0.0018(6) 0.0086(7) -0.0005(6)
N2 0.0171(8) 0.0143(8) 0.0190(9) 0.0015(6) 0.0102(7) 0.0005(6)
N3N 0.0173(8) 0.0173(8) 0.0171(8) 0.0024(7) 0.0096(7) 0.0028(7)
N4 0.0227(9) 0.0216(9) 0.0258(10) -0.0003(7) 0.0132(8) -0.0037(7)
C1 0.0134(9) 0.0149(9) 0.0179(10) -0.0006(7) 0.0076(8) -0.0004(7)
C2 0.0219(10) 0.0176(10) 0.0277(11) 0.0019(8) 0.0158(9) 0.0034(8)
C3 0.0196(10) 0.0163(10) 0.0229(11) -0.0006(8) 0.0113(9) 0.0010(8)
C4 0.0156(9) 0.0139(9) 0.0165(9) -0.0021(7) 0.0078(8) -0.0005(7)
C5 0.0208(10) 0.0212(10) 0.0205(10) 0.0047(8) 0.0128(9) 0.0031(8)
C6 0.0436(15) 0.0224(12) 0.0372(14) 0.0043(10) 0.0222(12) -0.0048(11)
C7 0.0160(9) 0.0161(9) 0.0231(10) 0.0034(8) 0.0124(8) 0.0027(7)
C8 0.0191(10) 0.0237(11) 0.0228(11) 0.0003(9) 0.0095(9) 0.0016(8)
C9 0.0178(11) 0.0358(13) 0.0260(12) 0.0058(10) 0.0068(9) 0.0009(9)
C10 0.0208(11) 0.0327(13) 0.0361(14) 0.0127(10) 0.0156(10) 0.0077(9)
C11 0.0302(12) 0.0210(11) 0.0380(14) 0.0064(9) 0.0238(11) 0.0090(9)
C12 0.0249(11) 0.0199(10) 0.0246(11) 0.0017(8) 0.0158(9) 0.0018(8)
C13 0.0257(11) 0.0155(10) 0.0323(12) 0.0026(8) 0.0212(10) 0.0035(8)
C14 0.0262(12) 0.0219(12) 0.0466(16) -0.0009(11) 0.0138(11) 0.0015(10)
C15 0.0422(16) 0.0169(12) 0.073(2) -0.0011(12) 0.0324(16) -0.0003(11)
C16 0.0582(18) 0.0204(12) 0.0665(19) 0.0155(12) 0.0487(16) 0.0138(12)
C17 0.0616(18) 0.0336(15) 0.0336(14) 0.0138(11) 0.0325(14) 0.0221(13)
C18 0.0473(16) 0.0241(12) 0.0279(12) 0.0048(10) 0.0218(12) 0.0103(11)
C19 0.0160(9) 0.0191(10) 0.0183(10) 0.0041(8) 0.0086(8) 0.0017(8)
C20 0.0263(11) 0.0191(10) 0.0210(11) 0.0017(8) 0.0137(9) 0.0006(8)
C21 0.0326(13) 0.0273(11) 0.0245(12) 0.0012(9) 0.0187(10) 0.0042(9)
C22 0.0254(12) 0.0372(13) 0.0291(12) 0.0068(10) 0.0181(10) 0.0029(10)
C23 0.0252(12) 0.0294(12) 0.0315(13) 0.0034(10) 0.0158(10) -0.0042(9)
C24 0.061(2) 0.0433(17) 0.063(2) -0.0078(15) 0.0434(18) -0.0247(15)
O1N 0.0185(7) 0.0220(8) 0.0209(7) 0.0005(6) 0.0097(6) -0.0042(6)
O2N 0.0173(7) 0.0271(8) 0.0195(7) 0.0003(6) 0.0090(6) -0.0016(6)
O3N 0.0295(9) 0.0346(10) 0.0233(9) -0.0060(7) 0.0041(7) -0.0133(7)
O4N 0.0226(8) 0.0189(7) 0.0246(8) -0.0008(6) 0.0111(7) 0.0029(6)
O5N 0.0370(14) 0.0143(11) 0.0648(18) 0.000 0.0314(14) 0.000
N1N 0.0175(9) 0.0198(9) 0.0200(9) 0.0017(7) 0.0054(7) -0.0007(7)
N2N 0.0145(12) 0.0159(12) 0.0322(15) 0.000 0.0099(11) 0.000
 
_geom_special_details
;
 All esds (except the esd in the dihedral angle between two l.s. planes)
 are estimated using the full covariance matrix.  The cell esds are taken
 into account individually in the estimation of esds in distances, angles
 and torsion angles; correlations between esds in cell parameters are only
 used when they are defined by crystal symmetry.  An approximate (isotropic)
 treatment of cell esds is used for estimating esds involving l.s. planes.
;
 
loop_
 _geom_bond_atom_site_label_1
 _geom_bond_atom_site_label_2
 _geom_bond_distance
 _geom_bond_site_symmetry_2
 _geom_bond_publ_flag
Eu1 O1 2.3498(14) . ?
Eu1 O1 2.3499(14) 2_655 ?
Eu1 O2N 2.5045(15) 2_655 ?
Eu1 O2N 2.5045(15) . ?
Eu1 O4N 2.5109(15) 2_655 ?
Eu1 O4N 2.5109(15) . ?
Eu1 O1N 2.5447(15) . ?
Eu1 O1N 2.5447(15) 2_655 ?
Eu1 N1 2.7253(17) . ?
Eu1 N1 2.7253(17) 2_655 ?
Eu1 N1N 2.9336(18) . ?
Eu1 N1N 2.9336(18) 2_655 ?
O1 C4 1.257(2) . ?
N1 C1 1.342(3) . ?
N1 N2 1.356(2) . ?
N2 C3 1.369(3) . ?
N2 C19 1.448(3) . ?
N3N C4 1.330(2) . ?
N3N C7 1.445(3) . ?
N3N C5 1.476(3) . ?
N4 C19 1.329(3) . ?
N4 C23 1.351(3) . ?
C1 C2 1.404(3) . ?
C1 C4 1.487(3) . ?
C2 C3 1.372(3) . ?
C2 H2A 0.9500 . ?
C3 C13 1.487(3) . ?
C5 C6 1.510(3) . ?
C5 H5A 0.9900 . ?
C5 H5B 0.9900 . ?
C6 H6A 0.9800 . ?
C6 H6B 0.9800 . ?
C6 H6C 0.9800 . ?
C7 C8 1.382(3) . ?
C7 C12 1.388(3) . ?
C8 C9 1.390(3) . ?
C8 H8A 0.9500 . ?
C9 C10 1.382(4) . ?
C9 H9A 0.9500 . ?
C10 C11 1.387(4) . ?
C10 H10A 0.9500 . ?
C11 C12 1.389(3) . ?
C11 H11A 0.9500 . ?
C12 H12A 0.9500 . ?
C13 C18 1.382(3) . ?
C13 C14 1.389(3) . ?
C14 C15 1.389(4) . ?
C14 H14A 0.9500 . ?
C15 C16 1.382(5) . ?
C15 H15A 0.9500 . ?
C16 C17 1.378(4) . ?
C16 H16A 0.9500 . ?
C17 C18 1.399(3) . ?
C17 H17A 0.9500 . ?
C18 H18A 0.9500 . ?
C19 C20 1.372(3) . ?
C20 C21 1.396(3) . ?
C20 H20A 0.9500 . ?
C21 C22 1.375(3) . ?
C21 H21A 0.9500 . ?
C22 C23 1.392(3) . ?
C22 H22A 0.9500 . ?
C23 C24 1.508(4) . ?
C24 H24A 0.9800 . ?
C24 H24B 0.9800 . ?
C24 H24C 0.9800 . ?
O1N N1N 1.270(2) . ?
O2N N1N 1.278(2) . ?
O3N N1N 1.222(2) . ?
O4N N2N 1.273(2) . ?
O5N N2N 1.218(3) . ?
N2N O4N 1.273(2) 2_655 ?
 
loop_
 _geom_angle_atom_site_label_1
 _geom_angle_atom_site_label_2
 _geom_angle_atom_site_label_3
 _geom_angle
 _geom_angle_site_symmetry_1
 _geom_angle_site_symmetry_3
 _geom_angle_publ_flag
O1 Eu1 O1 149.46(7) . 2_655 ?
O1 Eu1 O2N 121.47(5) . 2_655 ?
O1 Eu1 O2N 70.25(5) 2_655 2_655 ?
O1 Eu1 O2N 70.25(5) . . ?
O1 Eu1 O2N 121.47(5) 2_655 . ?
O2N Eu1 O2N 139.08(7) 2_655 . ?
O1 Eu1 O4N 82.97(5) . 2_655 ?
O1 Eu1 O4N 126.72(5) 2_655 2_655 ?
O2N Eu1 O4N 71.03(5) 2_655 2_655 ?
O2N Eu1 O4N 72.17(5) . 2_655 ?
O1 Eu1 O4N 126.72(5) . . ?
O1 Eu1 O4N 82.97(5) 2_655 . ?
O2N Eu1 O4N 72.17(5) 2_655 . ?
O2N Eu1 O4N 71.03(5) . . ?
O4N Eu1 O4N 50.93(7) 2_655 . ?
O1 Eu1 O1N 112.35(5) . . ?
O1 Eu1 O1N 70.94(5) 2_655 . ?
O2N Eu1 O1N 124.29(5) 2_655 . ?
O2N Eu1 O1N 50.61(5) . . ?
O4N Eu1 O1N 104.02(5) 2_655 . ?
O4N Eu1 O1N 64.79(5) . . ?
O1 Eu1 O1N 70.94(5) . 2_655 ?
O1 Eu1 O1N 112.35(5) 2_655 2_655 ?
O2N Eu1 O1N 50.62(5) 2_655 2_655 ?
O2N Eu1 O1N 124.29(5) . 2_655 ?
O4N Eu1 O1N 64.79(5) 2_655 2_655 ?
O4N Eu1 O1N 104.02(5) . 2_655 ?
O1N Eu1 O1N 168.32(7) . 2_655 ?
O1 Eu1 N1 63.29(5) . . ?
O1 Eu1 N1 90.34(5) 2_655 . ?
O2N Eu1 N1 143.08(5) 2_655 . ?
O2N Eu1 N1 77.83(5) . . ?
O4N Eu1 N1 140.85(5) 2_655 . ?
O4N Eu1 N1 138.13(5) . . ?
O1N Eu1 N1 73.93(5) . . ?
O1N Eu1 N1 116.62(5) 2_655 . ?
O1 Eu1 N1 90.34(5) . 2_655 ?
O1 Eu1 N1 63.29(5) 2_655 2_655 ?
O2N Eu1 N1 77.83(5) 2_655 2_655 ?
O2N Eu1 N1 143.08(5) . 2_655 ?
O4N Eu1 N1 138.13(5) 2_655 2_655 ?
O4N Eu1 N1 140.85(5) . 2_655 ?
O1N Eu1 N1 116.62(5) . 2_655 ?
O1N Eu1 N1 73.93(5) 2_655 2_655 ?
N1 Eu1 N1 65.32(7) . 2_655 ?
O1 Eu1 N1N 93.60(5) . . ?
O1 Eu1 N1N 95.91(5) 2_655 . ?
O2N Eu1 N1N 132.95(5) 2_655 . ?
O2N Eu1 N1N 25.66(5) . . ?
O4N Eu1 N1N 84.87(5) 2_655 . ?
O4N Eu1 N1N 61.39(5) . . ?
O1N Eu1 N1N 25.57(5) . . ?
O1N Eu1 N1N 146.93(5) 2_655 . ?
N1 Eu1 N1N 78.43(5) . . ?
N1 Eu1 N1N 136.92(5) 2_655 . ?
O1 Eu1 N1N 95.92(5) . 2_655 ?
O1 Eu1 N1N 93.59(5) 2_655 2_655 ?
O2N Eu1 N1N 25.66(5) 2_655 2_655 ?
O2N Eu1 N1N 132.95(5) . 2_655 ?
O4N Eu1 N1N 61.40(5) 2_655 2_655 ?
O4N Eu1 N1N 84.87(5) . 2_655 ?
O1N Eu1 N1N 146.93(5) . 2_655 ?
O1N Eu1 N1N 25.57(5) 2_655 2_655 ?
N1 Eu1 N1N 136.92(5) . 2_655 ?
N1 Eu1 N1N 78.43(5) 2_655 2_655 ?
N1N Eu1 N1N 143.32(7) . 2_655 ?
C4 O1 Eu1 125.18(13) . . ?
C1 N1 N2 104.94(16) . . ?
C1 N1 Eu1 112.36(12) . . ?
N2 N1 Eu1 141.47(12) . . ?
N1 N2 C3 111.88(16) . . ?
N1 N2 C19 120.74(16) . . ?
C3 N2 C19 127.36(17) . . ?
C4 N3N C7 122.87(17) . . ?
C4 N3N C5 119.29(17) . . ?
C7 N3N C5 116.95(16) . . ?
C19 N4 C23 116.4(2) . . ?
N1 C1 C2 111.02(18) . . ?
N1 C1 C4 115.51(17) . . ?
C2 C1 C4 132.81(18) . . ?
C3 C2 C1 105.68(18) . . ?
C3 C2 H2A 127.2 . . ?
C1 C2 H2A 127.2 . . ?
N2 C3 C2 106.46(18) . . ?
N2 C3 C13 124.71(18) . . ?
C2 C3 C13 128.82(19) . . ?
O1 C4 N3N 120.73(18) . . ?
O1 C4 C1 117.97(17) . . ?
N3N C4 C1 121.22(17) . . ?
O1 C4 Eu1 36.33(9) . . ?
N3N C4 Eu1 149.85(14) . . ?
C1 C4 Eu1 85.81(11) . . ?
N3N C5 C6 111.24(18) . . ?
N3N C5 H5A 109.4 . . ?
C6 C5 H5A 109.4 . . ?
N3N C5 H5B 109.4 . . ?
C6 C5 H5B 109.4 . . ?
H5A C5 H5B 108.0 . . ?
C5 C6 H6A 109.5 . . ?
C5 C6 H6B 109.5 . . ?
H6A C6 H6B 109.5 . . ?
C5 C6 H6C 109.5 . . ?
H6A C6 H6C 109.5 . . ?
H6B C6 H6C 109.5 . . ?
C8 C7 C12 121.4(2) . . ?
C8 C7 N3N 119.00(18) . . ?
C12 C7 N3N 119.56(19) . . ?
C7 C8 C9 119.3(2) . . ?
C7 C8 H8A 120.3 . . ?
C9 C8 H8A 120.3 . . ?
C10 C9 C8 119.8(2) . . ?
C10 C9 H9A 120.1 . . ?
C8 C9 H9A 120.1 . . ?
C9 C10 C11 120.4(2) . . ?
C9 C10 H10A 119.8 . . ?
C11 C10 H10A 119.8 . . ?
C10 C11 C12 120.3(2) . . ?
C10 C11 H11A 119.9 . . ?
C12 C11 H11A 119.9 . . ?
C7 C12 C11 118.7(2) . . ?
C7 C12 H12A 120.7 . . ?
C11 C12 H12A 120.7 . . ?
C18 C13 C14 119.7(2) . . ?
C18 C13 C3 121.2(2) . . ?
C14 C13 C3 118.9(2) . . ?
C15 C14 C13 120.3(3) . . ?
C15 C14 H14A 119.9 . . ?
C13 C14 H14A 119.9 . . ?
C16 C15 C14 120.0(3) . . ?
C16 C15 H15A 120.0 . . ?
C14 C15 H15A 120.0 . . ?
C17 C16 C15 120.0(2) . . ?
C17 C16 H16A 120.0 . . ?
C15 C16 H16A 120.0 . . ?
C16 C17 C18 120.3(3) . . ?
C16 C17 H17A 119.8 . . ?
C18 C17 H17A 119.8 . . ?
C13 C18 C17 119.7(3) . . ?
C13 C18 H18A 120.1 . . ?
C17 C18 H18A 120.1 . . ?
N4 C19 C20 126.2(2) . . ?
N4 C19 N2 114.58(18) . . ?
C20 C19 N2 119.20(18) . . ?
C19 C20 C21 116.7(2) . . ?
C19 C20 H20A 121.7 . . ?
C21 C20 H20A 121.7 . . ?
C22 C21 C20 119.0(2) . . ?
C22 C21 H21A 120.5 . . ?
C20 C21 H21A 120.5 . . ?
C21 C22 C23 119.7(2) . . ?
C21 C22 H22A 120.1 . . ?
C23 C22 H22A 120.1 . . ?
N4 C23 C22 122.0(2) . . ?
N4 C23 C24 116.1(2) . . ?
C22 C23 C24 121.9(2) . . ?
C23 C24 H24A 109.5 . . ?
C23 C24 H24B 109.5 . . ?
H24A C24 H24B 109.5 . . ?
C23 C24 H24C 109.5 . . ?
H24A C24 H24C 109.5 . . ?
H24B C24 H24C 109.5 . . ?
N1N O1N Eu1 94.59(11) . . ?
N1N O2N Eu1 96.28(11) . . ?
N2N O4N Eu1 96.53(13) . . ?
O3N N1N O1N 122.71(18) . . ?
O3N N1N O2N 121.48(18) . . ?
O1N N1N O2N 115.80(17) . . ?
O3N N1N Eu1 165.42(15) . . ?
O1N N1N Eu1 59.84(10) . . ?
O2N N1N Eu1 58.06(9) . . ?
O5N N2N O4N 122.00(12) . 2_655 ?
O5N N2N O4N 122.00(12) . . ?
O4N N2N O4N 116.0(2) 2_655 . ?
O5N N2N Eu1 180.0 . . ?
O4N N2N Eu1 58.00(12) 2_655 . ?
O4N N2N Eu1 58.00(12) . . ?
 
loop_
 _geom_torsion_atom_site_label_1
 _geom_torsion_atom_site_label_2
 _geom_torsion_atom_site_label_3
 _geom_torsion_atom_site_label_4
 _geom_torsion
 _geom_torsion_site_symmetry_1
 _geom_torsion_site_symmetry_2
 _geom_torsion_site_symmetry_3
 _geom_torsion_site_symmetry_4
 _geom_torsion_publ_flag
C1 N1 N2 C3 0.0(2) . . . . ?
Eu1 N1 N2 C3 165.38(16) . . . . ?
C1 N1 N2 C19 178.46(17) . . . . ?
Eu1 N1 N2 C19 -16.2(3) . . . . ?
N2 N1 C1 C2 -0.6(2) . . . . ?
Eu1 N1 C1 C2 -170.81(14) . . . . ?
N2 N1 C1 C4 171.22(16) . . . . ?
Eu1 N1 C1 C4 1.0(2) . . . . ?
N1 C1 C2 C3 1.0(2) . . . . ?
C4 C1 C2 C3 -169.0(2) . . . . ?
N1 N2 C3 C2 0.6(2) . . . . ?
C19 N2 C3 C2 -177.73(19) . . . . ?
N1 N2 C3 C13 -179.0(2) . . . . ?
C19 N2 C3 C13 2.7(3) . . . . ?
C1 C2 C3 N2 -0.9(2) . . . . ?
C1 C2 C3 C13 178.7(2) . . . . ?
Eu1 O1 C4 N3N -152.82(14) . . . . ?
Eu1 O1 C4 C1 30.5(2) . . . . ?
C7 N3N C4 O1 168.46(18) . . . . ?
C5 N3N C4 O1 -0.5(3) . . . . ?
C7 N3N C4 C1 -15.0(3) . . . . ?
C5 N3N C4 C1 176.12(18) . . . . ?
C7 N3N C4 Eu1 135.9(2) . . . . ?
C5 N3N C4 Eu1 -33.1(4) . . . . ?
N1 C1 C4 O1 -18.3(3) . . . . ?
C2 C1 C4 O1 151.3(2) . . . . ?
N1 C1 C4 N3N 164.97(18) . . . . ?
C2 C1 C4 N3N -25.4(3) . . . . ?
N1 C1 C4 Eu1 -0.81(16) . . . . ?
C2 C1 C4 Eu1 168.8(2) . . . . ?
C4 N3N C5 C6 87.3(2) . . . . ?
C7 N3N C5 C6 -82.3(2) . . . . ?
C4 N3N C7 C8 -65.4(3) . . . . ?
C5 N3N C7 C8 103.7(2) . . . . ?
C4 N3N C7 C12 116.8(2) . . . . ?
C5 N3N C7 C12 -74.1(2) . . . . ?
C12 C7 C8 C9 -2.5(3) . . . . ?
N3N C7 C8 C9 179.77(19) . . . . ?
C7 C8 C9 C10 1.6(3) . . . . ?
C8 C9 C10 C11 -0.1(4) . . . . ?
C9 C10 C11 C12 -0.6(4) . . . . ?
C8 C7 C12 C11 1.8(3) . . . . ?
N3N C7 C12 C11 179.53(19) . . . . ?
C10 C11 C12 C7 -0.2(3) . . . . ?
N2 C3 C13 C18 -88.2(3) . . . . ?
C2 C3 C13 C18 92.3(3) . . . . ?
N2 C3 C13 C14 96.1(3) . . . . ?
C2 C3 C13 C14 -83.4(3) . . . . ?
C18 C13 C14 C15 0.0(4) . . . . ?
C3 C13 C14 C15 175.8(2) . . . . ?
C13 C14 C15 C16 -0.5(4) . . . . ?
C14 C15 C16 C17 0.2(4) . . . . ?
C15 C16 C17 C18 0.5(4) . . . . ?
C14 C13 C18 C17 0.7(4) . . . . ?
C3 C13 C18 C17 -175.0(2) . . . . ?
C16 C17 C18 C13 -1.0(4) . . . . ?
C23 N4 C19 C20 -0.1(3) . . . . ?
C23 N4 C19 N2 178.83(18) . . . . ?
N1 N2 C19 N4 136.3(2) . . . . ?
C3 N2 C19 N4 -45.6(3) . . . . ?
N1 N2 C19 C20 -44.8(3) . . . . ?
C3 N2 C19 C20 133.4(2) . . . . ?
N4 C19 C20 C21 -1.8(3) . . . . ?
N2 C19 C20 C21 179.37(19) . . . . ?
C19 C20 C21 C22 1.7(3) . . . . ?
C20 C21 C22 C23 0.0(4) . . . . ?
C19 N4 C23 C22 2.0(3) . . . . ?
C19 N4 C23 C24 -179.3(2) . . . . ?
C21 C22 C23 N4 -1.9(4) . . . . ?
C21 C22 C23 C24 179.4(3) . . . . ?
Eu1 O1N N1N O3N 163.15(18) . . . . ?
Eu1 O1N N1N O2N -16.15(17) . . . . ?
Eu1 O2N N1N O3N -162.85(18) . . . . ?
Eu1 O2N N1N O1N 16.47(18) . . . . ?
Eu1 O4N N2N O5N 180.000(1) . . . . ?
Eu1 O4N N2N O4N 0.001(0) . . . 2_655 ?
 
_refine_diff_density_max    1.209
_refine_diff_density_min   -0.410
_refine_diff_density_rms    0.095

_publ_section_references 
;
Bruker, Programs APEX II, version 2.0-1; SAINT, version 7.23A;
SADABS, version 2004/1; XPREP, version 2005/2;
SHELXTL, version 6.1. Bruker AXS Inc., Madison, WI, USA, 2005.

G.M. Sheldrick, Programs SHELXS97 (crystal structure solution)
and SHELXL97 (crystal structure refinement), University  of
Gottingen, Germany, 1997.
;

_shelxl_version_number 2014/6

_shelx_res_file
;
TITL a_a.res in C2/c
REM Old TITL a in Cc
REM SHELXT solution in C2/c: R1 0.056, Rweak 0.007, Alpha 0.014
REM <I/s>   0.269 for  199 systematic absences,  Orientation as input
REM Formula found by SHELXT:  C48 N11 O11 Eu

CELL  0.71073  20.8549  15.0356  17.4959   90.000  117.655   90.000
ZERR    4.000   0.0007   0.0005   0.0010    0.000    0.001    0.000
LATT  7
SYMM -X, Y, 1/2-Z
SFAC C H N O EU
UNIT 192 176 44 44 4
TEMP -153.000
size 0.244 0.143 0.102

omit -4 60
omit      1   1   0

L.S. 10
acta
BOND $h
htab
conf
FMAP 2
PLAN 20
WGHT    0.031200    2.944800
FVAR       0.14649
EU1   5    0.500000    0.524813    0.250000    10.50000    0.01252    0.01433 =
         0.01590    0.00000    0.00749    0.00000
O1    4    0.567783    0.483653    0.179498    11.00000    0.01546    0.01922 =
         0.01784    0.00266    0.00883    0.00382
N1    3    0.578926    0.372219    0.304779    11.00000    0.01665    0.01469 =
         0.01735    0.00182    0.00855   -0.00055
N2    3    0.581600    0.294368    0.345242    11.00000    0.01710    0.01428 =
         0.01903    0.00145    0.01019    0.00051
N3N   3    0.672861    0.438846    0.185373    11.00000    0.01725    0.01728 =
         0.01713    0.00238    0.00960    0.00282
N4    3    0.506923    0.205680    0.380306    11.00000    0.02271    0.02160 =
         0.02583   -0.00028    0.01324   -0.00366
C1    1    0.623133    0.360467    0.269201    11.00000    0.01341    0.01493 =
         0.01795   -0.00058    0.00758   -0.00035
C2    1    0.654509    0.275433    0.287837    11.00000    0.02192    0.01756 =
         0.02769    0.00189    0.01580    0.00338
AFIX  43
H2A   2    0.688074    0.251495    0.270780    11.00000   -1.20000
AFIX   0
C3    1    0.626618    0.234109    0.335794    11.00000    0.01963    0.01633 =
         0.02289   -0.00056    0.01135    0.00095
C4    1    0.621346    0.432059    0.209637    11.00000    0.01560    0.01392 =
         0.01646   -0.00214    0.00783   -0.00048
C5    1    0.666407    0.507429    0.121841    11.00000    0.02076    0.02116 =
         0.02053    0.00469    0.01284    0.00314
AFIX  23
H5A   2    0.614698    0.516147    0.080382    11.00000   -1.20000
H5B   2    0.691708    0.487020    0.089142    11.00000   -1.20000
AFIX   0
C6    1    0.698502    0.594736    0.165516    11.00000    0.04356    0.02238 =
         0.03716    0.00430    0.02224   -0.00480
AFIX 137
H6A   2    0.692960    0.639122    0.121852    11.00000   -1.50000
H6B   2    0.750031    0.586580    0.205359    11.00000   -1.50000
H6C   2    0.673345    0.615164    0.197682    11.00000   -1.50000
AFIX   0
C7    1    0.741319    0.392849    0.228827    11.00000    0.01600    0.01614 =
         0.02310    0.00338    0.01242    0.00265
C8    1    0.788469    0.415231    0.313176    11.00000    0.01907    0.02370 =
         0.02277    0.00025    0.00950    0.00161
AFIX  43
H8A   2    0.775985    0.460355    0.341919    11.00000   -1.20000
AFIX   0
C9    1    0.854338    0.371040    0.355516    11.00000    0.01784    0.03580 =
         0.02597    0.00576    0.00680    0.00090
AFIX  43
H9A   2    0.886651    0.384803    0.413946    11.00000   -1.20000
AFIX   0
C10   1    0.872693    0.307036    0.312392    11.00000    0.02084    0.03268 =
         0.03608    0.01271    0.01564    0.00773
AFIX  43
H10A  2    0.917740    0.276915    0.341347    11.00000   -1.20000
AFIX   0
C11   1    0.825786    0.286497    0.227132    11.00000    0.03024    0.02099 =
         0.03798    0.00637    0.02381    0.00900
AFIX  43
H11A  2    0.839052    0.242817    0.197824    11.00000   -1.20000
AFIX   0
C12   1    0.759471    0.329520    0.184384    11.00000    0.02490    0.01989 =
         0.02458    0.00175    0.01585    0.00182
AFIX  43
H12A  2    0.727191    0.315879    0.125912    11.00000   -1.20000
AFIX   0
C13   1    0.640054    0.142355    0.371519    11.00000    0.02567    0.01547 =
         0.03228    0.00263    0.02122    0.00347
C14   1    0.600497    0.072507    0.318670    11.00000    0.02623    0.02194 =
         0.04657   -0.00092    0.01380    0.00147
AFIX  43
H14A  2    0.563316    0.084331    0.261988    11.00000   -1.20000
AFIX   0
C15   1    0.615105   -0.014531    0.348391    11.00000    0.04220    0.01692 =
         0.07337   -0.00108    0.03240   -0.00028
AFIX  43
H15A  2    0.587704   -0.062079    0.312215    11.00000   -1.20000
AFIX   0
C16   1    0.669501   -0.031956    0.430586    11.00000    0.05822    0.02039 =
         0.06647    0.01555    0.04871    0.01381
AFIX  43
H16A  2    0.679599   -0.091500    0.450874    11.00000   -1.20000
AFIX   0
C17   1    0.709091    0.037041    0.483113    11.00000    0.06164    0.03360 =
         0.03357    0.01377    0.03246    0.02211
AFIX  43
H17A  2    0.746742    0.024860    0.539419    11.00000   -1.20000
AFIX   0
C18   1    0.694123    0.124939    0.453951    11.00000    0.04735    0.02410 =
         0.02788    0.00476    0.02182    0.01025
AFIX  43
H18A  2    0.720999    0.172452    0.490636    11.00000   -1.20000
AFIX   0
C19   1    0.541372    0.282980    0.393373    11.00000    0.01599    0.01909 =
         0.01826    0.00411    0.00858    0.00175
C20   1    0.542619    0.349428    0.447786    11.00000    0.02633    0.01914 =
         0.02103    0.00174    0.01367    0.00063
AFIX  43
H20A  2    0.569590    0.402500    0.455140    11.00000   -1.20000
AFIX   0
C21   1    0.502277    0.335156    0.491802    11.00000    0.03259    0.02732 =
         0.02449    0.00118    0.01872    0.00420
AFIX  43
H21A  2    0.499991    0.379479    0.529159    11.00000   -1.20000
AFIX   0
C22   1    0.465902    0.256026    0.480304    11.00000    0.02537    0.03720 =
         0.02909    0.00681    0.01807    0.00290
AFIX  43
H22A  2    0.438205    0.245194    0.509775    11.00000   -1.20000
AFIX   0
C23   1    0.469829    0.191844    0.425293    11.00000    0.02518    0.02942 =
         0.03145    0.00342    0.01582   -0.00419
C24   1    0.431607    0.103593    0.410930    11.00000    0.06064    0.04331 =
         0.06300   -0.00784    0.04345   -0.02470
AFIX 137
H24A  2    0.420086    0.092033    0.458322    11.00000   -1.50000
H24B  2    0.463116    0.056284    0.408926    11.00000   -1.50000
H24C  2    0.386774    0.105099    0.356205    11.00000   -1.50000
AFIX   0
O1N   4    0.578335    0.542037    0.412058    11.00000    0.01846    0.02199 =
         0.02089    0.00047    0.00966   -0.00420
O2N   4    0.626521    0.583041    0.331980    11.00000    0.01729    0.02709 =
         0.01949    0.00025    0.00902   -0.00156
O3N   4    0.672659    0.629964    0.464946    11.00000    0.02953    0.03455 =
         0.02325   -0.00600    0.00414   -0.01333
O4N   4    0.496146    0.675586    0.309440    11.00000    0.02259    0.01893 =
         0.02460   -0.00085    0.01107    0.00292
O5N   4    0.500000    0.801436    0.250000    10.50000    0.03705    0.01431 =
         0.06481    0.00000    0.03136    0.00000
N1N   3    0.627460    0.586212    0.405488    11.00000    0.01746    0.01985 =
         0.02001    0.00168    0.00544   -0.00068
N2N   3    0.500000    0.720454    0.250000    10.50000    0.01454    0.01590 =
         0.03224    0.00000    0.00993    0.00000

HKLF 4

REM  a_a.res in C2/c
REM R1 =  0.0292 for    6160 Fo > 4sig(Fo)  and  0.0391 for all    7089 data
REM    324 parameters refined using      0 restraints

END

WGHT      0.0305      3.2682

REM Instructions for potential hydrogen bonds
EQIV $1 x, -y+1, z-1/2
HTAB C12 O3N_$1
HTAB C20 O1N

REM Highest difference peak  1.209,  deepest hole -0.410,  1-sigma level  0.095
Q1    1   0.3996  0.1991  0.5126  11.00000  0.05    1.21
Q2    1   0.5000  0.4285  0.2500  10.50000  0.05    1.12
Q3    1   0.5379  0.5149  0.3010  11.00000  0.05    0.62
Q4    1   0.5367  0.5219  0.2359  11.00000  0.05    0.55
Q5    1   0.5562  0.5202  0.3603  11.00000  0.05    0.49
Q6    1   0.4932  0.6347  0.2780  11.00000  0.05    0.48
Q7    1   0.6192  0.3966  0.2357  11.00000  0.05    0.45
Q8    1   0.5550  0.4187  0.2980  11.00000  0.05    0.41
Q9    1   0.5129  0.5222  0.3229  11.00000  0.05    0.40
Q10   1   0.6441  0.3194  0.2855  11.00000  0.05    0.40
Q11   1   0.4991  0.3837  0.3015  11.00000  0.05    0.40
Q12   1   0.6489  0.4398  0.2011  11.00000  0.05    0.40
Q13   1   0.6302  0.2458  0.3010  11.00000  0.05    0.39
Q14   1   0.7064  0.4183  0.2098  11.00000  0.05    0.39
Q15   1   0.6068  0.2570  0.3410  11.00000  0.05    0.38
Q16   1   0.5435  0.4738  0.2608  11.00000  0.05    0.38
Q17   1   0.7863  0.3007  0.2018  11.00000  0.05    0.38
Q18   1   0.7505  0.3737  0.1993  11.00000  0.05    0.37
Q19   1   0.5510  0.5610  0.2660  11.00000  0.05    0.37
Q20   1   0.5943  0.3710  0.2808  11.00000  0.05    0.37
;
_shelx_res_checksum   74354

_shelx_hkl_file
;
  -2   0   2 3117.59   69.09
   2   0  -2 2963.80   69.39
   2   0  -2 3057.39   67.29
  -2   0   2 3052.29   69.19
  -4   0   4 9708.23  217.98
   4   0  -4 9720.83  212.58
  -4   0   4 9999.00  218.28
   4   0  -4 9680.03  218.88
   6   0  -6 1895.71   48.60
  -6   0   6 1885.91   48.30
  -6   0   6 1928.71   48.00
   6   0  -6 1927.31   46.30
  -8   0   8 2899.61   71.39
   8   0  -8 2863.01   68.09
  -8   0   8 2849.61   70.59
   8   0  -8 2807.52   71.49
 -10   0  10  273.77   14.40
  10   0 -10  308.17   14.00
  10   0 -10  329.57   16.50
 -10   0  10  300.07   15.90
 -12   0  12  462.25   21.50
  12   0 -12  424.36   18.20
  12   0 -12  423.16   21.30
 -12   0  12  428.86   20.00
  14   0 -14  191.48   16.70
  14   0 -14  167.38   12.60
 -14   0  14  186.08   17.40
 -14   0  14  193.28   14.80
  16   0 -16  156.98   17.50
 -16   0  16  145.09   15.90
  16   0 -16  134.49   12.40
 -16   0  16  130.79   16.80
  18   0 -18  170.58   19.80
 -18   0  18  177.78   18.80
  18   0 -18  150.68   13.60
 -18   0  18  171.48   20.10
 -20   0  20  169.68   21.30
  20   0 -20  166.68   21.10
 -20   0  20  151.98   18.50
  22   0 -22   52.29   15.70
 -22   0  22   44.00   14.90
  24   0 -24   76.79   18.90
  -1  -1   1  147.49    5.10
   1  -1  -1  168.08    5.30
  -3   1   3   94.69    4.90
  -3   1   3   96.29    6.90
   3   1  -3  100.39    6.20
   3   1  -3   96.09    5.70
  -3  -1   3  113.09    5.40
   3  -1  -3  111.29    5.40
   3  -1  -3  112.39    6.10
  -3  -1   3  123.19    6.40
   5   1  -5   45.80    4.90
  -5   1   5   41.20    4.70
   5   1  -5   42.00    5.70
  -5   1   5   48.30    6.30
   5  -1  -5   40.10    4.70
   5  -1  -5   45.60    5.70
  -5  -1   5   50.69    5.90
  -5  -1   5   46.50    5.30
   7   1  -7   22.70    4.60
   7   1  -7   12.90    5.10
  -7   1   7   17.20    4.70
  -7   1   7   14.40    6.00
   7  -1  -7   13.70    5.40
  -7  -1   7   19.00    5.50
  -7  -1   7   19.70    5.60
   7  -1  -7   19.60    4.70
   9   1  -9  417.96   16.10
  -9   1   9  431.66   19.40
   9   1  -9  402.16   17.80
  -9   1   9  393.46   16.30
  -9  -1   9  443.16   18.10
  -9  -1   9  412.66   17.20
   9  -1  -9  416.46   18.10
   9  -1  -9  422.76   16.10
 -11   1  11   55.99    8.20
  11   1 -11   37.40    6.60
 -11   1  11   44.30    9.60
  11   1 -11   40.20    8.10
 -11  -1  11   53.59    8.90
 -11  -1  11   33.70    7.60
  11  -1 -11   31.70    6.10
  11  -1 -11   23.60    7.40
  13   1 -13   44.80    9.80
  13   1 -13   40.00    7.60
 -13   1  13   35.80   10.60
 -13   1  13   43.10    8.20
 -13  -1  13   39.70    9.00
  13  -1 -13   44.20    9.80
 -13  -1  13   40.40   10.00
  13  -1 -13   42.80    7.70
  15   1 -15   53.49    9.10
 -15   1  15   54.39    9.70
 -15   1  15   64.79   13.20
  15   1 -15   39.20   10.40
  15  -1 -15   47.20   10.90
  15  -1 -15   45.20    8.70
 -15  -1  15   37.50   11.00
 -15  -1  15   48.30   10.10
 -17   1  17   26.20    8.40
 -17   1  17   15.10   11.50
  17   1 -17    9.20    6.20
  17   1 -17   17.50    9.90
  17  -1 -17   20.90   10.40
 -17  -1  17   22.00    9.10
  17  -1 -17   19.80    7.60
 -17  -1  17   11.10   10.10
 -19   1  19   -7.90   10.10
  19   1 -19   -5.00    6.40
  19   1 -19    8.40   10.10
 -19   1  19  -11.90    6.00
  19  -1 -19    2.00   12.60
  19  -1 -19    0.50    5.70
 -19  -1  19  -10.50   10.10
 -19  -1  19  -12.70    5.80
  21   1 -21   15.70   12.70
 -21   1  21   31.20   13.80
  21  -1 -21   31.30   13.80
 -21  -1  21   24.60   11.10
 -21  -1  21   39.80   14.10
 -23   1  23   -0.30   12.80
  23   1 -23   29.80   13.90
  23  -1 -23   23.60   13.20
 -23  -1  23    0.50   13.70
  25   1 -25   -9.50   11.90
  25  -1 -25    8.40   13.90
   0   2   0  902.71   21.20
   0  -2   0  907.71   22.70
   0  -2   0  870.21   21.70
   0  -2   0  918.21   21.30
   2   2  -2 1364.06   32.50
  -2   2   2 1391.76   33.80
   2   2  -2 1390.46   31.10
  -2  -2   2 1377.76   33.90
   2  -2  -2 1408.66   34.00
  -2  -2   2 1358.46   31.10
  -2  -2   2 1366.16   33.90
   2  -2  -2 1410.46   33.00
   4   2  -4 2477.35   60.59
  -4   2   4 2657.43   57.59
   4   2  -4 2459.95   58.09
  -4   2   4 2508.35   60.99
  -4  -2   4 2504.75   57.99
  -4  -2   4 2564.04   61.09
   4  -2  -4 2470.85   58.59
   4  -2  -4 2520.65   60.69
  -6   2   6  700.93   23.20
   6   2  -6  697.33   22.20
  -6   2   6  714.33   19.60
   6   2  -6  670.43   20.50
  -6  -2   6  698.23   22.70
   6  -2  -6  694.93   22.40
  -6  -2   6  715.83   20.50
   6  -2  -6  676.63   20.70
   8   2  -8  461.05   17.00
  -8   2   8  473.05   16.40
   8   2  -8  446.86   18.80
  -8   2   8  493.75   20.20
   8  -2  -8  449.26   16.70
  -8  -2   8  451.75   17.10
  -8  -2   8  483.85   19.20
   8  -2  -8  475.25   19.00
  10   2 -10  299.77   14.00
 -10   2  10  317.97   14.20
  10   2 -10  343.57   17.00
 -10   2  10  315.07   17.90
 -10  -2  10  308.57   15.40
 -10  -2  10  322.17   16.90
  10  -2 -10  313.87   14.60
  10  -2 -10  330.67   16.90
  12   2 -12  320.57   15.20
 -12   2  12  318.17   19.40
  12   2 -12  320.27   18.30
 -12   2  12  286.87   15.00
  12  -2 -12  292.07   15.20
  12  -2 -12  308.97   18.30
 -12  -2  12  316.87   17.20
 -12  -2  12  329.37   18.40
 -14   2  14  477.55   21.20
  14   2 -14  493.75   20.80
  14   2 -14  448.26   23.70
 -14   2  14  457.15   25.00
 -14  -2  14  471.95   23.90
  14  -2 -14  476.95   20.70
  14  -2 -14  438.36   24.10
 -14  -2  14  479.65   22.80
  16   2 -16   75.99   10.60
  16   2 -16   87.29   13.80
 -16   2  16   82.99   11.70
 -16   2  16   68.19   13.90
 -16  -2  16   72.59   12.60
 -16  -2  16   90.09   13.70
  16  -2 -16   98.59   11.80
  16  -2 -16   51.49   12.10
  18   2 -18   58.09   13.30
 -18   2  18   68.49   11.70
  18   2 -18   63.99   10.80
 -18   2  18   49.30   14.20
 -18  -2  18   51.89   11.80
 -18  -2  18   45.50   12.80
  18  -2 -18   64.09   10.90
  18  -2 -18   69.79   14.20
 -20   2  20   57.59   16.40
  20   2 -20   78.09   16.10
  20  -2 -20   73.99   15.70
 -20  -2  20  100.59   16.10
 -20  -2  20   60.89   14.90
 -22   2  22   48.50   15.50
  22   2 -22  145.99   21.00
 -22  -2  22   95.39   17.30
  22  -2 -22  132.19   20.20
  24   2 -24  117.19   21.60
 -24   2  24   59.69   18.90
  24  -2 -24   92.79   19.80
 -24  -2  24   62.99   21.40
   1   3  -1  512.35   14.90
  -1   3   1  552.94   13.40
   1   3  -1  522.25   12.80
   1   3  -1  497.15   12.80
  -1   3   1  501.95   14.60
   1  -3  -1  511.75   15.10
   1  -3  -1  520.15   12.80
   1  -3  -1  532.55   16.10
  -1  -3   1  507.25   14.80
  -1  -3   1  501.35   15.70
   3   3  -3 1537.15   38.00
   3   3  -3 1565.44   35.40
  -3   3   3 1566.24   39.80
  -3  -3   3 1538.45   39.50
   3  -3  -3 1494.45   38.20
   3  -3  -3 1644.64   39.90
  -3  -3   3 1551.14   35.30
  -3  -3   3 1577.44   39.70
   5   3  -5  170.28    8.80
  -5   3   5  187.28    6.60
  -5   3   5  183.28   11.00
   5   3  -5  178.48    9.70
  -5  -3   5  186.58   10.50
   5  -3  -5  172.78    9.90
   5  -3  -5  176.98    9.10
  -5  -3   5  174.38    7.30
  -7   3   7   69.99    5.90
   7   3  -7   91.29    8.60
   7   3  -7   98.49    8.10
  -7   3   7  117.49   11.40
  -7  -3   7   86.49    9.60
   7  -3  -7   79.69    7.70
  -7  -3   7   90.39    7.30
   7  -3  -7   77.89    8.70
  -9   3   9   11.00    7.20
   9   3  -9   10.80    5.80
  -9   3   9   21.30    4.50
   9   3  -9   13.50    4.80
  -9  -3   9   18.20    5.50
   9  -3  -9   19.40    5.40
  -9  -3   9   21.60    6.50
   9  -3  -9   13.80    6.10
  11   3 -11  129.09   10.40
 -11   3  11  126.69    9.30
  11   3 -11  129.99   13.10
 -11   3  11  142.69   14.70
 -11  -3  11  114.19   10.90
 -11  -3  11  126.89   13.00
  11  -3 -11  114.49    9.90
  11  -3 -11  124.69   13.00
 -13   3  13   43.10    7.30
  13   3 -13   37.00    7.60
 -13   3  13   39.00   11.20
  13   3 -13   46.10   10.00
  13  -3 -13   61.49   11.00
 -13  -3  13   36.90    8.80
 -13  -3  13   38.90    9.80
  13  -3 -13   46.20    7.80
  15   3 -15   86.79   13.30
 -15   3  15   87.19   15.00
 -15   3  15   83.19   10.40
  15   3 -15   94.49   11.40
 -15  -3  15   84.19   13.40
 -15  -3  15  100.79   13.20
  15  -3 -15   88.99   13.60
  15  -3 -15   74.79   10.60
  17   3 -17   24.10   10.50
  17   3 -17   22.00    7.70
 -17   3  17   32.20    8.40
 -17   3  17   27.70   12.10
  17  -3 -17   29.40   11.50
 -17  -3  17   27.10    9.60
 -17  -3  17   26.60   10.60
  17  -3 -17   34.00    8.20
  19   3 -19   53.39   13.30
 -19   3  19   53.19   14.90
 -19  -3  19   25.70   11.90
  19  -3 -19   39.40    9.40
 -19  -3  19   51.09   12.90
  19  -3 -19   52.09   13.80
  21   3 -21   19.30   12.90
 -21   3  21   -1.30   12.80
 -21  -3  21   26.30   11.40
  21  -3 -21   26.90   13.20
 -23   3  23   74.59   19.40
  23   3 -23   65.29   16.70
 -23  -3  23   33.40   12.90
  23  -3 -23   68.99   17.00
  25   3 -25   37.10   15.70
 -25   3  25   11.20   16.30
  25  -3 -25   25.60   14.60
   0   4   0  195.58    7.70
   0   4   0  207.98    9.10
   0  -4   0  202.78    7.70
   0  -4   0  179.28    9.40
  -2   4   2 1018.30   27.50
   2   4  -2 1040.50   27.40
   2   4  -2 1036.40   23.80
   2   4  -2 1000.50   23.70
   2  -4  -2 1029.80   28.70
  -2  -4   2 1031.70   28.80
  -2  -4   2 1037.00   27.80
   4   4  -4   41.30    5.50
  -4   4   4   48.30    6.80
   4   4  -4   37.70    4.40
  -4  -4   4   29.80    5.50
   4  -4  -4   29.90    5.10
  -4  -4   4   33.50    2.50
  -4  -4   4   34.10    6.10
   4  -4  -4   26.70    5.60
   6   4  -6  991.50   28.60
  -6   4   6 1085.49   25.00
   6   4  -6 1001.90   30.80
  -6   4   6 1015.40   31.20
   6  -4  -6 1019.90   29.40
  -6  -4   6 1002.70   31.30
   6  -4  -6 1037.70   31.10
  -6  -4   6 1027.60   25.90
  -8   4   8  534.45   22.10
  -8   4   8  533.75   16.00
   8   4  -8  538.05   20.90
   8   4  -8  528.05   19.00
  -8  -4   8  532.05   21.60
   8  -4  -8  554.44   21.30
   8  -4  -8  497.55   19.00
  -8  -4   8  534.25   17.00
  10   4 -10  786.52   28.30
 -10   4  10  742.83   22.70
 -10   4  10  790.02   29.80
  10   4 -10  743.83   24.90
 -10  -4  10  755.92   28.80
  10  -4 -10  774.62   28.30
 -10  -4  10  777.92   24.20
  10  -4 -10  757.22   25.80
 -12   4  12  184.28   11.10
  12   4 -12  194.68   14.80
 -12   4  12  196.88   17.00
  12   4 -12  203.98   13.60
  12  -4 -12  199.78   13.40
 -12  -4  12  189.58   16.00
 -12  -4  12  200.98   13.20
  12  -4 -12  200.98   15.30
 -14   4  14  443.26   26.00
 -14   4  14  411.06   18.30
  14   4 -14  400.46   22.90
  14   4 -14  486.05   21.20
  14  -4 -14  395.56   19.80
 -14  -4  14  470.05   20.90
 -14  -4  14  464.55   24.90
  14  -4 -14  437.66   23.60
 -16   4  16  247.68   15.00
  16   4 -16  243.08   16.30
  16   4 -16  251.87   20.40
 -16   4  16  236.78   21.80
  16  -4 -16  240.28   16.40
 -16  -4  16  229.88   19.30
  16  -4 -16  298.37   21.10
 -16  -4  16  268.97   18.10
 -18   4  18   91.49   17.00
  18   4 -18   91.29   12.00
  18   4 -18   79.19   14.60
 -18  -4  18   93.19   14.00
  18  -4 -18   96.39   15.70
 -18  -4  18   69.39   14.20
  18  -4 -18   92.29   12.30
  20   4 -20  135.99   19.50
 -20   4  20  111.39   20.30
  20  -4 -20  124.89   18.90
 -20  -4  20  106.49   17.40
 -22   4  22   92.69   20.10
  22   4 -22   96.09   18.70
  22  -4 -22   95.79   18.40
 -22  -4  22   80.09   16.10
 -24   4  24   61.59   18.80
  24   4 -24   92.79   18.90
  24  -4 -24   66.09   18.30
 -24  -4  24   55.49   15.50
   1   5  -1  728.03   18.80
   1   5  -1  731.43   21.70
  -1   5   1  739.73   20.70
   1  -5  -1  745.53   18.90
   1  -5  -1  721.73   23.10
  -1  -5   1  713.83   20.80
  -1  -5   1  709.63   23.00
   1  -5  -1  692.43   21.70
   3   5  -3 1234.68   33.00
  -3   5   3 1252.37   34.10
  -3  -5   3 1239.88   34.90
  -3  -5   3 1207.48   33.90
   3  -5  -3 1222.38   33.60
   3  -5  -3 1228.58   34.80
   5   5  -5  511.75   18.20
  -5   5   5  498.35   19.60
  -5  -5   5  502.55   19.40
   5  -5  -5  512.45   18.50
  -5  -5   5  522.35   19.70
   5  -5  -5  501.65   19.40
  -5  -5   5  471.55   12.50
   7   5  -7  619.64   23.40
   7   5  -7  650.83   21.80
  -7   5   7  637.34   24.40
  -7  -5   7  623.04   23.90
  -7  -5   7  634.64   17.50
   7  -5  -7  622.44   22.10
   7  -5  -7  670.73   23.80
   9   5  -9  659.93   25.20
   9   5  -9  629.24   22.60
  -9   5   9  646.14   18.30
  -9   5   9  684.63   27.00
   9  -5  -9  659.53   25.40
  -9  -5   9  620.44   19.50
   9  -5  -9  638.04   23.20
  -9  -5   9  631.24   25.80
  11   5 -11  527.35   21.20
  11   5 -11  566.24   24.50
 -11   5  11  532.75   26.10
 -11   5  11  543.75   17.80
  11  -5 -11  545.85   24.40
  11  -5 -11  535.75   21.80
 -11  -5  11  525.35   24.40
 -11  -5  11  564.74   19.50
 -13   5  13  384.06   15.70
  13   5 -13  382.46   18.90
 -13   5  13  394.26   23.90
  13   5 -13  381.76   21.40
 -13  -5  13  389.66   23.00
  13  -5 -13  409.16   21.90
 -13  -5  13  377.96   17.50
  13  -5 -13  361.16   18.80
  15   5 -15  104.39   14.70
 -15   5  15   72.59   14.80
  15   5 -15  115.39   12.80
 -15  -5  15  131.49   12.50
  15  -5 -15  128.39   13.80
  15  -5 -15  170.68   18.10
 -15  -5  15  120.49   15.90
 -17   5  17   85.99   16.60
  17   5 -17   42.50   12.00
  17   5 -17   39.80    9.20
  17  -5 -17   47.80    9.80
  17  -5 -17   34.40   11.50
 -17  -5  17   27.80   11.00
  19   5 -19   58.19   14.20
 -19   5  19   67.39   16.30
 -19  -5  19   42.40   12.60
  19  -5 -19   73.49   12.00
  19  -5 -19   58.59   14.30
 -21   5  21   52.39   17.80
  21   5 -21  122.59   19.50
  21  -5 -21   46.90   14.30
 -21  -5  21   75.99   16.60
  23   5 -23    1.60   11.80
 -23   5  23  -16.10   13.10
 -23  -5  23   10.70   12.30
  23  -5 -23    2.50   11.70
  25   5 -25   42.50   16.40
 -25   5  25    4.30   16.10
 -25  -5  25   18.30   12.60
  25  -5 -25   27.70   14.80
   0   6   0  140.09    8.00
   0   6   0  144.09    9.60
   0  -6   0  134.69    7.60
   0  -6   0  156.08   10.80
   2   6  -2  450.25   17.00
  -2   6   2  475.25   17.10
   2   6  -2  493.55   13.00
   2  -6  -2  482.15   13.10
   2  -6  -2  455.45   17.50
  -2  -6   2  454.55   16.70
  -2  -6   2  444.96   18.30
   2  -6  -2  473.05   18.60
  -4   6   4    7.30    5.80
   4   6  -4    0.20    4.60
  -4  -6   4    6.80    5.30
  -4  -6   4    5.20    5.00
   4  -6  -4   10.40    5.30
   4  -6  -4    2.20    4.60
  -6   6   6  715.43   26.10
   6   6  -6  703.53   24.10
   6  -6  -6  718.63   24.70
  -6  -6   6  756.22   26.50
  -6  -6   6  758.32   26.40
   6  -6  -6  739.63   26.10
  -8   6   8  115.99   13.30
   8   6  -8   69.69    8.70
   8   6  -8   59.89    9.40
  -8  -6   8   79.59    5.20
  -8  -6   8   79.49   10.50
   8  -6  -8   81.79    9.40
   8  -6  -8   90.19   10.80
  10   6 -10  338.47   18.80
 -10   6  10  375.06   11.80
  10   6 -10  372.06   17.50
 -10   6  10  368.06   21.10
  10  -6 -10  382.86   18.00
  10  -6 -10  375.96   19.30
 -10  -6  10  365.16   13.50
 -10  -6  10  358.16   19.90
  12   6 -12  225.58   16.80
  12   6 -12  234.78   15.20
 -12   6  12  204.98   18.70
 -12   6  12  228.18   10.20
 -12  -6  12  217.78   11.80
  12  -6 -12  212.68   14.60
 -12  -6  12  214.78   17.50
  12  -6 -12  220.58   16.80
  14   6 -14  297.37   20.00
  14   6 -14  255.17   17.20
 -14   6  14  244.98   22.40
  14  -6 -14  262.57   16.80
 -14  -6  14  261.57   14.70
 -14  -6  14  283.07   21.10
  14  -6 -14  259.07   19.30
  16   6 -16  201.68   18.90
 -16   6  16  186.98   21.70
  16   6 -16  229.38   16.50
  16  -6 -16  234.78   16.60
 -16  -6  16  218.38   20.20
  16  -6 -16  216.78   20.10
  18   6 -18   16.00    7.70
 -18   6  18   31.70   13.70
  18   6 -18   22.20   11.10
  18  -6 -18   11.00    7.10
  18  -6 -18   11.10   10.50
 -18  -6  18   35.90   12.30
  20   6 -20   98.39   18.00
 -20   6  20   86.19   19.60
 -20  -6  20   46.80   13.60
  20  -6 -20   86.59   16.70
 -22   6  22   -7.30   12.00
  22   6 -22   13.40   12.90
 -22  -6  22   -3.30    9.50
  22  -6 -22    8.50   11.70
  24   6 -24   17.60   14.20
 -24   6  24   -8.50   13.70
 -24  -6  24   15.70   11.70
  24  -6 -24   -3.70   11.30
  -1   7   1 1236.88   33.50
   1   7  -1 1232.58   31.40
   1   7  -1 1217.08   35.10
   1  -7  -1 1176.98   35.30
  -1  -7   1 1258.17   33.60
   1  -7  -1 1264.37   31.60
  -1  -7   1 1241.08   37.40
   1  -7  -1 1220.18   37.10
   3   7  -3  780.12   25.90
   3   7  -3  778.82   19.40
  -3   7   3  787.72   25.80
   3  -7  -3  773.72   26.30
  -3  -7   3  833.72   26.00
  -3  -7   3  829.72   27.90
   3  -7  -3  776.92   27.40
  -5   7   5  434.96   19.30
   5   7  -5  424.76   18.10
   5  -7  -5  428.86   18.30
  -5  -7   5  401.56   18.40
  -5  -7   5  417.56   19.30
   5  -7  -5  439.16   19.40
   7   7  -7  292.37   15.30
  -7   7   7  279.87   16.70
   7  -7  -7  271.57   15.00
   7  -7  -7  247.88   15.50
  -7  -7   7  292.17   16.30
  -7  -7   7  304.57   17.10
  -9   7   9  292.57   18.60
   9   7  -9  266.47   16.50
   9   7  -9  271.17   15.60
  -9  -7   9  279.37   17.60
   9  -7  -9  258.97   15.10
   9  -7  -9  268.27   16.80
  -9  -7   9  286.67    9.40
  11   7 -11  752.02   30.50
  11   7 -11  738.83   27.50
 -11   7  11  694.83   31.50
  11  -7 -11  732.53   28.20
 -11  -7  11  763.12   31.30
  11  -7 -11  700.33   29.80
 -11  -7  11  724.33   21.20
  13   7 -13  334.67   21.10
  13   7 -13  267.27   17.40
 -13   7  13  291.07   22.40
  13  -7 -13  317.87   20.60
  13  -7 -13  317.57   18.50
 -13  -7  13  302.17   21.80
  15   7 -15  271.57   20.40
  15   7 -15  274.57   18.30
 -15   7  15  299.57   23.80
 -15  -7  15  269.07   21.40
  15  -7 -15  265.67   20.10
  15  -7 -15  242.38   17.20
  17   7 -17  171.88   19.80
 -17   7  17  127.79   19.60
  17   7 -17  166.48   16.60
 -17  -7  17  170.58   20.70
  17  -7 -17  173.48   20.50
  17  -7 -17  179.48   16.00
 -19   7  19  109.29   20.10
  19   7 -19  135.19   19.80
 -19  -7  19  134.59   20.20
  19  -7 -19  159.18   21.20
  19  -7 -19  155.38   17.30
  21   7 -21   46.30   14.70
 -21   7  21   22.80   15.20
 -21  -7  21   23.40   12.50
  21  -7 -21   56.09   15.50
 -23   7  23   83.69   20.90
  23   7 -23  122.49   21.30
  23  -7 -23  130.99   21.90
 -23  -7  23  128.49   22.20
   0   8   0   51.69    6.70
   0   8   0   49.10    7.50
   0  -8   0   57.59    9.00
   0  -8   0   60.59    6.40
   2   8  -2   92.39    9.80
   2   8  -2   83.59    6.20
  -2   8   2  104.79    9.60
   2  -8  -2   95.09    6.00
   2  -8  -2   87.99    9.80
  -2  -8   2   73.29   10.00
   2  -8  -2   74.69    9.80
  -2  -8   2   82.49    8.60
   4   8  -4  183.48   12.40
  -4   8   4  195.18   13.20
  -4  -8   4  172.88   13.20
   4  -8  -4  181.98   12.80
   4  -8  -4  192.48   13.70
  -4  -8   4  189.08   12.50
   6   8  -6   34.50    7.50
  -6   8   6   18.70    7.80
   6  -8  -6   30.20    7.90
   6  -8  -6   40.70    7.50
  -6  -8   6   18.80    6.90
  -6  -8   6   24.40    7.40
   8   8  -8  244.58   15.20
  -8   8   8  246.98   17.70
  -8  -8   8  278.67   17.50
   8  -8  -8  279.37   16.10
   8  -8  -8  276.67   17.10
  -8  -8   8  269.47   17.50
  10   8 -10   50.49   10.20
  10   8 -10   29.40    8.70
 -10   8  10   36.90   11.20
 -10  -8  10   13.80    7.60
  10  -8 -10   14.90    6.80
  10  -8 -10   24.60    8.50
  12   8 -12    7.00    7.30
  12   8 -12    6.90    7.20
 -12   8  12   -2.30    9.60
  12  -8 -12    7.20    7.70
  12  -8 -12   11.20    7.20
 -12  -8  12    9.40    8.20
  14   8 -14   23.60    8.40
  14   8 -14   12.20    8.20
 -14   8  14   15.90   11.10
 -14  -8  14    9.40    8.80
  14  -8 -14   17.70    7.40
  14  -8 -14   15.50    9.00
  16   8 -16    0.80    7.20
 -16   8  16   12.40   12.40
  16   8 -16    6.80    9.00
  16  -8 -16   -0.50    7.90
 -16  -8  16    3.60    8.20
  16  -8 -16    4.70    7.00
 -18   8  18   -1.70   11.90
  18   8 -18   -8.00    7.90
  18   8 -18   -5.00    8.90
  18  -8 -18   12.90    7.70
 -18  -8  18   -4.80    8.50
  18  -8 -18    3.70    9.40
  20   8 -20   12.40   12.20
 -20   8  20    8.90   14.90
  20  -8 -20   27.20   12.90
 -20  -8  20    4.80   10.50
  22   8 -22   -0.60   12.00
 -22   8  22  -18.00   13.10
  22  -8 -22   20.50   13.20
 -22  -8  22    1.80   10.80
  24   8 -24   -6.90   11.50
 -24   8  24   -5.30   14.90
 -24  -8  24    6.60   11.00
  24  -8 -24   -9.40   11.40
  -1   9   1  172.18   12.20
   1   9  -1  183.68   12.90
   1   9  -1  188.48    9.40
  -1   9   1  160.78   10.70
   1  -9  -1  188.18   14.00
  -1  -9   1  187.78   10.80
  -1  -9   1  179.68   13.80
   1  -9  -1  168.88    9.20
   3   9  -3  284.37   15.90
  -3   9   3  321.97   15.80
   3   9  -3  311.57   10.00
   3  -9  -3  304.47   17.70
  -3  -9   3  317.67   15.60
   3  -9  -3  301.47   16.60
   3  -9  -3  315.17   10.30
  -3  -9   3  310.67   17.70
  -5   9   5  428.06   19.90
   5   9  -5  435.56   19.60
   5  -9  -5  410.26   21.00
   5  -9  -5  411.06   20.00
  -5  -9   5  418.16   19.60
  -5  -9   5  428.46   21.40
   7   9  -7  120.19   12.80
  -7   9   7  140.09   14.70
  -7  -9   7  122.39   13.90
  -7  -9   7  123.79   13.40
   7  -9  -7  118.99   13.30
   7  -9  -7  122.69   13.10
  -9   9   9  707.53   30.80
   9   9  -9  748.43   28.70
   9  -9  -9  740.53   29.00
  -9  -9   9  670.63   29.80
   9  -9  -9  751.62   30.60
  -9  -9   9  733.13   31.00
 -11   9  11  277.97   22.00
  11   9 -11  263.77   18.80
  11   9 -11  271.97   18.40
  11  -9 -11  295.07   18.30
 -11  -9  11  274.67   20.10
  11  -9 -11  263.57   19.00
 -13   9  13  471.65   28.00
  13   9 -13  421.06   24.80
  13   9 -13  405.66   22.40
  13  -9 -13  457.05   23.40
  13  -9 -13  446.76   25.20
 -13  -9  13  432.86   26.70
 -15   9  15  217.08   24.30
  15   9 -15  194.18   16.90
  15   9 -15  212.08   22.20
  15  -9 -15  223.78   17.60
  15  -9 -15  172.68   19.50
 -15  -9  15  168.68   20.20
  17   9 -17  238.28   25.10
  17   9 -17  229.88   19.30
 -17   9  17  216.28   25.90
  17  -9 -17  236.28   21.60
 -17  -9  17  239.28   22.60
  17  -9 -17  264.27   19.50
 -19   9  19  106.09   21.00
  19   9 -19  101.69   18.50
  19  -9 -19  131.79   19.40
  19  -9 -19  134.69   17.00
 -19  -9  19  123.49   20.60
 -21   9  21   59.49   19.60
  21   9 -21   57.89   16.40
  21  -9 -21   38.20   14.30
 -21  -9  21   59.29   16.50
  23   9 -23  139.59   22.60
 -23   9  23   93.69   22.40
  23  -9 -23  123.49   20.50
 -23  -9  23   59.99   16.90
   0  10   0   97.29    8.60
   0  10   0   78.29   10.00
   0 -10   0   77.19   11.40
   0 -10   0   84.49    8.00
  -2  10   2   18.30    6.50
  -2  10   2    5.30    5.50
   2  10  -2   12.80    6.10
   2  10  -2   13.50    4.10
   2 -10  -2    9.80    6.30
  -2 -10   2   12.10    5.20
   2 -10  -2   11.40    3.70
  -2 -10   2   13.10    6.50
  -4  10   4   30.60    7.80
   4  10  -4    5.60    5.90
   4 -10  -4    9.90    6.30
  -4 -10   4   18.50    6.50
   4 -10  -4   22.00    7.70
  -4 -10   4   17.90    7.40
  -6  10   6   45.20    9.90
   6  10  -6   31.30    8.60
   6 -10  -6   30.20    8.30
  -6 -10   6   24.10    8.60
  -6 -10   6   25.40    8.10
   6 -10  -6   45.50   10.20
  -8  10   8    0.20    8.50
   8  10  -8   10.60    7.50
   8 -10  -8   12.90    8.40
  -8 -10   8   10.30    7.80
   8 -10  -8   -0.40    6.50
  -8 -10   8   -2.90    7.20
 -10  10  10   33.00   11.60
  10  10 -10   16.20    8.90
  10 -10 -10   24.30    8.00
  10 -10 -10   41.50   10.40
 -10 -10  10   22.30    8.80
 -10 -10  10   19.70    9.50
 -12  10  12   51.69   13.80
  12  10 -12   47.70   11.70
  12  10 -12   77.39   12.40
  12 -10 -12   77.59   13.40
  12 -10 -12   66.79   11.70
 -12 -10  12   71.49   14.40
 -14  10  14   30.70   13.40
  14  10 -14   41.60   11.70
  14  10 -14   24.40    9.70
  14 -10 -14   29.10    9.60
 -14 -10  14   21.40   10.30
  14 -10 -14   38.50   11.00
  16  10 -16   -7.40    7.70
 -16  10  16  -13.80   10.80
  16  10 -16    6.20   10.00
 -16 -10  16   -5.10    8.40
  16 -10 -16    4.80    7.50
  16 -10 -16    2.00    8.50
 -18  10  18   18.20   13.80
  18  10 -18   -6.20    9.40
  18 -10 -18    1.80    9.10
 -18 -10  18    0.30    8.90
  18 -10 -18   -6.50    7.30
 -20  10  20  -21.00   12.70
  20  10 -20    8.30   11.20
  20 -10 -20   -6.40   10.20
 -20 -10  20  -14.20    8.50
 -22  10  22   -9.80   13.50
  22  10 -22   12.80   11.90
 -22 -10  22   10.80   12.00
  22 -10 -22  -14.10   10.00
  -1  11   1  379.26   16.80
   1  11  -1  329.27   19.10
  -1  11   1  365.16   19.40
   1  11  -1  365.46   14.70
  -1 -11   1  370.96   21.00
   1 -11  -1  400.46   21.60
   1 -11  -1  398.46   15.30
  -1 -11   1  379.76   16.80
  -3  11   3  418.36   20.90
   3  11  -3  440.46   13.80
   3  11  -3  428.16   21.20
  -3  11   3  432.06   19.70
   3 -11  -3  434.76   23.00
  -3 -11   3  425.76   23.00
  -3 -11   3  429.26   19.70
   3 -11  -3  450.85   14.20
   5  11  -5  613.64   26.60
  -5  11   5  572.94   25.60
   5 -11  -5  634.04   28.70
   5 -11  -5  649.14   27.70
  -5 -11   5  601.34   28.30
  -5 -11   5  593.84   25.70
  -7  11   7  330.97   20.90
   7  11  -7  398.76   21.80
   7 -11  -7  375.36   21.50
  -7 -11   7  406.76   23.30
  -7 -11   7  376.86   21.70
   7 -11  -7  347.97   21.90
   9  11  -9  157.08   16.30
  -9  11   9  190.58   19.60
   9 -11  -9  177.18   16.60
   9 -11  -9  140.19   16.00
  -9 -11   9  153.48   17.30
  -9 -11   9  174.48   18.80
  11  11 -11  283.67   21.80
 -11  11  11  267.37   22.00
  11  11 -11  276.77   19.60
  11 -11 -11  280.27   20.60
 -11 -11  11  270.37   21.90
  11 -11 -11  303.97   20.20
  13  11 -13  398.76   23.50
  13  11 -13  345.87   24.40
 -13  11  13  364.96   26.60
  13 -11 -13  389.86   23.40
  13 -11 -13  362.16   24.40
 -13 -11  13  379.96   25.90
 -15  11  15   36.90   14.60
  15  11 -15   70.99   14.70
  15  11 -15   74.59   13.70
  15 -11 -15   64.99   12.70
 -15 -11  15   52.09   13.30
  15 -11 -15   71.49   15.00
  17  11 -17  161.88   21.60
 -17  11  17  123.49   20.80
  17  11 -17   97.69   15.60
 -17 -11  17  147.69   21.80
  17 -11 -17  150.58   18.10
  17 -11 -17  132.79   19.60
  19  11 -19  126.89   21.30
 -19  11  19  101.49   21.30
  19 -11 -19   94.59   16.40
  19 -11 -19  136.79   20.80
 -19 -11  19  106.59   20.00
 -21  11  21   70.99   20.20
  21  11 -21  175.08   24.20
 -21 -11  21  126.89   22.30
  21 -11 -21  141.39   22.30
 -23  11  23   15.30   17.20
  23  11 -23   48.20   15.90
 -23 -11  23   15.30   13.90
  23 -11 -23   26.30   16.10
   0  12   0  116.39   10.90
   0  12   0  137.69   14.80
   0 -12   0   93.59   13.60
   0 -12   0  124.29   10.00
   2  12  -2  302.77   12.60
  -2  12   2  254.57   15.70
   2  12  -2  268.67   17.90
  -2  12   2  241.38   17.20
   2 -12  -2  282.17   19.60
   2 -12  -2  272.97   12.30
  -2 -12   2  274.57   15.70
  -2 -12   2  272.87   19.30
  -4  12   4   14.60    7.20
   4  12  -4   15.00    8.20
  -4  12   4   22.40    8.60
  -4 -12   4   11.60    7.20
   4 -12  -4   17.70    8.60
  -4 -12   4    8.30    7.60
   6  12  -6   88.79   12.80
  -6  12   6   79.19   12.40
  -6 -12   6   74.19   11.80
  -6 -12   6   52.29   12.00
   6 -12  -6   66.99   12.00
   6 -12  -6   68.99   12.90
   8  12  -8  255.17   18.90
  -8  12   8  228.48   19.60
   8 -12  -8  222.98   18.40
  -8 -12   8  220.98   19.10
  -8 -12   8  239.68   19.30
   8 -12  -8  227.78   19.10
  10  12 -10  144.29   16.50
 -10  12  10  194.58   20.80
 -10 -12  10  187.28   21.10
  10 -12 -10  168.98   18.00
  10 -12 -10  187.18   17.80
 -10 -12  10  162.78   18.70
  12  12 -12   86.29   15.50
 -12  12  12   73.89   16.00
  12  12 -12   82.29   14.20
 -12 -12  12   53.39   12.60
  12 -12 -12   90.29   14.30
  12 -12 -12   85.29   15.40
  14  12 -14   13.50    9.60
  14  12 -14    8.90   10.30
 -14  12  14   18.20   12.30
  14 -12 -14    0.50    7.70
  14 -12 -14    6.60    8.90
 -14 -12  14   31.10   11.30
  16  12 -16   68.19   15.10
 -16  12  16   29.20   15.20
  16  12 -16   50.59   12.70
 -16 -12  16   12.30   11.40
  16 -12 -16   34.90   12.20
  16 -12 -16   40.00   11.60
  18  12 -18   22.70   13.30
 -18  12  18  -14.10   11.90
  18 -12 -18    9.30    9.40
  18 -12 -18  -12.10    8.40
 -18 -12  18   14.60   11.40
  20  12 -20   18.90   13.40
 -20  12  20    8.00   14.20
  20 -12 -20   15.60   11.60
 -20 -12  20   -8.00    9.80
  22  12 -22   18.90   12.80
 -22  12  22  -21.30   13.00
 -22 -12  22    7.80   12.70
  22 -12 -22    6.20   11.60
   1  13  -1  742.63   24.80
  -1  13   1  739.73   31.50
   1  13  -1  765.62   31.60
  -1  13   1  792.12   27.70
   1 -13  -1  749.82   33.80
  -1 -13   1  765.82   34.00
  -1 -13   1  798.22   27.60
   1 -13  -1  788.22   25.50
  -3  13   3  523.85   23.90
  -3  13   3  501.25   25.60
   3  13  -3  573.34   26.80
   3 -13  -3  515.05   28.00
  -3 -13   3  548.55   23.80
  -3 -13   3  511.05   27.60
   5  13  -5  291.17   20.70
  -5  13   5  302.47   20.20
  -5  13   5  264.37   19.50
  -5 -13   5  295.27   21.50
  -5 -13   5  278.67   18.70
   5 -13  -5  319.17   22.50
  -7  13   7  320.77   22.20
   7  13  -7  364.86   22.80
  -7 -13   7  327.07   21.40
   7 -13  -7  314.37   21.10
   7 -13  -7  362.36   23.70
  -7 -13   7  310.37   22.70
  -9  13   9  283.07   22.10
   9  13  -9  291.57   21.10
  -9 -13   9  264.37   21.20
   9 -13  -9  241.98   20.10
  -9 -13   9  232.78   20.80
   9 -13  -9  226.08   20.00
  11  13 -11  287.77   21.90
 -11  13  11  308.47   24.00
 -11 -13  11  281.37   22.60
  11 -13 -11  302.07   23.70
 -11 -13  11  277.37   22.80
  11 -13 -11  301.27   21.60
  13  13 -13  117.89   17.80
  13  13 -13   94.79   15.60
 -13  13  13  127.49   19.70
  13 -13 -13  126.39   17.10
 -13 -13  13   73.69   15.30
  13 -13 -13   73.19   14.70
  15  13 -15    7.70   10.10
  15  13 -15   22.80   11.00
 -15  13  15   -1.30   12.20
  15 -13 -15   30.80   11.30
 -15 -13  15   33.30   13.00
  15 -13 -15   25.70   11.60
  17  13 -17  161.68   23.90
 -17  13  17  224.18   28.70
  17  13 -17  153.28   22.40
  17 -13 -17  168.08   21.80
  17 -13 -17  219.48   23.30
 -17 -13  17  135.99   20.80
  19  13 -19   30.40   14.10
 -19  13  19   22.90   16.50
  19 -13 -19    0.40   10.20
  19 -13 -19   50.99   13.30
 -19 -13  19   48.40   16.30
 -21  13  21   44.30   19.40
  21  13 -21   43.60   16.20
 -21 -13  21   16.20   13.10
  21 -13 -21   16.40   12.00
   0  14   0    4.00    7.90
   0  14   0    0.20    6.20
   0 -14   0    6.30    5.50
   0 -14   0   -2.40    7.30
   2  14  -2   24.50    9.80
  -2  14   2   35.00   10.30
  -2  14   2   20.50    8.20
  -2 -14   2   17.30    9.40
  -2 -14   2   38.30    8.30
   2 -14  -2   24.30   10.10
  -4  14   4  189.88   17.50
  -4  14   4  168.18   15.80
   4  14  -4  167.68   17.60
  -4 -14   4  207.78   19.50
   4 -14  -4  159.08   19.40
  -4 -14   4  176.68   15.30
  -6  14   6   15.90    7.80
  -6  14   6    0.40    8.30
   6  14  -6   -2.30    7.30
   6 -14  -6   10.70   12.70
  -6 -14   6    7.90    7.50
  -6 -14   6    6.20    8.90
   8  14  -8    0.90    8.40
  -8  14   8   14.40    9.80
   8 -14  -8    3.50    7.80
  -8 -14   8   -1.00    8.50
   8 -14  -8    2.20    9.30
  -8 -14   8   18.10    9.30
  10  14 -10   43.50   12.70
 -10  14  10   56.39   14.30
  10 -14 -10   51.99   13.40
 -10 -14  10   51.69   12.90
  10 -14 -10   49.70   12.70
 -10 -14  10   34.00   12.00
  12  14 -12   59.99   15.20
  12  14 -12  116.19   16.90
 -12  14  12  103.59   17.70
 -12 -14  12   59.09   14.20
  12 -14 -12  119.29   17.60
  12 -14 -12   70.89   14.10
  14  14 -14   68.59   15.90
 -14  14  14   64.99   17.30
  14  14 -14   62.19   14.10
  14 -14 -14   74.59   14.40
 -14 -14  14   38.00   13.50
  14 -14 -14   50.29   14.00
  16  14 -16  107.19   19.10
 -16  14  16   83.99   19.90
  16  14 -16  104.39   17.60
  16 -14 -16   75.09   15.40
  16 -14 -16   95.29   17.00
 -16 -14  16   65.19   16.30
 -18  14  18  -14.70   12.40
  18  14 -18    7.80   12.20
  18 -14 -18   -5.60    9.10
 -18 -14  18   12.90   12.90
  18 -14 -18   18.30   11.20
  20  14 -20   27.30   13.50
 -20  14  20    3.40   15.00
  20 -14 -20    5.80   10.90
 -20 -14  20    7.90   12.00
  -1  15   1   56.59   10.10
   1  15  -1   75.59   13.90
  -1  15   1   67.39   13.30
  -1 -15   1   59.99   13.00
   1 -15  -1   64.79   14.40
  -1 -15   1   56.99    9.40
  -3  15   3  417.36   21.90
   3  15  -3  394.46   24.70
  -3  15   3  403.06   24.70
   3 -15  -3  393.16   26.40
  -3 -15   3  424.96   21.80
  -3 -15   3  400.56   26.30
   5  15  -5  261.97   20.70
  -5  15   5  234.38   18.60
  -5  15   5  243.48   20.20
   5 -15  -5  229.88   21.70
  -5 -15   5  295.57   23.00
  -5 -15   5  262.67   18.70
  -7  15   7  136.89   17.80
   7  15  -7  170.78   18.90
  -7  15   7  208.98   19.40
  -7 -15   7  167.48   18.40
   7 -15  -7  146.69   19.80
  -7 -15   7  178.58   21.90
   9  15  -9   44.40   12.20
  -9  15   9   17.50   11.30
   9 -15  -9   36.00   11.90
  -9 -15   9   35.30   12.10
  -9 -15   9   46.60   12.00
   9 -15  -9   36.00   12.40
 -11  15  11   75.59   16.00
  11  15 -11   80.99   15.20
 -11 -15  11   71.69   15.00
  11 -15 -11   90.49   17.00
  11 -15 -11   87.39   15.40
 -11 -15  11   54.79   15.20
  13  15 -13   49.00   13.90
  13  15 -13   25.50   12.60
 -13  15  13   39.10   15.60
  13 -15 -13   36.80   12.70
 -13 -15  13   49.30   14.00
  13 -15 -13   45.20   13.80
  15  15 -15   34.80   13.50
 -15  15  15   27.00   15.10
  15  15 -15   56.89   16.90
  15 -15 -15   50.29   14.10
 -15 -15  15   17.60   11.80
  15 -15 -15   47.80   14.60
 -17  15  17   34.70   17.80
  17  15 -17   51.69   15.70
 -17 -15  17   14.80   13.40
  17 -15 -17   30.90   12.50
  17 -15 -17   16.90   11.90
  19  15 -19   47.40   15.90
 -19  15  19   19.30   15.90
  19 -15 -19   57.29   15.20
  19 -15 -19   33.10   13.70
 -19 -15  19    7.00   11.80
   0  16   0  181.88   19.80
   0 -16   0  149.99   19.50
   2  16  -2  202.38   21.20
  -2  16   2  171.28   15.20
  -2  16   2  132.09   17.00
  -2 -16   2  176.28   21.00
  -2 -16   2  186.38   15.10
   2 -16  -2  158.18   20.80
  -4  16   4   43.20   11.30
   4  16  -4   56.99   12.70
  -4  16   4   37.00   11.10
   4 -16  -4   48.90   13.60
  -4 -16   4   29.80    9.40
  -4 -16   4   56.39   13.40
  -6  16   6   95.39   15.30
  -6  16   6  127.79   17.00
   6  16  -6  128.89   17.40
  -6 -16   6  111.39   17.60
   6 -16  -6   87.59   16.20
  -6 -16   6  106.39   15.40
  -8  16   8  146.79   19.40
  -8  16   8  186.48   20.60
   8  16  -8  131.89   17.90
  -8 -16   8  160.88   22.00
  -8 -16   8  173.08   19.70
   8 -16  -8  117.79   17.90
  10  16 -10  109.99   17.80
 -10  16  10  107.79   16.50
 -10  16  10  105.29   17.80
  10 -16 -10   99.69   17.20
 -10 -16  10   74.09   15.40
 -10 -16  10  128.99   20.10
 -12  16  12   78.89   18.20
  12  16 -12   74.09   16.10
  12  16 -12   86.09   17.50
  12 -16 -12   62.69   15.50
  12 -16 -12   62.49   15.20
 -12 -16  12   72.89   16.40
  14  16 -14  102.99   19.50
  14  16 -14   82.59   17.10
 -14  16  14   76.79   18.50
  14 -16 -14   50.29   15.10
 -14 -16  14   76.19   17.20
  14 -16 -14   64.39   15.60
 -16  16  16   23.70   15.50
  16  16 -16   16.20   14.10
  16  16 -16   29.50   14.00
  16 -16 -16   31.40   13.10
 -16 -16  16   17.40   13.90
  16 -16 -16   21.00   12.60
  18  16 -18   98.49   21.10
 -18  16  18   39.30   18.00
  18 -16 -18   63.39   16.60
 -18 -16  18   55.19   16.70
  18 -16 -18   64.29   16.30
   1  17  -1   13.30    9.50
  -1  17   1   13.20    9.50
  -1 -17   1   20.40   10.60
   1 -17  -1    2.90    8.70
   3  17  -3  100.89   16.40
  -3  17   3   64.29   13.90
  -3  17   3   46.40   15.30
  -3 -17   3   63.79   11.50
   3 -17  -3   37.70   13.10
  -3 -17   3   72.79   15.80
   5  17  -5   15.70   10.40
  -5  17   5   31.40   11.90
  -5  17   5   16.10    9.40
   5 -17  -5   23.40   12.00
  -5 -17   5   34.20   12.30
  -5 -17   5   26.30    9.80
   7  17  -7   27.50   12.20
  -7  17   7   14.80    9.70
  -7  17   7   14.10   11.10
   7 -17  -7    9.50   10.20
  -7 -17   7    4.10   10.20
  -7 -17   7    0.30    8.30
   9  17  -9   34.70   12.70
  -9  17   9   15.70   10.40
  -9  17   9   15.80   12.00
  -9 -17   9   32.70   11.70
  -9 -17   9   18.70   12.20
   9 -17  -9   44.10   13.30
  11  17 -11    2.80   11.40
 -11  17  11   -1.00   11.80
 -11  17  11   -0.60    9.10
 -11 -17  11   27.90   12.00
  11 -17 -11    3.20   10.30
 -11 -17  11   10.10   11.40
  13  17 -13  -15.80   10.00
 -13  17  13    1.60    9.10
 -13  17  13   -6.70   11.30
  13  17 -13    3.80   11.90
 -13 -17  13  -10.90    9.90
  13 -17 -13  -12.30    8.20
 -15  17  15  -16.60   12.20
  15  17 -15   14.50   13.90
  15  17 -15    0.00   11.40
 -15 -17  15   17.70   13.30
  15 -17 -15   13.30   11.90
 -17  17  17   -0.20   14.70
  17  17 -17   48.60   16.00
 -17 -17  17   30.10   14.10
  17 -17 -17   31.40   13.10
   0  18   0  226.48   23.70
   0 -18   0  175.68   22.70
   2  18  -2  349.87   25.50
  -2  18   2  317.47   24.60
  -2 -18   2  341.77   27.50
   2 -18  -2  328.57   27.00
   4  18  -4  251.47   23.10
  -4  18   4  247.18   22.60
   4 -18  -4  195.18   23.50
  -4 -18   4  271.37   19.90
  -4 -18   4  219.78   25.20
   6  18  -6  258.17   23.20
  -6  18   6  226.98   24.20
  -6  18   6  175.08   20.40
  -6 -18   6  247.38   21.20
   6 -18  -6  221.28   25.90
  -6 -18   6  232.58   26.70
  -8  18   8   79.89   15.70
  -8  18   8  122.99   19.10
   8  18  -8  106.99   18.40
  -8 -18   8   88.59   18.10
  -8 -18   8   82.19   15.90
   8 -18  -8   73.99   16.50
  10  18 -10  125.69   20.00
 -10  18  10  127.09   19.60
 -10  18  10  135.59   20.90
  10 -18 -10   98.89   18.30
 -10 -18  10  157.58   23.60
 -10 -18  10  133.89   20.00
 -12  18  12   29.00   15.70
  12  18 -12   34.00   14.30
 -12  18  12   60.69   14.70
  12  18 -12   35.50   15.30
 -12 -18  12   42.50   14.90
  12 -18 -12   16.80   12.10
 -14  18  14   65.69   19.30
 -14  18  14   96.49   17.90
  14  18 -14   83.59   19.00
  14  18 -14   41.70   15.90
  14 -18 -14   41.80   14.80
 -14 -18  14   39.90   15.60
 -16  18  16   40.50   13.00
  16  18 -16   49.70   17.60
 -16  18  16    8.90   15.30
  16 -18 -16   18.80   12.80
 -16 -18  16   20.50   14.40
   1  19  -1    9.30   10.40
  -1  19   1   -9.60    9.00
   1 -19  -1   -2.10    9.60
  -1 -19   1    5.80   10.70
  -3  19   3    2.90    9.40
   3  19  -3    5.80   10.60
  -3 -19   3    5.80   10.60
   3 -19  -3    6.40   11.40
   5  19  -5    9.60   10.40
  -5  19   5   14.70   10.70
   5 -19  -5   -1.30   10.30
  -5 -19   5   13.70   12.30
  -5 -19   5    0.00    8.70
  -7  19   7  -14.50    9.70
   7  19  -7    9.80   12.20
  -7  19   7    6.30    9.90
  -7 -19   7    0.20   10.30
   7 -19  -7    6.70   10.70
  -7 -19   7  -10.20    7.80
   9  19  -9    9.40   12.00
  -9  19   9  -17.10   10.50
  -9  19   9   18.40   11.00
  -9 -19   9   11.50   10.60
   9 -19  -9   -4.00   10.50
  -9 -19   9   -3.70   10.10
 -11  19  11   10.60   13.60
 -11  19  11    5.40    9.70
  11  19 -11    1.40   12.20
 -11 -19  11   14.90   11.40
  11 -19 -11    1.80   10.30
 -11 -19  11   -2.30   10.80
  13  19 -13   -6.90   12.00
 -13  19  13   -7.30   12.80
  13  19 -13    9.20   12.00
 -13  19  13   -6.30    9.30
 -13 -19  13    1.90   11.30
  13 -19 -13   -0.20   10.40
 -15  19  15   -9.30   15.00
  15  19 -15   -6.60   17.30
 -15  19  15   31.70   12.40
  15  19 -15   -0.70   10.90
 -15 -19  15  -12.40   10.20
  15 -19 -15   -3.80   10.20
   0  20   0  202.08   24.10
   0 -20   0  144.89   22.80
   2  20  -2  276.17   28.50
  -2  20   2  274.17   25.70
   2 -20  -2  271.47   30.30
  -2 -20   2  291.67   27.40
   4  20  -4   85.99   17.70
  -4  20   4  115.89   19.20
  -4 -20   4   80.89   18.40
   4 -20  -4  114.59   20.40
  -6  20   6  123.89   19.70
   6  20  -6  134.49   21.20
  -6 -20   6  107.29   20.40
   6 -20  -6  119.79   21.40
  -8  20   8   66.19   15.90
   8  20  -8   77.59   18.50
   8 -20  -8   48.00   15.40
  -8 -20   8   53.29   16.80
  -8 -20   8   87.59   16.80
 -10  20  10   66.29   16.00
 -10  20  10   40.60   16.00
  10  20 -10   25.10   15.10
 -10 -20  10   31.00   13.30
 -10 -20  10   41.80   15.40
  10 -20 -10   45.50   16.10
  12  20 -12   71.29   17.80
 -12  20  12   30.10   16.70
  12  20 -12   81.99   20.00
 -12  20  12   53.89   15.80
  12 -20 -12   47.30   15.80
 -12 -20  12   58.99   17.90
 -14  20  14   37.80   18.40
  14  20 -14   37.90   15.00
  14  20 -14   19.40   16.00
 -14  20  14   35.00   13.30
 -14 -20  14    5.80   12.10
  14 -20 -14   23.40   14.40
   1  21  -1    9.50   12.50
  -1  21   1    7.20   11.70
  -1 -21   1   13.30   12.60
   1 -21  -1    8.90   11.80
  -3  21   3   12.90   11.70
   3  21  -3   -8.10   10.80
  -3 -21   3    7.10   12.00
   3 -21  -3   -8.40   10.60
   5  21  -5   32.00   13.90
  -5  21   5   -0.60   10.60
  -5 -21   5  -15.40    9.10
   5 -21  -5    2.90   10.70
   7  21  -7    5.40   11.90
  -7  21   7   26.50   12.80
   7 -21  -7   -1.60   10.50
  -7 -21   7    5.70   11.90
   9  21  -9   -4.30   12.70
  -9  21   9   12.80   11.60
  -9 -21   9   -4.20   11.00
   9 -21  -9    8.70   11.50
  -9 -21   9    2.10   11.30
  11  21 -11    2.00   13.30
 -11  21  11    6.70    9.50
 -11 -21  11   12.10   12.30
 -11 -21  11    3.10   13.80
  11 -21 -11    6.10   12.20
   0  22   0   74.39   17.20
   0 -22   0   52.39   16.70
  -2  22   2   45.80   14.90
   2  22  -2   50.39   16.50
   2 -22  -2   25.40   13.10
  -2 -22   2   15.30   13.30
   4  22  -4   86.99   19.00
  -4  22   4   67.39   17.00
   4 -22  -4   70.09   18.20
  -4 -22   4   57.19   17.50
  -6  22   6  116.39   20.90
   6  22  -6   98.39   20.00
  -6 -22   6  100.39   21.20
   8  22  -8  115.19   21.90
  -8  22   8   97.19   18.20
   8 -22  -8  109.99   21.60
  -8 -22   8   81.09   20.00
  10  22 -10   17.10   14.80
 -10  22  10   26.00   13.80
 -10 -22  10   14.20   15.10
  10 -22 -10   10.10   12.20
  -1  23   1   33.90   14.30
   1  23  -1   45.30   15.90
  -1 -23   1    6.80   11.90
   1 -23  -1   29.30   14.70
  -3  23   3   18.60   13.40
   3  23  -3   -6.00   12.20
   3 -23  -3   -3.40   11.60
  -3 -23   3    4.90   12.70
  -5  23   5   25.00   12.70
   5  23  -5    9.20   13.10
  -5 -23   5    2.30   13.40
   5 -23  -5    9.60   12.30
   7  23  -7    2.40   13.40
  -7  23   7   15.00   12.50
  -7 -23   7   16.70   14.10
   7 -23  -7   -6.50   10.20
   0  24   0   17.90   14.80
   0 -24   0   18.30   14.20
  -2  24   2   34.20   14.60
   2  24  -2   14.70   13.70
   2 -24  -2   20.20   15.10
  -2 -24   2   -2.30   11.30
  26   0 -25   -4.40   12.30
  24   0 -23   12.50   12.90
 -24   0  23  -10.60   11.60
 -22   0  21    4.70   12.80
  22   0 -21   -7.30    9.80
 -22   0  21    1.50    8.00
  20   0 -19    2.60    6.30
 -20   0  19  -12.20    6.00
  20   0 -19    4.40    8.90
 -20   0  19    1.10   10.80
 -18   0  17  -11.30    8.60
  18   0 -17  -12.40    7.10
 -18   0  17   -4.10    5.80
  18   0 -17   -5.40    4.90
  16   0 -15   -3.50    5.20
 -16   0  15   -7.40    6.30
 -16   0  15    8.90   10.00
  16   0 -15   -3.70    7.60
  14   0 -13   -6.10    6.50
 -14   0  13  -15.70    4.60
  14   0 -13   -1.80    4.70
 -14   0  13   -4.20    7.90
 -12   0  11   -0.60    4.70
 -12   0  11    2.70    6.60
  12   0 -11   -2.50    4.10
  12   0 -11    4.60    5.70
 -10   0   9   -1.80    4.20
  10   0  -9    1.40    4.90
  10   0  -9   -1.00    3.90
 -10   0   9   -8.90    4.80
  -8   0   7   -9.30    3.70
   8   0  -7   -5.80    3.70
  -8   0   7   -1.60    4.90
   8   0  -7   -4.00    3.90
  -6   0   5   -2.60    3.50
   6   0  -5   -2.10    3.30
  -6   0   5   -0.60    3.40
   6   0  -5   -0.40    3.10
   4   0  -3   -2.60    2.60
  -4   0   3    0.80    3.30
  -4   0   3  -10.30    2.90
   4   0  -3    2.10    2.90
  -2   0   1    0.20    1.00
  -2   0   1   -1.70    0.80
   2   0  -1   -0.60    0.80
  -2   0   1    0.40    1.00
   2   0  -1   -1.60    0.90
   0   0  -1  -11.80    0.30
   0   0   1  -11.20    0.50
   0   0  -1  -11.70    0.10
   0   0   1  -11.80    0.30
   0   0  -1  -11.80    0.30
   0   0   1  -11.70    0.10
   2   0  -3   -7.10    1.80
  -2   0   3    0.70    2.00
  -2   0   3    0.90    2.60
  -4   0   5    1.80    3.70
   4   0  -5   -0.70    2.70
  -4   0   5   -1.90    3.10
   4   0  -5    0.70    4.10
   6   0  -7   -4.00    4.00
  -6   0   7   -4.20    4.50
  -6   0   7    1.40    4.00
   6   0  -7   -0.60    2.90
  -8   0   9    3.30    4.50
   8   0  -9   -1.20    5.20
   8   0  -9    4.80    3.80
  -8   0   9   -0.70    5.60
  10   0 -11   -3.40    5.00
 -10   0  11    1.40    4.70
  10   0 -11    3.00    3.90
 -10   0  11    4.40    6.20
  12   0 -13   -2.30    6.30
 -12   0  13    3.00    7.80
  12   0 -13   -2.00    4.00
 -12   0  13    0.10    5.30
 -14   0  15   -1.80    5.80
  14   0 -15   -2.60    7.10
 -14   0  15   -4.90    8.00
  14   0 -15    4.20    4.90
  16   0 -17   -7.20    4.40
  16   0 -17    2.00    8.50
 -16   0  17   -5.30    5.90
 -16   0  17   10.90   10.30
  18   0 -19   -4.00    8.80
 -18   0  19   -5.60    6.90
 -18   0  19    5.30   10.90
 -20   0  21  -10.50   10.00
 -20   0  21    2.60    8.10
  20   0 -21   -7.80   10.70
  22   0 -23   -5.30   11.00
 -22   0  23  -15.60   11.40
  24   0 -25   -8.70   12.70
 -25   1  24   43.60   17.60
  25   1 -24   78.79   18.40
  25  -1 -24   44.70   15.90
  23   1 -22   81.79   17.60
 -23   1  22    8.10   14.40
  23  -1 -22   69.29   17.00
 -23  -1  22   74.29   19.00
 -23  -1  22   39.30   13.10
 -21   1  20  101.69   15.40
  21   1 -20  165.38   20.60
 -21   1  20  149.29   21.10
 -21  -1  20  161.18   20.90
 -21  -1  20  167.88   20.00
  21  -1 -20  171.38   21.20
 -19   1  18  119.29   18.40
  19   1 -18  110.59   13.30
  19   1 -18  100.29   15.90
 -19   1  18   97.09   14.10
  19  -1 -18  110.19   16.30
 -19  -1  18   85.99   15.50
 -19  -1  18   86.09   13.70
  19  -1 -18  121.39   13.90
  17   1 -16  207.78   17.70
 -17   1  16  173.18   19.60
  17   1 -16  209.38   15.00
 -17   1  16  239.28   16.70
  17  -1 -16  221.98   18.80
  17  -1 -16  206.18   15.30
 -17  -1  16  181.78   18.60
 -17  -1  16  179.48   16.50
 -15   1  14  297.47   20.50
 -15   1  14  290.87   17.40
  15   1 -14  256.57   15.90
  15   1 -14  315.37   19.70
 -15  -1  14  275.57   18.50
 -15  -1  14  280.87   18.90
  15  -1 -14  272.47   16.40
  15  -1 -14  290.07   19.10
 -13   1  12  477.05   23.40
  13   1 -12  455.65   19.50
 -13   1  12  455.55   20.40
  13   1 -12  438.46   21.40
 -13  -1  12  486.45   22.00
 -13  -1  12  458.05   21.30
  13  -1 -12  465.85   19.90
  13  -1 -12  487.75   22.10
  11   1 -10  109.79    9.40
 -11   1  10  101.79    9.40
 -11   1  10  124.09   12.60
  11   1 -10   99.59   11.00
  11  -1 -10  117.39    9.70
 -11  -1  10  114.59   11.60
 -11  -1  10  118.99   11.20
  11  -1 -10  111.89   10.60
   9   1  -8  325.77   14.40
  -9   1   8  332.67   16.90
   9   1  -8  341.07   15.90
  -9   1   8  320.17   14.40
  -9  -1   8  334.67   15.40
   9  -1  -8  331.87   14.30
   9  -1  -8  340.87   15.40
  -9  -1   8  331.67   15.80
  -7   1   6  903.01   25.50
  -7   1   6  920.61   27.30
   7   1  -6  911.91   25.50
   7   1  -6  882.21   26.40
   7  -1  -6  920.71   26.70
  -7  -1   6  921.11   26.00
   7  -1  -6  866.51   25.60
  -7  -1   6  884.21   26.90
  -5   1   4   64.49    5.70
   5   1  -4   87.59    7.60
  -5   1   4   61.89    6.80
   5   1  -4   52.09    6.10
   5  -1  -4   54.59    5.50
  -5  -1   4   93.09    7.60
  -5  -1   4   80.49    6.70
   5  -1  -4   58.39    5.70
  -3   1   2 1677.73   38.80
   3   1  -2 1671.53   39.70
   3   1  -2 1650.13   39.10
  -3   1   2 1711.43   40.40
   3  -1  -2 1696.33   39.60
   3  -1  -2 1668.43   39.20
  -3  -1   2 1744.13   40.40
   1   1   0 2098.89   40.70
  -1  -1   0 1548.74   40.50
   1   1  -2 1051.69   25.70
  -1   1   2 1030.90   25.60
   1   1  -2 1046.00   23.80
  -1   1   2 1050.69   24.50
   1  -1  -2 1051.49   24.50
  -1  -1   2 1056.39   24.70
   1  -1  -2 1083.39   26.00
  -1  -1   2 1076.89   23.90
   1  -1  -2 1035.40   24.20
  -3   1   4  379.26   13.40
   3   1  -4  341.17   10.20
   3   1  -4  301.37   12.00
  -3   1   4  313.17   11.30
   3  -1  -4  363.66   13.10
  -3  -1   4  326.47   11.10
   3  -1  -4  330.47   10.60
  -3  -1   4  344.57   12.00
  -5   1   6  130.99    9.20
   5   1  -6  133.59    8.90
   5   1  -6  137.29    7.20
  -5   1   6  141.59    7.70
  -5  -1   6  145.39    9.10
  -5  -1   6  120.99    8.40
   5  -1  -6  120.79    8.80
   5  -1  -6  140.59    7.10
  -7   1   8  736.03   22.30
  -7   1   8  705.73   24.60
   7   1  -8  729.63   21.20
   7   1  -8  689.23   23.90
   7  -1  -8  714.53   24.30
   7  -1  -8  671.23   20.80
  -7  -1   8  732.63   23.20
  -7  -1   8  685.83   23.30
   9   1 -10  352.66   17.20
  -9   1  10  331.67   17.00
  -9   1  10  336.07   15.00
   9   1 -10  339.87   14.00
  -9  -1  10  357.46   16.40
  -9  -1  10  331.07   16.50
   9  -1 -10  340.77   17.10
   9  -1 -10  365.76   14.30
  11   1 -12  347.77   18.70
  11   1 -12  372.56   15.80
 -11   1  12  401.56   20.40
 -11   1  12  351.96   16.90
  11  -1 -12  351.26   15.50
 -11  -1  12  349.77   18.20
  11  -1 -12  340.27   19.10
 -11  -1  12  336.77   18.40
 -13   1  14  448.56   24.00
  13   1 -14  437.76   23.00
  13   1 -14  439.56   19.20
 -13   1  14  471.65   21.30
 -13  -1  14  437.76   22.00
  13  -1 -14  446.86   19.30
 -13  -1  14  467.85   23.10
  13  -1 -14  472.65   23.80
 -15   1  16  127.29   16.60
 -15   1  16  102.79   13.00
  15   1 -16  120.89   12.40
  15   1 -16  115.99   15.20
  15  -1 -16  113.39   15.60
 -15  -1  16  120.79   14.70
  15  -1 -16  105.69   11.50
 -15  -1  16   94.19   14.10
  17   1 -18  266.17   21.70
 -17   1  18  214.08   17.20
 -17   1  18  220.98   22.50
  17   1 -18  191.08   14.50
  17  -1 -18  243.38   21.00
 -17  -1  18  217.08   18.40
  17  -1 -18  218.18   15.50
 -17  -1  18  223.18   22.10
  19   1 -20  240.38   22.40
 -19   1  20  208.98   23.60
 -19   1  20  204.28   17.90
  19  -1 -20  183.88   21.70
 -19  -1  20  206.38   22.40
 -19  -1  20  203.78   21.70
 -21   1  22  126.79   20.40
  21   1 -22  146.39   21.50
 -21  -1  22  117.89   17.60
 -21  -1  22  137.29   20.50
  21  -1 -22  188.48   24.10
 -23   1  24   81.49   19.60
  23   1 -24  106.49   20.10
  23  -1 -24   78.79   19.50
  25   1 -26   49.99   17.80
  25  -1 -26   29.60   15.50
 -26   2  25  -21.80   13.70
  26   2 -25   -9.00   13.00
  26  -2 -25  -12.80   12.10
 -24   2  23   16.50   15.50
  24   2 -23   54.59   15.80
 -24  -2  23   37.40   13.50
  24  -2 -23   41.50   15.10
  22   2 -21  -10.50    9.70
 -22   2  21   -7.40   12.20
 -22  -2  21   -3.50    8.00
  22  -2 -21    6.80   11.30
 -20   2  19    2.50   11.90
  20   2 -19    3.00    6.60
 -20   2  19    8.50    7.90
  20   2 -19   14.40   11.00
  20  -2 -19    8.60    6.90
 -20  -2  19   12.30    9.40
 -20  -2  19   -2.50   10.00
  20  -2 -19   11.90   10.10
 -18   2  17   42.90   12.70
  18   2 -17   37.00   11.20
 -18   2  17   30.60    9.10
  18   2 -17   30.40    8.40
 -18  -2  17   32.20   10.50
  18  -2 -17   37.50   11.20
 -18  -2  17   16.90   10.60
  18  -2 -17   45.30    9.30
 -16   2  15   28.40    7.70
  16   2 -15   21.70    9.30
  16   2 -15   31.20    7.70
 -16   2  15   28.90   11.30
 -16  -2  15   17.50    8.90
  16  -2 -15   27.50    9.00
  16  -2 -15   33.70    8.00
 -16  -2  15   21.30    9.90
  14   2 -13   79.79   12.00
 -14   2  13  106.09   14.30
 -14   2  13  105.09   11.40
  14   2 -13  104.69   11.50
 -14  -2  13   99.69   12.70
 -14  -2  13  134.39   14.10
  14  -2 -13   95.59   11.20
  14  -2 -13  117.09   13.70
 -12   2  11   27.00    8.80
  12   2 -11   15.50    6.20
  12   2 -11   16.00    5.70
 -12   2  11   16.40    5.60
  12  -2 -11   12.80    6.40
 -12  -2  11   11.20    6.70
 -12  -2  11   17.70    6.90
  12  -2 -11   19.30    5.80
 -10   2   9  106.89   11.50
  10   2  -9  108.49    9.30
  10   2  -9  101.59   10.30
 -10   2   9  103.09    8.50
  10  -2  -9  101.99   10.30
  10  -2  -9  106.09    9.00
 -10  -2   9  124.59   11.90
 -10  -2   9  101.39    9.60
  -8   2   7  156.68    8.70
   8   2  -7  115.59    9.70
  -8   2   7  131.49   11.20
   8   2  -7  142.69    9.50
   8  -2  -7  143.69    9.30
  -8  -2   7  139.99    9.20
  -8  -2   7  157.78   11.10
   8  -2  -7  142.59   10.40
  -6   2   5  207.88    8.50
  -6   2   5  218.28   11.10
   6   2  -5  206.38    9.90
   6   2  -5  219.38   10.30
   6  -2  -5  207.48   10.30
   6  -2  -5  188.08    9.40
  -6  -2   5  200.68   10.90
  -6  -2   5  202.78    8.70
  -4   2   3  799.62   19.00
   4   2  -3  712.83   21.00
  -4  -2   3  782.12   19.10
   4  -2  -3  746.13   20.90
  -4  -2   3  733.93   21.10
  -4  -2   3  795.22   22.30
   4  -2  -3  809.62   21.40
  -2   2   1 2515.95   54.79
  -2   2   1 2354.56   54.69
  -2   2   1 2474.55   56.99
   2   2  -1 2432.66   55.69
   2  -2  -1 2458.75   56.89
  -2  -2   1 2507.55   57.09
   2  -2  -1 2420.86   55.89
  -2  -2   1 2517.95   57.19
   0   2   1   18.20    2.60
   0   2   1   26.30    2.50
   0   2   1   20.10    2.50
   0  -2   1   27.30    2.80
   0  -2   1   31.90    3.40
   0  -2   1   30.20    2.80
   0  -2  -1   26.60    3.10
  -2   2   3 1090.99   28.30
  -2   2   3 1042.50   25.20
   2   2  -3 1097.89   26.00
  -2  -2   3 1087.59   28.10
   2  -2  -3 1073.29   28.20
   2  -2  -3 1050.69   26.50
  -2  -2   3 1089.19   28.10
  -2  -2   3 1098.39   25.80
   4   2  -5    5.70    3.80
  -4   2   5   16.90    3.10
   4   2  -5   11.70    3.40
  -4   2   5   11.40    5.10
   4  -2  -5    9.80    3.20
   4  -2  -5   13.00    4.40
  -4  -2   5    9.20    4.20
  -4  -2   5   11.10    3.40
   6   2  -7   44.00    5.50
  -6   2   7   38.90    5.00
   6   2  -7   43.30    7.20
  -6   2   7   35.80    7.20
   6  -2  -7   23.90    4.60
  -6  -2   7   41.80    6.50
   6  -2  -7   46.90    7.10
  -6  -2   7   47.80    6.30
  -8   2   9   37.60    8.20
   8   2  -9   38.00    7.60
   8   2  -9   28.90    5.60
  -8   2   9   32.60    5.40
   8  -2  -9   37.10    7.60
  -8  -2   9   33.20    6.40
   8  -2  -9   35.80    5.80
  -8  -2   9   34.60    7.20
 -10   2  11   14.90    7.70
  10   2 -11   14.20    5.10
  10   2 -11   10.70    6.40
 -10   2  11   17.00    5.20
 -10  -2  11   13.60    6.50
 -10  -2  11   15.20    6.40
  10  -2 -11    6.50    4.40
  10  -2 -11    0.10    5.80
  12   2 -13   59.79    8.10
 -12   2  13   31.40    7.20
  12   2 -13   58.59   10.80
 -12   2  13   54.39   11.70
  12  -2 -13   52.69   10.30
 -12  -2  13   60.39   10.00
 -12  -2  13   26.10    8.20
  12  -2 -13   45.60    7.40
 -14   2  15  118.59   12.90
 -14   2  15  119.69   16.20
  14   2 -15  120.19   11.00
  14   2 -15  127.39   15.50
 -14  -2  15  108.39   14.00
 -14  -2  15  108.09   14.10
  14  -2 -15  103.89   14.90
  14  -2 -15  125.99   12.50
 -16   2  17   -6.60    5.90
  16   2 -17   11.80    8.80
  16   2 -17   10.80    6.30
 -16   2  17   18.70   10.80
  16  -2 -17   22.70    7.00
 -16  -2  17    9.20    9.60
 -16  -2  17   17.80    8.90
  16  -2 -17   15.80    9.90
  18   2 -19    2.90    9.00
 -18   2  19    7.40    7.20
 -18   2  19   10.40   11.50
 -18  -2  19   -0.80    7.80
  18  -2 -19    2.00    9.30
 -18  -2  19    9.70   10.70
 -20   2  21   12.70   13.10
  20   2 -21   -2.90   10.30
 -20  -2  21    6.20    9.30
 -20  -2  21    1.30   10.30
  20  -2 -21   21.60   12.60
 -22   2  23   35.50   16.00
  22   2 -23   19.60   14.80
  22  -2 -23   55.19   17.00
 -22  -2  23   38.10   13.40
 -24   2  25    1.70   14.90
  24   2 -25   13.90   14.00
  24  -2 -25  -14.50   11.00
 -25   3  24   82.49   20.20
  25   3 -24  129.79   21.70
 -25  -3  24   90.09   18.40
  25  -3 -24  126.49   22.30
 -23   3  22   86.49   19.60
  23   3 -22   99.19   18.70
 -23  -3  22  109.89   18.50
  23  -3 -22   93.59   18.70
  21   3 -20  156.28   20.40
 -21   3  20  134.89   20.90
 -21  -3  20  142.69   19.60
  21  -3 -20  125.49   19.10
  19   3 -18   22.90    8.30
  19   3 -18   41.50   12.30
 -19   3  18    6.40   11.70
 -19  -3  18   29.90   11.30
  19  -3 -18   29.00   10.70
 -19  -3  18   20.50    9.90
  19  -3 -18   28.40    8.00
 -17   3  16  261.77   16.60
 -17   3  16  288.77   22.60
  17   3 -16  286.97   17.70
  17   3 -16  298.27   20.90
 -17  -3  16  295.47   19.50
  17  -3 -16  247.98   17.00
  17  -3 -16  307.67   21.10
 -17  -3  16  281.07   20.80
 -15   3  14  285.17   15.70
 -15   3  14  299.27   22.30
  15   3 -14  270.97   18.60
  15   3 -14  292.07   16.90
 -15  -3  14  267.57   19.30
  15  -3 -14  307.67   20.00
  15  -3 -14  272.77   16.70
 -15  -3  14  294.37   18.30
 -13   3  12  234.48   13.30
 -13   3  12  265.27   19.10
  13   3 -12  230.48   15.90
  13   3 -12  235.88   14.50
  13  -3 -12  238.48   16.30
  13  -3 -12  236.88   14.50
 -13  -3  12  259.47   17.20
 -13  -3  12  219.98   14.80
  11   3 -10  481.75   20.40
 -11   3  10  487.55   22.50
 -11   3  10  495.45   17.60
  11   3 -10  492.15   19.30
 -11  -3  10  434.96   20.90
 -11  -3  10  486.25   18.90
  11  -3 -10  481.65   21.00
  11  -3 -10  416.06   18.50
   9   3  -8   61.39    7.50
   9   3  -8   77.09    9.00
  -9   3   8   79.69   10.20
  -9   3   8   77.99    6.80
  -9  -3   8   78.39    7.50
   9  -3  -8   79.49    8.30
  -9  -3   8   81.09    9.50
   9  -3  -8   95.39   10.20
   7   3  -6  370.76   15.30
   7   3  -6  366.26   14.70
  -7   3   6  403.76   12.50
  -7   3   6  372.36   16.90
   7  -3  -6  381.86   15.60
  -7  -3   6  389.96   16.60
  -7  -3   6  387.06   13.10
   7  -3  -6  387.76   15.20
  -5   3   4  565.74   19.00
  -5   3   4  595.14   14.70
   5   3  -4  565.04   17.70
  -5  -3   4  592.34   19.50
  -5  -3   4  543.05   18.10
   5  -3  -4  558.74   18.10
  -5  -3   4  553.74   14.90
   5  -3  -4  595.04   18.60
   3   3  -2   71.69    6.30
  -3   3   2   69.39    6.30
  -3  -3   2   80.19    6.90
  -3  -3   2   63.39    5.80
   3  -3  -2   76.09    6.20
   3  -3  -2   76.49    6.10
   1   3   0  745.83   18.10
  -1   3   0  715.83   19.00
  -1  -3   0  701.63   20.40
   1  -3   0  763.62   20.60
   1  -3   0  735.63   18.40
  -1  -3   0  714.93   19.10
   1  -3   0  736.53   19.80
  -1   3   2  252.77    7.20
   1   3  -2  259.87    9.30
  -1   3   2  256.77   10.10
   1  -3  -2  266.17    7.30
  -1  -3   2  267.57   10.10
  -1  -3   2  268.57   10.50
   1  -3  -2  227.78   10.20
   1  -3  -2  244.68    9.50
  -1  -3   2  260.47    7.80
  -3   3   4   49.80    3.30
  -3   3   4   52.69    6.50
   3   3  -4   61.59    5.50
   3  -3  -4   57.19    5.40
   3  -3  -4   55.69    6.20
  -3  -3   4   54.49    4.00
  -3  -3   4   74.89    6.60
  -3  -3   4   66.69    6.80
  -5   3   6 1451.85   34.90
   5   3  -6 1492.55   39.50
   5   3  -6 1410.26   36.20
  -5   3   6 1473.25   40.00
  -5  -3   6 1392.76   35.50
  -5  -3   6 1389.36   39.10
   5  -3  -6 1468.45   37.00
   5  -3  -6 1414.16   39.30
  -7   3   8 1452.85   36.50
  -7   3   8 1426.46   41.60
   7   3  -8 1410.96   37.00
   7   3  -8 1402.26   40.90
   7  -3  -8 1460.85   41.30
  -7  -3   8 1424.06   41.10
   7  -3  -8 1399.66   37.80
  -7  -3   8 1427.86   37.40
   9   3 -10  615.24   20.70
  -9   3  10  612.84   25.00
   9   3 -10  590.94   23.90
  -9   3  10  599.74   20.00
   9  -3 -10  575.04   20.80
   9  -3 -10  655.23   24.80
  -9  -3  10  607.34   24.30
  -9  -3  10  629.74   21.40
 -11   3  12  149.79   15.60
  11   3 -12  185.18   11.50
  11   3 -12  171.18   14.10
 -11   3  12  172.78   11.00
  11  -3 -12  161.68   14.80
 -11  -3  12  151.38   12.70
 -11  -3  12  151.78   13.60
  11  -3 -12  150.68   11.30
  13   3 -14  609.04   22.90
  13   3 -14  570.44   26.80
 -13   3  14  598.84   23.10
 -13   3  14  645.34   29.70
 -13  -3  14  613.64   25.00
  13  -3 -14  552.24   26.90
 -13  -3  14  582.94   26.90
  13  -3 -14  567.54   23.00
  15   3 -16  194.68   18.20
  15   3 -16  209.08   14.10
 -15   3  16  217.18   20.10
 -15   3  16  190.58   14.10
 -15  -3  16  176.88   16.10
  15  -3 -16  205.88   20.50
  15  -3 -16  213.68   14.40
 -15  -3  16  199.98   17.00
 -17   3  18  114.69   18.10
  17   3 -18  132.49   13.80
 -17   3  18  121.39   13.70
  17   3 -18  114.89   17.00
 -17  -3  18  103.39   14.80
  17  -3 -18   89.99   15.90
  17  -3 -18  115.29   13.00
 -17  -3  18  114.49   16.60
  19   3 -20   51.39   14.20
 -19   3  20   50.29   15.20
 -19  -3  20   65.59   14.20
 -19  -3  20   60.09   13.50
  19  -3 -20   62.39   14.60
  21   3 -22  201.08   24.50
 -21   3  22  161.88   24.00
 -21  -3  22  169.58   20.70
  21  -3 -22  187.38   24.10
  23   3 -24   95.89   20.10
 -23   3  24  109.49   21.70
 -23  -3  24  169.38   22.00
  23  -3 -24  156.78   23.50
 -25   3  26   18.90   16.60
  25   3 -26   37.40   17.40
  25  -3 -26   61.19   18.30
 -26   4  25    4.80   16.00
  26   4 -25    7.50   13.80
  26  -4 -25   13.90   14.70
 -26  -4  25    0.70   10.70
  24   4 -23    9.50   13.40
 -24   4  23   15.60   16.00
  24  -4 -23   15.40   12.70
 -24  -4  23    6.20   10.30
  22   4 -21   82.39   17.20
 -22   4  21   39.80   16.10
  22  -4 -21   75.29   16.50
 -22  -4  21   75.99   16.10
 -20   4  19   22.70   13.40
  20   4 -19   31.90   10.40
  20   4 -19   30.30   12.20
  20  -4 -19   20.90   11.20
 -20  -4  19   31.90   11.80
  20  -4 -19   38.50   10.00
 -18   4  17   60.79   15.30
  18   4 -17   61.49   12.40
  18   4 -17   58.09   10.80
  18  -4 -17   64.79   13.70
 -18  -4  17   75.19   12.80
  18  -4 -17   67.69   11.40
 -18  -4  17   40.30   12.40
  16   4 -15   53.89   10.10
 -16   4  15   76.89   10.20
 -16   4  15   43.00   13.00
  16   4 -15   53.09   11.20
  16  -4 -15   49.99   11.50
  16  -4 -15   52.89    9.50
 -16  -4  15   51.39   10.40
 -16  -4  15   49.30   12.00
  14   4 -13  199.18   14.10
 -14   4  13  227.58   12.70
 -14   4  13  203.28   19.00
  14   4 -13  198.28   16.10
  14  -4 -13  205.88   14.60
  14  -4 -13  209.98   16.40
 -14  -4  13  199.78   14.20
 -14  -4  13  192.38   16.80
  12   4 -11  211.38   14.80
  12   4 -11  214.08   13.80
 -12   4  11  233.08   11.50
 -12   4  11  220.38   17.30
  12  -4 -11  213.58   14.90
  12  -4 -11  218.38   13.80
 -12  -4  11  232.08   13.20
 -12  -4  11  219.78   16.30
 -10   4   9  499.15   22.60
 -10   4   9  492.35   16.10
  10   4  -9  478.45   19.00
  10   4  -9  438.46   19.60
  10  -4  -9  519.65   21.10
 -10  -4   9  471.15   17.00
  10  -4  -9  485.75   19.50
 -10  -4   9  479.45   21.60
  -8   4   7   77.79    9.80
   8   4  -7   97.49    9.30
   8   4  -7  103.79   10.10
  -8   4   7   90.39    5.90
  -8  -4   7   91.89    6.70
   8  -4  -7   92.99    9.20
  -8  -4   7   91.39   10.50
   8  -4  -7   85.79    9.30
   6   4  -5  842.52   25.60
  -6   4   5  866.61   27.30
  -6  -4   5  890.01   27.80
  -6  -4   5  854.31   21.50
   6  -4  -5  902.51   26.40
   6  -4  -5  859.81   26.50
  -6  -4   5  879.41   26.90
   4   4  -3  520.45   17.20
  -4   4   3  549.95   18.20
  -4  -4   3  517.05   17.80
   4  -4  -3  498.75   17.20
   4  -4  -3  517.75   17.60
  -4  -4   3  540.95   18.30
  -2   4   1  963.40   26.00
   2   4  -1  942.91   22.90
   2   4  -1  976.80   26.40
  -2  -4   1 1042.10   23.60
   2  -4  -1  955.70   27.10
  -2  -4   1  974.30   26.20
   2  -4  -1 1026.30   23.60
  -2  -4   1  919.61   27.20
   0   4   1  983.20   26.80
   0   4  -1 1006.70   25.30
   0   4   1 1019.70   26.10
   0  -4   1 1034.60   26.90
   0  -4   1 1044.10   28.30
   0  -4  -1  996.40   28.30
   0  -4  -1 1047.90   25.30
   0  -4   1 1021.10   26.30
  -2   4   3  984.90   26.70
   2   4  -3  973.60   25.70
  -2  -4   3  896.31   26.90
   2  -4  -3  948.51   26.00
  -2  -4   3  936.51   26.50
  -2  -4   3  964.30   22.90
   2  -4  -3  941.81   27.40
   4   4  -5   74.79    6.80
  -4   4   5   72.49    8.30
   4  -4  -5   78.89    7.30
  -4  -4   5   72.39    7.50
  -4  -4   5   87.09    8.30
  -4  -4   5   72.29    4.50
   4  -4  -5   80.19    8.30
   6   4  -7  536.85   20.20
  -6   4   7  531.35   15.00
   6   4  -7  560.04   18.00
  -6   4   7  500.85   20.70
  -6  -4   7  520.95   16.00
   6  -4  -7  509.35   18.30
  -6  -4   7  511.45   20.40
   6  -4  -7  526.25   20.50
  -8   4   9   98.89   12.40
  -8   4   9   73.09    6.20
   8   4  -9   81.89    8.20
   8   4  -9   70.39    9.50
   8  -4  -9   73.29    9.30
  -8  -4   9   81.99   10.30
   8  -4  -9   74.59    8.20
  -8  -4   9   78.79    7.50
 -10   4  11  364.86   20.30
  10   4 -11  390.46   16.10
 -10   4  11  360.36   14.30
  10   4 -11  319.97   18.20
 -10  -4  11  363.76   15.70
  10  -4 -11  383.46   19.80
  10  -4 -11  349.57   16.20
 -10  -4  11  340.67   19.10
  12   4 -13   25.90    6.90
  12   4 -13   34.10    8.90
 -12   4  13   47.70   11.40
 -12   4  13   34.30    6.50
 -12  -4  13   32.80    9.60
  12  -4 -13   45.50   10.10
 -12  -4  13   47.50    8.60
  12  -4 -13   46.50    7.80
 -14   4  15   -0.30   10.20
 -14   4  15    3.30    5.20
  14   4 -15    9.10    7.90
  14   4 -15    4.40    5.80
  14  -4 -15    3.20    8.30
 -14  -4  15    1.60    7.20
  14  -4 -15    2.90    5.20
 -14  -4  15    8.50    7.70
  16   4 -17   10.70    6.70
  16   4 -17   14.40    9.50
 -16   4  17    9.80    8.50
 -16   4  17   18.80   11.80
  16  -4 -17   15.00    7.00
  16  -4 -17   13.30   10.20
 -16  -4  17   14.30    8.80
 -16  -4  17    8.80    8.70
  18   4 -19   21.70   11.50
 -18   4  19   13.20   12.70
 -18  -4  19   -5.20    8.90
  18  -4 -19   48.40   13.40
  18  -4 -19   17.10    7.70
 -18  -4  19   30.50   11.10
  20   4 -21  102.79   18.70
 -20   4  21   64.99   17.50
  20  -4 -21   68.49   16.10
 -20  -4  21   94.09   16.60
 -22   4  23   19.50   14.80
  22   4 -23   31.10   14.40
 -22  -4  23   31.90   12.70
  22  -4 -23   11.10   12.60
 -24   4  25    4.60   15.20
  24   4 -25   47.80   16.40
  24  -4 -25   35.80   15.30
 -24  -4  25   17.30   11.70
  25   5 -24   27.40   13.90
 -25   5  24   24.80   16.40
 -25  -5  24   13.10   12.10
  25  -5 -24   18.70   13.30
  23   5 -22   71.49   17.50
 -23   5  22   94.79   20.70
 -23  -5  22   56.99   14.90
  23  -5 -22   57.29   16.20
 -21   5  20   94.69   19.10
  21   5 -20  100.29   17.30
  21  -5 -20  135.89   20.30
  21  -5 -20  113.89   18.50
 -21  -5  20  108.49   17.90
  19   5 -18   79.59   17.40
  19   5 -18   58.79   11.00
 -19   5  18   83.39   17.70
  19  -5 -18   65.89   14.30
 -19  -5  18   57.39   13.20
  19  -5 -18   59.49   11.20
  17   5 -16  174.38   14.90
  17   5 -16  182.38   19.30
 -17   5  16  166.58   20.10
 -17  -5  16  197.58   18.60
  17  -5 -16  188.88   19.30
 -17  -5  16  184.28   15.70
  17  -5 -16  178.18   14.90
  15   5 -14  264.57   19.00
 -15   5  14  284.37   21.90
  15   5 -14  281.27   17.60
 -15   5  14  288.47   14.30
 -15  -5  14  267.67   16.00
  15  -5 -14  287.07   19.40
 -15  -5  14  302.97   21.30
  15  -5 -14  269.07   17.10
 -13   5  12  417.86   16.00
  13   5 -12  420.76   21.70
 -13   5  12  432.16   24.40
  13   5 -12  429.16   20.20
 -13  -5  12  415.66   17.70
 -13  -5  12  391.66   22.70
  13  -5 -12  401.06   21.50
  13  -5 -12  448.66   20.50
 -11   5  10  102.99   12.90
  11   5 -10   93.99   10.30
  11   5 -10  106.99   12.00
 -11   5  10   79.29    6.70
 -11  -5  10   83.99    8.10
  11  -5 -10  107.19   11.90
 -11  -5  10  110.89   13.10
  11  -5 -10   99.89   10.80
  -9   5   8  508.75   22.40
   9   5  -8  516.15   19.80
   9   5  -8  500.25   20.80
  -9   5   8  517.65   14.80
   9  -5  -8  497.25   20.80
  -9  -5   8  500.95   22.10
   9  -5  -8  506.35   20.20
  -9  -5   8  515.95   15.80
   7   5  -6  117.49   10.30
  -7   5   6  128.49   12.30
  -7  -5   6  114.09   11.00
  -7  -5   6  113.69   10.00
  -7  -5   6  106.79    5.30
   7  -5  -6  110.89   10.00
   7  -5  -6  102.79    9.50
  -5   5   4  120.29    9.80
   5   5  -4   98.69    8.60
   5  -5  -4   96.29    8.60
  -5  -5   4  119.09    9.70
   5  -5  -4   87.09    8.70
  -5  -5   4  109.39    9.10
   3   5  -2  517.25   17.60
  -3   5   2  489.15   17.00
  -3  -5   2  446.66   17.60
  -3  -5   2  498.25   17.30
   3  -5  -2  567.34   18.80
  -1   5   0  455.35   14.10
   1   5   0  422.16   12.90
   1   5   0  406.76   15.10
   1  -5   0  448.26   13.30
  -1  -5   0  431.66   16.40
   1  -5   0  421.56   16.20
  -1  -5   0  427.36   14.00
   1   5  -2   52.19    4.20
  -1   5   2   64.89    6.40
   1   5  -2   59.09    6.20
   1  -5  -2   54.89    4.20
  -1  -5   2   61.19    7.30
   1  -5  -2   49.40    7.00
  -1  -5   2   56.69    6.00
   1  -5  -2   49.70    6.10
  -3   5   4  776.32   24.60
   3   5  -4  816.12   23.70
   3  -5  -4  801.22   24.20
  -3  -5   4  753.82   25.30
   3  -5  -4  806.42   25.60
  -3  -5   4  815.12   24.90
  -3  -5   4  795.52   19.70
   5   5  -6   11.00    5.10
  -5   5   6    0.80    5.80
   5  -5  -6   -3.20    3.50
  -5  -5   6    8.80    5.30
   5  -5  -6   -2.90    4.90
  -5  -5   6   11.70    5.50
  -5  -5   6    3.00    2.40
   7   5  -8  428.36   16.50
  -7   5   8  391.36   19.50
  -7   5   8  410.36   12.30
   7   5  -8  417.36   18.60
   7  -5  -8  401.66   16.80
  -7  -5   8  398.46   13.50
  -7  -5   8  416.06   18.90
   7  -5  -8  442.56   19.40
   9   5 -10  416.06   17.40
  -9   5  10  429.26   21.60
   9   5 -10  416.56   20.00
  -9   5  10  415.76   14.10
  -9  -5  10  426.16   20.80
  -9  -5  10  428.06   15.60
   9  -5 -10  434.86   20.70
   9  -5 -10  421.06   18.00
  11   5 -12  375.26   20.50
 -11   5  12  329.37   13.80
  11   5 -12  355.66   17.10
 -11   5  12  346.17   21.80
  11  -5 -12  374.56   20.70
 -11  -5  12  334.87   20.40
 -11  -5  12  329.77   15.40
  11  -5 -12  355.46   17.30
  13   5 -14  222.88   14.80
 -13   5  14  235.48   12.30
  13   5 -14  227.38   18.40
 -13   5  14  233.08   20.00
 -13  -5  14  231.78   14.70
  13  -5 -14  196.58   14.10
  13  -5 -14  212.68   17.60
 -13  -5  14  226.58   18.10
 -15   5  16  198.38   22.10
  15   5 -16  147.19   13.50
  15   5 -16  151.68   17.50
  15  -5 -16  149.49   13.30
 -15  -5  16  168.78   18.50
  15  -5 -16  166.88   18.30
 -15  -5  16  165.88   14.70
  17   5 -18  157.78   16.30
  17   5 -18  183.38   20.50
 -17   5  18  183.78   22.60
 -17  -5  18  135.29   18.10
  17  -5 -18  160.68   19.90
  17  -5 -18  165.28   14.20
 -19   5  20   38.50   16.00
  19   5 -20   46.90   14.20
 -19  -5  20   36.80   12.80
  19  -5 -20   41.50   14.00
  21   5 -22   31.40   13.80
 -21   5  22   35.30   16.90
  21  -5 -22   38.60   14.70
 -21  -5  22   49.70   14.90
  23   5 -24   26.00   14.30
 -23   5  24   -4.30   13.20
  23  -5 -24    7.30   13.50
 -23  -5  24    6.50   10.40
  24   6 -23   56.69   16.90
 -24   6  23   54.09   18.30
  24  -6 -23   18.60   13.50
 -24  -6  23   35.00   14.30
  22   6 -21   15.90   12.20
 -22   6  21   21.90   15.20
  22  -6 -21   10.20   11.30
 -22  -6  21   13.60   11.10
 -20   6  19   82.69   18.50
  20   6 -19  127.19   19.10
  20  -6 -19   86.89   13.20
  20  -6 -19   97.39   17.00
 -20  -6  19   65.59   14.50
  18   6 -17   79.29   14.70
 -18   6  17  100.19   17.80
  18   6 -17   68.09   12.00
  18  -6 -17   44.80   12.30
  18  -6 -17   95.49   13.40
 -18  -6  17   76.39   14.90
 -16   6  15  159.08   20.00
  16   6 -15  214.98   16.10
  16   6 -15  170.68   18.10
 -16  -6  15  215.48   19.40
  16  -6 -15  216.78   16.00
  16  -6 -15  209.38   18.70
  14   6 -13  111.19   12.90
 -14   6  13   76.79   14.50
  14   6 -13   94.09   13.50
 -14  -6  13   79.59   13.20
  14  -6 -13   99.69   12.40
  14  -6 -13   62.79   11.80
 -14  -6  13  116.09   10.50
  12   6 -11  111.79   12.70
  12   6 -11  114.69   12.10
 -12   6  11  107.39    7.10
 -12   6  11  109.69   14.80
  12  -6 -11  134.79   14.50
 -12  -6  11  117.49   14.60
 -12  -6  11   97.09    8.50
  12  -6 -11   98.79   11.50
 -10   6   9  135.49   14.50
  10   6  -9  122.99   11.70
  10   6  -9  117.89   11.40
  10  -6  -9   88.29   10.50
 -10  -6   9   80.19   11.30
 -10  -6   9  116.09    7.00
  10  -6  -9  120.49   12.70
  -8   6   7   97.99   11.90
   8   6  -7   97.99   10.10
  -8  -6   7   76.89    4.30
   8  -6  -7  110.39   10.50
  -8  -6   7  104.49   11.90
  -8  -6   7  100.09   11.10
   8  -6  -7   80.79    9.40
   6   6  -5   17.00    6.10
  -6   6   5   14.00    6.80
   6  -6  -5   13.90    5.70
  -6  -6   5   13.90    5.80
  -6  -6   5   17.60    6.30
   6  -6  -5   23.80    5.80
   4   6  -3  318.37   14.60
  -4   6   3  325.27   14.60
  -4  -6   3  329.67   15.70
  -4  -6   3  344.77   15.40
   4  -6  -3  317.77   14.70
   4  -6  -3  343.87   15.50
   2   6  -1  842.62   21.30
  -2   6   1  811.62   24.40
   2   6  -1  847.92   25.50
   2  -6  -1  803.42   26.50
   2  -6  -1  840.72   25.90
  -2  -6   1  824.62   27.00
  -2  -6   1  832.72   24.50
   2  -6  -1  865.81   21.90
   0   6  -1  145.39    7.70
   0   6   1  167.98   10.10
   0   6  -1  150.78    9.70
   0   6   1  179.18    8.90
   0  -6  -1  148.09   10.90
   0  -6   1  155.28   10.60
   0  -6   1  164.08    8.60
   0  -6  -1  162.18    7.90
   2   6  -3  449.86   12.70
   2   6  -3  446.86   16.50
  -2   6   3  431.96   16.70
  -2  -6   3  437.26   16.80
   2  -6  -3  464.15   18.70
  -2  -6   3  439.66   18.20
   2  -6  -3  465.85   12.20
   2  -6  -3  443.56   17.10
  -4   6   5  577.64   22.20
   4   6  -5  579.44   20.20
   4  -6  -5  601.14   22.50
  -4  -6   5  592.74   21.40
  -4  -6   5  588.24   22.20
   4  -6  -5  604.44   21.20
  -4  -6   5  570.04   15.00
  -6   6   7  140.99   12.60
   6   6  -7  132.49   10.30
  -6  -6   7  127.39   11.40
  -6  -6   7  133.79    5.90
   6  -6  -7  123.89   10.20
   6  -6  -7  117.99   11.10
  -6  -6   7  135.99   11.30
   8   6  -9  293.37   14.80
  -8   6   9  303.27   18.30
   8   6  -9  299.57   16.70
   8  -6  -9  292.27   14.80
  -8  -6   9  301.97   17.60
  -8  -6   9  285.07   11.00
   8  -6  -9  283.17   16.60
  10   6 -11  383.96   20.30
  10   6 -11  362.76   17.70
 -10   6  11  381.86   22.00
 -10   6  11  392.06   12.90
  10  -6 -11  377.56   18.00
  10  -6 -11  358.16   20.60
 -10  -6  11  365.66   14.40
 -10  -6  11  364.06   20.80
  12   6 -13  162.88   16.80
 -12   6  13  189.98   19.80
  12   6 -13  179.28   13.90
 -12   6  13  181.98    9.70
 -12  -6  13  206.28   17.80
  12  -6 -13  173.68   16.30
 -12  -6  13  156.18   11.20
  12  -6 -13  192.98   13.80
  14   6 -15   80.49   11.00
 -14   6  15  109.89   17.20
  14   6 -15  107.89   15.30
 -14  -6  15  115.49   11.60
  14  -6 -15   99.59   12.40
  14  -6 -15  133.49   17.10
 -14  -6  15  121.19   16.20
 -16   6  17   81.19   17.00
  16   6 -17   80.89   14.40
  16   6 -17   61.89   10.50
 -16  -6  17   76.29   15.10
  16  -6 -17   57.49   10.50
  16  -6 -17   69.49   14.10
  18   6 -19   72.19   15.60
 -18   6  19   60.79   16.80
  18  -6 -19   63.19   11.30
 -18  -6  19   89.79   17.00
  18  -6 -19   68.49   15.40
 -20   6  21   81.89   19.10
  20   6 -21   77.09   17.30
  20  -6 -21   71.49   16.20
 -20  -6  21   57.39   15.50
  22   6 -23  114.79   20.30
 -22   6  23   53.09   18.30
  22  -6 -23   68.49   17.10
 -22  -6  23   55.49   15.40
  24   6 -25  109.59   20.90
 -24   6  25   70.39   21.20
 -24  -6  25   81.29   17.60
  24  -6 -25   53.19   17.10
 -25   7  24  -14.90   13.40
  25   7 -24    8.50   13.50
 -25  -7  24    8.80   11.00
  25  -7 -24   21.90   14.50
  23   7 -22   12.60   12.20
 -23   7  22   -2.10   14.30
  23  -7 -22   -8.10   10.10
 -23  -7  22   10.50   11.30
 -21   7  20   37.80   15.90
  21   7 -20   48.30   13.80
  21  -7 -20   35.60   13.50
  21  -7 -20   35.60   10.90
 -21  -7  20   18.00   12.00
 -19   7  18   30.80   14.70
  19   7 -18   15.00    8.90
  19   7 -18   25.20   11.20
 -19  -7  18   19.40   11.00
  19  -7 -18   25.40   11.50
  19  -7 -18   36.20    9.90
  17   7 -16    3.20    7.00
 -17   7  16   -1.20   11.70
  17   7 -16   10.00    8.50
  17  -7 -16    5.10    8.30
  17  -7 -16   -2.60    6.10
 -17  -7  16   -7.60    7.50
  15   7 -14   83.99   12.30
 -15   7  14   84.49   15.60
  15   7 -14   75.99   13.20
 -15  -7  14   93.19   15.50
  15  -7 -14   68.79   12.50
  15  -7 -14   77.79   11.70
  13   7 -12   11.70    7.40
 -13   7  12    8.40    9.80
  13   7 -12    4.30    6.80
  13  -7 -12   11.70    8.00
 -13  -7  12    8.50    8.30
  13  -7 -12   18.70    6.90
  11   7 -10   36.50    8.70
 -11   7  10   15.30    9.00
  11   7 -10   23.60    7.90
  11  -7 -10   28.50    7.40
 -11  -7  10   31.50    9.00
 -11  -7  10   29.40    4.20
  11  -7 -10   25.50    8.10
   9   7  -8   25.70    7.30
  -9   7   8   18.10    8.20
   9  -7  -8   20.80    6.50
   9  -7  -8   25.00    7.60
  -9  -7   8   32.70    8.20
  -9  -7   8   31.50    7.80
  -7   7   6  313.67   17.30
   7   7  -6  291.67   15.50
   7  -7  -6  322.87   16.90
  -7  -7   6  317.97   16.90
  -7  -7   6  302.87   16.70
   7  -7  -6  306.77   16.00
  -5   7   4    6.40    5.60
   5   7  -4   -0.30    4.80
  -5  -7   4   -5.80    5.10
  -5  -7   4    6.90    5.40
   5  -7  -4   12.70    5.70
   5  -7  -4   -0.20    4.70
  -3   7   2   26.80    6.10
   3  -7  -2   12.90    5.60
   3  -7  -2   12.60    5.00
  -3  -7   2   24.80    6.80
   1   7   0  394.36   13.80
  -1   7   0  433.26   15.20
   1   7   0  368.26   16.40
   1  -7   0  389.06   17.70
  -1  -7   0  391.46   14.80
   1  -7   0  433.56   17.30
  -1  -7   0  449.95   18.80
   1  -7   0  409.86   14.00
   1   7  -2    5.50    4.90
   1   7  -2    4.00    3.20
  -1   7   2    2.00    5.10
  -1   7   2    1.40    4.70
   1  -7  -2    8.00    3.20
  -1  -7   2    0.40    5.00
  -1  -7   2   13.00    4.80
   1  -7  -2   10.80    5.30
   3   7  -4   14.80    5.60
   3   7  -4   30.80    3.10
  -3   7   4   34.80    7.40
  -3  -7   4   35.20    6.60
   3  -7  -4   18.40    5.80
   3  -7  -4   27.80    7.30
  -3  -7   4   24.20    6.60
   5   7  -6   81.29    9.10
  -5   7   6   94.09   11.20
   5  -7  -6   69.69    9.60
  -5  -7   6   98.29   10.70
   5  -7  -6   96.39   10.00
  -5  -7   6  101.59   11.20
  -7   7   8   72.59   11.20
   7   7  -8   82.69    9.60
  -7  -7   8   56.09    9.90
  -7  -7   8   69.89    4.50
   7  -7  -8   65.79   10.50
   7  -7  -8   64.39    8.80
  -7  -7   8   80.49   10.60
  -9   7  10   32.00   10.30
   9   7 -10   15.90    7.10
   9   7 -10   21.50    7.20
   9  -7 -10   21.00    6.30
  -9  -7  10   14.90    7.70
   9  -7 -10   20.90    7.80
  -9  -7  10   20.60    3.90
 -11   7  12   19.30   10.60
  11   7 -12   21.20    8.40
  11   7 -12   23.70    7.80
 -11  -7  12   31.40    9.80
  11  -7 -12   26.00    7.50
  11  -7 -12   24.50    8.90
 -11  -7  12   25.30    5.30
 -13   7  14  147.29   18.90
  13   7 -14  122.29   13.30
  13   7 -14  154.28   17.40
  13  -7 -14  132.69   13.80
 -13  -7  14  122.39   16.30
  13  -7 -14  113.39   15.30
  15   7 -16  112.19   16.40
 -15   7  16   95.19   17.50
  15   7 -16  126.79   14.10
  15  -7 -16   99.79   12.70
 -15  -7  16   84.99   14.40
  15  -7 -16   93.79   15.70
 -17   7  18   17.40   13.00
  17   7 -18    3.60    9.20
 -17  -7  18   14.60    9.90
  17  -7 -18   -3.30    6.00
  17  -7 -18    8.70    9.40
 -19   7  20   16.80   13.90
  19   7 -20   32.50   13.20
  19  -7 -20   22.10   11.70
 -19  -7  20   -3.20    9.20
 -21   7  22   24.10   16.50
  21   7 -22   34.40   14.90
  21  -7 -22   24.50   13.90
 -21  -7  22   20.20   12.60
 -23   7  24    4.50   15.80
  23   7 -24   38.30   15.40
 -23  -7  24    6.00   11.80
  23  -7 -24   16.50   13.90
 -24   8  23   30.50   18.20
  24   8 -23   58.19   16.60
 -24  -8  23   53.89   15.80
  24  -8 -23   60.69   17.50
  22   8 -21   23.00   12.90
 -22   8  21    8.60   14.90
  22  -8 -21   23.20   12.40
 -22  -8  21   15.70   12.10
  20   8 -19  123.19   19.60
 -20   8  19  103.09   19.70
 -20  -8  19  119.09   19.40
  20  -8 -19   96.29   17.30
  20  -8 -19  136.69   16.90
  18   8 -17   92.69   15.90
  18   8 -17   70.69   12.90
 -18   8  17   67.99   16.70
 -18  -8  17  109.59   18.10
  18  -8 -17  100.29   16.10
  18  -8 -17  118.99   15.50
  16   8 -15  191.88   16.60
  16   8 -15  216.58   19.20
 -16   8  15  238.18   22.70
  16  -8 -15  214.68   19.40
  16  -8 -15  221.58   17.50
 -16  -8  15  196.28   21.90
 -14   8  13  234.78   22.00
  14   8 -13  263.27   17.60
  14   8 -13  237.78   18.40
 -14  -8  13  211.48   19.40
  14  -8 -13  241.68   17.40
  14  -8 -13  220.98   18.10
  12   8 -11  760.12   29.80
  12   8 -11  802.22   32.30
 -12   8  11  763.92   33.70
 -12  -8  11  753.92   33.20
  12  -8 -11  757.72   30.10
  12  -8 -11  795.52   31.50
 -10   8   9  215.28   17.40
  10   8  -9  194.68   15.20
  10   8  -9  184.58   14.70
 -10  -8   9  228.08   17.00
  10  -8  -9  208.78   15.00
  10  -8  -9  199.48   15.30
  -8   8   7  441.86   21.60
   8   8  -7  412.46   20.00
  -8  -8   7  452.75   21.60
   8  -8  -7  404.06   19.70
  -8  -8   7  430.86   21.30
   8  -8  -7  455.65   21.20
   6   8  -5  386.06   18.70
  -6   8   5  390.66   19.10
   6  -8  -5  409.76   19.50
   6  -8  -5  397.06   18.50
  -6  -8   5  390.36   19.40
  -6  -8   5  396.46   19.10
  -4   8   3 1058.69   32.80
   4   8  -3 1084.49   33.60
  -4  -8   3 1111.09   33.60
   4  -8  -3 1053.59   34.10
  -4  -8   3 1093.39   35.80
   4  -8  -3 1119.19   35.70
  -2   8   1  473.35   17.80
   2   8  -1  495.55   20.00
   2   8  -1  488.05   15.20
   2  -8  -1  469.95   19.80
   2  -8  -1  507.85   21.30
  -2  -8   1  509.55   21.90
   2  -8  -1  498.85   15.60
  -2  -8   1  508.15   18.50
   0   8  -1  380.86   17.00
   0   8  -1  392.96   14.10
   0   8   1  410.56   17.60
   0   8   1  397.86   15.20
   0  -8   1  417.96   19.10
   0  -8  -1  389.56   19.00
   0  -8   1  406.16   15.30
   0  -8  -1  394.26   14.30
   2   8  -3  297.67   15.30
   2   8  -3  318.77   10.90
  -2   8   3  343.47   15.80
   2  -8  -3  326.77   16.40
   2  -8  -3  356.36   17.90
   2  -8  -3  323.17   10.60
  -2  -8   3  325.67   17.20
  -2  -8   3  310.67   15.00
   4   8  -5   67.29    8.70
  -4   8   5   57.59    9.50
   4  -8  -5   77.99    9.80
  -4  -8   5   75.19   10.70
   4  -8  -5   80.19   10.40
  -4  -8   5   79.19    9.90
  -6   8   7  163.18   14.80
   6   8  -7  175.98   12.80
  -6  -8   7  134.39   13.90
   6  -8  -7  187.28   14.20
  -6  -8   7  179.98   14.10
   6  -8  -7  149.88   12.20
   8   8  -9  408.46   18.80
  -8   8   9  362.06   21.40
   8  -8  -9  379.46   20.50
   8  -8  -9  364.86   18.90
  -8  -8   9  374.16   20.80
  10   8 -11  663.83   26.30
 -10   8  11  717.83   31.30
  10   8 -11  675.53   29.50
  10  -8 -11  676.33   29.50
 -10  -8  11  670.13   30.20
  10  -8 -11  682.33   27.10
  12   8 -13  286.77   17.30
 -12   8  13  236.38   21.10
  12   8 -13  266.37   19.20
  12  -8 -13  259.97   17.20
  12  -8 -13  259.97   19.60
 -12  -8  13  262.37   20.40
 -14   8  15  327.67   25.10
  14   8 -15  333.97   22.70
  14   8 -15  317.87   19.50
 -14  -8  15  320.87   23.40
  14  -8 -15  301.87   21.90
  14  -8 -15  299.27   18.80
  16   8 -17  189.18   16.40
 -16   8  17  159.48   21.60
  16   8 -17  217.98   23.00
 -16  -8  17  160.08   19.90
  16  -8 -17  202.88   16.80
  16  -8 -17  195.98   21.80
 -18   8  19  139.59   22.70
  18   8 -19  211.98   24.20
 -18  -8  19  178.68   23.50
  18  -8 -19  156.58   20.80
  18  -8 -19  199.48   17.60
 -20   8  21   83.39   20.50
  20   8 -21   80.59   17.80
 -20  -8  21   83.29   17.70
  20  -8 -21   83.09   17.20
 -22   8  23   18.90   16.50
  22   8 -23   38.80   15.60
 -22  -8  23   20.90   12.80
  22  -8 -23   25.30   14.30
 -23   9  22    5.80   15.10
  23   9 -22   12.50   12.80
  23  -9 -22   20.30   12.90
 -23  -9  22   24.50   13.20
 -21   9  20    6.80   14.40
  21   9 -20  -15.20    8.50
 -21  -9  20    7.00   10.20
  21  -9 -20   -7.70    8.90
  21  -9 -20    4.10    8.60
  19   9 -18   -7.70    7.90
 -19   9  18    3.70   12.80
  19   9 -18    9.40    9.80
  19  -9 -18    0.90    7.10
  19  -9 -18    5.50    8.80
 -19  -9  18   -2.20    8.90
 -17   9  16   13.80   12.20
  17   9 -16    6.30    8.30
  17   9 -16   12.50    9.20
 -17  -9  16   -5.80    8.80
  17  -9 -16   -0.40   10.30
  17  -9 -16   -2.90    6.70
  15   9 -14   23.20   10.10
  15   9 -14   30.40   10.00
 -15   9  14   38.50   13.40
  15  -9 -14   21.40   10.10
  15  -9 -14   29.20    9.20
 -15  -9  14   14.50    9.70
  13   9 -12   30.90   10.00
  13   9 -12   43.20   10.50
 -13   9  12   41.00   12.50
  13  -9 -12   22.00    9.30
  13  -9 -12   40.90    9.80
 -13  -9  12   41.70   11.70
  11   9 -10  234.18   17.40
  11   9 -10  220.48   17.50
 -11   9  10  225.88   19.50
  11  -9 -10  241.08   16.90
 -11  -9  10  216.48   17.90
  11  -9 -10  242.98   17.60
   9   9  -8   32.00    8.80
  -9   9   8   23.50    9.70
  -9  -9   8   33.40    9.00
  -9  -9   8   20.70    8.30
   9  -9  -8   27.10    7.70
   9  -9  -8   22.70    8.20
  -7   9   6  312.17   18.40
   7   9  -6  341.57   18.30
   7  -9  -6  311.87   18.00
   7  -9  -6  334.47   18.80
  -7  -9   6  345.17   19.40
  -7  -9   6  328.27   18.70
   5   9  -4    4.10    5.80
  -5   9   4   -3.20    6.00
  -5  -9   4    1.90    5.20
  -5  -9   4   -0.60    5.60
   5  -9  -4    2.50    5.30
   5  -9  -4    1.20    5.30
   3   9  -2  109.39   11.60
  -3   9   2  125.49   10.50
   3   9  -2  111.79    6.50
   3  -9  -2  108.09   11.40
   3  -9  -2  155.28   12.70
  -3  -9   2   97.19   11.50
  -3  -9   2  127.29   10.70
   3  -9  -2  124.79    6.90
   1   9   0    4.50    5.00
   1   9   0   -0.50    4.00
  -1   9   0    6.80    4.80
  -1   9   0   14.70    4.70
   1  -9   0   14.70    6.40
  -1  -9   0   -0.60    5.60
   1  -9   0   12.10    4.00
  -1  -9   0   -0.60    3.50
   1   9  -2   75.49    6.40
   1   9  -2   94.09   10.10
  -1   9   2   74.69    9.70
  -1   9   2   82.59    8.70
   1  -9  -2   87.09    6.70
  -1  -9   2   86.09    8.80
  -1  -9   2   68.69   10.00
   1  -9  -2   98.59   12.40
   3   9  -4   45.10    4.10
   3   9  -4   46.50    8.30
  -3   9   4   48.00    8.60
  -3  -9   4   46.20    8.60
   3  -9  -4   45.20    8.30
   3  -9  -4   44.40    9.20
  -3  -9   4   30.20    6.80
   5   9  -6    1.20    5.10
  -5   9   6    9.20    7.30
  -5  -9   6   11.60    6.20
   5  -9  -6    9.20    6.10
   5  -9  -6   10.80    6.40
  -5  -9   6   14.80    7.10
  -7   9   8   62.69   11.90
   7   9  -8   48.60    8.90
   7  -9  -8   53.69    9.90
   7  -9  -8   40.60    8.60
  -7  -9   8   53.29   10.10
  -7  -9   8   60.19   10.90
   9   9 -10   41.20    9.60
  -9   9  10   39.70   11.20
   9   9 -10   34.80    9.60
   9  -9 -10   37.70   10.20
  -9  -9  10   49.60   10.90
   9  -9 -10   48.90    9.30
 -11   9  12   28.70   11.70
  11   9 -12    6.80    7.10
  11   9 -12    5.60    7.20
  11  -9 -12   10.50    7.30
 -11  -9  12   11.30    8.90
  11  -9 -12    6.80    7.60
  13   9 -14   15.90    9.10
 -13   9  14   13.90   10.90
  13   9 -14  -11.80    6.30
  13  -9 -14   -1.70    6.20
 -13  -9  14   -0.70    7.40
  13  -9 -14    1.30    7.40
  15   9 -16    1.70    8.80
 -15   9  16   10.00   12.30
  15   9 -16   -5.50    6.80
 -15  -9  16   18.80    9.70
  15  -9 -16   13.00    9.50
  15  -9 -16   13.10    7.60
  17   9 -18    3.50    9.70
 -17   9  18   29.00   14.10
 -17  -9  18   16.20   10.40
  17  -9 -18    6.00    7.60
  17  -9 -18    7.80    9.50
  19   9 -20   10.80   11.40
 -19   9  20   11.40   13.40
  19  -9 -20   -5.00   10.80
 -19  -9  20    4.40   10.60
  21   9 -22   -0.70   11.20
 -21   9  22  -13.30   13.20
 -21  -9  22    5.10   11.10
  21  -9 -22   -6.50   11.00
 -23   9  24  -32.90   13.00
  23   9 -24   33.00   14.40
  23  -9 -24    7.50   13.30
 -23  -9  24   -2.70   10.50
  24  10 -23  114.29   20.80
 -24  10  23   36.60   18.60
  24 -10 -23   71.29   17.70
 -24 -10  23   50.49   16.60
  22  10 -21  153.28   22.50
 -22  10  21   94.59   21.80
  22 -10 -21  127.29   20.90
 -22 -10  21  153.88   24.30
  20  10 -19   49.40   15.90
 -20  10  19   34.90   16.00
 -20 -10  19   23.60   11.90
  20 -10 -19   33.40   14.00
  20 -10 -19   45.60   12.20
 -18  10  17  230.18   27.10
  18  10 -17  231.88   22.30
  18  10 -17  228.08   20.10
 -18 -10  17  231.08   25.90
  18 -10 -17  247.08   22.70
  18 -10 -17  236.48   19.50
  16  10 -15  124.69   18.20
 -16  10  15   75.19   17.60
  16  10 -15  115.29   15.70
  16 -10 -15  124.69   16.30
  16 -10 -15   95.79   15.90
 -16 -10  15   94.49   16.50
 -14  10  13  316.67   24.80
  14  10 -13  333.27   21.60
  14  10 -13  312.37   22.30
 -14 -10  13  311.57   24.30
  14 -10 -13  347.87   21.50
  14 -10 -13  336.67   22.50
 -12  10  11  369.86   25.00
  12  10 -11  396.76   22.70
  12  10 -11  359.26   22.70
  12 -10 -11  365.96   21.70
 -12 -10  11  392.26   24.40
  12 -10 -11  397.46   23.10
 -10  10   9  519.65   27.40
  10  10  -9  552.94   26.00
 -10 -10   9  564.94   27.60
 -10 -10   9  551.14   27.50
  10 -10  -9  540.35   26.40
  10 -10  -9  553.54   26.00
  -8  10   7  304.07   19.60
   8  10  -7  306.67   19.40
  -8 -10   7  320.57   20.50
  -8 -10   7  319.87   19.80
   8 -10  -7  336.97   19.70
   8 -10  -7  294.87   19.10
  -6  10   5  718.33   28.20
   6  10  -5  716.53   28.00
   6 -10  -5  747.63   30.00
  -6 -10   5  761.82   30.80
   6 -10  -5  694.93   28.50
  -6 -10   5  742.63   28.50
   4  10  -3  707.03   27.70
  -4  10   3  744.13   26.90
  -4 -10   3  780.22   27.50
   4 -10  -3  781.82   30.20
   4 -10  -3  748.83   28.80
  -4 -10   3  733.63   29.90
   4 -10  -3  752.32   20.00
  -2  10   1  146.49   12.50
   2  10  -1  147.99    8.60
  -2  10   1  145.39   11.10
   2  10  -1  160.18   12.80
  -2 -10   1  143.29   13.50
   2 -10  -1  152.28    8.70
  -2 -10   1  133.89   10.30
   2 -10  -1  139.69   12.80
   0  10  -1  121.39   12.50
   0  10   1  102.09    9.30
   0  10  -1   92.89    8.30
   0  10   1  111.39   11.90
   0 -10   1  117.39    9.20
   0 -10  -1  116.69   13.70
   0 -10   1  116.49   12.90
   0 -10  -1  110.09    8.20
   2  10  -3   92.59    6.80
  -2  10   3  107.69   11.90
   2  10  -3   83.69   10.70
  -2  10   3  121.89   11.10
  -2 -10   3  102.59   12.50
  -2 -10   3   99.49   10.40
   2 -10  -3  103.39    6.60
   2 -10  -3  120.89   13.50
  -4  10   5  396.16   19.80
   4  10  -5  372.26   19.00
   4 -10  -5  373.36   19.60
   4 -10  -5  381.16   20.80
  -4 -10   5  353.26   20.60
  -4 -10   5  391.86   19.40
  -6  10   7  336.57   20.20
   6  10  -7  350.26   19.30
  -6 -10   7  386.76   21.60
  -6 -10   7  343.17   19.80
   6 -10  -7  344.37   20.00
   6 -10  -7  383.66   21.40
  -8  10   9  175.88   18.50
   8  10  -9  170.48   15.30
  -8 -10   9  182.38   16.80
  -8 -10   9  189.38   16.50
   8 -10  -9  190.68   16.70
   8 -10  -9  183.98   15.20
  10  10 -11  253.57   17.80
 -10  10  11  209.98   19.90
  10  10 -11  270.27   19.50
 -10 -10  11  233.38   19.60
  10 -10 -11  228.68   16.70
  10 -10 -11  261.27   20.00
 -12  10  13  488.55   28.70
  12  10 -13  468.65   23.90
  12  10 -13  442.46   26.70
 -12 -10  13  446.06   26.90
  12 -10 -13  514.85   27.80
  12 -10 -13  431.16   23.70
 -14  10  15  184.88   23.00
  14  10 -15  149.88   19.30
  14  10 -15  151.18   16.70
  14 -10 -15  171.68   19.70
 -14 -10  15  131.39   18.30
  14 -10 -15  166.68   17.40
  16  10 -17  207.58   18.30
 -16  10  17  176.78   23.70
  16  10 -17  192.78   22.60
  16 -10 -17  236.58   18.80
 -16 -10  17  158.28   21.00
  16 -10 -17  193.88   21.90
  18  10 -19  178.18   23.00
 -18  10  19  109.99   21.00
  18 -10 -19  136.29   20.30
 -18 -10  19  135.29   20.90
  18 -10 -19  123.89   16.70
 -20  10  21   64.59   20.30
  20  10 -21   67.69   17.40
 -20 -10  21   55.09   16.20
  20 -10 -21  143.19   22.00
  22  10 -23   72.79   18.50
 -22  10  23   49.40   19.30
 -22 -10  23   75.09   18.20
  22 -10 -23   84.89   19.70
 -23  11  22  -17.50   13.70
  23  11 -22    3.30   13.00
  23 -11 -22  -11.30   11.90
 -23 -11  22   -8.50   10.10
 -21  11  20   -1.20   13.80
  21  11 -20    3.60   11.30
 -21 -11  20    3.70   10.20
  21 -11 -20   -4.70   11.10
  21 -11 -20   -3.20    8.90
 -19  11  18   -3.80   13.40
  19  11 -18  -11.60    9.40
 -19 -11  18   19.50   12.20
  19 -11 -18   -7.70    9.40
  19 -11 -18   -8.00    7.70
  17  11 -16   23.20   11.60
 -17  11  16    0.10   12.20
  17  11 -16    6.70    9.10
  17 -11 -16    4.20    8.10
 -17 -11  16    6.90    9.60
  17 -11 -16   -5.50    8.60
  15  11 -14   -2.60    8.20
 -15  11  14   13.20   11.80
  15  11 -14   -0.90    8.20
  15 -11 -14   -1.40    7.40
  15 -11 -14    1.80    7.40
 -15 -11  14   17.40   10.60
 -13  11  12    3.80   10.00
  13  11 -12   -5.20    7.40
  13  11 -12   -1.80    7.90
  13 -11 -12   -3.20    7.40
  13 -11 -12    0.30    6.70
 -13 -11  12   -7.10    8.40
 -11  11  10   41.80   12.00
  11  11 -10   35.40   10.40
  11 -11 -10   41.70   10.30
 -11 -11  10   31.10   10.50
  11 -11 -10   37.50   10.50
 -11 -11  10   27.40   10.60
   9  11  -8   60.99   11.40
  -9  11   8   59.09   12.40
   9 -11  -8   50.29   11.00
  -9 -11   8   42.30   10.80
   9 -11  -8   76.49   12.20
  -9 -11   8   48.50   11.30
   7  11  -6   -1.60    6.70
  -7  11   6   -4.70    7.40
   7 -11  -6   -5.20    6.30
   7 -11  -6   -2.10    6.80
  -7 -11   6   -3.90    7.00
  -7 -11   6    2.90    7.20
   5  11  -4   24.00    8.20
  -5  11   4   37.90    9.20
   5 -11  -4   48.80   10.50
  -5 -11   4   28.40    9.00
   5 -11  -4   36.50    9.10
  -5 -11   4   36.00    8.50
   3  11  -2   -3.50    5.50
  -3  11   2    0.70    5.60
   3  11  -2   -3.30    3.70
   3 -11  -2   -8.90    5.30
   3 -11  -2   -2.20    3.00
  -3 -11   2    2.80    6.30
  -3 -11   2    1.70    5.30
  -1  11   0   49.60    7.80
  -1  11   0   45.70    8.80
   1  11   0   66.19    7.80
   1  11   0   59.39    9.70
   1 -11   0   60.09    7.30
   1 -11   0   37.30    9.00
  -1 -11   0   34.50    8.70
  -1 -11   0   59.39    7.40
  -1  11   2   20.00    6.80
   1  11  -2   12.70    6.50
  -1  11   2   16.80    7.00
   1  11  -2   16.20    4.90
  -1 -11   2   24.30    6.10
   1 -11  -2   12.90    4.40
   1 -11  -2   16.70    7.50
  -1 -11   2   18.50    7.70
   3  11  -4   45.60    4.70
  -3  11   4   41.40    9.10
  -3  11   4   38.10    8.80
   3  11  -4   38.90    8.80
  -3 -11   4   29.60    8.70
   3 -11  -4   47.10   11.00
  -3 -11   4   36.40    8.40
   5  11  -6    6.10    6.90
  -5  11   6   -2.20    7.70
  -5 -11   6    1.60    7.20
   5 -11  -6    1.10    7.00
  -5 -11   6    7.60    6.90
   5 -11  -6    7.00    7.10
  -7  11   8    0.30    8.30
   7  11  -8   -3.00    6.50
   7 -11  -8   15.10    7.80
  -7 -11   8   -1.00    6.30
   7 -11  -8    0.10    7.00
  -7 -11   8    2.40    7.50
  -9  11  10  184.18   19.10
   9  11 -10  179.98   16.60
   9 -11 -10  177.18   16.40
  -9 -11  10  162.78   18.40
   9 -11 -10  219.58   19.00
  -9 -11  10  201.88   18.40
 -11  11  12  105.29   17.20
  11  11 -12  139.19   18.20
  11  11 -12  110.89   14.40
  11 -11 -12  149.29   17.90
  11 -11 -12  118.79   14.70
 -11 -11  12  112.19   16.30
  13  11 -14   13.90    9.60
  13  11 -14   13.90    8.50
 -13  11  14   -2.20   10.40
  13 -11 -14  -10.80    7.90
 -13 -11  14   18.90   10.50
  13 -11 -14    4.30    7.00
 -15  11  16    8.40   12.20
  15  11 -16    3.60   10.00
  15  11 -16    2.60    8.10
  15 -11 -16   12.30    8.10
 -15 -11  16    0.30    8.90
  15 -11 -16    7.10    9.30
 -17  11  18   22.60   15.20
  17  11 -18   45.10   15.00
  17 -11 -18   22.20   12.60
 -17 -11  18   11.10   11.20
  17 -11 -18   29.70   10.20
  19  11 -20   14.60   12.50
 -19  11  20   32.30   17.10
  19 -11 -20    4.60   11.80
 -19 -11  20    7.20   11.80
 -21  11  22   13.10   15.60
  21  11 -22  -19.00   10.30
 -21 -11  22   -4.30   11.00
  21 -11 -22    4.40   11.80
 -22  12  21    1.10   15.60
  22  12 -21   13.90   12.80
 -22 -12  21   -0.10   11.00
  22 -12 -21    7.00   11.20
  20  12 -19   91.79   19.20
 -20  12  19  112.19   22.40
  20 -12 -19  118.29   17.50
 -20 -12  19   58.09   16.20
  20 -12 -19  103.29   19.20
  18  12 -17  182.18   23.10
 -18  12  17  141.59   23.20
  18  12 -17  203.98   22.10
  18 -12 -17  189.08   23.00
  18 -12 -17  205.08   22.10
 -18 -12  17  169.68   23.00
  16  12 -15   66.59   15.80
 -16  12  15   53.69   16.80
  16  12 -15   57.09   13.20
  16 -12 -15   55.89   13.10
 -16 -12  15   45.60   13.60
  16 -12 -15   60.19   14.20
 -14  12  13  187.98   23.10
  14  12 -13  223.58   20.80
  14  12 -13  215.08   19.80
  14 -12 -13  251.57   20.30
  14 -12 -13  189.48   21.00
 -14 -12  13  237.28   22.80
  12  12 -11  204.78   21.70
  12  12 -11  160.58   17.50
 -12  12  11  185.98   21.90
  12 -12 -11  144.39   18.10
 -12 -12  11  229.78   20.70
  12 -12 -11  196.48   18.20
  10  12  -9  256.27   20.20
 -10  12   9  281.77   21.50
  10 -12  -9  258.17   19.90
 -10 -12   9  242.68   20.10
  10 -12  -9  249.97   20.40
 -10 -12   9  269.17   21.10
   8  12  -7  242.38   19.40
  -8  12   7  247.38   19.60
   8 -12  -7  309.87   20.20
   8 -12  -7  272.37   20.00
  -8 -12   7  228.18   19.10
  -8 -12   7  264.77   19.30
   6  12  -5  179.68   16.00
  -6  12   5  166.98   15.90
   6 -12  -5  176.68   16.70
  -6 -12   5  144.59   15.10
  -6 -12   5  154.18   17.20
   6 -12  -5  137.89   15.50
   4  12  -3  139.79   15.20
  -4  12   3  162.88   14.10
   4 -12  -3  148.99   16.00
  -4 -12   3  158.28   18.00
   4 -12  -3  162.58    7.80
   4 -12  -3  144.69   16.40
  -4 -12   3  165.88   13.30
   2  12  -1  168.88   15.30
  -2  12   1  189.88   15.20
  -2  12   1  166.18   12.90
   2  12  -1  192.78   10.80
   2 -12  -1  169.78   15.90
   2 -12  -1  173.68   10.50
  -2 -12   1  185.18   16.60
  -2 -12   1  194.58   13.10
   0  12   1  355.06   17.00
   0  12   1  392.26   20.90
   0  12  -1  393.36   20.80
   0  12  -1  350.06   15.80
   0 -12   1  361.06   21.80
   0 -12  -1  387.56   22.60
   0 -12  -1  364.06   15.90
   0 -12   1  375.96   17.00
  -2  12   3   60.09    9.90
   2  12  -3   67.59    7.00
  -2  12   3   51.29   10.20
   2  12  -3   60.59   11.20
   2 -12  -3   66.59   11.70
  -2 -12   3   63.19   11.60
   2 -12  -3   72.99    6.80
  -2 -12   3   74.79   10.20
  -4  12   5  108.29   13.60
   4  12  -5  137.59   14.80
  -4  12   5  128.59   14.20
   4 -12  -5  129.69   16.70
  -4 -12   5  114.39   15.20
  -4 -12   5  129.69   13.80
   6  12  -7   44.90   10.70
  -6  12   7   55.29   11.70
  -6 -12   7   45.70   11.00
   6 -12  -7   36.30    9.90
   6 -12  -7   26.60    9.90
  -6 -12   7   44.10   10.20
   8  12  -9  183.78   17.80
  -8  12   9  151.58   18.00
  -8 -12   9  140.49   16.20
  -8 -12   9  158.58   18.50
   8 -12  -9  139.19   16.20
   8 -12  -9  129.89   16.90
  10  12 -11  206.28   18.20
  10  12 -11  225.88   19.70
 -10  12  11  191.28   21.70
  10 -12 -11  212.08   17.70
 -10 -12  11  172.28   19.80
  10 -12 -11  167.98   19.50
  12  12 -13  167.48   20.30
  12  12 -13  145.49   17.90
 -12  12  13  172.28   21.60
  12 -12 -13  172.98   18.80
 -12 -12  13  151.18   19.40
  12 -12 -13  177.38   21.30
  14  12 -15   54.29   12.90
  14  12 -15   63.09   15.30
 -14  12  15   56.89   16.20
  14 -12 -15   73.09   13.40
  14 -12 -15   53.29   13.60
 -14 -12  15   41.80   13.00
  16  12 -17   73.29   17.00
 -16  12  17   59.89   17.90
  16 -12 -17  124.59   17.30
 -16 -12  17   76.09   15.80
  16 -12 -17   99.79   18.50
  18  12 -19  243.68   27.60
 -18  12  19  141.29   23.70
  18 -12 -19  146.89   21.80
  18 -12 -19  167.18   19.90
 -18 -12  19  182.18   24.60
 -20  12  21   27.50   16.80
  20  12 -21   72.59   17.10
 -20 -12  21   55.39   17.00
  20 -12 -21   81.79   19.00
 -21  13  20   -7.30   14.60
  21  13 -20   13.20   12.70
  21 -13 -20   -2.60    9.30
 -21 -13  20  -12.40    9.50
 -19  13  18   11.20   15.30
  19  13 -18    4.00   12.30
  19 -13 -18    3.90    9.40
  19 -13 -18   23.40   11.00
 -19 -13  18   -2.90   10.70
  17  13 -16   13.60   11.10
  17  13 -16    4.20   10.10
 -17  13  16    0.00   12.90
  17 -13 -16    7.50    9.30
 -17 -13  16    2.50   10.10
  17 -13 -16    7.20    9.90
  15  13 -14   16.40   11.10
  15  13 -14   19.60   11.20
 -15  13  14   21.00   13.50
 -15 -13  14   12.10   10.90
  15 -13 -14   11.90    9.30
  15 -13 -14   10.70    9.30
  13  13 -12   -0.10    8.20
  13  13 -12    2.40    9.20
 -13  13  12    1.60   10.30
  13 -13 -12    2.60    7.90
  13 -13 -12   15.90    9.50
 -13 -13  12    7.90   10.50
 -11  13  10   -3.60    9.50
  11  13 -10   -6.20    8.10
  11 -13 -10   10.90    8.90
  11 -13 -10   -0.70    7.70
 -11 -13  10    5.70    9.30
 -11 -13  10   15.00    9.40
  -9  13   8    2.00    9.40
   9  13  -8    3.10    8.80
   9 -13  -8    4.10    8.20
   9 -13  -8    9.10    7.80
  -9 -13   8    7.30    8.40
  -9 -13   8    2.60    7.50
  -7  13   6    4.60    8.70
   7  13  -6   -6.80    7.30
   7 -13  -6    1.10    7.10
  -7 -13   6    1.80    7.80
   7 -13  -6    4.80    7.80
  -7 -13   6   -0.70    7.40
   5  13  -4   33.50   10.00
  -5  13   4   31.20    9.50
  -5 -13   4   27.70    8.60
   5 -13  -4   60.39   11.80
   5 -13  -4   28.10    9.80
  -5 -13   4   38.20   10.60
  -3  13   2  239.58   18.30
  -3  13   2  239.08   16.00
   3  13  -2  284.07   19.60
   3 -13  -2  313.57   21.30
  -3 -13   2  322.27   17.60
  -3 -13   2  304.57   21.10
   3 -13  -2  258.17   12.10
   1  13   0   -2.80    5.60
  -1  13   0    2.60    6.30
  -1  13   0   -6.20    5.90
   1  13   0    6.70    7.20
  -1 -13   0   11.30    8.20
  -1 -13   0    1.10    5.10
   1 -13   0    1.90    4.80
   1 -13   0    4.30    7.60
  -1  13   2  153.88   16.50
   1  13  -2  143.19   10.50
   1  13  -2  157.18   16.50
  -1  13   2  161.88   13.70
   1 -13  -2  148.59   10.20
  -1 -13   2  146.39   17.30
  -1 -13   2  164.68   13.10
   1 -13  -2  150.08   17.20
   3  13  -4   89.09   13.40
  -3  13   4  104.99   14.10
  -3  13   4  111.09   14.20
  -3 -13   4  110.79   12.90
  -3 -13   4  128.99   16.70
   3 -13  -4   80.29   13.40
  -5  13   6   71.59   12.70
   5  13  -6   71.69   12.10
  -5  13   6   75.69   12.80
   5 -13  -6   91.99   14.90
  -5 -13   6   56.89   13.10
  -5 -13   6   61.39   11.10
  -7  13   8   79.39   14.10
   7  13  -8   83.59   13.70
   7 -13  -8   79.59   14.30
   7 -13  -8   93.99   14.50
  -7 -13   8   85.69   13.30
  -7 -13   8   76.99   14.40
   9  13 -10   53.79   11.70
  -9  13  10   61.39   13.80
  -9 -13  10   49.90   11.90
   9 -13 -10   59.39   12.10
   9 -13 -10   61.59   13.90
  -9 -13  10   43.00   12.20
  11  13 -12  103.89   15.70
  11  13 -12   94.19   17.00
 -11  13  12   87.39   16.50
 -11 -13  12  101.59   16.30
  11 -13 -12  103.09   16.20
  11 -13 -12  131.19   16.40
  13  13 -14   49.50   12.80
  13  13 -14   32.70   12.70
 -13  13  14   12.50   13.50
  13 -13 -14   38.90   11.60
 -13 -13  14   33.00   12.40
  13 -13 -14   24.70   10.80
  15  13 -16   65.79   14.70
  15  13 -16   53.49   15.00
 -15  13  16   61.59   17.90
 -15 -13  16   48.20   14.50
  15 -13 -16  106.39   16.40
  15 -13 -16   52.29   14.20
 -17  13  18  -21.70   12.20
  17  13 -18   -2.40   10.80
  17 -13 -18    4.30    8.80
  17 -13 -18  -12.30    8.50
 -17 -13  18   -6.50    9.60
 -19  13  20  -13.00   13.70
  19  13 -20   -9.60   10.60
  19 -13 -20    1.50   10.10
 -19 -13  20   -0.40   10.30
  21  13 -22   32.00   14.20
 -21  13  22    1.70   16.20
 -21 -13  22    6.60   12.80
  21 -13 -22  -11.50    9.30
  20  14 -19   85.89   18.80
 -20  14  19   69.59   20.50
  20 -14 -19   60.69   15.50
  20 -14 -19   76.89   16.60
 -20 -14  19   74.39   18.60
 -18  14  17   60.89   18.70
  18  14 -17  110.19   20.90
  18  14 -17   63.09   16.70
 -18 -14  17   76.59   18.80
  18 -14 -17   95.99   17.30
  18 -14 -17   77.79   16.10
  16  14 -15   49.00   15.00
  16  14 -15   31.40   13.00
 -16  14  15   59.29   17.10
 -16 -14  15   51.59   15.50
  16 -14 -15   49.00   14.50
  16 -14 -15   62.99   14.60
 -14  14  13   79.79   18.40
  14  14 -13   65.69   14.60
  14  14 -13   53.39   14.10
  14 -14 -13   63.59   14.40
 -14 -14  13   73.49   15.50
  14 -14 -13   77.69   16.00
  12  14 -11  120.69   17.30
 -12  14  11  107.29   18.20
 -12 -14  11  125.09   19.10
  12 -14 -11  120.89   16.70
 -12 -14  11  129.29   18.60
  12 -14 -11  135.99   19.00
 -10  14   9  106.19   17.30
  10  14  -9   87.49   15.00
  10 -14  -9  105.89   15.20
 -10 -14   9   81.59   15.00
 -10 -14   9  100.89   16.40
  10 -14  -9   80.29   15.10
   8  14  -7  101.19   15.40
  -8  14   7  109.09   15.80
   8 -14  -7   80.19   15.00
   8 -14  -7  119.69   15.80
  -8 -14   7   78.49   14.60
  -8 -14   7  111.19   15.40
  -6  14   5  184.98   18.40
   6  14  -5  146.79   16.80
  -6 -14   5  137.39   18.30
   6 -14  -5  123.39   17.10
  -6 -14   5  140.69   15.70
  -4  14   3  463.85   23.10
   4  14  -3  541.65   27.00
  -4  14   3  481.05   25.90
  -4 -14   3  497.35   23.70
  -4 -14   3  434.56   26.70
   4 -14  -3  451.65   27.00
  -2  14   1  142.49   16.10
  -2  14   1  160.58   13.90
   2  14  -1  162.18   17.50
   2 -14  -1  139.89   10.50
  -2 -14   1  174.38   19.90
  -2 -14   1  169.58   13.30
   2 -14  -1  135.49   17.60
   0  14   1  364.56   22.60
   0  14  -1  362.86   22.50
   0  14   1  348.87   17.90
   0  14  -1  340.07   16.70
   0 -14  -1  343.27   16.30
   0 -14  -1  328.17   23.70
   0 -14   1  351.26   17.70
   0 -14   1  347.37   23.60
  -2  14   3  453.05   22.00
   2  14  -3  472.55   25.20
  -2  14   3  440.46   24.80
  -2 -14   3  475.15   22.30
  -2 -14   3  433.86   26.40
   2 -14  -3  460.25   27.20
  -4  14   5  539.75   27.50
   4  14  -5  518.85   26.80
  -4  14   5  530.25   25.70
   4 -14  -5  557.24   29.90
  -4 -14   5  551.74   29.70
  -4 -14   5  533.35   25.60
  -6  14   7  178.28   18.60
  -6  14   7  198.98   18.20
   6  14  -7  199.48   18.70
  -6 -14   7  185.38   17.50
  -6 -14   7  173.28   20.30
   6 -14  -7  212.68   19.80
  -8  14   9  104.59   16.30
   8  14  -9  100.29   15.10
   8 -14  -9  100.89   15.60
   8 -14  -9   83.39   15.20
  -8 -14   9   91.79   15.80
  -8 -14   9   83.49   14.10
 -10  14  11  130.99   18.90
  10  14 -11  108.19   15.90
 -10 -14  11   93.49   15.40
 -10 -14  11  139.99   19.60
  10 -14 -11  108.49   17.50
  10 -14 -11  134.59   17.50
  12  14 -13   91.29   15.60
 -12  14  13   83.29   17.80
  12  14 -13  106.39   19.00
 -12 -14  13   81.59   15.60
  12 -14 -13   93.19   16.90
  12 -14 -13   64.39   14.20
  14  14 -15   38.80   13.60
 -14  14  15   48.10   16.30
  14  14 -15   16.10   11.30
  14 -14 -15   16.60   11.70
 -14 -14  15   32.20   13.50
  14 -14 -15   29.90   11.40
  16  14 -17   64.39   18.30
 -16  14  17   40.10   17.20
 -16 -14  17   49.30   15.50
  16 -14 -17   56.29   14.20
  16 -14 -17   62.29   15.10
 -18  14  19   -5.00   14.20
  18  14 -19   -7.20   12.00
  18 -14 -19    0.80    9.90
  18 -14 -19   21.50   12.30
 -18 -14  19    2.20   10.30
  20  14 -21   60.59   18.40
 -20  14  21   53.49   20.50
 -20 -14  21   19.70   14.50
  20 -14 -21   25.60   12.90
 -21  15  20    6.10   17.30
  21  15 -20    5.40   12.10
 -21 -15  20    0.40   13.00
 -19  15  18   23.70   16.50
  19  15 -18   44.40   16.00
  19 -15 -18   54.89   14.70
  19 -15 -18   25.70   13.70
 -19 -15  18    8.70   12.50
 -17  15  16   24.80   16.00
  17  15 -16   31.30   13.70
  17  15 -16   27.60   14.00
  17 -15 -16   24.10   11.20
  17 -15 -16   37.90   13.70
 -17 -15  16   25.30   13.00
  15  15 -14  209.68   26.00
 -15  15  14  108.99   20.30
  15  15 -14  157.58   20.90
  15 -15 -14  167.88   20.70
 -15 -15  14  138.19   20.70
  15 -15 -14  120.99   18.80
 -13  15  12   34.70   15.00
  13  15 -12   23.70   12.20
  13  15 -12    3.30   10.70
  13 -15 -12   14.90   10.20
 -13 -15  12   10.00   10.30
  13 -15 -12   23.60   11.20
  11  15 -10   59.89   14.30
 -11  15  10   82.09   17.20
 -11 -15  10   88.09   16.10
  11 -15 -10   52.89   13.70
  11 -15 -10   74.29   14.70
 -11 -15  10   62.09   14.70
   9  15  -8   54.29   13.40
  -9  15   8   59.29   14.20
  -9 -15   8   73.59   14.30
   9 -15  -8   50.99   12.40
   9 -15  -8   29.60   11.60
  -9 -15   8   48.70   13.20
   7  15  -6   41.20   12.00
  -7  15   6   27.90   11.00
  -7  15   6   22.20    9.60
  -7 -15   6   36.50   11.80
   7 -15  -6   47.50   12.60
  -7 -15   6   47.50   11.20
  -5  15   4   52.69   11.80
   5  15  -4   61.89   13.00
  -5  15   4   48.30   12.00
   5 -15  -4   42.80   12.00
  -5 -15   4   74.69   13.80
  -5 -15   4   54.69   10.70
  -3  15   2  121.09   15.70
  -3  15   2  112.89   13.80
   3  15  -2  108.49   15.20
  -3 -15   2  107.49   16.60
   3 -15  -2  125.59   17.80
  -3 -15   2  110.49   12.60
   1  15   0  163.48   18.10
  -1  15   0  171.68   18.60
  -1  15   0  195.78   14.20
   1 -15   0  181.38   12.70
  -1 -15   0  171.58   20.60
  -1 -15   0  200.88   13.60
   1 -15   0  200.78   19.20
  -1  15   2   62.49   12.20
   1  15  -2   58.79   12.30
  -1  15   2   54.29   10.70
   1 -15  -2   47.20   12.20
  -1 -15   2   72.69   14.60
  -1 -15   2   51.89    9.50
  -3  15   4  149.09   17.50
   3  15  -4  141.69   16.50
  -3  15   4  161.98   16.70
  -3 -15   4  133.09   18.50
  -3 -15   4  136.89   14.90
   3 -15  -4  171.68   20.70
  -5  15   6   61.49   12.80
  -5  15   6   51.59   12.10
   5  15  -6   49.50   11.70
  -5 -15   6   73.39   14.60
   5 -15  -6   64.59   13.70
  -5 -15   6   25.30    9.30
  -7  15   8  202.48   21.20
  -7  15   8  182.88   20.10
   7  15  -8  204.98   19.20
   7 -15  -8  178.68   22.50
  -7 -15   8  206.58   18.90
  -7 -15   8  147.49   19.60
   9  15 -10   85.09   15.10
  -9  15  10  136.99   19.20
  -9  15  10  110.79   16.10
   9 -15 -10   83.59   15.60
  -9 -15  10  101.99   16.90
  -9 -15  10  125.69   18.50
 -11  15  12  145.79   21.40
  11  15 -12  163.08   20.20
  11  15 -12  131.79   19.80
  11 -15 -12  170.78   21.90
 -11 -15  12  147.69   20.50
  11 -15 -12  167.78   20.20
  13  15 -14   34.60   12.80
  13  15 -14   34.70   13.60
 -13  15  14   37.80   16.20
 -13 -15  14   36.90   13.60
  13 -15 -14   31.10   13.30
  13 -15 -14   33.30   12.40
  15  15 -16  254.77   25.30
 -15  15  16  193.98   26.50
  15  15 -16  245.08   28.20
  15 -15 -16  196.48   24.60
  15 -15 -16  235.18   24.00
 -15 -15  16  184.58   25.10
 -17  15  18   17.10   16.50
  17  15 -18   33.00   15.50
  17 -15 -18   16.70   12.40
  17 -15 -18   21.80   11.90
 -17 -15  18    9.50   12.20
  19  15 -20   69.69   18.10
 -19  15  20   28.30   17.50
  19 -15 -20   39.20   14.60
 -19 -15  20   39.80   17.00
  20  16 -19   15.30   13.60
 -20  16  19   17.70   17.90
 -20 -16  19   -9.80   10.40
  20 -16 -19  -11.30    9.70
  20 -16 -19   17.00   12.70
  18  16 -17   23.60   13.30
 -18  16  17    5.20   15.20
 -18 -16  17   -9.20   10.80
  18 -16 -17   11.80   11.40
  18 -16 -17   17.40   12.30
  16  16 -15   10.90   12.80
 -16  16  15   13.70   14.60
  16  16 -15   33.20   14.30
  16 -16 -15   17.20   12.10
  16 -16 -15   30.10   12.80
 -16 -16  15   20.10   13.40
 -14  16  13   19.70   14.00
  14  16 -13    6.50   12.40
  14  16 -13    4.70   10.50
  14 -16 -13    2.60   10.10
  14 -16 -13   -5.20    8.70
 -14 -16  13    7.10   10.80
 -12  16  11   13.90   12.70
  12  16 -11   26.50   12.80
 -12 -16  11   23.40   12.40
  12 -16 -11   14.20   11.20
 -12 -16  11   -4.30    9.10
  12 -16 -11    6.80   10.80
  10  16  -9   79.89   15.90
 -10  16   9   46.50   14.80
 -10 -16   9   38.60   13.50
  10 -16  -9   66.59   14.80
  10 -16  -9   89.99   16.90
 -10 -16   9   66.39   14.00
   8  16  -7   50.49   13.50
  -8  16   7   57.19   12.90
  -8  16   7   50.39   13.50
   8 -16  -7   25.30   11.50
  -8 -16   7   27.60   12.20
  -8 -16   7   43.40   11.70
  -6  16   5   52.39   12.90
   6  16  -5   75.59   14.40
  -6  16   5   46.20   11.90
  -6 -16   5   48.60   14.10
  -6 -16   5   41.10   10.50
   6 -16  -5   22.40   10.90
   4  16  -3  120.49   16.90
  -4  16   3   83.49   14.80
  -4  16   3  126.99   14.90
  -4 -16   3   82.29   15.40
   4 -16  -3  116.89   17.90
  -4 -16   3   97.19   13.00
  -2  16   1    6.20    8.20
  -2  16   1    8.20    8.80
   2  16  -1   12.90    9.50
  -2 -16   1   17.60   10.30
   2 -16  -1    6.10    8.20
  -2 -16   1   -0.40    6.30
   0  16  -1   13.20    8.80
   0  16   1   10.90    9.30
   0 -16  -1   28.20   12.00
   0 -16   1    8.40    9.40
   0 -16   1    9.70    6.30
   2  16  -3   81.19   14.50
  -2  16   3   57.19   11.50
  -2  16   3   83.79   14.30
   2 -16  -3   64.99   14.30
  -2 -16   3   54.99   11.10
  -2 -16   3   47.90   13.50
   4  16  -5   87.99   14.80
  -4  16   5  109.69   15.60
  -4  16   5  107.09   16.70
   4 -16  -5   78.79   15.40
  -4 -16   5   77.59   15.20
  -4 -16   5   70.89   12.40
   6  16  -7   67.19   13.50
  -6  16   7   70.39   13.60
  -6  16   7   46.50   12.80
  -6 -16   7   42.40   13.50
  -6 -16   7   55.59   12.70
   6 -16  -7   54.79   13.90
  -8  16   9   55.59   14.00
  -8  16   9   39.50   11.70
   8  16  -9   54.49   13.40
  -8 -16   9   60.49   14.80
  -8 -16   9   22.80   12.30
   8 -16  -9   43.30   13.20
 -10  16  11   34.00   13.80
  10  16 -11   18.20   11.20
 -10  16  11   34.70   11.70
  10 -16 -11   30.50   12.80
 -10 -16  11   13.70   10.80
 -10 -16  11   30.90   13.30
 -12  16  13   23.30   10.30
  12  16 -13   35.10   14.10
  12  16 -13   24.20   12.20
 -12  16  13   25.30   14.50
 -12 -16  13   11.90   11.30
  12 -16 -13    8.20   11.40
  14  16 -15    7.80   12.50
 -14  16  15   19.80   15.20
  14  16 -15   11.70   12.80
 -14 -16  15   14.90   13.40
  14 -16 -15   22.00   12.70
  14 -16 -15   30.30   13.20
 -16  16  17   72.79   20.20
  16  16 -17  110.29   21.70
  16 -16 -17   38.50   14.40
 -16 -16  17   44.10   16.20
  16 -16 -17   59.59   16.40
 -18  16  19   39.70   18.60
  18  16 -19   59.49   17.70
  18 -16 -19   20.30   12.90
 -18 -16  19   37.70   16.70
 -19  17  18   79.69   22.70
  19  17 -18   27.30   15.30
  19 -17 -18   27.30   14.80
 -19 -17  18   37.00   16.10
  19 -17 -18   54.19   16.60
  17  17 -16   59.19   17.70
 -17  17  16   28.40   17.40
  17  17 -16   22.80   15.80
 -17 -17  16   43.80   16.80
  17 -17 -16   67.09   17.00
  17 -17 -16   40.70   14.30
  15  17 -14  108.19   20.40
 -15  17  14   48.80   17.10
  15  17 -14   41.60   15.40
  15 -17 -14   45.80   14.90
  15 -17 -14   76.09   16.90
 -15 -17  14   68.19   17.20
  13  17 -12   45.90   15.90
 -13  17  12   63.39   17.90
  13  17 -12   81.09   17.30
  13 -17 -12   75.69   16.80
 -13 -17  12   78.89   17.40
  13 -17 -12   84.59   18.30
  11  17 -10  105.49   18.80
 -11  17  10  115.79   18.00
 -11  17  10  105.89   18.80
 -11 -17  10  104.49   18.40
  11 -17 -10  101.49   18.00
 -11 -17  10   84.09   18.20
  -9  17   8   84.89   16.30
  -9  17   8  109.89   17.50
   9  17  -8   97.39   17.70
   9 -17  -8   83.79   17.60
  -9 -17   8   81.29   16.80
  -9 -17   8   74.29   14.70
  -7  17   6  128.89   18.50
  -7  17   6  114.09   17.10
   7  17  -6  110.69   17.70
  -7 -17   6   96.99   15.00
   7 -17  -6  120.99   18.60
  -7 -17   6   93.69   17.50
  -5  17   4   77.49   15.00
   5  17  -4  101.79   16.90
  -5  17   4  117.39   15.80
   5 -17  -4   81.59   16.70
  -5 -17   4  106.69   18.10
  -5 -17   4  136.29   16.40
   3  17  -2  181.48   20.70
  -3  17   2  189.58   21.20
  -3 -17   2  195.98   16.30
  -3 -17   2  197.78   22.90
   3 -17  -2  178.28   22.50
   1  17   0   76.89   15.20
  -1  17   0  115.39   16.90
   1 -17   0   60.49   14.50
  -1 -17   0  119.19   19.10
   1  17  -2  153.58   19.10
  -1  17   2  152.18   19.00
  -1 -17   2  195.78   23.40
   1 -17  -2  188.08   22.60
  -3  17   4  149.69   16.90
   3  17  -4  123.89   17.30
  -3  17   4  132.19   18.10
  -3 -17   4   91.09   17.30
   3 -17  -4  137.19   20.00
  -3 -17   4  138.59   16.10
   5  17  -6  192.18   21.50
  -5  17   6  165.78   18.90
  -5  17   6  158.58   19.80
  -5 -17   6  184.18   22.90
  -5 -17   6  195.68   18.60
   5 -17  -6  126.19   19.60
  -7  17   8   69.59   14.40
   7  17  -8   89.09   15.80
  -7  17   8   68.39   14.90
  -7 -17   8   41.00   14.40
   7 -17  -8   57.19   14.20
  -7 -17   8   70.99   14.80
  -9  17  10   58.49   14.20
  -9  17  10   71.69   16.40
   9  17 -10   69.69   15.30
  -9 -17  10   55.49   14.40
   9 -17 -10  112.89   19.70
  -9 -17  10   81.19   17.40
  11  17 -12   90.39   17.60
 -11  17  12   96.79   16.40
 -11  17  12   71.89   17.70
  11  17 -12  101.59   19.10
 -11 -17  12   87.39   17.30
  11 -17 -12   54.69   15.80
  13  17 -14   20.70   13.80
  13  17 -14    9.10   12.90
 -13  17  14   18.10   10.70
 -13  17  14   13.90   14.90
  13 -17 -14    8.60   11.50
 -13 -17  14    0.90    9.70
 -15  17  16   -4.50   13.40
  15  17 -16    5.30   12.50
 -15  17  16   19.00   11.00
  15 -17 -16   12.30   11.80
 -15 -17  16    4.90   12.70
 -17  17  18    9.80   15.40
 -17  17  18   27.10   11.90
  17  17 -18   26.60   15.00
  17 -17 -18    7.80   11.70
 -17 -17  18   24.90   15.20
 -18  18  17  -17.60   14.90
 -18  18  17   30.30   11.90
  18  18 -17   39.60   14.80
 -18 -18  17   26.80   14.30
  16  18 -15   -6.10   13.00
  16  18 -15    7.40   13.40
 -16  18  15    0.80   14.20
 -16  18  15   14.30   10.70
  16 -18 -15    4.30   11.30
 -16 -18  15   -6.30   10.70
  14  18 -13   10.20   13.80
 -14  18  13   21.20   11.80
 -14  18  13    9.60   14.70
  14  18 -13   43.20   15.90
 -14 -18  13   13.90   11.80
  14 -18 -13   26.00   12.80
  12  18 -11    5.70   12.20
 -12  18  11   10.50   10.90
 -12  18  11   11.80   13.70
  12 -18 -11    1.70    9.10
 -12 -18  11    7.90   11.00
 -12 -18  11    0.50   11.40
  10  18  -9   17.80   13.00
 -10  18   9    2.30   11.40
 -10  18   9   20.90   11.40
  10 -18  -9   15.40   11.40
 -10 -18   9   20.30   11.60
 -10 -18   9   -9.90   10.20
   8  18  -7   10.90   11.00
  -8  18   7    7.00    9.30
  -8  18   7  -14.10    9.50
   8 -18  -7    8.40   10.50
  -8 -18   7    4.40    9.30
  -8 -18   7   21.10   12.30
  -6  18   5   36.10   12.40
   6  18  -5    5.80   10.10
  -6  18   5   47.80   13.20
  -6 -18   5    3.90   10.30
  -6 -18   5   27.30   10.50
   6 -18  -5   27.20   12.00
   4  18  -3   23.00   12.40
  -4  18   3   36.50   12.50
  -4 -18   3   29.40   10.20
   4 -18  -3   30.80   13.40
  -4 -18   3   21.70   10.90
  -2  18   1   40.00   12.10
   2  18  -1   34.10   12.30
   2 -18  -1   36.70   13.40
  -2 -18   1   45.20   13.60
   0  18  -1   -0.30    8.60
   0  18   1    8.20    8.90
   0 -18   1   17.20   11.00
   0 -18  -1   24.50   11.50
  -2  18   3   60.69   14.40
   2  18  -3   53.79   13.70
  -2 -18   3   63.19   15.20
   2 -18  -3   46.60   14.60
  -4  18   5   37.80   12.80
   4  18  -5   23.20   11.90
  -4 -18   5   24.70    9.90
   4 -18  -5   22.30   12.90
  -4 -18   5   25.30   12.50
  -6  18   7   16.40   11.00
   6  18  -7    6.10   10.20
  -6  18   7    7.00   10.00
  -6 -18   7  -10.80    9.00
  -6 -18   7  -12.70    7.60
   6 -18  -7   22.10   11.60
  -8  18   9   -0.90    8.90
  -8  18   9   -7.00   10.70
   8  18  -9    8.90   11.40
   8 -18  -9   12.50   11.20
  -8 -18   9   -4.40   10.10
  -8 -18   9   -8.90    8.70
  10  18 -11   -1.00   11.00
 -10  18  11  -14.80   11.20
 -10  18  11   10.90    9.50
 -10 -18  11   -0.60   10.10
  10 -18 -11    3.30   10.40
 -10 -18  11    3.20   12.20
 -12  18  13   -9.00   12.40
 -12  18  13    3.80    9.70
  12  18 -13   -2.70   10.60
  12  18 -13   -2.00   11.50
  12 -18 -13   -2.60   10.20
 -12 -18  13  -23.10    8.60
  14  18 -15   28.10   14.90
 -14  18  15   41.30   13.50
 -14  18  15  -18.40   12.00
  14  18 -15  -19.50   11.50
  14 -18 -15    2.60   10.70
 -14 -18  15    0.00   11.80
 -16  18  17   14.30    9.90
  16  18 -17   11.90   13.40
 -16  18  17   -7.20   14.90
  16 -18 -17   13.80   12.40
 -16 -18  17   -2.70   12.30
 -15  19  14   23.80   16.90
  15  19 -14   22.30   15.20
  15  19 -14   47.70   16.60
 -15  19  14   40.30   13.50
  15 -19 -14   20.00   12.60
 -15 -19  14    8.00   13.20
 -13  19  12   50.69   17.60
 -13  19  12   82.69   17.70
  13  19 -12   28.70   14.70
  13  19 -12   72.29   18.10
  13 -19 -12   33.30   13.50
 -13 -19  12   40.90   14.90
 -11  19  10   28.60   15.00
 -11  19  10   45.90   13.90
  11  19 -10   38.70   15.50
 -11 -19  10   16.10   11.90
 -11 -19  10   33.90   14.70
  11 -19 -10   12.30   11.20
   9  19  -8   92.49   18.90
  -9  19   8  147.59   21.10
  -9  19   8  104.29   18.50
  -9 -19   8   84.09   19.00
   9 -19  -8   70.89   17.20
  -9 -19   8   84.69   17.20
  -7  19   6  105.19   18.00
   7  19  -6  133.59   20.50
   7 -19  -6   85.19   17.40
  -7 -19   6   89.99   18.80
  -7 -19   6  112.49   17.30
  -5  19   4   82.69   16.60
   5  19  -4   88.89   17.10
  -5 -19   4   80.99   17.60
   5 -19  -4   67.29   16.30
   3  19  -2  105.79   17.80
  -3  19   2   74.89   15.60
   3 -19  -2   70.79   16.10
  -3 -19   2   55.49   15.30
  -1  19   0  124.29   18.90
   1  19   0  114.19   18.30
  -1 -19   0   91.39   18.10
   1 -19   0   72.49   16.10
  -1  19   2  208.78   24.00
   1  19  -2  217.48   24.30
  -1 -19   2  174.68   23.50
   1 -19  -2  191.08   24.30
  -3  19   4   51.19   14.80
   3  19  -4   75.69   16.50
   3 -19  -4   49.99   15.30
  -3 -19   4   46.60   14.70
  -5  19   6   76.59   16.10
   5  19  -6  106.19   18.10
   5 -19  -6   84.29   18.00
  -5 -19   6   71.59   17.20
  -5 -19   6   99.29   16.60
   7  19  -8   60.59   16.10
  -7  19   8   72.39   15.50
  -7  19   8   75.99   16.90
  -7 -19   8   64.49   15.20
   7 -19  -8   73.69   17.50
  -7 -19   8   35.60   13.90
   9  19 -10   39.10   15.10
  -9  19  10   60.69   14.90
  -9  19  10   66.39   17.00
   9 -19 -10   57.99   16.60
  -9 -19  10   74.29   18.00
  -9 -19  10   52.69   15.30
  11  19 -12   26.40   14.00
  11  19 -12   62.89   17.10
 -11  19  12   37.40   16.50
 -11  19  12   26.50   11.90
 -11 -19  12   20.40   13.40
  11 -19 -12   26.60   13.40
  13  19 -14  126.59   22.20
  13  19 -14  117.19   22.90
 -13  19  14   89.59   21.70
 -13  19  14  101.79   18.20
 -13 -19  14  108.29   20.90
  13 -19 -14   68.69   17.60
 -15  19  16   29.70   17.50
  15  19 -16   98.19   22.70
 -15  19  16   68.09   15.20
 -15 -19  16   22.70   15.10
  15 -19 -16   25.20   13.70
  14  20 -13    0.40   15.00
 -14  20  13  -24.80   12.10
  14  20 -13    7.50   11.30
 -14  20  13   -6.40    8.50
 -14 -20  13    7.00   11.60
  14 -20 -13   -6.60   10.00
 -12  20  11  -14.20   11.30
 -12  20  11   -7.30    8.80
  12  20 -11    8.40   14.30
 -12 -20  11  -15.80   10.90
 -12 -20  11    3.60   11.20
  12 -20 -11   -2.70   10.00
 -10  20   9    9.60   12.50
  10  20  -9    0.00   12.70
 -10  20   9   14.70   11.20
 -10 -20   9    0.80   10.30
 -10 -20   9   10.70   12.00
  10 -20  -9  -11.80    9.70
  -8  20   7    8.50   10.40
   8  20  -7   -5.20   12.60
   8 -20  -7    9.00   10.90
  -8 -20   7   -4.50   10.30
  -8 -20   7    7.00   10.20
  -6  20   5   -2.60    9.80
   6  20  -5   -1.30   11.60
   6 -20  -5    0.10   10.70
  -6 -20   5    5.40   11.70
  -4  20   3    0.90   10.30
   4  20  -3   18.90   12.80
   4 -20  -3   -0.80   10.50
  -4 -20   3   18.30   12.10
  -2  20   1   10.50   11.10
   2  20  -1   11.10   11.20
   2 -20  -1   12.70   11.60
  -2 -20   1   16.10   11.80
   0  20  -1   25.70   12.70
   0  20   1   40.40   14.30
   0 -20   1   20.80   13.20
   0 -20  -1   33.60   14.20
   2  20  -3   -0.60   10.10
  -2  20   3   -3.60    9.80
  -2 -20   3   -5.10    9.70
   2 -20  -3   -9.60    8.00
  -4  20   5  -18.50    7.80
   4  20  -5    1.20    9.40
  -4 -20   5   11.50   11.80
   4 -20  -5    4.10   10.90
  -6  20   7   18.90   12.10
   6  20  -7    6.50   11.80
   6 -20  -7    5.50   11.60
  -6 -20   7  -11.90    9.40
   8  20  -9   -6.00   12.30
  -8  20   9   -3.80    9.00
   8 -20  -9   -8.50    9.70
  -8 -20   9    9.50   11.10
  -8 -20   9   -6.20   10.50
 -10  20  11   -7.20   13.20
 -10  20  11   36.60   13.70
  10  20 -11   20.80   14.50
 -10 -20  11   38.70   15.00
  10 -20 -11   -5.50   10.30
 -10 -20  11   10.80   12.40
  12  20 -13   16.80   13.70
 -12  20  13   -4.40   13.70
 -12  20  13   13.00    9.80
  12  20 -13    3.10   13.10
  12 -20 -13   -0.60   10.70
 -12 -20  13  -13.10   10.70
 -14 -20  15   -3.90   11.10
 -13  21  12   46.00   18.60
  13  21 -12   84.89   19.60
  13  21 -12   50.79   17.50
 -13  21  12   60.89   15.60
  13 -21 -12   50.69   16.60
 -13 -21  12   59.39   18.10
 -11  21  10   59.79   15.30
  11  21 -10   41.20   17.00
 -11 -21  10   47.40   18.20
  11 -21 -10   43.30   15.30
 -11 -21  10   20.10   13.20
  -9  21   8   68.59   16.40
   9  21  -8   65.49   17.80
   9 -21  -8   64.69   16.30
  -9 -21   8   90.89   19.80
   7  21  -6   48.10   15.80
  -7  21   6   54.59   15.80
  -7 -21   6   51.59   16.70
   7 -21  -6   24.70   13.90
   5  21  -4  130.89   21.60
  -5  21   4  104.09   19.50
   5 -21  -4  124.59   21.80
  -5 -21   4  128.89   22.30
  -3  21   2   62.09   16.70
   3  21  -2  103.59   20.00
  -3 -21   2   67.99   17.50
   3 -21  -2   66.29   16.80
  -1  21   0  155.88   22.20
   1  21   0  133.29   21.30
   1 -21   0  123.29   21.10
  -1 -21   0  109.59   21.20
   1  21  -2   95.09   18.60
  -1  21   2   91.99   18.30
  -1 -21   2  110.09   21.70
   1 -21  -2   68.59   18.00
  -3  21   4  110.99   20.10
   3  21  -4  107.59   20.10
  -3 -21   4  105.69   20.80
   3 -21  -4   84.19   19.00
  -5  21   6  121.79   21.00
   5  21  -6  142.09   22.00
  -5 -21   6  139.39   23.30
   5 -21  -6  148.19   23.70
  -7  21   8   54.59   15.30
   7  21  -8   68.69   18.10
   7 -21  -8   73.29   18.40
  -7 -21   8   73.29   17.70
   9  21 -10   81.19   19.70
  -9  21  10  117.29   20.00
  -9 -21  10  114.59   22.20
  -9 -21  10  108.19   20.10
   9 -21 -10   92.69   19.90
  11  21 -12   55.09   18.70
 -11  21  12   67.99   16.20
  11  21 -12   78.79   19.70
  11 -21 -12   66.79   17.00
 -11 -21  12   56.19   16.20
 -10  22   9    7.40   11.50
  10  22  -9   14.80   14.20
 -10 -22   9   -4.00   11.40
  10 -22  -9   23.00   13.50
   8  22  -7   22.70   14.70
  -8  22   7   29.80   13.30
   8 -22  -7   11.20   12.40
  -8 -22   7   35.00   16.00
  -6  22   5   16.50   12.40
   6  22  -5   31.10   15.80
  -6 -22   5   22.40   14.50
   6 -22  -5   -5.60   10.20
  -4  22   3   10.80   11.90
   4  22  -3   27.30   15.20
  -4 -22   3   12.70   12.50
   4 -22  -3   -4.70   10.50
  -2  22   1   35.60   15.20
   2  22  -1   20.70   14.10
   2 -22  -1   10.60   12.40
  -2 -22   1   12.50   12.80
   0  22   1   16.60   12.10
   0  22  -1   24.00   13.20
   0 -22  -1   -8.60    9.50
   0 -22   1   19.00   12.60
  -2  22   3   41.90   14.40
   2  22  -3   34.10   14.80
   2 -22  -3   -9.60    9.30
  -2 -22   3   10.70   12.00
  -4  22   5  -10.20    9.20
   4  22  -5    7.70   12.40
   4 -22  -5   17.10   12.90
  -4 -22   5   -1.90   12.40
   6  22  -7    5.50   12.90
  -6  22   7   15.80   11.60
  -6 -22   7   -3.70   11.20
   6 -22  -7   22.40   13.60
  -8  22   9   -3.90    9.60
   8  22  -9   -4.60   12.30
  -8 -22   9  -16.90    8.90
   8 -22  -9   -2.10   10.50
 -10  22  11   12.20   11.50
  10  22 -11    8.40   14.60
  10 -22 -11    2.90   11.00
 -10 -22  11  -16.10    9.80
   7  23  -6   82.49   20.40
  -7  23   6   81.89   18.90
   7 -23  -6   70.89   17.70
  -7 -23   6  128.09   24.00
   5  23  -4   62.79   18.40
  -5  23   4   74.49   18.10
   5 -23  -4   39.30   15.80
  -5 -23   4   41.40   17.00
   3  23  -2   13.00   12.60
  -3  23   2    5.40   11.40
   3 -23  -2   11.20   13.00
  -3 -23   2    6.00   12.30
  -1  23   0   30.10   14.00
   1  23   0   20.40   13.60
  -1 -23   0   13.10   13.20
   1 -23   0   -6.40   10.10
   1  23  -2   15.00   13.40
  -1  23   2   20.20   11.90
  -1 -23   2   -3.90   12.80
   1 -23  -2   -0.60   12.00
   3  23  -4   29.60   14.70
  -3  23   4   32.00   14.30
  -3 -23   4    3.80   12.50
   3 -23  -4    9.70   12.40
   5  23  -6   47.20   16.60
  -5  23   6   57.49   17.70
   5 -23  -6   35.60   14.60
  -5 -23   6   24.50   14.70
   7  23  -8   42.90   17.80
  -7  23   8   58.69   16.90
  -7 -23   8   64.79   19.00
   7 -23  -8   38.50   15.80
   4  24  -3   -5.40   12.80
  -4  24   3   -1.40   11.50
  -2  24   1   30.90   14.60
   2  24  -1   33.60   15.00
  -2 -24   1   16.60   14.50
   2 -24  -1    9.30   13.00
   0  24   1   16.00   13.80
   0  24  -1   18.30   14.50
   0 -24  -1    6.30   13.40
   0 -24   1   17.60   14.00
   2  24  -3   25.00   14.70
  -2  24   3   55.99   17.00
  -2 -24   3   42.90   18.50
   2 -24  -3    8.60   13.50
  26   0 -24  122.89   21.30
 -24   0  22   54.89   17.50
  24   0 -22   69.49   17.00
 -22   0  20  241.28   20.60
 -22   0  20  209.18   24.00
  22   0 -20  252.57   22.50
  20   0 -18  182.18   19.90
  20   0 -18  186.18   15.80
 -20   0  18  156.28   19.40
 -20   0  18  195.78   17.10
 -18   0  16  612.04   30.00
  18   0 -16  563.04   27.70
 -18   0  16  580.94   27.30
  18   0 -16  515.65   24.40
  16   0 -14  702.93   27.20
 -16   0  14  665.43   29.40
 -16   0  14  621.64   27.50
  16   0 -14  686.73   29.00
  14   0 -12  430.76   21.20
 -14   0  12  425.26   20.40
 -14   0  12  443.26   22.60
  14   0 -12  457.35   20.30
 -12   0  10  423.16   19.50
  12   0 -10  399.96   17.60
 -12   0  10  396.36   18.20
  12   0 -10  394.56   18.20
  10   0  -8  296.87   14.50
  10   0  -8  332.57   14.70
 -10   0   8  318.67   15.40
 -10   0   8  316.47   15.00
  -8   0   6  580.84   19.70
   8   0  -6  578.44   19.00
  -8   0   6  569.24   19.50
   8   0  -6  567.94   19.00
   6   0  -4  324.67   12.30
  -6   0   4  332.97   12.40
  -6   0   4  323.67   12.30
   6   0  -4  323.47   11.40
   4   0  -2  697.03   17.40
  -4   0   2  681.03   18.40
   4   0  -2  693.73   18.50
  -4   0   2  677.73   18.70
   2   0   0 3252.17   75.09
  -2   0   0 3524.45   76.99
   2   0   0 3489.85   77.09
   0   0   2 5657.53  133.69
   0   0  -2 5996.40  131.79
   0   0   2 6062.29  131.69
  -2   0   4  150.88    7.50
   2   0  -4  167.78    5.50
   2   0  -4  164.68    8.60
  -2   0   4  175.28    8.30
  -4   0   6  270.87   11.90
  -4   0   6  285.27   11.60
   4   0  -6  274.57    9.30
   4   0  -6  281.37   12.40
   6   0  -8 2286.07   59.49
   6   0  -8 2287.87   54.19
  -6   0   8 2347.47   58.89
  -6   0   8 2269.17   57.89
  -8   0  10  939.81   30.10
   8   0 -10  859.21   25.60
  -8   0  10  929.21   29.10
   8   0 -10  907.71   30.50
 -10   0  12  494.35   22.10
  10   0 -12  506.85   22.80
  10   0 -12  485.05   17.90
 -10   0  12  500.95   21.00
  12   0 -14  423.66   17.60
  12   0 -14  417.66   22.50
 -12   0  14  406.36   20.40
 -12   0  14  440.06   22.60
 -14   0  16  179.68   18.40
  14   0 -16  136.49   11.30
 -14   0  16  154.28   14.20
  14   0 -16  162.18   18.10
 -16   0  18  160.98   15.40
  16   0 -18  129.19   17.50
  16   0 -18  125.79   12.70
 -16   0  18  144.89   18.40
  18   0 -20  175.88   21.40
 -18   0  20  173.48   19.10
 -18   0  20  153.78   20.00
 -20   0  22  137.99   18.20
  20   0 -22  149.39   22.00
 -20   0  22   80.69   18.00
  22   0 -24   35.20   15.60
 -22   0  24   63.59   17.40
  24   0 -26   63.29   18.60
 -25   1  23   -7.20   13.70
  25   1 -23    5.00   12.70
  25  -1 -23  -15.90   10.00
 -23   1  21   -7.60   11.50
  23   1 -21   -2.60   10.70
  23  -1 -21  -15.10    9.10
 -23  -1  21   16.70   10.30
 -23  -1  21  -17.50   11.10
  21   1 -19   -3.10    8.70
 -21   1  19   -7.10    6.80
 -21   1  19   23.60   13.30
  21   1 -19   10.00    7.70
  21  -1 -19    9.70    7.60
 -21  -1  19    6.30    8.40
 -21  -1  19    6.90   11.50
  21  -1 -19    6.60    9.60
  19   1 -17   11.40    7.20
  19   1 -17   -6.00    7.80
 -19   1  17    2.50   10.50
 -19   1  17   -3.10    6.10
  19  -1 -17    2.10    8.30
  19  -1 -17   10.30    6.90
 -19  -1  17    9.60   10.10
 -19  -1  17  -11.60    6.50
 -17   1  15   35.10    9.40
  17   1 -15   41.20   10.60
 -17   1  15   60.69   13.50
  17   1 -15   26.20    7.90
 -17  -1  15   33.10   10.00
 -17  -1  15   33.90   11.00
  17  -1 -15   34.80    9.80
  17  -1 -15   39.60    9.30
  15   1 -13  105.79   13.10
 -15   1  13   79.29   13.30
 -15   1  13   88.69   11.40
  15   1 -13   85.19   10.60
 -15  -1  13   67.99   11.00
  15  -1 -13   83.39   10.80
 -15  -1  13   88.59   13.00
  15  -1 -13   68.89   10.90
  13   1 -11  127.69   11.00
 -13   1  11  136.49   14.10
  13   1 -11  133.39   11.60
 -13   1  11  137.99   11.60
  13  -1 -11  120.79   10.90
  13  -1 -11  116.39   12.20
 -13  -1  11  146.69   13.20
 -13  -1  11  140.09   12.60
  11   1  -9  120.49   10.30
 -11   1   9  115.99   10.10
  11   1  -9  132.49   10.10
 -11   1   9  100.69   11.40
  11  -1  -9  115.59   10.00
 -11  -1   9  133.59   10.90
  11  -1  -9  107.89    9.80
 -11  -1   9  118.69   10.90
  -9   1   7    9.20    6.20
   9   1  -7    1.00    4.20
   9   1  -7    5.00    4.30
  -9   1   7    6.20    4.50
  -9  -1   7    4.00    5.00
  -9  -1   7    2.70    5.10
   9  -1  -7    3.30    4.60
   9  -1  -7    0.80    4.00
  -7   1   5  465.25   17.10
  -7   1   5  510.35   16.10
   7   1  -5  475.65   16.20
   7   1  -5  453.25   15.80
   7  -1  -5  464.65   15.80
  -7  -1   5  488.65   15.80
   7  -1  -5  455.25   16.30
  -7  -1   5  466.55   17.00
  -5   1   3 1808.32   45.20
   5   1  -3 1962.90   44.30
   5   1  -3 1870.81   44.10
  -5   1   3 1826.32   43.70
   5  -1  -3 1796.62   43.60
   5  -1  -3 1834.32   44.20
  -5  -1   3 1726.33   44.20
  -3   1   1    0.10    1.70
   3   1  -1    2.10    1.70
   3  -1  -1    2.30    2.00
  -3  -1   1    0.70    1.90
   3  -1  -1    0.20    2.00
  -3  -1   1    3.00    3.10
   1   1   1   -3.80    1.20
   1   1   1   -1.40    1.50
   1  -1   1   -0.30    1.60
  -1  -1  -1   -2.50    1.50
  -1  -1  -1   -2.00    1.50
   1  -1   1    0.20    1.30
   1  -1   1   -2.00    1.30
   1  -1   1    0.60    1.60
   1   1  -3  209.28    5.90
   1   1  -3  213.68    8.30
  -1   1   3  198.88    7.60
   1  -1  -3  202.18    6.80
   1  -1  -3  244.18    9.80
  -1  -1   3  223.28    7.80
  -1  -1   3  217.38    5.90
  -1  -1   3  203.98    8.10
  -3   1   5   42.90    6.20
   3   1  -5   23.20    5.00
   3   1  -5   34.40    3.50
  -3   1   5   26.10    4.30
  -3  -1   5   43.00    5.10
   3  -1  -5   27.80    3.50
   3  -1  -5   28.80    5.40
  -3  -1   5   28.20    4.70
   5   1  -7   18.50    5.60
  -5   1   7   22.30    4.60
   5   1  -7   20.10    3.90
  -5   1   7   12.30    6.20
  -5  -1   7   18.10    4.90
   5  -1  -7   10.60    4.90
   5  -1  -7   22.40    3.90
  -5  -1   7   17.80    5.20
  -7   1   9    8.40    4.50
   7   1  -9    1.50    3.40
  -7   1   9   12.40    7.00
   7   1  -9   -5.00    5.00
  -7  -1   9    4.60    4.50
   7  -1  -9    9.10    6.00
  -7  -1   9    7.20    5.20
   7  -1  -9   -0.90    3.30
   9   1 -11    0.60    3.30
   9   1 -11   -4.60    5.20
  -9   1  11   -6.40    6.00
  -9   1  11   -3.60    4.00
  -9  -1  11   -0.40    4.60
   9  -1 -11    2.50    5.90
  -9  -1  11   -0.20    5.60
   9  -1 -11   -3.40    3.20
  11   1 -13   32.40    9.30
  11   1 -13   43.20    6.80
 -11   1  13   35.90    7.50
 -11   1  13   42.40   10.60
 -11  -1  13   36.20    8.10
  11  -1 -13   39.00    6.50
 -11  -1  13   33.00    9.20
  11  -1 -13   48.50   10.10
  13   1 -15   81.09   13.30
  13   1 -15   95.59   10.20
 -13   1  15   72.89   13.40
 -13   1  15   95.89   12.10
  13  -1 -15   75.89    9.10
 -13  -1  15   83.79   12.60
  13  -1 -15   92.29   13.60
 -13  -1  15  107.69   14.10
 -15   1  17   63.19   11.20
 -15   1  17   53.29   13.10
  15   1 -17   63.19   13.20
  15   1 -17   68.49    9.50
 -15  -1  17   64.09   12.60
 -15  -1  17   43.10   10.30
  15  -1 -17   49.20    8.40
  15  -1 -17   53.19   12.80
  17   1 -19   -6.90    9.10
 -17   1  19    3.30    6.20
 -17   1  19    6.90   11.00
  17  -1 -19   11.30   10.30
 -17  -1  19   -1.10    7.20
 -17  -1  19    9.90   10.30
 -19   1  21    8.50   11.90
 -19   1  21   29.00   10.10
  19   1 -21   29.80   12.20
  19  -1 -21   32.00   13.80
 -19  -1  21   13.20   11.50
 -19  -1  21   21.30   10.20
  21   1 -23   45.60   15.10
 -21   1  23    8.20   13.50
 -21  -1  23   11.70   12.90
  21  -1 -23   25.30   13.40
 -21  -1  23   14.80   10.40
 -23   1  25   -8.80   12.40
  23   1 -25    2.50   12.90
  23  -1 -25   -5.50   12.00
  26   2 -24   49.60   16.70
 -26   2  24   22.30   16.80
  26  -2 -24   48.10   16.30
 -24   2  22   27.90   15.80
  24   2 -22   68.09   16.00
  24  -2 -22   72.99   16.30
 -24  -2  22   87.49   16.90
  22   2 -20  115.59   18.00
 -22   2  20   86.99   18.50
 -22  -2  20  115.19   17.50
 -22  -2  20  111.59   18.10
  22  -2 -20  114.99   18.10
  22  -2 -20  116.29   15.50
  20   2 -18   54.69   10.70
 -20   2  18   48.20   10.80
  20   2 -18   61.19   13.40
 -20   2  18   52.19   15.10
 -20  -2  18   41.80   11.60
  20  -2 -18   76.29   14.50
  20  -2 -18   78.59   12.30
 -20  -2  18   79.69   15.30
 -18   2  16  244.28   16.80
 -18   2  16  223.28   21.50
  18   2 -16  242.38   16.70
  18   2 -16  215.38   18.80
  18  -2 -16  233.78   19.40
 -18  -2  16  215.78   19.20
 -18  -2  16  224.18   18.90
  18  -2 -16  195.68   15.80
 -16   2  14  207.78   14.90
  16   2 -14  168.88   14.00
  16   2 -14  205.78   16.70
 -16   2  14  148.69   17.50
  16  -2 -14  165.28   16.70
 -16  -2  14  204.58   17.20
  16  -2 -14  187.58   14.60
 -16  -2  14  188.68   16.20
 -14   2  12  584.14   22.60
  14   2 -12  509.35   23.40
  14   2 -12  571.14   22.80
 -14   2  12  614.94   26.90
 -14  -2  12  559.04   23.70
  14  -2 -12  569.24   23.10
  14  -2 -12  498.75   23.30
 -14  -2  12  522.85   24.50
  12   2 -10  185.28   12.20
 -12   2  10  158.48   11.00
 -12   2  10  157.28   14.90
  12   2 -10  177.88   12.60
  12  -2 -10  158.38   11.20
 -12  -2  10  150.78   11.90
 -12  -2  10  158.48   13.10
  12  -2 -10  168.38   12.80
 -10   2   8   55.69    9.00
 -10   2   8   63.39    7.30
  10   2  -8   74.89    8.20
  10   2  -8   52.49    7.60
 -10  -2   8   58.49    8.80
 -10  -2   8   67.19    7.80
  10  -2  -8   64.89    8.20
  10  -2  -8   62.49    7.80
   8   2  -6 1360.36   37.20
  -8   2   6 1377.76   39.20
   8   2  -6 1373.66   37.80
  -8   2   6 1419.56   36.20
   8  -2  -6 1388.46   37.70
   8  -2  -6 1392.26   37.50
  -8  -2   6 1426.76   36.50
  -8  -2   6 1450.15   39.50
  -6   2   4    3.50    3.80
  -6   2   4   10.50    3.20
   6   2  -4    0.30    3.40
   6   2  -4    4.40    3.20
  -6  -2   4    3.60    4.30
   6  -2  -4    9.40    3.60
   6  -2  -4    7.20    3.80
  -6  -2   4    8.00    3.00
   4   2  -2 1777.72   42.90
  -4   2   2 1770.62   41.40
  -4   2   2 1805.42   44.20
  -4  -2   2 1771.72   44.10
   4  -2  -2 1783.32   42.90
   4  -2  -2 1834.52   42.90
  -4  -2   2 1765.12   42.90
   2   2   0   35.10    2.90
   2   2   0   17.30    3.50
  -2  -2   0   32.70    3.50
   2  -2   0   35.20    3.50
   2  -2   0   39.30    4.00
  -2  -2   0   40.10    4.00
   2  -2   0   36.10    3.10
   2  -2   0   37.10    3.70
   0   2   2  511.35   13.90
   0   2   2  489.35   14.90
   0  -2   2  505.95   14.60
   0  -2   2  508.25   13.70
   0  -2  -2  529.35   13.50
   0  -2  -2  515.95   15.20
   0  -2   2  520.15   14.80
   0  -2   2  513.35   13.30
   2   2  -4   13.30    2.80
  -2   2   4   16.00    3.80
   2   2  -4   15.10    4.10
   2  -2  -4   36.00    5.60
  -2  -2   4   10.10    3.70
   2  -2  -4   14.00    3.70
  -2  -2   4   15.00    3.20
   4   2  -6  760.42   23.30
   4   2  -6  751.62   19.60
  -4   2   6  745.13   23.40
  -4   2   6  746.43   20.50
   4  -2  -6  728.83   20.30
  -4  -2   6  742.03   23.00
  -4  -2   6  707.83   20.90
   4  -2  -6  698.03   23.00
   6   2  -8  545.45   21.20
   6   2  -8  574.04   17.60
  -6   2   8  590.74   22.00
  -6   2   8  601.74   18.60
  -6  -2   8  572.14   20.80
   6  -2  -8  588.74   21.90
  -6  -2   8  594.44   19.50
   6  -2  -8  560.14   18.00
  -8   2  10  427.86   16.30
   8   2 -10  414.86   19.00
  -8   2  10  415.46   19.90
   8   2 -10  410.36   15.00
   8  -2 -10  415.56   19.20
   8  -2 -10  382.16   15.20
  -8  -2  10  397.26   17.20
  -8  -2  10  402.06   18.40
  10   2 -12  214.48   11.50
 -10   2  12  199.88   12.40
  10   2 -12  185.58   14.40
 -10   2  12  165.68   15.00
  10  -2 -12  202.38   11.40
 -10  -2  12  199.58   14.30
  10  -2 -12  214.08   15.50
 -10  -2  12  215.08   14.00
 -12   2  14  408.16   18.80
 -12   2  14  402.16   23.30
  12   2 -14  381.56   21.80
  12   2 -14  402.66   17.30
  12  -2 -14  392.36   22.60
 -12  -2  14  394.46   21.30
  12  -2 -14  377.86   17.40
 -12  -2  14  453.95   21.40
 -14   2  16  130.09   17.50
  14   2 -16  129.49   16.50
 -14   2  16   96.39   12.50
  14   2 -16   94.99   10.80
  14  -2 -16  107.69   16.10
 -14  -2  16   99.59   13.80
 -14  -2  16  152.68   16.40
  14  -2 -16  114.49   10.70
 -16   2  18  186.28   15.20
  16   2 -18  161.98   19.60
 -16   2  18  161.78   19.90
  16  -2 -18  172.58   13.50
 -16  -2  18  146.49   17.10
  16  -2 -18  172.78   20.20
 -16  -2  18  173.68   19.20
 -18   2  20   66.39   16.40
 -18   2  20   99.09   14.00
  18   2 -20   86.19   16.20
 -18  -2  20   86.29   14.90
 -18  -2  20   83.19   15.60
  18  -2 -20  106.19   18.30
  20   2 -22  233.18   25.80
 -20   2  22  188.68   24.10
  20  -2 -22  254.97   27.40
 -20  -2  22  235.18   24.10
 -20  -2  22  245.08   22.50
 -22   2  24   64.49   18.30
  22   2 -24  126.79   21.20
  22  -2 -24  155.18   23.60
 -22  -2  24  118.59   19.00
  24   2 -26   60.09   18.20
 -24   2  26   24.60   16.50
  24  -2 -26   82.99   20.20
 -27   3  25  -25.20   13.60
  25   3 -23   40.60   15.00
 -25   3  23    3.30   14.80
  25  -3 -23   28.30   13.60
 -25  -3  23   41.30   13.80
 -23   3  21    9.10   14.10
  23   3 -21   32.30   13.50
  23  -3 -21   19.00   12.10
 -23  -3  21   20.10   11.20
  21   3 -19   79.89   14.90
 -21   3  19   61.39   16.20
  21   3 -19   53.79   11.10
  21  -3 -19   91.09   16.00
 -21  -3  19   61.69   13.50
  21  -3 -19   57.89   11.30
  19   3 -17   44.40   12.10
 -19   3  17   39.50    9.40
  19   3 -17   38.40    9.40
 -19   3  17   35.40   12.90
  19  -3 -17   44.80   11.60
  19  -3 -17   28.70    9.40
 -19  -3  17   21.00   10.90
 -19  -3  17   45.70   12.40
  17   3 -15  208.88   17.00
 -17   3  15  219.58   14.80
 -17   3  15  191.48   20.70
  17   3 -15  193.98   15.20
  17  -3 -15  218.58   17.70
  17  -3 -15  189.98   15.30
 -17  -3  15  233.48   18.70
 -17  -3  15  222.88   17.90
  15   3 -13  245.88   16.90
 -15   3  13  253.97   14.90
  15   3 -13  246.58   15.70
 -15   3  13  237.38   20.10
 -15  -3  13  233.08   18.00
  15  -3 -13  245.58   16.00
  15  -3 -13  232.68   17.10
 -15  -3  13  241.78   16.30
 -13   3  11  145.59   15.30
  13   3 -11  153.18   12.40
 -13   3  11  136.89   10.50
  13   3 -11  146.19   12.10
 -13  -3  11  145.59   15.00
  13  -3 -11  164.48   12.30
 -13  -3  11  163.28   12.30
  13  -3 -11  140.69   13.40
 -11   3   9  358.16   14.50
  11   3  -9  329.67   16.30
  11   3  -9  326.47   15.80
 -11   3   9  349.87   18.60
 -11  -3   9  355.66   15.10
  11  -3  -9  357.86   17.20
 -11  -3   9  349.87   18.20
  11  -3  -9  347.87   16.20
  -9   3   7  156.88   13.70
   9   3  -7  125.59   10.50
  -9   3   7  129.29    8.20
   9   3  -7  124.49    9.90
  -9  -3   7  144.39   11.50
   9  -3  -7  132.39    9.60
  -9  -3   7  130.39    8.80
   9  -3  -7  118.59    9.40
   7   3  -5   53.49    6.40
   7   3  -5   61.49    7.30
  -7   3   5   71.69    5.50
  -7  -3   5   72.19    8.50
   7  -3  -5   70.39    7.40
  -7  -3   5   72.29    6.00
   7  -3  -5   67.89    7.00
  -5   3   3  217.28   10.80
  -5   3   3  199.48    7.10
   5   3  -3  216.78   10.20
  -5  -3   3  214.68   10.70
  -5  -3   3  203.18    6.70
   5  -3  -3  211.98    9.60
  -5  -3   3  224.08    9.70
  -3   3   1  670.23   19.50
   3   3  -1  634.24   19.40
   3   3  -1  680.53   16.10
  -3  -3   1  702.93   19.70
  -3  -3   1  682.73   19.50
   3  -3  -1  687.53   19.30
  -3  -3   1  648.14   16.10
   3  -3  -1  690.93   19.10
   1   3   1   48.40    4.90
   1   3   1   39.50    4.70
   1  -3   1   64.99    5.40
   1  -3   1   51.79    4.50
   1  -3   1   51.19    4.60
  -1  -3  -1   46.80    5.10
   1  -3   1   54.49    4.90
  -1  -3  -1   56.79    5.00
  -1   3   3   49.40    6.70
   1   3  -3   74.19    5.20
   1  -3  -3   71.79    4.20
   1  -3  -3   70.49    5.40
  -1  -3   3   75.29    6.10
  -1  -3   3   69.29    4.20
  -1  -3   3   63.59    5.90
   1  -3  -3   70.59    6.90
  -3   3   5  122.99    9.10
   3   3  -5  127.29    8.60
   3   3  -5  143.49    7.20
  -3   3   5  128.19    5.90
  -3  -3   5  142.59    8.90
   3  -3  -5  145.99    9.30
  -3  -3   5  134.89    6.50
   3  -3  -5  127.29    7.40
   5   3  -7   -1.30    3.40
  -5   3   7    5.50    5.80
   5   3  -7    6.20    4.70
  -5   3   7    6.10    3.00
   5  -3  -7    8.10    3.70
  -5  -3   7    3.30    3.70
  -5  -3   7    5.20    4.90
   5  -3  -7    9.80    5.50
  -7   3   9  187.68   13.60
   7   3  -9  166.48   12.10
  -7   3   9  188.38    9.50
   7   3  -9  187.68    9.90
  -7  -3   9  179.58   10.40
  -7  -3   9  168.88   12.10
   7  -3  -9  162.18   12.50
   7  -3  -9  171.98    9.90
   9   3 -11  135.59   14.00
  -9   3  11  127.69    9.10
  -9   3  11  118.79   13.70
   9   3 -11  133.49    9.50
  -9  -3  11  134.69   10.80
   9  -3 -11  110.79    8.90
  -9  -3  11  138.39   11.90
   9  -3 -11  144.19   13.50
  11   3 -13    3.40    4.90
 -11   3  13    7.00    5.10
 -11   3  13    6.00    8.70
  11   3 -13    5.70    7.10
  11  -3 -13    2.60    4.50
 -11  -3  13   -5.20    5.80
  11  -3 -13    3.50    7.30
 -11  -3  13    3.30    6.20
  13   3 -15   11.60    8.40
 -13   3  15   -9.10    8.70
 -13   3  15    1.70    5.20
  13   3 -15    8.70    5.40
  13  -3 -15  -11.70    7.20
 -13  -3  15   -4.90    6.00
 -13  -3  15    1.60    7.00
  13  -3 -15   -1.80    4.50
 -15   3  17   -4.10    5.60
  15   3 -17   -1.10    4.80
  15   3 -17    2.50    8.50
 -15   3  17    4.50   10.20
  15  -3 -17   -3.60    7.90
 -15  -3  17    8.90    7.80
  15  -3 -17    0.30    4.80
 -15  -3  17    0.40    7.70
 -17   3  19   45.60   14.20
  17   3 -19   58.99   13.80
 -17  -3  19   40.10   11.90
  17  -3 -19   64.59   15.10
 -17  -3  19   52.99   12.70
 -19   3  21   -5.50   12.10
  19   3 -21   -1.80    9.70
 -19  -3  21  -11.80    9.60
  19  -3 -21   -1.50   10.50
 -19  -3  21   -5.70    8.20
 -21   3  23   12.80   13.60
  21   3 -23   21.20   14.20
  21  -3 -23   17.60   13.80
 -21  -3  23   45.20   13.60
 -23   3  25    8.80   15.10
  23   3 -25   14.30   13.70
 -23  -3  25    5.50   11.00
  23  -3 -25   22.10   15.00
 -26   4  24   19.10   15.90
  26   4 -24   45.20   16.30
 -26  -4  24   49.60   15.10
 -24   4  22  146.99   24.10
  24   4 -22  235.58   25.90
  24  -4 -22  194.48   23.80
 -24  -4  22  130.09   20.50
 -22   4  20  120.59   20.90
  22   4 -20  131.29   19.10
 -22  -4  20  123.29   18.60
  22  -4 -20  122.79   15.90
  22  -4 -20  121.39   18.30
 -20   4  18  180.68   22.40
  20   4 -18  167.18   19.30
  20   4 -18  133.99   15.50
  20  -4 -18  173.38   15.80
  20  -4 -18  192.68   20.70
 -20  -4  18  147.79   19.60
  18   4 -16  248.88   17.30
  18   4 -16  211.28   18.80
 -18   4  16  251.77   23.40
 -18  -4  16  258.37   21.20
  18  -4 -16  243.78   19.80
  18  -4 -16  223.28   17.00
 -18  -4  16  254.07   18.50
  16   4 -14  340.97   19.00
  16   4 -14  336.97   20.40
 -16   4  14  311.07   24.10
 -16   4  14  327.07   16.30
  16  -4 -14  337.87   19.20
 -16  -4  14  327.57   21.50
 -16  -4  14  338.47   18.70
  16  -4 -14  314.97   20.50
  14   4 -12  535.45   22.70
  14   4 -12  531.95   24.30
 -14   4  12  521.65   26.70
 -14   4  12  542.25   20.20
  14  -4 -12  499.55   22.90
 -14  -4  12  568.74   26.50
 -14  -4  12  504.25   21.30
  14  -4 -12  545.05   24.60
  12   4 -10  371.76   18.00
  12   4 -10  332.97   16.80
 -12   4  10  364.46   14.30
 -12   4  10  337.97   19.60
  12  -4 -10  348.37   17.70
  12  -4 -10  359.46   17.50
 -12  -4  10  343.27   19.40
 -12  -4  10  346.47   15.50
 -10   4   8  331.17   18.20
  10   4  -8  340.87   15.60
  10   4  -8  306.37   15.50
 -10   4   8  350.56   12.80
 -10  -4   8  333.87   17.60
  10  -4  -8  357.36   16.50
  10  -4  -8  333.47   16.10
 -10  -4   8  347.37   13.40
  -8   4   6  572.54   15.80
   8   4  -6  558.14   20.00
  -8   4   6  559.74   21.60
   8   4  -6  496.35   19.40
  -8  -4   6  543.55   15.90
  -8  -4   6  517.35   21.00
   8  -4  -6  545.25   19.60
   8  -4  -6  533.65   19.80
  -6   4   4 1246.88   27.30
   6   4  -4 1064.19   31.30
  -6   4   4 1134.19   33.00
  -6  -4   4 1136.99   26.80
  -6  -4   4 1068.09   32.70
   6  -4  -4 1117.59   31.90
  -6  -4   4 1147.89   32.10
   6  -4  -4 1160.88   32.00
  -4   4   2  353.16    9.70
   4   4  -2  334.57   13.40
  -4   4   2  367.46   13.80
   4  -4  -2  345.27   13.20
   4  -4  -2  366.06   13.80
  -4  -4   2  338.27   13.70
  -4  -4   2  341.97   13.60
   2   4   0 2031.80   49.30
  -2   4   0 2018.60   49.20
   2   4   0 2073.79   47.10
   2  -4   0 2065.39   47.80
   2  -4   0 2059.89   49.30
   2  -4   0 2044.80   50.49
  -2  -4   0 2037.20   49.10
  -2  -4   0 1957.20   50.59
   0   4   2  740.03   21.30
   0   4   2  760.72   21.30
   0  -4   2  760.62   20.00
   0  -4  -2  735.93   22.60
   0  -4   2  767.22   21.40
   0  -4   2  787.52   22.70
   0  -4  -2  735.83   19.40
   0  -4   2  744.53   21.00
  -2   4   4  752.42   23.00
   2   4  -4  778.32   21.10
  -2  -4   4  730.53   23.10
  -2  -4   4  731.03   19.40
   2  -4  -4  764.42   18.60
  -2  -4   4  747.33   22.80
   2  -4  -4  734.63   21.60
   4   4  -6  158.98    8.70
  -4   4   6  145.69    6.30
   4   4  -6  146.89   10.10
  -4   4   6  134.39   11.30
  -4  -4   6  151.78    7.20
   4  -4  -6  151.58   10.90
  -4  -4   6  152.18   10.80
   4  -4  -6  153.38    9.00
  -6   4   8 1667.53   40.10
   6   4  -8 1645.54   41.30
  -6   4   8 1608.74   46.50
   6   4  -8 1575.44   45.70
   6  -4  -8 1657.03   46.30
  -6  -4   8 1582.14   45.90
  -6  -4   8 1624.74   41.20
   6  -4  -8 1577.44   42.10
  -8   4  10  471.85   16.20
   8   4 -10  449.46   20.80
   8   4 -10  487.35   17.30
  -8   4  10  453.75   21.60
  -8  -4  10  475.65   17.50
   8  -4 -10  478.75   21.40
   8  -4 -10  481.35   18.20
  -8  -4  10  484.45   21.50
 -10   4  12  178.38   16.20
  10   4 -12  134.19   14.10
 -10   4  12  157.48    9.80
  10   4 -12  127.49   10.40
 -10  -4  12  163.38   14.20
 -10  -4  12  120.99   10.90
  10  -4 -12  156.28   15.00
  10  -4 -12  147.79   11.00
 -12   4  14   95.09   15.00
  12   4 -14   86.49   13.00
 -12   4  14  106.99    9.80
  12   4 -14  104.39   11.10
  12  -4 -14  100.89   14.00
 -12  -4  14  127.69   12.60
  12  -4 -14   96.69   10.60
 -12  -4  14   93.49   13.60
 -14   4  16  191.68   13.20
  14   4 -16  201.58   13.50
  14   4 -16  193.98   20.10
 -14   4  16  165.98   19.70
  14  -4 -16  212.18   19.10
 -14  -4  16  211.98   18.10
  14  -4 -16  151.08   12.60
 -14  -4  16  186.08   15.60
 -16   4  18  112.19   18.40
  16   4 -18  137.49   18.20
 -16  -4  18   75.29   14.70
 -16  -4  18  131.39   15.50
  16  -4 -18  138.09   13.90
  16  -4 -18  120.49   17.70
 -18   4  20   23.50   13.30
  18   4 -20   72.19   15.80
 -18  -4  20   70.89   14.70
  18  -4 -20   56.29   14.90
  20   4 -22  136.99   21.40
 -20   4  22   91.39   19.30
 -20  -4  22  113.89   18.30
  20  -4 -22  132.19   21.20
 -22   4  24   64.39   19.00
  22   4 -24   64.59   17.50
  22  -4 -24   42.30   16.70
 -22  -4  24   76.59   16.60
  24   4 -26   23.10   15.80
 -24   4  26   27.10   15.90
  24  -4 -26  -11.10   12.20
 -24  -4  26   35.40   13.70
  25   5 -23   -4.40   11.10
 -25   5  23    0.90   14.60
  25  -5 -23   22.50   13.50
 -25  -5  23   -4.30    9.80
 -23   5  21   54.79   18.10
  23   5 -21   30.00   14.20
  23  -5 -21    7.60   11.30
 -23  -5  21    5.90   10.00
  21   5 -19   19.50    8.50
  21   5 -19   29.10   12.00
 -21   5  19   27.10   15.10
 -21  -5  19   24.20   11.10
  21  -5 -19   15.80    8.40
  21  -5 -19   10.00   10.20
 -19   5  17  122.19   19.20
  19   5 -17  174.48   19.90
  19   5 -17  168.78   17.40
  19  -5 -17  157.08   16.60
  19  -5 -17  160.68   18.50
 -19  -5  17  137.29   18.80
  17   5 -15    7.90    7.10
 -17   5  15    8.80   10.50
  17   5 -15   13.30    8.00
 -17  -5  15   -2.00    7.40
 -17  -5  15    3.10    7.60
  17  -5 -15   12.10    7.00
  17  -5 -15   11.20    8.50
  15   5 -13  255.27   16.80
 -15   5  13  271.27   13.40
 -15   5  13  253.67   21.00
  15   5 -13  212.48   16.80
  15  -5 -13  303.17   19.20
 -15  -5  13  246.28   19.50
  15  -5 -13  260.67   17.00
 -15  -5  13  240.08   15.10
  13   5 -11    5.40    6.30
 -13   5  11    3.30    8.80
  13   5 -11   -1.60    5.90
 -13   5  11    9.90    4.20
 -13  -5  11    0.20    5.50
  13  -5 -11    9.90    6.70
  13  -5 -11    4.40    5.00
 -13  -5  11   -0.10    7.20
  11   5  -9  349.87   17.60
 -11   5   9  362.26   12.80
  11   5  -9  359.16   17.30
 -11   5   9  384.96   20.20
 -11  -5   9  340.57   19.20
 -11  -5   9  347.87   13.60
  11  -5  -9  363.36   17.30
  11  -5  -9  350.96   17.90
  -9   5   7   39.70    9.00
   9   5  -7   35.20    7.20
   9   5  -7   35.30    7.00
  -9   5   7   47.60    4.50
   9  -5  -7   38.90    7.20
  -9  -5   7   36.80    4.50
   9  -5  -7   38.30    7.00
  -9  -5   7   30.30    7.30
  -7   5   5  693.23   24.30
   7   5  -5  682.73   23.10
   7  -5  -5  681.83   23.20
  -7  -5   5  699.23   24.50
  -7  -5   5  623.34   22.80
   7  -5  -5  692.43   23.30
  -5   5   3   78.69    8.30
   5   5  -3   28.80    6.00
  -5  -5   3   40.60    6.40
  -5  -5   3   32.90    6.60
   5  -5  -3   40.30    6.30
   3   5  -1 1668.03   42.90
  -3   5   1 1643.24   42.70
   3   5  -1 1689.73   38.70
   3  -5  -1 1701.13   43.20
   3  -5  -1 1719.53   39.70
  -3  -5   1 1669.83   43.00
  -3  -5   1 1638.14   44.40
   3  -5  -1 1674.23   44.00
   1   5   1  139.49    7.30
  -1   5  -1  120.89    6.90
   1   5   1  130.99    8.50
   1  -5   1  120.49    8.10
   1  -5   1  128.79    8.70
   1  -5   1  117.59    6.90
  -1  -5  -1  125.59    9.30
  -1  -5  -1  123.49    7.30
   1   5  -3  389.56   13.90
  -1   5   3  361.36   14.30
  -1  -5   3  391.36   11.90
   1  -5  -3  360.06   14.20
   1  -5  -3  396.86   16.00
  -1  -5   3  379.46   15.60
  -1  -5   3  366.46   14.30
   1  -5  -3  386.16   11.30
   3   5  -5 1190.48   31.60
  -3   5   5 1135.99   33.70
   3  -5  -5 1190.98   34.90
  -3  -5   5 1148.39   34.20
   3  -5  -5 1184.28   32.50
  -3  -5   5 1181.58   34.20
   3  -5  -5 1172.88   27.50
  -3  -5   5 1172.18   29.00
   5   5  -7  322.57   13.70
  -5   5   7  347.27   17.00
   5   5  -7  294.77   15.40
  -5  -5   7  314.27   15.70
   5  -5  -7  301.37   13.90
  -5  -5   7  316.47   11.10
   5  -5  -7  329.57   16.40
  -7   5   9  270.47   17.10
  -7   5   9  281.67   10.30
   7   5  -9  269.87   15.70
   7   5  -9  274.37   13.30
  -7  -5   9  300.67   16.50
  -7  -5   9  286.77   11.60
   7  -5  -9  281.67   16.30
   7  -5  -9  261.07   13.40
   9   5 -11  499.65   18.80
   9   5 -11  427.86   21.80
  -9   5  11  509.45   23.90
  -9   5  11  487.25   16.40
   9  -5 -11  486.15   19.50
   9  -5 -11  493.15   22.70
  -9  -5  11  471.55   17.70
  -9  -5  11  479.95   22.70
 -11   5  13  213.88   11.10
 -11   5  13  164.48   17.70
  11   5 -13  195.78   16.30
  11   5 -13  196.78   13.00
 -11  -5  13  210.38   13.10
  11  -5 -13  206.18   13.20
  11  -5 -13  221.78   17.20
 -11  -5  13  198.88   16.20
 -13   5  15   21.80    5.80
  13   5 -15   15.50    6.70
 -13   5  15   27.90   11.50
  13   5 -15   17.40    9.10
  13  -5 -15   24.80    7.10
  13  -5 -15   17.10    8.90
 -13  -5  15   25.50    7.60
 -13  -5  15   14.40    8.40
  15   5 -17   94.19   11.40
 -15   5  17   88.39   16.80
  15   5 -17   79.39   14.10
 -15  -5  17   83.99   14.60
 -15  -5  17   85.09   12.10
  15  -5 -17   85.79   11.30
  15  -5 -17   89.29   15.50
  17   5 -19   49.00   13.60
 -17   5  19   28.50   13.90
  17  -5 -19   27.70   12.20
 -17  -5  19   37.40   11.90
  19   5 -21   93.79   17.80
 -19   5  21  109.69   20.60
 -19  -5  21  118.59   19.50
  19  -5 -21  100.09   19.00
  21   5 -23   60.79   16.90
 -21   5  23   32.00   16.40
  21  -5 -23   64.59   17.30
 -21  -5  23   55.09   14.90
  23   5 -25   78.99   19.60
 -23   5  25   44.30   17.90
  23  -5 -25   65.79   19.00
 -23  -5  25   81.89   18.10
  26   6 -24    4.50   13.10
 -26   6  24   -3.10   14.80
 -26  -6  24   -0.50   10.20
 -24   6  22    6.40   14.80
  24   6 -22    1.40   11.30
  24  -6 -22    4.20   11.10
 -24  -6  22   -3.70   10.10
 -22   6  20   67.69   18.20
  22   6 -20   52.19   14.10
  22  -6 -20   73.99   13.30
  22  -6 -20   59.39   15.20
 -22  -6  20   39.50   13.90
  20   6 -18   26.70    9.00
  20   6 -18   19.80   10.50
 -20   6  18    2.60   12.00
  20  -6 -18   14.80    8.30
  20  -6 -18    7.50    9.20
 -20  -6  18    5.20    9.40
  18   6 -16   28.00   10.00
 -18   6  16   31.70   13.90
  18   6 -16   27.30    9.40
 -18  -6  16   42.40   12.60
  18  -6 -16   20.10    9.60
  18  -6 -16   20.30    8.30
  16   6 -14  140.29   16.20
 -16   6  14  125.79   18.00
  16   6 -14  158.58   16.10
  16  -6 -14  109.79   13.30
 -16  -6  14  114.39   15.90
  16  -6 -14  128.39   15.10
  14   6 -12   35.00    9.10
 -14   6  12   39.00   12.60
  14   6 -12   25.90    8.70
 -14   6  12   29.20    5.10
 -14  -6  12   35.50   10.10
 -14  -6  12   33.80    6.90
  14  -6 -12   28.00    9.10
  14  -6 -12   29.10    8.20
 -12   6  10   20.10    3.80
  12   6 -10   15.70    7.10
  12   6 -10    9.20    5.90
 -12   6  10   23.40    9.90
 -12  -6  10   21.80    8.40
 -12  -6  10   22.30    5.10
  12  -6 -10    9.60    5.90
  12  -6 -10   24.80    7.50
  10   6  -8  414.56   18.90
 -10   6   8  379.36   20.30
  10   6  -8  435.16   19.20
 -10  -6   8  399.66   12.70
  10  -6  -8  411.06   19.00
 -10  -6   8  391.36   20.70
  10  -6  -8  455.85   20.00
   8   6  -6  137.39   11.80
  -8   6   6  142.49   12.20
  -8  -6   6  157.08   12.80
  -8  -6   6  135.09   11.10
   8  -6  -6  149.69   11.10
   8  -6  -6  143.89   10.90
  -6   6   4  395.26   17.60
   6   6  -4  396.76   17.20
   6  -6  -4  397.66   17.20
  -6  -6   4  389.56   17.60
   6  -6  -4  388.16   17.00
  -6  -6   4  425.46   18.00
   4   6  -2  213.58   12.60
  -4   6   2  309.77   13.40
  -4  -6   2  244.98   13.20
  -4  -6   2  225.38   12.60
   4  -6  -2  235.98   13.00
   2   6   0  973.70   28.80
  -2   6   0  942.01   27.20
   2   6   0  970.60   25.20
  -2  -6   0  983.00   27.30
   2  -6   0  984.60   25.90
   2  -6   0 1005.80   29.90
  -2  -6   0  950.10   30.20
   2  -6   0 1005.60   29.10
   0   6   2   22.10    5.20
   0   6   2   21.80    5.30
   0   6  -2   23.30    3.90
   0   6  -2   26.40    5.10
   0  -6  -2   27.30    4.10
   0  -6   2   24.40    4.90
   0  -6   2   35.60    6.50
   0  -6  -2   17.90    6.10
  -2   6   4  225.68   12.60
   2   6  -4  202.98   10.90
  -2  -6   4  201.08    8.10
  -2  -6   4  218.68   12.90
   2  -6  -4  214.58   12.00
   2  -6  -4  188.08   12.50
  -2  -6   4  225.48   12.20
   2  -6  -4  214.98    7.50
   4   6  -6   -1.50    4.00
  -4   6   6   -0.20    5.90
   4  -6  -6    2.70    4.50
  -4  -6   6    3.30    2.40
  -4  -6   6    1.70    5.10
   4  -6  -6   -2.30    4.60
  -4  -6   6    0.80    5.10
  -6   6   8  140.39   13.30
   6   6  -8  130.19   11.40
   6   6  -8  130.39   10.00
   6  -6  -8  132.39   12.10
  -6  -6   8  130.39    7.00
   6  -6  -8  132.49   10.00
  -6  -6   8  147.39   12.00
   8   6 -10   88.09    9.20
  -8   6  10   82.29   12.20
   8   6 -10   81.89   11.20
  -8   6  10   74.29    5.40
  -8  -6  10   71.49    6.80
   8  -6 -10   93.49    9.90
   8  -6 -10   81.69   11.30
  -8  -6  10   92.89   12.20
 -10   6  12  209.78   18.10
  10   6 -12  194.38   16.00
 -10   6  12  199.48    9.50
  10   6 -12  183.68   12.90
  10  -6 -12  206.28   13.50
  10  -6 -12  180.38   16.00
 -10  -6  12  193.88   16.10
 -10  -6  12  194.88   11.10
  12   6 -14  319.67   21.00
  12   6 -14  346.37   17.40
 -12   6  14  305.97   22.80
  12  -6 -14  290.17   16.90
  12  -6 -14  280.07   20.30
 -12  -6  14  288.67   20.50
 -12  -6  14  331.67   15.80
  14   6 -16  240.98   15.30
 -14   6  16  218.98   23.00
  14   6 -16  224.18   19.10
 -14  -6  16  191.68   18.00
  14  -6 -16  174.78   19.10
 -14  -6  16  216.78   14.80
  14  -6 -16  162.88   13.90
  16   6 -18  148.69   19.30
 -16   6  18  141.59   20.90
  16  -6 -18  147.29   15.00
 -16  -6  18  118.89   17.80
  16  -6 -18  156.58   19.60
  18   6 -20   64.19   16.10
 -18   6  20   31.50   15.30
  18  -6 -20   36.50   13.20
 -18  -6  20   64.69   14.90
 -20   6  22   15.20   14.20
  20   6 -22   24.20   13.40
  20  -6 -22   15.20   12.90
 -20  -6  22   25.00   12.30
  22   6 -24   48.60   17.00
 -22   6  24   18.00   16.50
 -22  -6  24   48.00   14.80
  22  -6 -24    1.60   12.60
  25   7 -23   45.70   15.50
 -25   7  23   17.00   16.10
 -25  -7  23   35.60   14.90
  25  -7 -23   33.20   14.80
  23   7 -21  102.79   18.30
 -23   7  21   62.99   19.10
  23  -7 -21   76.39   17.10
 -23  -7  21   38.20   13.90
 -21   7  19   42.40   16.00
  21   7 -19   60.79   16.70
  21   7 -19   78.49   16.20
  21  -7 -19   58.99   12.20
  21  -7 -19   62.39   14.30
 -21  -7  19   61.99   15.20
  19   7 -17  110.79   16.80
 -19   7  17  108.09   19.50
  19   7 -17   90.69   13.70
  19  -7 -17  126.89   15.40
 -19  -7  17  109.89   17.50
  19  -7 -17  106.49   16.10
 -17   7  15  167.28   20.10
  17   7 -15  204.88   17.10
  17   7 -15  228.18   18.30
  17  -7 -15  182.48   19.20
 -17  -7  15  158.58   19.60
  17  -7 -15  176.48   15.40
  15   7 -13  157.68   16.90
  15   7 -13  141.89   15.00
 -15   7  13  151.18   19.90
  15  -7 -13  153.98   14.00
  15  -7 -13  140.79   16.10
 -15  -7  13  129.09   17.20
 -13   7  11  123.09   15.80
  13   7 -11  114.19   13.70
  13   7 -11  115.29   13.20
 -13  -7  11  102.89    8.70
  13  -7 -11  120.29   13.50
  13  -7 -11  101.69   13.20
 -13  -7  11   88.29   13.30
 -11   7   9  129.89   15.50
  11   7  -9  125.79   12.90
  11   7  -9   93.89   11.70
  11  -7  -9   79.69   10.30
 -11  -7   9   85.59    5.10
  11  -7  -9   98.59   11.80
 -11  -7   9   87.09   12.70
  -9   7   7   33.70    9.10
   9   7  -7   16.90    6.60
   9  -7  -7   16.80    6.40
  -9  -7   7   21.70    6.90
   9  -7  -7   23.30    6.50
  -9  -7   7   22.50    7.80
  -7   7   5  111.89   11.70
   7   7  -5  120.39   11.20
  -7  -7   5  122.09   11.00
   7  -7  -5  113.69   11.30
  -7  -7   5  121.49   11.20
   7  -7  -5   83.69    9.60
  -5   7   3 1377.56   39.30
   5   7  -3 1344.17   39.00
  -5  -7   3 1377.56   40.90
   5  -7  -3 1362.56   39.50
  -5  -7   3 1380.06   39.60
   5  -7  -3 1402.76   40.50
  -3   7   1  874.21   27.00
   3   7  -1  896.41   23.00
   3   7  -1  896.51   28.50
   3  -7  -1  882.21   29.20
  -3  -7   1  888.11   29.90
   3  -7  -1  929.21   24.00
  -3  -7   1  874.41   27.10
   3  -7  -1  938.91   28.80
  -1   7  -1  881.71   24.80
   1   7   1  841.02   27.10
   1   7   1  851.31   24.40
   1  -7   1  835.52   27.00
  -1  -7  -1  870.21   29.10
  -1  -7  -1  893.71   24.80
   1  -7   1  852.61   28.50
   1  -7   1  835.62   24.70
  -1   7   3 1707.43   45.90
   1   7  -3 1733.83   46.10
   1   7  -3 1735.33   42.80
  -1   7   3 1735.43   46.80
   1  -7  -3 1770.02   49.70
  -1  -7   3 1779.62   49.30
   1  -7  -3 1798.82   42.30
  -1  -7   3 1769.52   46.40
  -3   7   5  357.06   17.10
   3   7  -5  376.76   16.20
   3  -7  -5  389.46   17.10
  -3  -7   5  379.16   18.30
  -3  -7   5  402.96   17.80
  -3  -7   5  381.46   11.90
   3  -7  -5  405.86   18.80
   5   7  -7  637.94   22.10
  -5   7   7  596.74   24.30
   5  -7  -7  630.84   25.00
  -5  -7   7  602.94   24.40
  -5  -7   7  612.34   17.00
   5  -7  -7  604.64   22.80
  -5  -7   7  622.14   24.40
  -7   7   9  343.57   19.50
   7   7  -9  321.57   18.10
   7   7  -9  298.47   15.60
  -7  -7   9  310.87   11.20
   7  -7  -9  324.67   18.40
  -7  -7   9  295.87   18.20
   7  -7  -9  348.77   16.70
  -9   7  11  555.14   26.70
   9   7 -11  532.55   25.30
   9   7 -11  538.55   21.70
   9  -7 -11  512.35   22.00
  -9  -7  11  564.04   25.70
  -9  -7  11  562.84   17.90
   9  -7 -11  531.25   25.30
  11   7 -13  304.97   16.50
 -11   7  13  288.47   21.90
  11   7 -13  239.68   19.20
 -11  -7  13  279.97   13.10
  11  -7 -13  293.97   20.00
 -11  -7  13  274.27   19.60
  11  -7 -13  285.67   16.90
  13   7 -15  147.19   17.70
  13   7 -15  127.29   13.10
 -13   7  15  112.19   17.50
 -13  -7  15  112.79   16.10
  13  -7 -15  116.39   13.10
  13  -7 -15  135.49   16.60
  15   7 -17   96.89   16.00
  15   7 -17  109.09   12.60
 -15   7  17   99.29   18.10
  15  -7 -17   64.29   13.70
 -15  -7  17  109.79   16.20
  15  -7 -17  106.49   12.90
  17   7 -19  135.19   19.70
 -17   7  19   77.39   17.80
  17  -7 -19  101.79   16.80
 -17  -7  19  113.89   18.60
  17  -7 -19  104.09   14.20
 -19   7  21   61.89   17.90
  19   7 -21   77.19   17.50
  19  -7 -21   69.29   16.10
 -19  -7  21   50.39   15.10
 -21   7  23    8.60   14.80
  21   7 -23   20.50   14.30
  21  -7 -23   16.90   13.80
 -21  -7  23   35.30   13.50
 -23   7  25    9.40   15.30
  23   7 -25   11.10   13.80
 -23  -7  25   28.00   12.90
  23  -7 -25   44.10   16.70
 -24   8  22   13.30   15.80
  24   8 -22   18.50   13.20
  24  -8 -22   11.40   11.30
 -24  -8  22   24.40   13.20
  22   8 -20  -11.10    9.30
 -22   8  20    5.80   14.00
  22  -8 -20  -21.60    8.20
 -22  -8  20   12.60   11.40
  22  -8 -20    6.40    8.40
 -20   8  18    4.30   12.50
  20   8 -18    8.20    9.40
  20   8 -18  -13.40    7.30
  20  -8 -18   -4.50    9.10
 -20  -8  18   -1.20    9.60
  20  -8 -18   -5.80    7.00
  18   8 -16    1.80    7.50
  18   8 -16   -0.20    8.50
 -18   8  16    3.10   11.20
  18  -8 -16   11.70    7.90
 -18  -8  16    1.90    9.30
  18  -8 -16    1.80    8.50
  16   8 -14    7.20    7.30
  16   8 -14    1.00    7.10
 -16   8  14   -6.20   10.40
 -16  -8  14   -3.90    7.90
  16  -8 -14  -17.30    6.00
  16  -8 -14   -3.10    5.50
  14   8 -12    7.30    7.60
  14   8 -12   22.20    8.40
 -14   8  12    5.90   10.10
  14  -8 -12   -1.80    6.70
  14  -8 -12    3.50    6.20
 -14  -8  12   13.80    9.40
 -12   8  10    7.80    9.90
  12   8 -10    3.20    6.20
  12   8 -10   12.60    8.00
  12  -8 -10    3.50    6.20
 -12  -8  10    6.30    7.50
  12  -8 -10    1.80    7.00
  10   8  -8   59.39   10.00
 -10   8   8   55.59   11.20
 -10  -8   8   55.49   10.50
 -10  -8   8   59.29   10.30
  10  -8  -8   52.59    9.10
  10  -8  -8   72.49   11.00
   8   8  -6  284.27   16.80
  -8   8   6  278.17   17.50
   8  -8  -6  294.07   16.80
   8  -8  -6  300.07   16.50
  -8  -8   6  326.67   18.40
  -8  -8   6  265.17   16.80
  -6   8   4   45.20    8.30
   6   8  -4   48.90    8.60
   6  -8  -4   42.10    8.00
  -6  -8   4   32.90    7.50
   6  -8  -4   39.60    7.50
  -6  -8   4   40.50    8.30
   4   8  -2    3.80    5.30
  -4   8   2   -4.40    5.10
  -4  -8   2    4.10    5.40
   4  -8  -2    7.50    5.40
  -4  -8   2    4.30    5.30
   2   8   0    5.30    5.00
  -2   8   0   11.80    4.60
   2   8   0    6.10    4.00
   2  -8   0   24.10    6.40
  -2  -8   0   -2.20    4.30
   2  -8   0   15.00    5.90
  -2  -8   0   -4.90    5.30
   2  -8   0    8.40    3.40
   0   8   2    5.80    5.10
   0   8  -2    7.40    3.70
   0   8  -2    1.30    4.40
   0   8   2    7.20    5.10
   0  -8  -2    9.40    4.00
   0  -8   2   11.30    4.60
   0  -8   2    9.60    5.80
   0  -8  -2    6.50    6.10
  -2   8   4  234.18   13.70
   2   8  -4  217.18    9.00
   2   8  -4  249.88   13.60
   2  -8  -4  254.97    8.80
  -2  -8   4  243.88   13.40
  -2  -8   4  240.48   15.10
   2  -8  -4  264.57   14.60
   2  -8  -4  229.78   15.20
  -4   8   6   -8.00    5.80
   4   8  -6    0.50    4.60
   4  -8  -6    3.20    5.60
   4  -8  -6   -3.20    4.80
  -4  -8   6   -0.60    5.40
  -4  -8   6   -1.70    2.10
  -4  -8   6    1.20    5.20
   6   8  -8   98.29   10.60
  -6   8   8   97.09   12.50
   6  -8  -8   93.39   10.90
  -6  -8   8   91.39   12.10
   6  -8  -8  100.69   12.70
  -6  -8   8  101.59   11.80
  -6  -8   8   86.59    5.10
  -8   8  10   39.30   10.90
   8   8 -10   55.09    9.20
   8   8 -10   56.39   10.80
  -8  -8  10   64.59   11.10
   8  -8 -10   47.90    8.80
   8  -8 -10   65.39   11.10
  -8  -8  10   48.80    5.10
 -10   8  12  167.98   19.50
  10   8 -12  147.89   16.30
  10   8 -12  160.68   13.50
 -10  -8  12  168.18   17.70
  10  -8 -12  171.28   16.40
  10  -8 -12  164.98   14.00
 -12   8  14   36.10   13.00
  12   8 -14   35.10   10.40
  12   8 -14   31.90    8.70
  12  -8 -14   41.00    9.00
 -12  -8  14   28.00   10.00
  12  -8 -14   30.50   10.40
  14   8 -16   33.60    9.10
 -14   8  16   25.90   13.00
  14   8 -16   33.40   11.30
  14  -8 -16   39.10    9.10
  14  -8 -16   30.90   11.70
 -14  -8  16   -4.60    7.80
  16   8 -18   21.80   10.60
 -16   8  18    9.90   12.80
 -16  -8  18   12.40    9.50
  16  -8 -18   21.20    8.60
  16  -8 -18   30.80   12.20
  18   8 -20   -0.60   10.40
 -18   8  20  -16.30   11.50
  18  -8 -20    0.80   10.80
 -18  -8  20    9.10   10.20
 -20   8  22    7.40   14.40
  20   8 -22   42.10   15.30
  20  -8 -22    0.20   11.20
 -20  -8  22    7.10   11.20
  22   8 -24   14.20   12.40
 -22   8  24   -5.60   15.00
  22  -8 -24    5.90   12.40
 -22  -8  24   16.80   12.70
  25   9 -23  141.09   22.80
 -25   9  23   92.49   24.00
 -25  -9  23   96.59   20.90
  23   9 -21   81.79   17.80
 -23   9  21   47.40   17.90
  23  -9 -21   63.09   16.40
 -23  -9  21   50.59   15.50
 -21   9  19   69.59   20.00
  21   9 -19   75.59   16.60
  21  -9 -19   65.99   13.60
 -21  -9  19   82.49   17.00
  21  -9 -19   92.49   17.00
 -19   9  17  119.99   21.50
  19   9 -17  125.79   16.70
  19   9 -17  144.09   20.10
  19  -9 -17  152.68   18.40
  19  -9 -17  163.68   19.90
 -19  -9  17  113.49   19.20
  17   9 -15  182.08   18.00
 -17   9  15   90.79   17.70
  17   9 -15  166.38   19.70
 -17  -9  15  117.39   18.50
  17  -9 -15  149.09   16.90
  17  -9 -15  162.88   18.60
  15   9 -13  151.68   16.50
 -15   9  13  132.69   18.80
  15   9 -13  140.09   17.20
  15  -9 -13  160.18   16.70
  15  -9 -13  133.49   16.40
 -15  -9  13  134.09   17.70
  13   9 -11  532.25   26.60
  13   9 -11  570.94   26.50
 -13   9  11  508.65   28.50
 -13  -9  11  552.14   29.00
  13  -9 -11  529.05   26.00
  13  -9 -11  578.04   26.40
 -11   9   9  438.76   24.50
  11   9  -9  463.05   23.20
  11  -9  -9  408.16   22.00
 -11  -9   9  458.05   23.60
  11  -9  -9  452.95   22.40
 -11  -9   9  443.76   24.30
   9   9  -7  481.95   22.10
  -9   9   7  391.06   21.90
   9  -9  -7  412.36   21.10
  -9  -9   7  442.16   22.90
   9  -9  -7  455.55   22.20
  -9  -9   7  445.16   22.90
   7   9  -5  600.04   24.60
  -7   9   5  613.64   25.30
   7  -9  -5  590.54   24.60
  -7  -9   5  567.34   24.50
   7  -9  -5  600.64   25.30
  -7  -9   5  555.54   25.20
  -5   9   3 1012.00   32.90
   5   9  -3 1005.00   33.80
   5  -9  -3 1057.99   34.30
  -5  -9   3 1003.60   35.40
  -5  -9   3 1023.90   33.10
   5  -9  -3 1039.30   35.30
   3   9  -1  816.62   29.30
   3   9  -1  839.72   23.00
  -3   9   1  832.22   27.20
  -3  -9   1  846.72   31.30
  -3  -9   1  917.91   28.10
   3  -9  -1  838.82   29.60
   3  -9  -1  878.51   24.20
   3  -9  -1  846.32   30.80
   1   9   1  338.17   17.20
   1   9   1  316.27   13.80
  -1   9  -1  323.17   13.80
  -1   9  -1  339.17   16.50
  -1  -9  -1  331.87   13.90
  -1  -9  -1  336.67   18.40
   1  -9   1  354.66   18.20
   1  -9   1  358.06   14.30
  -1   9   3   62.99    9.10
   1   9  -3   73.59    6.70
   1   9  -3   63.79    8.80
  -1   9   3   61.89    9.20
  -1  -9   3   73.19    8.90
   1  -9  -3   73.19    6.40
   1  -9  -3   90.79   11.70
  -1  -9   3   78.89   10.90
   3   9  -5  290.17   15.90
   3   9  -5  320.07   10.50
  -3   9   5  280.87   16.00
  -3  -9   5  323.57   16.50
  -3  -9   5  297.47   17.70
   3  -9  -5  305.67   16.90
   3  -9  -5  334.97   18.70
   5   9  -7  277.37   15.90
  -5   9   7  315.97   18.80
   5  -9  -7  339.97   18.00
  -5  -9   7  312.57   17.60
  -5  -9   7  312.27   18.70
   5  -9  -7  335.37   19.40
   7   9  -9  472.35   21.30
  -7   9   9  478.95   25.00
   7  -9  -9  466.45   23.60
  -7  -9   9  473.35   24.40
   7  -9  -9  464.95   22.20
  -7  -9   9  465.75   23.40
   9   9 -11  273.37   17.00
  -9   9  11  280.67   20.80
   9   9 -11  245.68   18.50
  -9  -9  11  240.98   18.40
   9  -9 -11  265.87   19.30
   9  -9 -11  310.07   18.20
  11   9 -13  197.38   16.00
  11   9 -13  152.78   17.40
 -11   9  13  194.98   20.60
  11  -9 -13  211.18   16.10
 -11  -9  13  144.49   17.60
  11  -9 -13  189.78   17.60
 -13   9  15  174.78   21.50
  13   9 -15  176.38   20.30
  13   9 -15  190.18   15.80
  13  -9 -15  205.38   19.40
 -13  -9  15  151.28   18.40
  13  -9 -15  186.08   15.60
  15   9 -17  177.88   19.70
 -15   9  17  148.29   21.30
  15   9 -17  134.59   18.60
 -15  -9  17  138.09   19.40
  15  -9 -17  159.08   20.40
  15  -9 -17  181.88   17.60
 -17   9  19   70.89   18.10
  17   9 -19   94.99   17.60
 -17  -9  19   81.29   16.70
  17  -9 -19   85.29   13.40
  17  -9 -19   76.09   16.80
  19   9 -21  101.09   19.40
 -19   9  21   64.09   19.70
  19  -9 -21   89.89   18.50
 -19  -9  21  104.99   19.40
  21   9 -23   19.20   13.60
 -21   9  23   -7.40   13.70
  21  -9 -23    6.10   12.70
 -21  -9  23    7.30   11.80
  24  10 -22   16.00   13.20
 -24  10  22   15.40   16.20
  24 -10 -22   -5.90   11.70
 -24 -10  22   -4.70   11.60
  22  10 -20   17.00   12.50
 -22  10  20    0.00   14.80
  22 -10 -20   -8.40    8.90
 -22 -10  20   17.60   12.20
  22 -10 -20   -3.50    7.60
  20  10 -18    2.00    9.30
 -20  10  18   -1.90   12.70
  20  10 -18    6.30   10.10
 -20 -10  18    3.10   10.10
  20 -10 -18   -8.70    8.90
  20 -10 -18    3.20    9.40
 -18  10  16   -4.80   11.10
  18  10 -16    6.00    8.60
  18  10 -16    7.10    9.60
  18 -10 -16    1.80    8.20
 -18 -10  16   10.20   10.70
  18 -10 -16   -0.30    8.30
 -16  10  14   10.60   11.90
  16  10 -14    2.50    7.70
  16  10 -14    0.90    8.30
  16 -10 -14   -2.10    8.40
 -16 -10  14    8.30    9.10
  16 -10 -14    5.80    7.50
 -14  10  12   12.60   11.10
  14  10 -12    5.90    7.80
  14  10 -12   -1.60    7.80
 -14 -10  12    6.20    8.90
  14 -10 -12    1.00    7.50
  14 -10 -12   -0.10    6.60
 -12  10  10   94.69   14.90
  12  10 -10  104.19   14.40
  12  10 -10  118.39   15.20
 -12 -10  10   78.89   13.50
  12 -10 -10  102.29   14.40
  12 -10 -10  124.39   14.60
 -10  10   8   18.80    9.60
  10  10  -8   -4.60    7.60
 -10 -10   8   -2.80    6.70
  10 -10  -8    9.50    7.70
  10 -10  -8   13.60    7.90
 -10 -10   8   16.80    8.40
   8  10  -6  100.49   13.20
  -8  10   6   96.69   13.30
  -8 -10   6   82.09   12.40
  -8 -10   6   86.89   12.40
   8 -10  -6  101.69   13.20
   8 -10  -6   76.49   11.90
   6  10  -4  -10.00    5.10
  -6  10   4   -8.30    5.90
   6 -10  -4    3.20    6.10
  -6 -10   4   -5.50    5.40
   6 -10  -4   -3.80    5.00
  -6 -10   4   -2.30    5.70
   4  10  -2   78.99    5.50
   4  10  -2   74.39   10.40
  -4  10   2   73.19    9.90
   4 -10  -2  111.09   13.10
  -4 -10   2   71.79   10.80
  -4 -10   2   67.59    9.40
   4 -10  -2   85.89    6.10
   4 -10  -2   59.79    9.70
   2  10   0    4.70    5.80
   2  10   0   10.10    4.80
  -2  10   0   10.80    5.40
  -2  10   0   12.20    5.20
  -2 -10   0    6.70    6.40
  -2 -10   0   11.50    4.90
   2 -10   0    5.60    3.70
   2 -10   0    9.60    6.30
   0  10  -2  136.29    8.60
   0  10   2  129.19   10.50
   0  10  -2  136.29   11.70
   0  10   2  125.29   13.00
   0 -10  -2  139.29    8.80
   0 -10   2  132.69   10.00
   0 -10   2  124.49   13.80
   0 -10  -2  111.69   13.10
  -2  10   4    8.00    6.60
  -2  10   4   -1.70    5.10
   2  10  -4   -6.00    4.30
   2  10  -4    3.30    2.90
   2 -10  -4    7.50    3.00
   2 -10  -4    3.30    6.20
  -2 -10   4    3.40    4.90
  -2 -10   4    4.10    5.50
   4  10  -6   16.40    6.70
  -4  10   6   12.70    8.00
  -4 -10   6   18.20    7.90
   4 -10  -6   12.30    6.90
  -4 -10   6   18.40    7.00
   4 -10  -6    6.90    6.70
   6  10  -8   24.10    7.60
  -6  10   8   19.90    9.70
   6 -10  -8   19.00    8.40
  -6 -10   8   17.30    8.00
  -6 -10   8   16.40    8.10
   6 -10  -8   10.20    7.30
   8  10 -10    2.20    6.70
  -8  10  10   -7.80    8.60
  -8 -10  10   -0.90    6.70
   8 -10 -10    7.00    6.80
   8 -10 -10   -0.30    7.30
  -8 -10  10   -6.20    6.60
  10  10 -12   37.00    9.70
 -10  10  12   22.00   11.50
  10  10 -12   54.49   11.90
  10 -10 -12   57.39   10.60
 -10 -10  12   39.60   11.00
  10 -10 -12   47.00   11.50
  12  10 -14   15.10    8.20
 -12  10  14   11.90   11.30
  12  10 -14    4.40    7.90
  12 -10 -14   -3.70    6.50
 -12 -10  14   -5.70    8.10
  12 -10 -14  -10.40    7.70
  14  10 -16   14.90   10.90
  14  10 -16   14.40    8.50
 -14  10  16   25.70   13.10
  14 -10 -16   27.90    9.30
  14 -10 -16   12.40   10.10
 -14 -10  16   23.70   10.80
 -16  10  18    0.60   12.80
  16  10 -18    3.30   10.20
 -16 -10  18   -2.90    9.00
  16 -10 -18   -0.50    7.00
  16 -10 -18    7.40   10.90
 -18  10  20    3.70   13.60
  18  10 -20    8.10   12.10
  18 -10 -20    6.60   11.60
 -18 -10  20    0.20    9.90
 -20  10  22   -7.80   14.00
  20  10 -22    3.80   11.40
  20 -10 -22   -6.60   10.40
 -20 -10  22    7.20   11.50
  22  10 -24    3.60   11.40
 -22  10  24  -23.10   13.00
 -22 -10  24   -6.30   10.80
  22 -10 -24  -11.90   10.80
  23  11 -21   49.70   15.70
 -23  11  21   17.00   16.70
  23 -11 -21    9.90   12.90
 -23 -11  21    2.00   11.00
 -21  11  19  103.39   22.00
  21  11 -19  128.09   20.90
 -21 -11  19  102.99   20.90
  21 -11 -19  103.89   16.80
  21 -11 -19  136.89   20.70
  19  11 -17   90.69   15.50
  19  11 -17   92.09   17.30
 -19  11  17   91.29   19.30
  19 -11 -17   67.39   14.10
 -19 -11  17   70.99   16.50
  19 -11 -17   86.49   15.80
  17  11 -15  160.48   20.50
  17  11 -15  122.89   17.00
 -17  11  15   87.29   17.70
  17 -11 -15  147.99   17.70
 -17 -11  15  107.69   18.20
  17 -11 -15  118.99   17.70
  15  11 -13   69.89   14.30
  15  11 -13   48.80   12.40
 -15  11  13   61.29   15.90
  15 -11 -13   53.79   12.20
 -15 -11  13   39.60   12.50
  15 -11 -13   41.50   10.80
 -13  11  11  306.47   24.60
  13  11 -11  340.57   22.00
  13  11 -11  345.57   23.30
  13 -11 -11  350.16   23.00
 -13 -11  11  327.37   23.80
  13 -11 -11  352.76   22.40
  11  11  -9   86.99   13.80
 -11  11   9  100.59   15.30
  11 -11  -9  102.89   13.70
  11 -11  -9   66.79   12.20
 -11 -11   9  101.39   14.70
 -11 -11   9   97.69   14.70
  -9  11   7  249.58   18.90
   9  11  -7  288.27   20.00
  -9 -11   7  264.87   19.20
  -9 -11   7  252.07   18.90
   9 -11  -7  272.47   18.80
   9 -11  -7  273.47   19.60
   7  11  -5  336.07   20.40
  -7  11   5  360.16   20.60
   7 -11  -5  373.66   21.60
   7 -11  -5  369.26   21.40
  -7 -11   5  333.57   21.30
  -7 -11   5  352.06   20.40
  -5  11   3  660.53   26.30
   5  11  -3  646.04   27.50
   5 -11  -3  672.23   18.40
   5 -11  -3  670.33   28.90
  -5 -11   3  682.43   26.70
   5 -11  -3  656.63   27.90
  -5 -11   3  666.73   29.60
   3  11  -1  150.88   13.70
   3  11  -1  153.58    8.80
  -3  11   1  136.09   10.90
  -3 -11   1  132.79   14.80
   3 -11  -1  136.49    8.80
   3 -11  -1  139.69   14.10
  -3 -11   1  124.19   11.00
   3 -11  -1  139.99   14.90
   1  11   1  468.65   22.20
  -1  11  -1  462.25   18.00
  -1  11  -1  438.36   21.10
   1  11   1  476.45   18.40
   1 -11   1  494.95   23.90
  -1 -11  -1  529.85   25.20
   1 -11   1  470.95   18.70
  -1 -11  -1  493.25   18.60
   1  11  -3  459.25   16.00
  -1  11   3  458.45   19.50
   1  11  -3  435.76   21.10
  -1  11   3  453.15   22.00
  -1 -11   3  465.75   19.90
   1 -11  -3  462.25   15.90
   1 -11  -3  493.25   24.60
  -1 -11   3  446.16   23.40
  -3  11   5  642.04   26.20
  -3  11   5  596.74   26.00
   3  11  -5  649.34   18.20
   3  11  -5  620.44   26.00
  -3 -11   5  637.64   28.90
  -3 -11   5  626.54   25.90
   3 -11  -5  704.83   30.20
  -5  11   7  559.54   26.10
   5  11  -7  521.35   23.90
   5 -11  -7  536.25   25.50
  -5 -11   7  562.94   25.60
   5 -11  -7  545.65   27.70
  -5 -11   7  547.15   27.20
  -7  11   9  240.78   19.20
   7  11  -9  267.07   17.90
   7 -11  -9  242.88   18.00
  -7 -11   9  218.18   17.90
  -7 -11   9  231.38   18.80
   7 -11  -9  224.58   19.40
   9  11 -11  541.55   25.20
  -9  11  11  577.44   29.40
   9  11 -11  521.85   28.60
  -9 -11  11  545.65   28.50
   9 -11 -11  463.05   27.10
   9 -11 -11  544.05   26.20
 -11  11  13  413.26   27.60
  11  11 -13  401.86   23.20
  11  11 -13  434.86   26.30
 -11 -11  13  390.06   25.90
  11 -11 -13  371.26   25.00
  11 -11 -13  401.96   23.30
  13  11 -15  185.28   17.50
  13  11 -15  231.48   21.40
 -13  11  15  152.58   21.20
  13 -11 -15  241.28   19.00
  13 -11 -15  214.78   23.50
 -13 -11  15  185.88   21.70
  15  11 -17  122.99   19.80
 -15  11  17   91.79   18.20
  15 -11 -17   96.29   14.30
 -15 -11  17  100.09   18.00
  15 -11 -17   96.89   17.90
  17  11 -19  248.08   28.00
 -17  11  19  154.88   24.00
 -17 -11  19  147.29   22.50
  17 -11 -19  199.18   24.40
  17 -11 -19  188.28   20.00
  19  11 -21  111.29   20.80
 -19  11  21   91.79   21.00
  19 -11 -21  107.59   20.10
 -19 -11  21  103.49   19.80
 -21  11  23   55.19   19.50
  21  11 -23   60.69   18.40
 -21 -11  23   57.89   17.30
  21 -11 -23   92.79   19.70
  22  12 -20    6.60   11.90
 -22  12  20    1.90   14.50
 -22 -12  20   -1.20   10.90
  22 -12 -20    8.20   10.70
  22 -12 -20   -6.40    9.70
 -20  12  18    7.90   14.40
  20  12 -18   24.70   13.00
  20 -12 -18   46.90   13.20
  20 -12 -18    7.00    9.90
 -20 -12  18    8.30   10.80
  18  12 -16  -18.60    8.50
 -18  12  16   12.90   13.50
  18  12 -16    0.00    9.50
  18 -12 -16    8.80    9.50
  18 -12 -16    6.60    8.70
 -18 -12  16   -5.40    9.50
 -16  12  14   11.30   12.00
  16  12 -14   23.80   10.40
  16  12 -14   17.20   10.30
 -16 -12  14   21.00   12.20
  16 -12 -14    8.20    9.00
  16 -12 -14    8.00    9.00
 -14  12  12   -3.40   10.60
  14  12 -12    9.80    9.40
  14  12 -12   12.40    8.90
  14 -12 -12    5.40    7.50
 -14 -12  12    5.10    9.70
  14 -12 -12    6.00    7.60
 -12  12  10  114.99   17.80
  12  12 -10  106.89   15.10
  12 -12 -10   92.69   14.70
  12 -12 -10   98.99   14.90
 -12 -12  10   88.49   15.20
 -12 -12  10   97.09   15.60
  10  12  -8   73.09   13.10
 -10  12   8   70.59   13.90
 -10 -12   8   54.09   11.90
  10 -12  -8   82.99   13.20
  10 -12  -8   78.19   13.00
 -10 -12   8   76.39   13.60
  -8  12   6   85.79   13.70
   8  12  -6   77.79   13.40
  -8 -12   6   61.19   12.00
  -8 -12   6   56.09   11.70
   8 -12  -6   75.99   13.20
   8 -12  -6   81.89   12.90
  -6  12   4  118.79   14.40
   6  12  -4  114.69   14.30
  -6 -12   4   97.49   14.40
  -6 -12   4  130.09   14.20
   6 -12  -4   95.49   13.30
   6 -12  -4  113.59   15.00
  -4  12   2   54.79    9.70
   4  12  -2   60.69   11.60
   4  12  -2   59.69    5.70
   4 -12  -2   56.59   10.80
  -4 -12   2   51.69    9.10
   4 -12  -2   64.79    6.60
  -4 -12   2   66.09   11.90
   4 -12  -2   48.60   10.80
  -2  12   0   54.59   10.40
   2  12   0   56.39    7.70
   2  12   0   44.10    9.60
  -2  12   0   55.89    8.70
  -2 -12   0   61.39   11.50
   2 -12   0   44.10    7.10
   2 -12   0   37.40    9.70
  -2 -12   0   59.09    8.50
   0  12   2    3.00    6.50
   0  12  -2    3.50    5.00
   0  12  -2    8.10    6.70
   0  12   2   -0.70    6.30
   0 -12   2    0.10    6.40
   0 -12   2   11.60    5.80
   0 -12  -2    2.10    4.10
   0 -12  -2    4.70    7.20
   2  12  -4   34.80    9.00
  -2  12   4   49.20   10.20
   2  12  -4   54.69    6.20
  -2  12   4   44.20    9.60
   2 -12  -4   49.40    5.50
  -2 -12   4   38.40    8.50
   2 -12  -4   37.60   10.60
  -2 -12   4   24.60    8.90
  -4  12   6   58.39   11.30
   4  12  -6   38.90    9.50
  -4  12   6   26.00    8.50
   4 -12  -6   26.40    9.70
  -4 -12   6   19.40    8.90
  -4 -12   6   24.90    8.40
  -6  12   8   -8.80    8.20
   6  12  -8   -3.60    6.50
  -6 -12   8   -3.90    7.00
  -6 -12   8   -1.50    6.80
   6 -12  -8   -3.40    7.20
   6 -12  -8   -2.30    7.10
   8  12 -10  179.88   17.50
  -8  12  10  192.48   20.00
  -8 -12  10  195.98   17.90
   8 -12 -10  192.28   18.40
  -8 -12  10  180.48   20.30
   8 -12 -10  202.88   16.90
  10  12 -12   -6.60    7.40
  10  12 -12   -9.20    7.40
 -10  12  12    4.10   10.50
 -10 -12  12    6.80    8.60
  10 -12 -12    0.40    8.50
  10 -12 -12    8.30    7.50
  12  12 -14    9.00   10.00
  12  12 -14   -4.00    8.10
 -12  12  14   18.70   12.70
  12 -12 -14   17.60   10.50
 -12 -12  14   19.10   10.90
  12 -12 -14   18.50    8.70
  14  12 -16   -0.90    8.70
  14  12 -16   24.40   11.50
 -14  12  16   16.90   13.30
 -14 -12  16   -1.80    9.10
  14 -12 -16    2.40   10.50
  14 -12 -16    7.60    8.10
 -16  12  18   10.90   13.70
  16  12 -18    4.70   12.60
  16 -12 -18   22.30   10.00
 -16 -12  18    5.80   10.30
  16 -12 -18   13.00   12.40
  18  12 -20   12.00   14.00
 -18  12  20   -0.80   13.60
  18 -12 -20   -6.90   11.90
 -18 -12  20    2.30   10.90
  20  12 -22   15.70   13.20
 -20  12  22    7.10   15.50
 -20 -12  22    6.60   12.90
  20 -12 -22   11.00   13.80
  23  13 -21   22.90   13.90
 -23  13  21   20.70   17.30
  23 -13 -21   13.70   11.70
 -23 -13  21    5.80   12.60
 -21  13  19   53.59   19.20
  21  13 -19  101.29   19.50
  21 -13 -19   63.19   15.70
 -21 -13  19   71.69   18.30
  21 -13 -19   80.69   16.00
  19  13 -17   76.79   15.90
 -19  13  17   55.39   17.70
  19  13 -17   74.19   16.90
  19 -13 -17   78.49   15.10
 -19 -13  17   64.49   16.70
  19 -13 -17   88.09   16.70
 -17  13  15   61.69   17.70
  17  13 -15  119.99   19.50
  17  13 -15  120.39   18.40
  17 -13 -15  100.99   17.10
  17 -13 -15  123.79   17.70
 -17 -13  15  139.29   21.70
  15  13 -13   72.29   15.30
  15  13 -13   45.70   13.20
 -15  13  13   35.30   14.70
  15 -13 -13   61.79   12.80
 -15 -13  13   56.99   14.90
  15 -13 -13   35.80   11.30
  13  13 -11   41.30   12.30
 -13  13  11   53.29   14.70
  13  13 -11   43.20   12.50
  13 -13 -11   35.30   11.60
 -13 -13  11   43.60   12.90
  13 -13 -11   35.50   10.80
 -11  13   9  193.18   21.50
  11  13  -9  182.98   19.40
 -11 -13   9  209.88   20.20
  11 -13  -9  200.68   19.30
 -11 -13   9  182.48   20.20
  11 -13  -9  186.58   19.20
   9  13  -7   94.69   15.00
  -9  13   7   81.99   14.20
  -9 -13   7   88.19   14.00
   9 -13  -7   76.19   13.30
   9 -13  -7   71.89   13.60
  -9 -13   7   72.69   14.20
   7  13  -5   54.29   12.00
  -7  13   5   50.09   11.80
   7 -13  -5   80.99   13.70
  -7 -13   5   42.90   11.60
  -7 -13   5   54.19   11.10
   7 -13  -5   71.79   13.00
  -5  13   3  221.68   16.30
   5  13  -3  155.38   17.10
  -5 -13   3  217.08   16.20
  -5 -13   3  174.88   19.00
   5 -13  -3  187.78   17.60
   5 -13  -3  214.98   18.10
   3  13  -1  284.77   13.10
  -3  13   1  285.17   16.80
   3  13  -1  308.27   20.50
  -3  13   1  287.37   19.50
  -3 -13   1  291.57   21.20
  -3 -13   1  339.67   17.50
   3 -13  -1  335.77   21.90
   3 -13  -1  327.97   14.20
  -1  13  -1  399.66   22.50
   1  13   1  424.86   18.70
  -1  13  -1  441.36   18.60
   1  13   1  441.66   23.50
  -1 -13  -1  425.46   18.50
   1 -13   1  474.45   25.50
  -1 -13  -1  473.55   26.20
   1 -13   1  468.75   19.60
   1  13  -3  350.06   20.80
   1  13  -3  327.97   14.30
  -1  13   3  304.87   18.20
  -1  13   3  314.07   20.60
   1 -13  -3  342.97   14.10
  -1 -13   3  348.07   22.40
   1 -13  -3  330.27   23.20
  -1 -13   3  303.17   17.40
  -3  13   5  307.67   20.00
  -3  13   5  303.27   19.10
   3  13  -5  314.77   19.80
  -3 -13   5  278.27   18.30
   3 -13  -5  288.77   21.70
  -3 -13   5  281.57   21.10
   5  13  -7  153.68   16.60
  -5  13   7  142.49   16.60
  -5  13   7  157.28   17.10
  -5 -13   7  140.99   17.20
  -5 -13   7  167.28   15.80
   5 -13  -7  154.88   19.10
   7  13  -9  132.59   15.80
  -7  13   9  119.39   16.40
  -7 -13   9  110.49   15.40
  -7 -13   9  101.19   15.80
   7 -13  -9  131.09   16.60
   7 -13  -9  111.79   16.80
  -9  13  11  173.08   20.80
   9  13 -11  169.18   17.70
   9 -13 -11  170.48   20.60
   9 -13 -11  177.78   18.60
  -9 -13  11  166.78   19.00
  -9 -13  11  177.18   20.90
  11  13 -13  114.09   16.00
  11  13 -13  140.79   19.40
 -11  13  13  113.19   18.60
 -11 -13  13   91.99   16.10
  11 -13 -13   99.49   16.90
  11 -13 -13  113.09   15.40
 -13  13  15  137.69   21.10
  13  13 -15   85.59   15.20
  13  13 -15  102.09   18.70
  13 -13 -15   89.89   16.00
  13 -13 -15  104.39   15.60
 -13 -13  15   71.59   15.70
 -15  13  17   -1.80   13.00
  15  13 -17   14.10   12.50
  15 -13 -17   35.50   11.90
  15 -13 -17   24.40   12.00
 -15 -13  17   16.30   12.60
  17  13 -19  174.38   25.20
 -17  13  19  125.09   23.10
  17 -13 -19  153.28   20.20
  17 -13 -19  187.48   25.70
 -17 -13  19  162.68   24.20
 -19  13  21    6.50   15.20
  19  13 -21   29.50   13.90
  19 -13 -21    2.90   12.80
 -19 -13  21   21.20   13.90
  22  14 -20   30.40   15.00
 -22  14  20   -5.00   14.70
 -22 -14  20    4.60   11.80
  22 -14 -20   23.90   15.60
  22 -14 -20   12.00   11.90
 -20  14  18   10.50   15.50
  20  14 -18   33.60   14.80
 -20 -14  18   24.40   13.50
  20 -14 -18   34.20   13.20
  20 -14 -18   21.40   12.10
  18  14 -16   42.70   14.30
 -18  14  16   -1.20   13.70
  18  14 -16   40.00   13.70
 -18 -14  16   20.20   12.90
  18 -14 -16    6.40   10.40
  18 -14 -16   43.00   13.30
 -16  14  14  123.59   21.70
  16  14 -14  147.49   21.50
  16  14 -14  184.18   21.80
 -16 -14  14  134.79   21.60
  16 -14 -14  198.58   22.10
  16 -14 -14  134.59   19.30
 -14  14  12   35.10   13.70
  14  14 -12   61.19   15.00
  14  14 -12   44.40   13.30
  14 -14 -12   43.20   12.80
  14 -14 -12   41.70   12.70
 -14 -14  12   34.70   12.90
 -12  14  10   43.50   14.20
  12  14 -10   50.49   13.80
 -12 -14  10   56.29   13.90
  12 -14 -10   59.19   13.20
  12 -14 -10   66.59   14.00
 -12 -14  10   52.59   12.90
  10  14  -8   68.19   13.60
 -10  14   8   42.00   13.00
 -10 -14   8   46.40   12.30
  10 -14  -8   46.00   11.80
 -10 -14   8   68.89   14.40
  10 -14  -8   29.00   10.40
  -8  14   6   11.80    8.80
   8  14  -6   11.60    9.30
   8 -14  -6    1.00    7.70
   8 -14  -6   -0.50    7.60
  -8 -14   6    1.00    7.90
  -8 -14   6   -5.00    7.90
  -6  14   4  145.19   15.80
   6  14  -4  132.69   16.50
   6 -14  -4  195.18   20.20
  -6 -14   4  169.48   15.60
  -6 -14   4  146.99   18.60
   6 -14  -4  146.09   17.90
  -4  14   2  143.69   15.50
  -4  14   2  134.59   16.10
   4  14  -2  155.88   17.90
  -4 -14   2  152.18   14.80
  -4 -14   2  135.39   17.40
   4 -14  -2  134.39   17.90
  -2  14   0   48.90    9.30
   2  14   0   45.60    8.80
  -2  14   0   65.19   12.20
   2  14   0   43.30   11.20
   2 -14   0   46.20   11.50
   2 -14   0   45.60    7.70
  -2 -14   0   38.10    8.20
  -2 -14   0   56.29   12.60
   0  14  -2   -0.70    7.40
   0  14   2   -1.60    7.00
   0  14   2   -1.60    6.70
   0  14  -2   -1.90    5.30
   0 -14   2   10.00    6.10
   0 -14  -2   -0.40    7.80
   0 -14   2    3.90    7.50
   0 -14  -2    2.50    4.60
  -2  14   4   25.90    9.50
   2  14  -4   17.90    9.00
  -2  14   4   38.00   10.30
   2 -14  -4   26.90   10.50
  -2 -14   4   42.00    9.10
  -2 -14   4   50.69   12.20
  -4  14   6   10.60    9.30
   4  14  -6   10.10    8.00
  -4  14   6    6.30    7.90
  -4 -14   6    7.50    8.80
  -4 -14   6    5.10    7.30
   4 -14  -6    5.90    8.70
   6  14  -8    7.30    8.20
  -6  14   8   -2.20    8.90
  -6  14   8    4.80    7.40
  -6 -14   8    2.00    9.20
   6 -14  -8   -0.90    8.70
  -6 -14   8    4.40    7.90
  -8  14  10   14.70    8.90
   8  14 -10    8.90    8.80
  -8  14  10    8.80   11.40
  -8 -14  10   -1.80    8.00
  -8 -14  10   20.20   11.30
   8 -14 -10   27.50   11.30
  10  14 -12    4.30    9.90
  10  14 -12   28.60   11.20
 -10  14  12   18.60   12.70
 -10 -14  12   16.50   10.70
  10 -14 -12   26.90   11.80
  10 -14 -12   25.80   10.60
  12  14 -14   23.90   11.30
  12  14 -14   -5.30    9.30
 -12  14  14    3.90   12.10
 -12 -14  14   19.70   11.60
  12 -14 -14    8.70    9.60
  12 -14 -14    9.30   10.30
  14  14 -16   67.99   16.30
  14  14 -16   69.09   15.60
 -14  14  16   41.50   16.60
 -14 -14  16   50.79   15.00
  14 -14 -16   40.40   12.70
  14 -14 -16   36.70   13.00
 -16  14  18   25.50   16.80
  16  14 -18   14.80   13.70
 -16 -14  18   14.30   13.10
  16 -14 -18    3.20   10.50
  16 -14 -18   15.90   11.00
 -18  14  20   26.70   16.70
  18  14 -20   39.90   17.00
 -18 -14  20   19.60   14.80
  18 -14 -20   28.30   13.50
  21  15 -19   59.29   17.00
 -21  15  19   40.00   18.10
  21 -15 -19   54.79   15.40
  21 -15 -19   48.90   15.40
 -21 -15  19   11.80   13.30
  19  15 -17   58.49   16.20
 -19  15  17   85.99   21.80
  19  15 -17   76.39   20.20
 -19 -15  17   40.90   15.70
  19 -15 -17   51.39   15.10
  19 -15 -17   69.29   16.40
  17  15 -15   62.19   16.20
 -17  15  15   14.60   13.40
  17  15 -15   15.10   12.70
 -17 -15  15   20.50   14.10
  17 -15 -15   32.50   12.70
  17 -15 -15   28.80   12.40
  15  15 -13   25.80   13.40
 -15  15  13   23.80   14.40
  15  15 -13   50.89   15.40
  15 -15 -13   41.10   12.50
 -15 -15  13   33.30   14.00
  15 -15 -13   38.70   12.60
  13  15 -11  132.59   19.50
 -13  15  11  157.08   21.60
  13 -15 -11  104.69   17.60
 -13 -15  11   99.69   17.40
  13 -15 -11  129.39   18.20
 -13 -15  11  143.59   20.70
  11  15  -9  151.38   19.60
 -11  15   9  138.49   19.50
 -11 -15   9  154.48   20.10
 -11 -15   9  123.49   19.40
  11 -15  -9  178.68   20.60
  11 -15  -9  137.09   19.50
  -9  15   7   49.70   13.10
   9  15  -7   40.20   12.40
   9 -15  -7   35.90   11.90
  -9 -15   7   34.70   10.70
  -9 -15   7   26.80   10.80
   9 -15  -7   30.60   11.00
  -7  15   5  140.99   17.20
   7  15  -5  170.38   19.80
  -7 -15   5  148.59   19.70
   7 -15  -5  164.38   20.40
  -7 -15   5  152.48   17.00
   7 -15  -5  141.49   17.50
  -5  15   3  175.68   17.70
  -5  15   3  203.78   18.10
   5  15  -3  226.48   19.90
   5 -15  -3  165.58   19.80
  -5 -15   3  165.68   15.40
  -5 -15   3  149.09   19.60
   3  15  -1   21.60    9.60
  -3  15   1   19.20    8.70
  -3  15   1   18.70    9.40
  -3 -15   1    7.10    8.90
   3 -15  -1   19.70    9.60
  -3 -15   1    9.80    7.20
  -1  15  -1   93.39   14.80
   1  15   1   71.59   13.50
  -1  15  -1  109.39   12.30
   1 -15   1   80.79   15.10
  -1 -15  -1   83.99   14.60
   1 -15   1   98.29   11.50
  -1 -15  -1   81.09   10.20
  -1  15   3  110.69   15.80
  -1  15   3  102.49   13.30
   1  15  -3   96.79   14.50
   1 -15  -3  125.69   18.40
  -1 -15   3   98.59   15.90
  -1 -15   3  115.39   13.10
  -3  15   5  322.87   22.40
  -3  15   5  326.57   21.20
   3  15  -5  301.47   21.40
   3 -15  -5  329.67   24.70
  -3 -15   5  349.07   24.70
  -3 -15   5  306.77   19.90
   5  15  -7   62.19   12.80
  -5  15   7   57.49   12.40
  -5  15   7   65.09   13.50
  -5 -15   7   61.19   13.60
   5 -15  -7   36.40   12.00
  -5 -15   7   75.19   13.20
  -7  15   9  103.99   16.50
   7  15  -9   99.29   14.90
  -7  15   9   92.29   15.20
  -7 -15   9  106.39   15.90
  -7 -15   9   96.19   17.30
   7 -15  -9  116.49   18.50
  -9  15  11   45.60   11.60
  -9  15  11   41.00   13.90
   9  15 -11   61.49   13.10
  -9 -15  11   21.60   11.80
  -9 -15  11   47.20   13.80
   9 -15 -11   46.00   14.10
 -11  15  13   43.30   11.40
 -11  15  13   51.59   15.60
  11  15 -13   32.00   12.40
  11  15 -13   10.30   10.60
  11 -15 -13   11.40   11.10
 -11 -15  13   27.30   12.20
 -13  15  15  118.19   21.20
  13  15 -15   74.09   18.30
  13  15 -15   82.49   15.80
  13 -15 -15  122.09   18.70
 -13 -15  15   83.79   17.40
  13 -15 -15   77.09   17.20
  15  15 -17   13.70   13.40
 -15  15  17   13.10   15.20
  15 -15 -17   33.00   12.80
 -15 -15  17   18.10   13.10
  15 -15 -17   20.00   10.80
 -17  15  19   -6.80   13.90
  17  15 -19   40.00   15.70
  17 -15 -19   25.40   13.30
 -17 -15  19   12.70   12.70
 -19  15  21    0.00   15.80
  19  15 -21   44.70   16.50
 -19 -15  21   11.40   16.00
 -20  16  18   40.10   17.90
  20  16 -18   66.29   18.20
  20 -16 -18   49.70   15.10
 -20 -16  18   37.50   16.40
  20 -16 -18   54.29   15.20
  18  16 -16   68.09   17.10
  18  16 -16   85.49   19.00
 -18  16  16   46.70   18.40
 -18 -16  16   55.69   17.00
  18 -16 -16   70.89   16.30
  18 -16 -16   45.40   13.40
  16  16 -14  165.58   23.60
 -16  16  14  126.59   21.80
  16  16 -14  148.39   21.80
 -16 -16  14   86.89   19.10
  16 -16 -14  138.39   20.40
  16 -16 -14  101.89   17.80
  14  16 -12  131.69   20.20
 -14  16  12  143.69   22.60
  14  16 -12  213.28   25.90
 -14 -16  12   89.99   17.60
  14 -16 -12  199.68   22.90
  14 -16 -12  132.59   19.10
 -12  16  10  116.79   19.20
  12  16 -10  109.69   18.40
  12 -16 -10  100.89   17.20
 -12 -16  10  120.09   19.60
 -12 -16  10   86.29   17.30
  12 -16 -10   97.69   17.10
 -10  16   8  161.78   20.40
  10  16  -8  118.19   18.30
  10 -16  -8  140.29   19.60
 -10 -16   8  143.79   19.30
  10 -16  -8  187.68   21.70
 -10 -16   8  129.29   19.50
  -8  16   6  147.59   18.10
  -8  16   6  175.08   20.40
   8  16  -6  151.98   19.80
  -8 -16   6  153.08   20.40
  -8 -16   6  161.28   18.90
   8 -16  -6  190.38   22.90
   6  16  -4   80.19   14.80
  -6  16   4   73.29   12.60
  -6  16   4   55.69   13.30
  -6 -16   4   92.39   13.80
  -6 -16   4   56.19   13.80
   6 -16  -4   62.19   13.80
  -4  16   2  245.78   20.50
  -4  16   2  198.28   16.60
   4  16  -2  155.08   19.10
  -4 -16   2  190.28   16.10
  -4 -16   2  165.88   20.40
   4 -16  -2  173.58   21.00
  -2  16   0   83.29   14.00
   2  16   0  108.69   16.10
  -2 -16   0  110.39   17.70
  -2 -16   0  156.68   13.00
   2 -16   0  103.99   16.00
   0  16   2   68.29   13.80
   0  16  -2  103.79   15.60
   0 -16   2   85.69   15.40
   0 -16  -2   76.49   15.40
   0 -16   2   81.29   11.30
   2  16  -4   93.69   15.10
  -2  16   4   82.99   13.10
  -2  16   4   89.09   15.00
  -2 -16   4   71.89   11.60
  -2 -16   4   63.99   14.50
   2 -16  -4  116.49   18.60
   4  16  -6   70.59   13.60
  -4  16   6   39.30   11.60
  -4  16   6   35.70   11.00
   4 -16  -6   47.70   13.90
  -4 -16   6   34.10   11.90
  -4 -16   6   51.59   11.40
  -6  16   8  104.39   16.80
   6  16  -8  132.79   17.60
  -6  16   8   97.99   15.90
  -6 -16   8   90.59   16.60
   6 -16  -8   95.09   16.80
  -6 -16   8  110.29   16.20
  -8  16  10   57.39   14.80
   8  16 -10   76.79   15.00
  -8  16  10   62.89   13.60
  -8 -16  10   92.79   16.90
   8 -16 -10   60.19   15.30
  -8 -16  10   38.70   12.00
 -10  16  12   73.09   14.40
 -10  16  12   65.69   17.00
  10  16 -12   84.49   17.60
  10  16 -12   75.49   15.20
  10 -16 -12   65.89   15.10
 -10 -16  12   87.89   17.00
 -12  16  14   17.90    9.50
  12  16 -14    0.90   10.70
  12  16 -14   17.10   12.30
 -12  16  14   25.30   14.00
 -12 -16  14   12.60   12.00
  12 -16 -14   11.50   11.50
  14  16 -16   63.79   17.30
 -14  16  16   50.79   18.50
 -14  16  16   65.39   14.60
  14 -16 -16   45.60   15.00
 -14 -16  16   56.99   16.80
 -16  16  18   42.40   12.50
 -16  16  18   64.29   19.30
  16  16 -18   43.80   16.50
  16 -16 -18   54.59   16.20
 -16 -16  18    6.20   12.40
  18  16 -20   58.29   19.00
 -18  16  20   35.80   19.60
 -18 -16  20   67.99   19.40
  18 -16 -20   48.20   15.70
 -19  17  17   32.70   17.00
  19  17 -17   17.40   13.00
  19 -17 -17   -2.40   11.40
 -19 -17  17   15.70   13.60
  19 -17 -17    2.70   11.20
  17  17 -15   15.20   13.20
 -17  17  15   28.80   16.30
  17  17 -15    1.90   12.60
 -17 -17  15    1.40   11.30
  17 -17 -15    6.70   11.60
  17 -17 -15    2.30    9.30
  15  17 -13   62.39   16.80
  15  17 -13  102.49   20.00
 -15  17  13   66.59   18.50
  15 -17 -13   91.49   17.40
 -15 -17  13   50.99   15.90
  15 -17 -13   62.89   15.70
 -13  17  11   14.60   13.80
  13  17 -11   -6.60   11.80
 -13 -17  11    7.00   11.50
 -13 -17  11   16.50   11.60
  13 -17 -11   13.10   11.20
  13 -17 -11   17.20   10.80
 -11  17   9   74.69   16.70
  11  17  -9  112.69   18.80
  11 -17  -9   83.29   17.10
 -11 -17   9   63.69   16.20
 -11 -17   9   86.39   16.20
  11 -17  -9   75.09   16.20
  -9  17   7   30.20   12.80
  -9  17   7   38.80   12.30
   9  17  -7   69.49   15.80
  -9 -17   7   26.80   10.80
  -9 -17   7   43.20   15.40
   9 -17  -7   55.69   14.70
  -7  17   5   41.90   12.50
  -7  17   5   26.90   11.10
   7  17  -5   41.30   13.10
  -7 -17   5   20.40   11.80
   7 -17  -5   39.90   14.00
  -7 -17   5   20.70    9.70
   5  17  -3   41.20   12.60
  -5  17   3   43.10   11.80
  -5  17   3   59.09   11.90
  -5 -17   3   38.20   12.50
   5 -17  -3   27.90   12.10
  -5 -17   3   44.30   10.30
   3  17  -1   48.00   12.70
  -3  17   1   44.80   12.00
  -3 -17   1   35.60   11.10
  -3 -17   1   29.90   12.10
   3 -17  -1   23.80   10.60
  -1  17  -1   17.90   10.00
   1  17   1   11.80    9.10
   1 -17   1   19.50   11.00
  -1 -17  -1    9.20    9.80
  -1  17   3    5.20    9.20
   1  17  -3    6.20    8.70
  -1 -17   3    3.50    6.90
  -1 -17   3    0.80    8.40
   1 -17  -3    6.20    9.60
  -3  17   5   79.59   15.40
  -3  17   5   66.99   13.60
   3  17  -5   55.09   12.80
  -3 -17   5   71.99   15.60
  -3 -17   5   84.39   13.70
   3 -17  -5   96.09   17.50
  -5  17   7   -5.40    9.30
  -5  17   7   12.10    9.20
   5  17  -7    4.70    9.10
  -5 -17   7   10.40   10.50
  -5 -17   7    8.50    8.70
   5 -17  -7    1.80    9.30
  -7  17   9   20.90   12.60
  -7  17   9   25.10   11.00
   7  17  -9   17.90   10.80
   7 -17  -9   10.50    9.60
  -7 -17   9    7.90   11.10
  -7 -17   9   -7.30    8.00
  -9  17  11    3.60   12.40
  -9  17  11   27.90   10.90
   9  17 -11   18.70   12.60
  -9 -17  11   20.90   12.90
  -9 -17  11   23.00   12.00
   9 -17 -11   23.90   12.30
  11  17 -13   37.80   14.70
  11  17 -13   42.40   14.50
 -11  17  13   45.40   13.10
 -11  17  13   12.40   14.40
  11 -17 -13   27.20   13.30
 -11 -17  13   62.89   16.10
 -13  17  15    2.30    8.70
  13  17 -15   -7.10   10.40
  13  17 -15   15.00   12.20
 -13  17  15  -11.80   12.10
 -13 -17  15   -9.70    9.90
  13 -17 -15    4.60   12.00
 -15  17  17   52.69   19.20
  15  17 -17  113.79   21.60
 -15  17  17   84.69   16.30
 -15 -17  17   32.40   15.20
  15 -17 -17   63.29   16.80
 -17  17  19    8.20   16.50
  17  17 -19   12.90   13.90
 -17 -17  19   -0.70   11.80
  17 -17 -19   21.00   13.60
  18  18 -16    5.00   22.10
 -18  18  16   31.10   17.60
  18  18 -16   73.79   18.40
  18 -18 -16   25.30   14.00
  18 -18 -16    9.80   14.50
 -18 -18  16    7.90   14.40
  16  18 -14   83.49   19.10
  16  18 -14   81.79   19.10
 -16  18  14  118.99   22.80
  16 -18 -14   67.69   17.70
  16 -18 -14   60.29   15.60
 -16 -18  14   71.99   17.80
  14  18 -12   67.29   17.90
  14  18 -12   29.20   15.50
 -14  18  12   39.60   16.70
  14 -18 -12   24.90   11.80
 -14 -18  12   18.10   12.90
 -12  18  10   88.79   18.10
  12  18 -10   78.09   17.30
 -12  18  10  106.59   18.20
  12 -18 -10   99.19   18.00
 -12 -18  10   70.19   15.60
 -12 -18  10   89.89   19.00
 -10  18   8  139.79   20.60
  10  18  -8  151.78   21.00
 -10  18   8  122.19   19.10
 -10 -18   8  122.49   18.50
 -10 -18   8  128.29   20.90
  10 -18  -8  142.69   21.00
  -8  18   6  115.49   18.70
   8  18  -6  122.39   19.10
  -8  18   6  148.29   19.30
   8 -18  -6  124.99   19.20
  -8 -18   6  123.79   20.10
  -8 -18   6  127.39   17.70
  -6  18   4   83.29   14.90
  -6  18   4   87.99   16.30
   6  18  -4   96.79   17.40
  -6 -18   4   98.89   14.90
   6 -18  -4   97.29   17.70
  -6 -18   4   61.29   15.90
   4  18  -2   60.19   15.00
  -4  18   2   69.29   14.80
   4 -18  -2   46.30   14.00
  -4 -18   2   64.49   15.80
   2  18   0  143.99   19.30
  -2  18   0  141.49   18.90
  -2 -18   0  123.59   19.60
   2 -18   0  145.99   20.70
   0  18  -2   95.19   16.60
   0  18   2   63.49   14.70
   0 -18   2   80.49   16.90
   0 -18  -2   62.39   15.90
   2  18  -4  106.19   16.90
  -2  18   4  144.59   19.00
  -2 -18   4  144.59   21.30
   2 -18  -4   85.69   18.10
  -2 -18   4  144.69   20.30
  -4  18   6  188.18   22.60
   4  18  -6  181.28   21.90
  -4  18   6  131.89   21.20
  -4 -18   6  196.68   18.80
  -4 -18   6  128.39   21.40
   4 -18  -6  156.48   21.60
  -6  18   8   75.59   15.30
   6  18  -8  102.79   18.20
  -6  18   8   80.19   16.50
  -6 -18   8   82.49   15.50
   6 -18  -8   93.39   18.60
  -6 -18   8   44.60   14.70
  -8  18  10   69.89   17.40
  -8  18  10   25.60   11.40
   8  18 -10   77.69   16.90
  -8 -18  10   53.69   15.80
   8 -18 -10   46.30   14.80
  -8 -18  10   57.79   15.00
 -10  18  12  142.79   22.10
  10  18 -12  120.19   19.30
 -10  18  12  102.19   17.80
  10 -18 -12  102.99   19.90
 -10 -18  12   88.99   18.70
 -12  18  14   26.90   16.80
  12  18 -14   70.49   18.70
  12  18 -14   42.00   15.00
 -12  18  14   42.40   12.90
 -12 -18  14   39.60   14.60
  12 -18 -14    8.40   11.80
  14  18 -16  112.39   22.80
 -14  18  16   87.49   20.80
 -14  18  16   95.19   17.20
  14 -18 -16   81.69   18.90
 -14 -18  16   74.99   19.00
 -16 -18  18    4.60   12.30
  17  19 -15    4.00   14.80
 -17  19  15    1.50    9.00
  17  19 -15   19.60   13.80
 -17  19  15    1.20   14.50
 -17 -19  15   -2.40   12.60
  17 -19 -15   16.00   11.20
  15  19 -13  -16.70   11.70
 -15  19  13    8.50   10.10
  15  19 -13   12.30   12.30
 -15  19  13    8.20   14.20
  15 -19 -13    5.80   10.40
 -15 -19  13  -11.20   10.90
  13  19 -11   -7.80   11.60
 -13  19  11    1.10    9.40
 -13  19  11   -6.00   12.00
 -13 -19  11   -1.10   11.60
  13 -19 -11   -4.20    8.20
 -13 -19  11    1.70   10.60
 -11  19   9   11.20   12.00
  11  19  -9   30.00   14.90
 -11  19   9    9.70   12.50
 -11 -19   9   18.80   11.30
  11 -19  -9   15.80   11.90
 -11 -19   9    9.70   11.40
  -9  19   7    8.00   11.40
  -9  19   7    5.30    9.90
   9  19  -7   11.70   12.50
  -9 -19   7   18.40   11.10
   9 -19  -7   -9.50    9.50
  -9 -19   7    4.10   11.90
   7  19  -5   -8.70   10.10
  -7  19   5   14.10   10.90
  -7 -19   5   -3.10   10.00
  -7 -19   5    8.60    9.50
   7 -19  -5   15.00   11.40
   5  19  -3   13.30   10.30
  -5  19   3    3.50    9.40
  -5 -19   3   -2.40   10.30
   5 -19  -3   16.20   11.30
   3  19  -1   17.90   12.10
  -3  19   1   20.50   11.10
   3 -19  -1   23.50   12.10
  -3 -19   1   -6.20    9.10
   1  19   1    7.10   10.80
  -1  19  -1   -4.20    8.60
   1 -19   1    5.00   10.60
  -1 -19  -1   -5.10    9.70
   1  19  -3   15.20   11.00
  -1  19   3   10.60   11.00
   1 -19  -3    7.20   11.70
  -1 -19   3   11.50   12.10
  -3  19   5   45.60   13.40
   3  19  -5    3.90   11.00
   3 -19  -5   22.80   12.80
  -3 -19   5    9.70   11.80
   5  19  -7   25.00   12.60
  -5  19   7    5.20    9.60
  -5 -19   7   -5.90    8.10
  -5 -19   7    4.50   10.20
   5 -19  -7   -0.30   10.60
   7  19  -9   -7.20   10.80
  -7  19   9    7.10   12.30
  -7  19   9    2.40    9.20
  -7 -19   9   -0.10   11.00
  -7 -19   9    5.20   10.30
   7 -19  -9    3.40   11.50
  -9  19  11   -3.00   12.00
   9  19 -11   10.30   12.30
  -9  19  11   17.50   10.40
  -9 -19  11   -1.40    9.90
   9 -19 -11    3.50   10.50
  -9 -19  11   -2.80   12.20
  11  19 -13    2.50   12.10
  11  19 -13   -1.20   12.50
 -11  19  13   17.20   10.60
 -11  19  13   -6.50   12.90
 -11 -19  13    4.10   11.40
  11 -19 -13   -2.40   10.00
 -13  19  15   52.79   14.20
 -13  19  15   11.70   15.20
  13  19 -15  107.79   22.00
  13 -19 -15   27.20   14.30
 -13 -19  15   23.70   14.40
 -14  20  12   59.79   15.90
  14  20 -12   55.99   18.70
 -14  20  12   24.50   16.10
  14  20 -12   80.19   19.40
  14 -20 -12   62.29   17.30
 -14 -20  12   48.70   16.30
 -12  20  10   77.09   16.90
  12  20 -10   35.20   16.60
 -12  20  10   28.60   15.30
 -12 -20  10   16.60   14.50
 -12 -20  10   16.40   12.90
  12 -20 -10   47.00   14.70
 -10  20   8   22.00   16.00
  10  20  -8   28.90   14.10
 -10  20   8   40.30   13.80
  10 -20  -8   24.60   12.60
 -10 -20   8   21.50   14.00
 -10 -20   8   30.90   13.00
   8  20  -6   47.80   16.50
  -8  20   6   55.09   14.60
   8 -20  -6   41.30   15.20
  -8 -20   6   39.10   14.60
  -8 -20   6   17.10   12.30
  -6  20   4  109.19   19.40
   6  20  -4  110.29   20.30
  -6 -20   4   64.29   16.80
   6 -20  -4   79.19   17.90
  -4  20   2   60.39   15.10
   4  20  -2   53.59   15.80
  -4 -20   2   54.79   16.60
   4 -20  -2   36.80   14.50
  -2  20   0   93.19   17.80
   2  20   0   73.29   16.10
   2 -20   0   55.09   15.50
  -2 -20   0   57.49   16.60
   0  20   2  166.68   22.40
   0  20  -2  212.68   24.30
   0 -20  -2  165.38   23.70
   0 -20   2  185.18   24.50
  -2  20   4  145.59   21.10
   2  20  -4  138.39   20.70
  -2 -20   4  142.79   22.80
   2 -20  -4   89.99   19.50
  -4  20   6   67.09   15.90
   4  20  -6   38.40   14.20
  -4 -20   6   33.60   15.40
   4 -20  -6   45.10   15.20
   6  20  -8  121.09   20.60
  -6  20   8   85.39   17.10
   6 -20  -8   90.49   19.20
  -6 -20   8   90.29   19.10
  -6 -20   8   94.89   16.60
   8  20 -10   72.79   17.20
  -8  20  10   91.59   16.90
   8 -20 -10   90.59   19.50
  -8 -20  10   67.99   18.40
  -8 -20  10   81.09   17.00
 -10  20  12   43.20   16.40
  10  20 -12   35.80   15.00
 -10  20  12   58.19   15.50
  10  20 -12   38.20   15.90
  10 -20 -12   26.50   13.90
 -10 -20  12   47.60   15.90
 -12  20  14   84.09   16.60
 -12  20  14   39.70   17.60
  12  20 -14   69.79   18.90
 -12 -20  14   40.80   14.80
  12 -20 -14   50.99   16.10
 -13  21  11   33.30   13.00
 -13  21  11    9.40   14.40
  13  21 -11   11.40   14.60
 -13 -21  11   16.00   11.80
 -13 -21  11   -4.10   11.60
  13 -21 -11   16.50   12.70
 -11  21   9   11.20    9.90
  11  21  -9    2.40   14.00
 -11 -21   9    0.40   10.60
  11 -21  -9    0.00   10.20
 -11 -21   9    3.00   10.90
  -9  21   7   12.60   11.30
   9  21  -7   35.40   15.00
  -9 -21   7   24.90   14.80
   9 -21  -7    9.30   11.90
   7  21  -5    5.20   12.60
  -7  21   5   -1.60   10.10
  -7 -21   5   -8.30   10.40
   7 -21  -5   -1.30   10.20
  -5  21   3   18.60   12.40
   5  21  -3   17.40   13.00
  -5 -21   3   31.30   15.10
   5 -21  -3   30.80   13.20
   3  21  -1   13.80   12.30
  -3  21   1   21.90   12.00
   3 -21  -1   -2.30   10.60
  -3 -21   1    7.40   12.20
   1  21   1    4.50   11.50
  -1  21  -1   23.80   12.60
   1 -21   1   13.70   12.70
  -1 -21  -1    7.80   11.20
   1  21  -3    7.80   11.30
  -1  21   3   20.90   13.40
  -1 -21   3   21.20   13.80
   1 -21  -3    3.40   11.70
   3  21  -5    3.60   12.30
  -3  21   5    0.90   11.00
  -3 -21   5    4.40   12.20
   3 -21  -5   -0.10   11.60
  -5  21   7    4.10   11.10
   5  21  -7   -0.60   11.70
   5 -21  -7    4.00   13.00
  -5 -21   7  -14.00   10.60
  -7  21   9   -1.00   10.00
   7  21  -9    4.90   12.80
   7 -21  -9   -3.10   10.80
  -7 -21   9  -10.40   11.10
   9  21 -11   34.80   15.60
  -9  21  11   12.20   10.70
  -9 -21  11   32.30   16.10
  -9 -21  11   36.30   14.40
   9 -21 -11   12.20   13.00
  11  21 -13  -25.80   11.90
 -11  21  13   -1.40    9.70
  11  21 -13    8.30   13.60
 -11 -21  13    8.20   11.50
  11 -21 -13   10.80   13.10
  12  22 -10   44.50   18.00
 -12  22  10   65.39   15.90
  10  22  -8   93.89   21.20
 -10  22   8  139.59   22.40
 -10 -22   8   80.39   20.40
  10 -22  -8   90.89   19.90
  -8  22   6   54.99   16.00
   8  22  -6   39.70   16.30
   8 -22  -6   64.59   17.30
  -8 -22   6   45.10   16.10
  -6  22   4   69.69   17.00
   6  22  -4   58.89   17.80
  -6 -22   4   52.89   17.60
   6 -22  -4  103.29   20.50
  -4  22   2   67.39   17.20
   4  22  -2   39.70   16.50
  -4 -22   2   33.90   15.30
   4 -22  -2   47.80   15.80
   2  22   0  138.29   22.50
  -2  22   0   97.79   20.10
  -2 -22   0  109.89   21.90
   2 -22   0   82.09   19.40
   0  22   2   56.29   16.10
   0  22  -2   65.39   16.90
   0 -22  -2   47.80   16.50
   0 -22   2   51.69   16.40
  -2  22   4   66.79   16.20
   2  22  -4   31.30   14.90
  -2 -22   4   46.50   16.30
   2 -22  -4   34.50   15.20
  -4  22   6   87.39   19.80
   4  22  -6  121.49   21.00
  -4 -22   6   69.99   18.50
   4 -22  -6  110.19   21.90
   6  22  -8   48.50   16.60
  -6  22   8  141.99   22.60
  -6 -22   8   86.09   20.50
   6 -22  -8   46.60   16.80
   8  22 -10   48.80   16.80
  -8  22  10   61.69   17.00
   8 -22 -10   24.70   14.40
  -8 -22  10   23.80   16.00
  -9  23   7   40.10   14.20
   9  23  -7    9.60   15.60
   9 -23  -7   27.70   14.00
  -9 -23   7   17.90   14.50
  -7  23   5   15.60   12.90
   7  23  -5    3.20   12.90
   7 -23  -5  -12.00    9.30
  -7 -23   5  -11.50   11.30
   5  23  -3   16.20   13.60
  -5  23   3   -9.00   11.20
  -5 -23   3   14.50   13.30
   5 -23  -3   -0.50   10.40
  -3  23   1   18.70   13.90
   3  23  -1    0.70   12.10
   3 -23  -1   -1.80   10.10
  -3 -23   1   -0.20   13.30
  -1  23  -1   28.10   14.20
   1  23   1   18.10   13.60
  -1 -23  -1   23.60   14.60
   1 -23   1   -5.10   11.70
  -1  23   3    6.00   11.60
   1  23  -3   28.60   14.70
  -1 -23   3   16.20   13.80
   1 -23  -3   24.60   14.90
  -3  23   5   11.20   12.10
   3  23  -5   11.00   13.20
  -3 -23   5   -8.20   11.50
   3 -23  -5  -12.50    9.80
   5  23  -7    2.10   12.10
  -5  23   7    5.70   11.40
   5 -23  -7   -4.10   11.80
  -5 -23   7    7.30   11.80
  -4  24   2    7.00   12.20
   4  24  -2   11.30   14.80
   4 -24  -2   23.60   15.10
  -4 -24   2   -0.90   11.90
  -2  24   0   50.39   16.70
   2  24   0    9.40   13.70
  -2 -24   0   21.20   15.30
   2 -24   0   32.30   15.40
   0  24   2   72.59   18.40
   0  24  -2  135.39   24.20
   0 -24   2   76.69   19.20
   0 -24  -2   55.09   18.20
  26   0 -23  -24.40   14.90
  24   0 -21  -11.60    9.30
 -24   0  21    5.10   12.60
  22   0 -19    0.80    7.20
 -22   0  19  -12.70   10.00
  22   0 -19   -1.80    9.00
 -22   0  19    6.80    8.00
  20   0 -17   -4.70    5.80
 -20   0  17   10.10   10.50
 -20   0  17   -4.70    6.50
  20   0 -17   -6.90    7.70
  18   0 -15    5.50    6.80
 -18   0  15    5.10    9.70
 -18   0  15    1.90    6.80
  18   0 -15    3.60    6.90
  16   0 -13    8.80    7.20
 -16   0  13   -7.50    8.10
 -16   0  13   -2.50    6.00
  16   0 -13   -7.00    5.40
 -14   0  11   -6.80    6.60
  14   0 -11   -0.80    5.40
  14   0 -11    0.40    4.80
 -14   0  11   -1.70    5.50
  12   0  -9   -7.00    3.90
  12   0  -9   -1.50    4.40
 -12   0   9    7.10    5.30
 -12   0   9   -0.70    5.60
  10   0  -7   -4.10    4.00
 -10   0   7   -0.90    5.10
  10   0  -7    2.50    4.40
 -10   0   7   -8.70    5.10
  -8   0   5    4.40    4.30
  -8   0   5    4.80    4.60
   8   0  -5    7.00    4.20
   8   0  -5   -1.10    3.40
   6   0  -3    0.40    2.40
  -6   0   3   -6.00    2.90
   6   0  -3    0.20    3.30
  -6   0   3   -1.80    3.50
   4   0  -1    1.80    2.80
   4   0  -1   -5.10    2.70
   4   0  -1   -3.90    1.30
  -4   0   1   -6.90    2.80
  -2   0  -1    0.80    1.20
   2   0   1    1.10    1.30
   2   0   1    1.00    1.70
   2   0   1    1.70    1.60
  -2   0  -1    3.10    1.90
   0   0   3    2.80    2.80
   0   0  -3   -2.90    2.40
   0   0   3    3.10    2.60
   2   0  -5    0.70    1.50
   2   0  -5   -1.00    3.90
  -2   0   5    2.50    3.30
  -2   0   5    1.10    1.50
  -2   0   5    2.00    3.60
  -4   0   7    3.90    3.90
   4   0  -7    2.00    4.60
  -4   0   7   12.20    5.20
   4   0  -7    1.40    2.40
   6   0  -9    3.50    2.90
  -6   0   9   -3.20    5.20
   6   0  -9   -5.10    5.70
  -6   0   9    3.20    4.40
   8   0 -11    0.00    5.60
  -8   0  11    7.70    6.60
   8   0 -11   -2.70    2.70
  -8   0  11   -4.00    4.00
  10   0 -13    1.70    6.90
 -10   0  13    8.90    7.60
  10   0 -13   -2.40    3.20
 -10   0  13   -4.70    5.00
  12   0 -15    1.70    4.00
 -12   0  15   -4.30    8.20
  12   0 -15    8.70    8.50
 -12   0  15    1.20    5.70
  14   0 -17    2.00    4.70
 -14   0  17    1.60    6.20
  14   0 -17   -8.80    7.30
 -14   0  17  -10.60    8.50
  16   0 -19   -0.70    8.50
 -16   0  19    4.80    9.90
 -16   0  19    3.10    7.00
  18   0 -21    1.50   10.20
 -18   0  21   -6.60    7.10
 -18   0  21   -9.40    9.70
 -20   0  23   -8.60   11.00
 -20   0  23   12.70   12.50
  20   0 -23    0.10   12.10
  22   0 -25   -8.40   11.50
 -22   0  25  -17.80   11.70
 -25   1  22   92.79   20.30
  25   1 -22   78.19   17.70
  25  -1 -22   74.59   16.70
  23   1 -20  111.29   17.10
  23   1 -20  103.39   15.20
 -23   1  20   93.39   19.30
  23  -1 -20   98.99   17.10
 -23  -1  20  113.19   17.40
  23  -1 -20   87.39   14.20
 -23  -1  20   89.09   17.60
  21   1 -18  151.48   16.50
 -21   1  18  149.29   17.10
  21   1 -18  149.09   18.80
 -21   1  18  126.99   19.00
 -21  -1  18  126.99   17.10
 -21  -1  18  153.18   19.20
  21  -1 -18  153.38   17.00
  21  -1 -18  149.49   18.40
  19   1 -16  436.26   22.80
  19   1 -16  424.26   24.40
 -19   1  16  470.25   24.10
 -19   1  16  403.76   25.90
 -19  -1  16  443.56   25.10
  19  -1 -16  469.85   25.20
  19  -1 -16  432.26   22.80
 -19  -1  16  437.06   25.30
  17   1 -14  639.34   26.90
 -17   1  14  626.74   26.40
  17   1 -14  620.64   27.60
 -17   1  14  620.14   29.50
 -17  -1  14  613.54   28.00
  17  -1 -14  616.34   26.40
 -17  -1  14  622.54   28.00
  17  -1 -14  598.74   27.30
  15   1 -12 1038.90   35.40
 -15   1  12 1072.19   35.30
 -15   1  12 1059.69   37.40
  15   1 -12 1027.30   34.70
  15  -1 -12 1046.10   35.40
  15  -1 -12 1053.39   35.20
 -15  -1  12 1008.70   35.70
 -15  -1  12 1041.50   36.60
 -13   1  10  636.14   23.40
  13   1 -10  624.14   23.50
 -13   1  10  573.34   24.60
  13   1 -10  657.03   24.00
  13  -1 -10  588.74   23.10
  13  -1 -10  606.54   23.60
 -13  -1  10  622.04   24.80
 -13  -1  10  617.74   24.00
 -11   1   8  817.82   26.20
 -11   1   8  831.32   27.50
  11   1  -8  765.62   25.50
  11   1  -8  791.62   26.20
 -11  -1   8  800.82   27.50
 -11  -1   8  753.42   25.80
  11  -1  -8  849.02   27.00
  11  -1  -8  781.02   25.80
  -9   1   6 2366.16   59.39
   9   1  -6 2413.76   59.69
   9   1  -6 2367.26   59.19
  -9   1   6 2398.76   61.09
   9  -1  -6 2392.96   59.29
  -9  -1   6 2449.35   59.89
   9  -1  -6 2407.36   59.79
  -9  -1   6 2388.96   60.99
  -7   1   4 2280.77   57.19
   7   1  -4 2311.67   55.89
  -7   1   4 2342.97   55.79
   7   1  -4 2303.47   55.19
  -7  -1   4 2251.87   55.49
   7  -1  -4 2359.06   56.09
  -7  -1   4 2293.67   57.09
   7  -1  -4 2289.47   54.89
  -5   1   2 2440.66   56.79
   5   1  -2 2508.55   56.79
   5   1  -2 2332.07   55.49
   5   1  -2 2355.16   56.59
  -5   1   2 2416.16   57.89
   5  -1  -2 2424.96   56.59
  -5  -1   2 2364.36   57.99
   5  -1  -2 2458.55   55.39
  -3   1   0 1287.77   28.50
  -3   1   0 1276.87   30.30
   3   1   0 1192.98   29.80
   3   1   0 1222.68   29.70
   3  -1   0 1258.57   28.40
   3  -1   0 1281.77   31.00
   3  -1   0 1246.28   29.80
  -3  -1   0 1169.28   30.70
  -3  -1   0 1216.48   28.90
  -1   1  -2 3149.28   70.09
   1   1   2 3032.20   70.39
   1   1   2 3055.29   67.49
   1  -1   2 3071.49   67.19
  -1  -1  -2 3049.79   70.29
   1  -1   2 3057.49   70.29
   1  -1   2 3053.39   70.59
  -1  -1  -2 3031.00   70.19
  -1   1   4  632.74   18.00
   1   1  -4  622.94   18.90
  -1   1   4  662.53   19.40
   1   1  -4  657.13   14.70
   1  -1  -4  616.14   19.70
  -1  -1   4  633.34   18.80
  -1  -1   4  650.73   18.20
   1  -1  -4  633.04   15.60
   3   1  -6  618.04   15.20
  -3   1   6  583.54   18.00
  -3   1   6  596.34   19.60
   3   1  -6  616.94   20.10
  -3  -1   6  563.64   19.00
  -3  -1   6  578.04   18.50
   3  -1  -6  570.44   19.60
   3  -1  -6  603.24   15.70
  -5   1   8 1755.62   47.20
  -5   1   8 1788.82   45.30
   5   1  -8 1796.12   41.30
   5   1  -8 1753.02   47.50
   5  -1  -8 1665.73   47.20
  -5  -1   8 1748.53   46.50
   5  -1  -8 1684.53   41.60
  -5  -1   8 1757.02   45.90
  -7   1  10  578.64   20.50
   7   1 -10  589.84   17.60
  -7   1  10  556.74   22.40
   7   1 -10  599.94   23.10
   7  -1 -10  557.94   22.60
   7  -1 -10  552.04   17.70
  -7  -1  10  546.95   21.10
  -7  -1  10  547.85   21.50
  -9   1  12  641.64   26.10
   9   1 -12  609.74   20.00
  -9   1  12  620.44   23.20
   9   1 -12  605.04   25.50
  -9  -1  12  649.74   24.50
   9  -1 -12  619.74   20.30
   9  -1 -12  629.64   26.10
  -9  -1  12  628.94   24.50
 -11   1  14  259.47   18.30
  11   1 -14  242.98   12.50
  11   1 -14  254.77   17.80
 -11   1  14  240.48   15.00
  11  -1 -14  222.18   17.20
 -11  -1  14  237.78   17.50
  11  -1 -14  245.78   12.60
 -11  -1  14  224.88   15.90
  13   1 -16  232.88   19.20
 -13   1  16  249.48   19.70
  13   1 -16  224.48   13.00
 -13   1  16  210.78   15.60
 -13  -1  16  248.98   19.20
 -13  -1  16  224.68   17.10
  13  -1 -16  229.48   18.70
  13  -1 -16  223.78   13.30
 -15   1  18  128.79   14.80
  15   1 -18  114.89   17.10
 -15   1  18  100.99   16.20
 -15  -1  18  139.49   17.20
  15  -1 -18  127.59   18.00
 -15  -1  18  107.29   15.10
  17   1 -20  117.19   18.20
 -17   1  20   85.59   16.60
 -17   1  20  107.39   14.70
  17  -1 -20  123.59   19.40
 -17  -1  20   96.19   15.00
 -17  -1  20   97.49   16.90
  19   1 -22  153.78   21.40
 -19   1  22  146.59   21.70
  19  -1 -22  156.08   22.60
 -19  -1  22  151.08   21.10
 -19  -1  22  115.99   17.30
 -21   1  24   50.59   15.90
  21   1 -24   71.59   18.50
 -21  -1  24   49.10   17.50
 -21  -1  24   52.49   16.90
  21  -1 -24   26.90   15.40
  23   1 -26   26.90   15.80
 -23   1  26   17.70   15.00
  23  -1 -26   61.59   18.20
  26   2 -23  -14.50   11.20
 -26   2  23   -3.90   14.00
  24   2 -21   13.20   11.80
 -24   2  21   -1.70   12.30
 -24  -2  21    4.30    9.40
  24  -2 -21   -3.60   10.50
  22   2 -19   13.30    8.40
 -22   2  19   19.60   13.40
  22   2 -19    4.30   10.20
 -22  -2  19    9.50   11.60
 -22  -2  19    9.20    9.40
  22  -2 -19    7.90    9.70
  22  -2 -19   23.60    9.50
 -20   2  17   51.29   10.90
 -20   2  17   69.09   15.50
  20   2 -17  102.49   15.20
  20   2 -17   57.89   11.30
  20  -2 -17   55.39   12.70
 -20  -2  17   70.89   14.10
 -20  -2  17   46.70   31.40
  20  -2 -17   45.30   10.50
  18   2 -15   85.99   13.20
 -18   2  15  125.29   17.40
 -18   2  15  118.79   13.80
  18   2 -15   90.79   12.30
 -18  -2  15   84.19   13.60
  18  -2 -15  104.49   13.00
 -18  -2  15   92.09   13.80
  18  -2 -15  110.49   14.40
 -16   2  13   48.90   12.80
  16   2 -13   66.89   10.60
 -16   2  13   64.79    9.90
  16   2 -13   54.49   10.00
  16  -2 -13   56.09   10.20
 -16  -2  13   53.09   11.00
 -16  -2  13   66.99   11.30
  16  -2 -13   70.79   10.50
 -14   2  11  150.28   12.00
  14   2 -11  137.89   12.40
 -14   2  11  134.89   14.60
  14   2 -11  132.69   11.60
  14  -2 -11  151.38   12.70
 -14  -2  11  151.38   12.80
  14  -2 -11  133.89   11.40
 -14  -2  11  143.39   14.60
 -12   2   9    9.80    7.20
 -12   2   9   14.30    5.40
  12   2  -9   13.40    5.50
  12   2  -9   17.10    5.70
 -12  -2   9    9.40    5.60
 -12  -2   9    4.20    5.70
  12  -2  -9   13.50    5.40
  12  -2  -9   17.20    5.80
  10   2  -7   23.20    6.30
 -10   2   7   30.00    7.50
  10   2  -7   31.10    6.20
 -10   2   7   37.40    6.20
  10  -2  -7   21.30    5.30
  10  -2  -7   24.40    5.80
 -10  -2   7   24.70    6.20
 -10  -2   7   24.10    6.90
  -8   2   5  117.59    7.90
  -8   2   5   97.59    9.00
   8   2  -5  109.39    7.60
   8   2  -5  119.19    8.90
  -8  -2   5  103.79    9.60
   8  -2  -5   93.79    8.10
   8  -2  -5  128.49    8.20
  -8  -2   5   96.29    7.30
   6   2  -3  120.49    8.20
  -6   2   3  114.69    6.70
  -6   2   3  115.39    8.30
   6  -2  -3  112.69    6.60
  -6  -2   3  110.09    6.00
   6  -2  -3  110.49    7.50
  -6  -2   3  119.49    6.90
  -6  -2   3  124.89    8.60
  -4   2   1  274.37    9.40
   4   2  -1  264.17    9.10
  -4  -2   1  252.77    9.70
   4  -2  -1  269.97    8.70
   4  -2  -1  267.87   10.70
   4  -2  -1  255.47   10.00
   2   2   1   96.99    5.80
   2   2   1  109.49    6.50
   2  -2   1   79.69    5.10
   2  -2   1   82.59    4.90
   2  -2   1   89.39    5.60
  -2  -2  -1  110.69    6.90
   2  -2   1   96.39    5.50
  -2  -2  -1   99.49    6.20
   0   2  -3 1237.38   32.00
   0   2   3 1253.77   30.10
   0   2   3 1337.37   32.90
   0  -2   3 1201.58   29.20
   0  -2  -3 1270.57   32.80
   0  -2  -3 1281.27   31.20
   0  -2   3 1293.17   32.50
   0  -2   3 1247.18   31.20
  -2   2   5   42.00    4.50
   2   2  -5   51.79    3.90
  -2   2   5   49.60    6.10
   2   2  -5   40.70    5.70
  -2  -2   5   53.39    6.20
   2  -2  -5   52.09    4.50
   2  -2  -5   47.90    6.10
  -2  -2   5   46.70    5.20
   4   2  -7   14.00    5.10
  -4   2   7   15.40    4.00
  -4   2   7   16.20    6.40
   4   2  -7   12.90    3.30
   4  -2  -7   11.40    3.30
  -4  -2   7   20.00    4.80
   4  -2  -7   12.00    5.60
  -4  -2   7   10.40    4.70
  -6   2   9  395.46   18.50
   6   2  -9  370.36   12.90
  -6   2   9  366.56   14.60
   6   2  -9  361.96   17.40
   6  -2  -9  366.26   17.80
  -6  -2   9  357.56   16.70
  -6  -2   9  379.46   15.60
   6  -2  -9  369.16   13.50
   8   2 -11   89.59    7.40
  -8   2  11   94.59    9.10
  -8   2  11  101.89   12.20
   8   2 -11   87.89   10.50
  -8  -2  11   96.79   10.90
  -8  -2  11   79.29    9.70
   8  -2 -11   95.49    7.70
   8  -2 -11   90.99   11.20
 -10   2  13   51.19   11.20
  10   2 -13   47.00    9.90
  10   2 -13   54.39    7.00
 -10   2  13   43.70    8.00
  10  -2 -13   53.89    7.20
  10  -2 -13   47.30   10.10
 -10  -2  13   61.69   10.10
 -10  -2  13   53.69    9.80
 -12   2  15  111.79   12.40
 -12   2  15   97.89   14.70
  12   2 -15   91.99   13.80
  12   2 -15  103.89    9.50
  12  -2 -15  116.19   15.20
 -12  -2  15   82.99   12.30
  12  -2 -15   98.39   10.00
 -12  -2  15  108.99   13.80
 -14   2  17   31.40    8.80
  14   2 -17   24.80    6.40
 -14   2  17   37.90   11.90
  14   2 -17   33.00   10.70
  14  -2 -17   33.50   11.60
  14  -2 -17   28.70    6.80
 -14  -2  17   44.10   11.10
 -14  -2  17   26.90    9.60
 -16   2  19   75.09   12.00
 -16   2  19   45.50   13.70
  16   2 -19   49.00   13.00
 -16  -2  19   68.09   13.60
  16  -2 -19   42.80   13.20
 -16  -2  19   44.40   11.30
 -18   2  21    1.80   11.40
  18   2 -21   11.00   12.10
 -18  -2  21  -10.00    8.80
 -18  -2  21    3.10    8.50
  18  -2 -21    1.70   11.30
 -20   2  23   18.80   13.60
  20   2 -23   18.80   12.60
 -20  -2  23   19.40   10.70
  20  -2 -23   14.50   14.00
 -22   2  25   -4.50   12.50
  22   2 -25    0.20   12.80
 -22  -2  25   33.70   18.40
  22  -2 -25    7.10   13.40
 -27   3  24   47.50   18.90
 -25   3  22   67.19   18.50
  25   3 -22   79.69   17.80
 -25  -3  22   58.39   15.80
  25  -3 -22   64.59   17.30
  23   3 -20   35.90   12.80
 -23   3  20   49.80   16.90
  23  -3 -20   48.10   11.40
  23  -3 -20   55.29   14.00
 -23  -3  20   52.49   14.20
 -21   3  18  184.38   22.40
  21   3 -18  179.58   16.80
  21   3 -18  184.28   20.40
  21  -3 -18  221.48   18.30
 -21  -3  18  175.48   18.90
  21  -3 -18  220.28   20.10
 -21  -3  18  182.48   20.60
 -19   3  16   60.19   14.70
  19   3 -16   83.19   13.50
  19   3 -16   76.19   11.90
 -19   3  16   76.09   11.00
  19  -3 -16   94.69   14.10
 -19  -3  16   77.29   14.10
  19  -3 -16   93.89   13.30
 -19  -3  16   92.39   14.50
  17   3 -14  275.47   17.30
 -17   3  14  267.07   16.40
  17   3 -14  264.27   18.50
 -17   3  14  252.27   20.90
  17  -3 -14  273.37   18.80
 -17  -3  14  280.57   20.10
 -17  -3  14  236.98   18.10
  17  -3 -14  238.48   16.90
 -15   3  12  201.18   13.10
  15   3 -12  179.08   14.10
 -15   3  12  177.38   16.90
  15   3 -12  168.68   13.60
 -15  -3  12  201.48   14.90
  15  -3 -12  188.28   15.10
  15  -3 -12  170.48   14.00
 -15  -3  12  182.48   16.40
 -13   3  10  525.85   24.30
 -13   3  10  531.35   19.80
  13   3 -10  490.15   21.30
  13   3 -10  536.85   21.70
  13  -3 -10  518.65   21.90
 -13  -3  10  533.05   20.60
 -13  -3  10  510.75   23.50
  13  -3 -10  559.94   22.30
 -11   3   8  472.15   21.70
 -11   3   8  588.94   18.80
  11   3  -8  519.85   20.50
  11   3  -8  527.75   20.20
 -11  -3   8  516.75   18.80
  11  -3  -8  540.05   20.80
  11  -3  -8  558.94   20.50
 -11  -3   8  527.85   22.30
   9   3  -6 1109.19   32.50
   9   3  -6 1104.39   32.30
  -9   3   6 1148.09   34.40
  -9   3   6 1150.38   30.10
  -9  -3   6 1119.59   34.60
   9  -3  -6 1085.79   31.70
   9  -3  -6 1151.88   33.10
  -9  -3   6 1105.79   29.80
   7   3  -4  776.62   23.80
  -7   3   4  748.13   24.50
  -7   3   4  792.92   21.00
  -7  -3   4  753.42   24.80
   7  -3  -4  805.82   23.00
  -7  -3   4  786.62   23.30
  -7  -3   4  788.82   20.90
   7  -3  -4  778.52   24.00
  -5   3   2 2332.57   57.09
  -5   3   2 2322.17   53.69
   5   3  -2 2324.87   55.59
   5  -3  -2 2403.16   55.99
   5  -3  -2 2349.46   55.29
  -5  -3   2 2180.08   55.39
  -5  -3   2 2282.77   57.09
   3   3   0  218.08   11.20
   3   3   0  220.98    8.50
   3  -3   0  258.47    8.80
  -3  -3   0  244.38   10.40
   3  -3   0  265.57   10.10
   3  -3   0  241.88    9.30
  -3  -3   0  261.17   11.10
   3  -3   0  268.77   10.30
   1   3   2 2497.55   58.59
   1   3   2 2471.65   59.49
   1  -3   2 2570.14   59.89
   1  -3   2 2540.05   59.19
   1  -3   2 2508.65   57.79
  -1  -3  -2 2462.35   60.49
  -1  -3  -2 2525.05   58.79
   1  -3   2 2598.64   60.29
   1   3  -4   40.60    3.90
  -1   3   4   30.90    5.40
   1  -3  -4   27.30    5.10
  -1  -3   4   25.10    3.70
   1  -3  -4   32.10    4.10
  -1  -3   4   26.20    4.80
  -1  -3   4   25.50    4.80
   1  -3  -4   34.80    3.70
  -3   3   6  591.84   17.20
   3   3  -6  585.94   20.50
   3   3  -6  612.94   16.80
  -3   3   6  607.44   21.00
   3  -3  -6  590.84   17.70
  -3  -3   6  609.64   17.90
  -3  -3   6  576.24   20.30
   3  -3  -6  604.54   21.10
  -5   3   8 1127.49   30.40
   5   3  -8 1131.49   29.10
  -5   3   8 1100.59   34.70
   5   3  -8 1128.39   34.60
   5  -3  -8 1148.69   30.40
  -5  -3   8 1136.59   34.40
   5  -3  -8 1167.48   35.00
  -5  -3   8 1132.39   31.30
  -7   3  10 1083.99   35.10
   7   3 -10 1039.80   34.50
   7   3 -10 1044.00   28.60
  -7   3  10 1023.90   29.90
   7  -3 -10 1013.60   34.50
  -7  -3  10 1101.19   31.40
   7  -3 -10 1042.60   29.60
  -7  -3  10 1048.70   34.10
  -9   3  12   32.00    6.20
   9   3 -12   16.70    5.00
   9   3 -12   38.90    8.80
  -9   3  12   36.20    9.70
   9  -3 -12   16.50    7.90
   9  -3 -12   25.00    5.70
  -9  -3  12   26.90    7.60
  -9  -3  12   28.70    7.50
  11   3 -14  133.29   15.00
  11   3 -14  126.89   10.00
 -11   3  14  131.89   16.10
 -11   3  14  134.79   10.80
 -11  -3  14  152.88   16.10
  11  -3 -14  113.69    9.90
  11  -3 -14  115.69   14.60
 -11  -3  14  158.38   14.40
 -13   3  16  280.57   16.30
  13   3 -16  285.17   14.80
  13   3 -16  300.27   20.90
 -13   3  16  227.78   20.50
 -13  -3  16  258.57   17.90
  13  -3 -16  270.77   14.90
 -13  -3  16  274.67   19.50
  13  -3 -16  285.27   21.50
 -15   3  18  158.58   15.50
 -15   3  18  135.19   19.30
  15   3 -18  160.68   19.40
  15  -3 -18  166.58   13.40
 -15  -3  18  159.88   17.60
  15  -3 -18  184.58   20.20
 -15  -3  18  126.19   17.20
 -17   3  20   83.59   17.20
  17   3 -20   81.79   16.60
 -17  -3  20   86.29   15.10
 -17  -3  20   70.59   14.20
  17  -3 -20   65.89   15.70
 -19   3  22  191.28   24.70
  19   3 -22  259.47   27.70
  19  -3 -22  209.68   24.70
 -19  -3  22  227.58   24.70
  21   3 -24  113.79   19.90
 -21   3  24  103.39   21.10
 -21  -3  24  107.79   18.00
  21  -3 -24   92.19   19.80
  23   3 -26   61.39   17.90
 -23   3  26   53.09   17.80
  23  -3 -26   59.69   18.90
 -26   4  23    5.40   14.30
  26   4 -23    0.80   12.10
 -26  -4  23   10.20   11.70
  24   4 -21   97.99   17.90
 -24   4  21   50.69   18.10
  24  -4 -21  105.09   18.50
 -24  -4  21   87.09   17.10
  22   4 -19   72.09   15.00
  22   4 -19   59.79   12.30
 -22   4  19   81.59   18.10
  22  -4 -19   68.99   14.90
 -22  -4  19   52.09   14.80
  22  -4 -19   71.79   12.60
  20   4 -17   85.39   14.50
  20   4 -17   68.69   12.00
 -20   4  17   94.89   17.40
  20  -4 -17   90.09   14.50
  20  -4 -17  107.49   14.20
 -20  -4  17   93.49   16.40
 -18   4  15  116.69   12.40
 -18   4  15  105.99   17.30
  18   4 -15  127.09   15.70
  18   4 -15  116.19   13.90
 -18  -4  15  130.39   16.90
 -18  -4  15   94.39   13.40
  18  -4 -15  137.59   15.40
  18  -4 -15   94.29   14.00
 -16   4  13  429.26   25.80
  16   4 -13  449.56   22.00
  16   4 -13  431.16   22.40
 -16   4  13  429.76   19.40
 -16  -4  13  489.25   21.40
  16  -4 -13  443.06   22.80
  16  -4 -13  469.85   22.80
 -16  -4  13  439.86   24.70
 -14   4  11  180.68   11.40
 -14   4  11  167.78   16.10
  14   4 -11  160.18   13.10
  14   4 -11  172.38   13.30
 -14  -4  11  183.18   15.60
  14  -4 -11  181.98   13.50
  14  -4 -11  169.88   13.70
 -14  -4  11  166.78   12.20
  12   4  -9  221.28   14.30
 -12   4   9  254.07   17.10
  12   4  -9  262.07   14.70
 -12   4   9  269.87   12.20
 -12  -4   9  248.28   16.30
  12  -4  -9  247.98   14.40
  12  -4  -9  268.07   14.60
 -12  -4   9  232.68   12.30
 -10   4   7  372.36   18.40
  10   4  -7  399.46   17.10
 -10   4   7  400.56   13.80
  10   4  -7  395.76   16.60
 -10  -4   7  363.16   13.60
  10  -4  -7  386.26   16.40
 -10  -4   7  377.96   18.70
  10  -4  -7  410.06   17.60
  -8   4   5  144.59   11.70
   8   4  -5  128.99   10.20
  -8   4   5  148.59    7.60
  -8  -4   5  140.69   10.00
  -8  -4   5  145.39    6.90
  -8  -4   5  138.69   11.30
   8  -4  -5  138.09    9.70
   6   4  -3 1148.39   32.60
  -6   4   3 1238.68   34.00
  -6   4   3 1215.48   28.90
   6  -4  -3 1220.78   33.00
  -6  -4   3 1165.78   33.90
   6  -4  -3 1181.08   31.90
  -6  -4   3 1160.48   32.40
  -6  -4   3 1082.99   27.70
   4   4  -1  111.29    4.70
  -4   4   1  105.69    7.90
   4   4  -1  103.09    8.00
  -4  -4   1  109.69    8.10
   4  -4  -1  112.29    7.20
   4  -4  -1  116.79    8.00
  -4  -4   1  110.69    8.10
   2   4   1    5.80    3.80
   2   4   1    4.80    3.00
   2  -4   1    3.00    3.00
  -2  -4  -1    4.10    3.80
   2  -4   1    1.70    3.30
  -2  -4  -1   -3.60    2.90
   0   4   3  106.39    6.90
   0   4   3  126.99    8.10
   0  -4   3  122.89    8.20
   0  -4   3  127.99    6.60
   0  -4  -3  119.79    6.20
   0  -4  -3  118.79    8.70
   0  -4   3  121.79    8.00
   2   4  -5 1451.75   36.00
  -2   4   5 1461.25   39.50
   2  -4  -5 1465.45   35.20
   2  -4  -5 1403.86   36.90
  -2  -4   5 1501.65   39.70
   2  -4  -5 1440.36   40.00
  -2  -4   5 1442.16   36.00
  -2  -4   5 1476.35   39.90
  -4   4   7  234.28   13.80
   4   4  -7  226.98   10.20
  -4   4   7  226.48    9.10
   4   4  -7  235.78   13.10
  -4  -4   7  223.48   13.20
   4  -4  -7  218.48   13.20
   4  -4  -7  204.38   10.30
  -4  -4   7  224.88    9.90
   6   4  -9  523.95   22.10
  -6   4   9  592.14   23.90
  -6   4   9  594.64   18.20
   6   4  -9  579.14   18.50
   6  -4  -9  535.55   22.60
  -6  -4   9  574.64   22.90
  -6  -4   9  624.44   19.60
   6  -4  -9  573.34   19.30
  -8   4  11  361.26   20.20
   8   4 -11  365.06   14.60
   8   4 -11  384.96   19.50
  -8   4  11  358.26   14.50
   8  -4 -11  351.76   15.20
   8  -4 -11  397.06   19.80
  -8  -4  11  347.97   15.70
  -8  -4  11  359.56   19.00
  10   4 -13  259.47   13.50
 -10   4  13  277.27   19.80
  10   4 -13  263.87   17.90
 -10   4  13  260.17   13.20
  10  -4 -13  233.58   13.50
  10  -4 -13  235.08   18.00
 -10  -4  13  278.87   15.00
 -10  -4  13  285.87   18.20
  12   4 -15    6.30    5.50
  12   4 -15    1.40    7.80
 -12   4  15    3.40    9.60
 -12   4  15   13.70    5.70
 -12  -4  15    4.20    6.80
 -12  -4  15    2.00    7.40
  12  -4 -15    9.90    8.90
  12  -4 -15    5.30    4.90
 -14   4  17   58.19    9.20
 -14   4  17   51.49   14.20
  14   4 -17   80.99   10.20
  14   4 -17   71.09   13.90
  14  -4 -17   72.29   14.10
  14  -4 -17   67.19    9.70
 -14  -4  17   72.79   11.80
 -14  -4  17   83.89   14.20
  16   4 -19   48.10   13.60
 -16   4  19   52.19   14.80
 -16  -4  19   55.39   12.20
 -16  -4  19   46.80   12.70
  16  -4 -19   73.49   15.60
 -18   4  21   41.30   15.60
  18   4 -21   58.39   15.80
  18  -4 -21   36.30   14.10
 -18  -4  21   49.90   13.40
  20   4 -23   36.80   15.00
 -20   4  23   13.20   14.20
 -20  -4  23   43.50   14.00
  20  -4 -23   22.50   14.30
 -22   4  25   33.40   16.30
  22   4 -25   -5.50   12.60
  22  -4 -25   12.90   13.10
 -22  -4  25   25.40   11.80
 -27   5  24   -9.60   14.80
 -27  -5  24  -14.30    9.30
  25   5 -22  132.99   21.20
 -25   5  22   71.79   19.90
 -25  -5  22   93.49   19.30
  25  -5 -22  120.59   19.70
 -23   5  20   79.79   19.60
  23   5 -20  106.99   18.40
  23  -5 -20   93.79   15.00
  23  -5 -20  134.19   19.00
 -23  -5  20  101.89   18.80
  21   5 -18   39.10   10.80
  21   5 -18   48.20   13.00
 -21   5  18   40.30   15.10
  21  -5 -18   59.09   11.80
  21  -5 -18   43.30   13.00
 -21  -5  18   69.19   15.90
  19   5 -16   28.70   10.50
 -19   5  16   61.19   15.20
  19   5 -16   29.80    9.50
  19  -5 -16   30.10   10.20
  19  -5 -16   45.10   10.10
 -19  -5  16   60.79   13.60
  17   5 -14  106.89   13.40
  17   5 -14  122.09   14.90
 -17   5  14  129.29   17.80
 -17  -5  14  116.89   12.80
  17  -5 -14  108.19   14.50
  17  -5 -14  102.59   13.40
 -17  -5  14   95.29   15.30
  15   5 -12  526.25   23.40
  15   5 -12  418.06   22.20
 -15   5  12  457.45   25.60
 -15   5  12  422.66   17.60
 -15  -5  12  477.65   25.20
  15  -5 -12  448.56   22.40
 -15  -5  12  443.36   19.50
  15  -5 -12  478.45   23.00
 -13   5  10   29.20    5.40
  13   5 -10   20.20    7.10
  13   5 -10   20.70    7.20
 -13   5  10   16.50    9.10
  13  -5 -10   34.60    7.70
 -13  -5  10   24.30    6.50
  13  -5 -10   37.40    8.00
 -13  -5  10   11.60    8.00
  11   5  -8   73.89    9.50
 -11   5   8   67.99    6.40
 -11   5   8   49.60    9.60
  11   5  -8   62.19    8.60
 -11  -5   8   60.89    6.40
  11  -5  -8   78.19    9.50
  11  -5  -8   68.89    9.00
 -11  -5   8   66.29   10.00
   9   5  -6  889.21   28.40
  -9   5   6  880.21   22.80
   9  -5  -6  880.51   28.10
  -9  -5   6  895.81   22.80
   9  -5  -6  855.31   28.30
  -9  -5   6  833.62   29.70
  -9  -5   6  867.11   28.40
   7   5  -4  918.51   28.50
  -7   5   4  924.21   22.90
  -7   5   4  939.41   29.40
  -7  -5   4  884.61   29.20
  -7  -5   4  913.31   28.30
   7  -5  -4  936.61   27.80
  -5   5   2 1233.58   29.80
   5   5  -2 1230.28   34.20
  -5   5   2 1218.28   34.50
  -5  -5   2 1215.68   34.50
   5  -5  -2 1185.08   34.00
   5  -5  -2 1240.88   34.10
  -5  -5   2 1253.47   34.90
  -3   5   0 1649.83   42.00
   3   5   0 1610.24   42.10
   3   5   0 1655.33   39.00
  -3  -5   0 1618.74   41.90
   3  -5   0 1678.73   40.00
  -3  -5   0 1609.04   43.50
   3  -5   0 1608.74   42.10
   3  -5   0 1633.34   42.80
   1   5   2 1002.80   26.90
   1   5   2  970.40   27.70
  -1  -5  -2  992.10   26.10
   1  -5   2 1030.50   29.10
   1  -5   2  996.10   27.30
   1  -5   2  952.90   27.30
   1  -5   2  976.20   26.60
  -1  -5  -2  990.90   29.50
  -1   5   4  397.36   14.90
   1   5  -4  392.76   14.20
  -1   5   4  400.56   16.10
  -1  -5   4  411.66   15.70
   1  -5  -4  412.46   12.40
  -1  -5   4  437.96   16.70
  -1  -5   4  397.06   13.00
   1  -5  -4  396.06   16.80
  -3   5   6   20.50    7.00
   3   5  -6   18.10    4.90
  -3  -5   6   28.80    4.10
  -3  -5   6   24.00    6.00
  -3  -5   6   17.70    5.70
   3  -5  -6   23.70    6.40
   3  -5  -6   20.10    3.30
   3  -5  -6   16.90    4.90
  -5   5   8  137.09   13.50
   5   5  -8  123.99   11.00
  -5   5   8  139.99    6.90
   5   5  -8  115.89    8.90
   5  -5  -8  122.29   11.50
   5  -5  -8  140.79    9.40
  -5  -5   8  119.99    7.70
  -5  -5   8  155.88   11.70
  -7   5  10   10.90    3.60
   7   5 -10   -2.20    4.90
   7   5 -10   14.80    4.90
  -7   5  10   16.60    8.40
  -7  -5  10    1.60    3.90
  -7  -5  10   12.30    6.10
   7  -5 -10   14.90    6.70
   9   5 -12   95.59    9.50
   9   5 -12   79.89   11.90
  -9   5  12  103.79   14.70
  -9   5  12   95.79    8.00
  -9  -5  12   77.39   11.80
   9  -5 -12   74.79   11.80
  -9  -5  12  108.59   10.20
   9  -5 -12  102.69    9.60
 -11   5  14   41.20    6.80
  11   5 -14   48.30    8.20
 -11   5  14   31.90   11.30
  11   5 -14   40.50   10.80
  11  -5 -14   40.80    7.90
  11  -5 -14   38.40   10.80
 -11  -5  14   43.30    8.20
 -11  -5  14   33.30    9.50
  13   5 -16   41.40   10.50
  13   5 -16   71.69    9.50
 -13   5  16   53.49    8.70
 -13   5  16   45.20   12.80
  13  -5 -16   49.50   12.30
 -13  -5  16   43.60   11.20
 -13  -5  16   47.30    9.80
  13  -5 -16   71.09   10.10
 -15   5  18   87.19   16.60
  15   5 -18  117.39   17.60
  15  -5 -18  121.29   18.00
 -15  -5  18   79.79   14.40
  15  -5 -18  124.19   13.30
 -15  -5  18  105.39   13.30
 -17   5  20   49.70   15.90
  17   5 -20   71.59   15.90
 -17  -5  20   93.09   16.10
  17  -5 -20   71.29   15.80
 -19   5  22   35.60   16.00
  19   5 -22   52.89   16.20
  19  -5 -22   43.00   15.10
 -19  -5  22   21.40   11.80
  21   5 -24    4.50   13.20
 -21   5  24   18.50   15.20
 -21  -5  24   23.30   12.30
  21  -5 -24   -4.40   12.40
 -23   5  26   -8.90   13.20
  23   5 -26   10.90   14.00
  23  -5 -26   22.70   16.10
 -23  -5  26   20.60   12.60
  26   6 -23   23.60   14.30
 -26   6  23    7.70   16.10
 -26  -6  23    0.40   10.80
  24   6 -21   17.60   11.80
 -24   6  21  -17.50   12.90
  24  -6 -21    5.80   10.80
 -24  -6  21   15.00   11.10
 -22   6  19   39.40   15.90
  22   6 -19   82.19   15.60
  22   6 -19   56.69   12.50
 -22  -6  19   45.70   13.60
  22  -6 -19   51.39   11.90
  22  -6 -19   51.29   13.50
 -20   6  17  161.28   21.60
  20   6 -17  216.28   21.80
  20   6 -17  174.58   17.90
  20  -6 -17  171.48   18.30
  20  -6 -17  193.98   20.10
 -20  -6  17  188.18   22.60
 -18   6  15  166.58   21.30
  18   6 -15  241.38   19.00
  18   6 -15  199.98   16.90
  18  -6 -15  189.68   16.20
 -18  -6  15  163.88   19.90
  18  -6 -15  226.18   17.80
 -16   6  13  129.89   17.50
  16   6 -13  179.28   15.70
  16   6 -13  185.38   18.20
 -16  -6  13  183.38   18.60
 -16  -6  13  129.39   16.90
  16  -6 -13  152.18   14.10
  16  -6 -13  163.78   14.90
  14   6 -11   10.40    7.40
 -14   6  11   12.40    9.80
  14   6 -11   26.10    8.10
 -14   6  11   16.30    4.50
  14  -6 -11   19.50    7.80
  14  -6 -11    6.60    6.50
 -14  -6  11   12.70    5.60
 -14  -6  11    6.00    8.70
  12   6  -9  208.58   15.00
  12   6  -9  215.68   14.60
 -12   6   9  230.88   17.40
 -12   6   9  235.78    9.30
 -12  -6   9  210.28   10.10
  12  -6  -9  210.48   14.80
 -12  -6   9  237.18   17.00
  12  -6  -9  205.08   14.40
  10   6  -7  282.27   15.50
 -10   6   7  234.38   15.90
  10  -6  -7  235.78   13.90
 -10  -6   7  261.47    8.90
  10  -6  -7  244.58   14.70
 -10  -6   7  262.87   15.00
 -10  -6   7  237.08   15.90
  -8   6   5  576.04   23.10
   8   6  -5  592.14   22.60
  -8  -6   5  616.04   22.30
  -8  -6   5  565.04   23.20
   8  -6  -5  563.34   21.90
   8  -6  -5  575.34   21.60
  -6   6   3  247.08   14.30
   6   6  -3  274.07   14.40
  -6   6   3  295.87    8.80
   6  -6  -3  280.47   13.70
  -6  -6   3  251.97   13.70
  -6  -6   3  268.67   14.60
   6  -6  -3  254.37   13.60
   4   6  -1 2209.58   52.59
  -4   6   1 2333.87   58.09
   4   6  -1 2296.97   58.09
   4  -6  -1 2369.46   58.29
   4  -6  -1 2317.37   54.09
   4  -6  -1 2280.47   58.79
  -4  -6   1 2252.77   57.79
  -4  -6   1 2276.87   59.59
   2   6   1 1391.16   35.50
  -2   6  -1 1384.16   36.80
   2   6   1 1401.96   38.20
  -2  -6  -1 1387.16   36.60
  -2  -6  -1 1351.86   39.70
   2  -6   1 1391.16   39.20
   2  -6   1 1500.45   38.60
   2  -6   1 1438.96   36.40
   0   6  -3  500.55   17.50
   0   6   3  510.05   18.40
   0   6   3  509.75   18.00
   0  -6  -3  504.95   20.00
   0  -6   3  516.85   18.20
   0  -6  -3  515.65   15.50
   0  -6   3  494.85   16.00
   0  -6   3  521.25   19.50
   2   6  -5 1654.13   42.20
  -2   6   5 1677.03   45.00
  -2  -6   5 1608.94   44.50
   2  -6  -5 1552.64   45.60
   2  -6  -5 1630.94   38.60
  -2  -6   5 1588.84   45.30
  -2  -6   5 1639.34   40.10
   2  -6  -5 1615.64   42.90
  -4   6   7 1024.80   33.50
   4   6  -7 1031.00   29.60
  -4  -6   7 1037.90   27.40
  -4  -6   7 1003.60   33.00
   4  -6  -7 1077.09   34.30
   4  -6  -7 1040.60   31.00
  -4  -6   7 1006.30   33.50
   4  -6  -7 1035.70   25.40
  -6   6   9  601.34   25.50
   6   6  -9  610.74   24.80
   6   6  -9  605.14   20.90
  -6  -6   9  634.14   19.10
   6  -6  -9  580.84   24.70
   6  -6  -9  643.74   17.40
   6  -6  -9  602.54   22.00
  -6  -6   9  595.84   24.70
  -8   6  11  523.95   25.40
  -8   6  11  520.65   16.30
   8   6 -11  521.25   23.80
   8   6 -11  506.95   19.50
   8  -6 -11  483.15   20.20
  -8  -6  11  499.35   24.00
   8  -6 -11  523.65   24.70
  -8  -6  11  490.35   17.80
 -10   6  13  417.46   15.80
  10   6 -13  423.16   18.40
 -10   6  13  409.36   24.40
  10   6 -13  477.35   23.80
  10  -6 -13  418.66   19.10
 -10  -6  13  426.26   17.50
 -10  -6  13  413.46   23.00
  10  -6 -13  474.75   24.30
  12   6 -15  250.97   19.20
  12   6 -15  249.88   15.20
 -12   6  15  216.38   20.90
 -12  -6  15  228.08   14.20
  12  -6 -15  226.38   19.40
  12  -6 -15  220.28   14.80
 -12  -6  15  249.97   19.60
  14   6 -17  168.58   19.50
 -14   6  17  134.49   20.00
 -14  -6  17  135.39   17.90
  14  -6 -17  149.69   13.10
  14  -6 -17  147.29   18.60
  16   6 -19  127.69   18.70
 -16   6  19   93.69   18.60
 -16  -6  19  121.89   19.00
  16  -6 -19   70.19   15.60
  18   6 -21  101.79   19.50
 -18   6  21   71.39   18.10
  18  -6 -21  136.89   21.00
 -18  -6  21   99.09   17.90
  20   6 -23   40.00   15.00
 -20   6  23   16.40   14.60
 -20  -6  23   17.70   12.10
  20  -6 -23   31.30   14.70
 -22   6  25   72.49   20.30
  22   6 -25   99.59   20.70
 -22  -6  25   62.19   16.90
  22  -6 -25  116.89   21.20
 -25   7  22   -5.70   14.10
  25   7 -22   -1.80   11.40
  25  -7 -22   -3.60   15.60
 -25  -7  22    3.80   11.10
  23   7 -20   18.30   11.60
 -23   7  20  -23.90   11.40
 -23  -7  20   18.30   12.10
  23  -7 -20    1.40   10.00
  23  -7 -20   20.20   10.00
 -21   7  18   26.00   14.30
  21   7 -18   31.40   12.10
  21   7 -18    4.70    8.80
 -21  -7  18   20.40   11.90
  21  -7 -18   -1.50    8.40
  21  -7 -18   12.80    8.60
  19   7 -16   82.89   13.70
 -19   7  16   55.09   15.60
  19   7 -16   82.09   14.60
  19  -7 -16   78.49   14.20
  19  -7 -16   78.99   13.20
 -19  -7  16   59.79   14.40
  17   7 -14    9.10    8.30
  17   7 -14   24.20    9.50
 -17   7  14   21.20   11.70
  17  -7 -14   16.60    7.80
  17  -7 -14   14.00    8.50
 -17  -7  14   17.50   10.20
  15   7 -12   19.40    8.60
 -15   7  12   29.10   11.50
  15   7 -12   26.30    8.90
  15  -7 -12   17.00    8.30
 -15  -7  12   13.30   10.00
  15  -7 -12   16.50    7.40
  13   7 -10   12.10    7.40
 -13   7  10   -2.40    8.10
  13   7 -10   -0.40    5.40
 -13  -7  10   -3.50    3.40
  13  -7 -10   -2.70    5.60
  13  -7 -10    0.90    5.80
 -13  -7  10    1.40    7.10
  11   7  -8  439.46   20.80
  11   7  -8  466.45   20.80
 -11   7   8  433.36   22.90
 -11  -7   8  443.86   22.60
  11  -7  -8  422.66   20.10
  11  -7  -8  455.35   21.00
  -9   7   6   66.29   10.40
   9   7  -6   57.39    9.30
   9  -7  -6   70.59    9.40
  -9  -7   6   78.59   10.60
  -9  -7   6   59.39    9.20
   9  -7  -6   77.69   10.00
   7   7  -4  159.78   12.60
  -7   7   4  163.78   12.70
  -7  -7   4  165.58   12.10
   7  -7  -4  149.99   11.70
  -7  -7   4  192.38   13.00
   7  -7  -4  149.19   11.90
  -5   7   2    4.30    5.10
   5  -7  -2    8.90    5.10
   5  -7  -2   10.10    4.90
   3   7   0  762.22   25.60
  -3   7   0  769.42   24.10
   3   7   0  789.42   21.30
   3  -7   0  760.72   22.00
  -3  -7   0  772.72   24.30
   3  -7   0  758.52   26.10
  -3  -7   0  742.53   26.70
   3  -7   0  785.62   25.70
  -1   7  -2  462.85   16.00
   1   7   2  484.95   16.90
   1   7   2  448.56   18.30
   1  -7   2  475.75   17.10
  -1  -7  -2  465.55   16.10
   1  -7   2  455.05   18.30
   1  -7   2  524.45   20.10
  -1  -7  -2  472.35   20.30
   1   7  -4  671.53   22.30
  -1   7   4  701.93   23.40
  -1   7   4  677.33   23.20
  -1  -7   4  695.33   23.40
  -1  -7   4  647.84   24.60
   1  -7  -4  703.73   19.10
  -1  -7   4  644.44   19.60
   1  -7  -4  663.23   25.30
   3   7  -6  286.97   13.70
  -3   7   6  307.57   16.10
   3  -7  -6  310.27   14.90
  -3  -7   6  296.87   16.20
  -3  -7   6  309.87   16.00
   3  -7  -6  306.27   16.60
  -3  -7   6  309.47   11.10
   5   7  -8  417.96   17.60
  -5   7   8  434.76   21.00
   5  -7  -8  425.56   20.90
  -5  -7   8  421.36   20.50
  -5  -7   8  447.96   20.60
   5  -7  -8  448.36   19.00
  -5  -7   8  453.15   14.40
   7   7 -10  144.99   15.20
   7   7 -10  134.69   11.20
  -7   7  10  144.19   15.30
  -7  -7  10  128.89   13.90
  -7  -7  10  137.59    8.10
   7  -7 -10  122.69   11.00
   7  -7 -10  130.49   14.00
   9   7 -12  278.77   15.40
   9   7 -12  279.27   18.70
  -9   7  12  272.87   20.50
   9  -7 -12  286.07   16.20
   9  -7 -12  301.37   19.60
  -9  -7  12  264.67   18.60
  -9  -7  12  274.67   12.70
  11   7 -14  111.69   12.00
  11   7 -14   52.89   11.30
 -11   7  14   69.69   14.50
 -11  -7  14   79.89    9.10
  11  -7 -14   75.79   10.80
 -11  -7  14   57.19   12.00
  11  -7 -14   75.19   13.10
  13   7 -16  149.59   18.10
  13   7 -16  157.38   13.60
 -13   7  16  141.99   19.90
 -13  -7  16  175.58   20.10
  13  -7 -16  139.69   17.70
  13  -7 -16  126.79   13.80
  15   7 -18   47.80   13.00
 -15   7  18   50.39   14.60
  15  -7 -18   48.30   13.40
 -15  -7  18   31.10   11.70
  15  -7 -18   46.30    9.20
  17   7 -20   -9.50   10.00
 -17   7  20    0.50   11.90
  17  -7 -20  -16.50    8.30
 -17  -7  20   -1.90    8.70
 -19   7  22   -6.20   11.70
  19   7 -22   20.20   13.30
  19  -7 -22    2.60   11.10
 -19  -7  22   -8.10    8.70
  21   7 -24   37.90   15.40
 -21   7  24   39.30   17.20
  21  -7 -24   63.89   17.60
 -21  -7  24   39.80   14.80
 -26   8  23   82.99   22.60
  26   8 -23  148.19   25.80
 -26  -8  23   98.89   20.30
  24   8 -21  113.59   19.20
 -24   8  21   59.19   18.90
  24  -8 -21   87.49   17.30
 -24  -8  21   95.79   19.90
 -22   8  19  110.09   21.60
  22   8 -19   90.69   16.00
  22   8 -19   87.39   16.60
  22  -8 -19   71.29   14.10
  22  -8 -19   91.79   16.40
 -22  -8  19   87.09   18.10
  20   8 -17  110.29   17.30
  20   8 -17  121.99   16.10
 -20   8  17   67.89   17.40
  20  -8 -17  136.19   17.70
 -20  -8  17  110.59   18.50
  20  -8 -17   91.69   15.80
  18   8 -15  172.78   18.30
 -18   8  15  144.69   21.10
  18   8 -15  162.48   19.20
  18  -8 -15  184.28   18.90
  18  -8 -15  172.78   18.60
 -18  -8  15  127.59   18.20
  16   8 -13  158.18   17.40
 -16   8  13  118.09   17.80
  16   8 -13  142.29   15.80
 -16  -8  13   96.29   15.40
  16  -8 -13  121.19   15.00
  16  -8 -13  132.59   15.70
 -14   8  11  448.26   26.10
  14   8 -11  440.26   23.20
  14   8 -11  420.16   23.00
  14  -8 -11  422.06   22.70
  14  -8 -11  410.26   21.90
 -14  -8  11  435.26   25.60
 -12   8   9  343.37   21.30
  12   8  -9  339.87   19.30
  12   8  -9  270.17   18.40
  12  -8  -9  299.57   18.10
  12  -8  -9  315.47   18.60
 -12  -8   9  310.07   20.30
  10   8  -7   28.60    8.40
 -10   8   7   44.90   10.30
 -10  -8   7   35.40    8.80
  10  -8  -7   30.30    7.60
  10  -8  -7   38.50    8.30
 -10  -8   7   15.50    8.20
   8   8  -5  943.31   31.80
  -8   8   5  934.21   32.50
   8  -8  -5  976.60   32.30
  -8  -8   5  890.41   32.10
  -8  -8   5  911.41   32.30
   8  -8  -5  898.51   31.70
   6   8  -3 1802.62   51.29
  -6   8   3 1905.71   51.79
   6  -8  -3 1824.52   51.29
   6  -8  -3 1888.71   52.59
  -6  -8   3 1775.02   52.69
  -6  -8   3 1908.91   52.09
   4   8  -1 1113.79   27.50
   4   8  -1 1041.70   33.70
  -4   8   1 1091.29   32.80
  -4  -8   1 1038.50   35.30
   4  -8  -1 1112.69   28.80
   4  -8  -1 1151.08   35.60
   4  -8  -1 1042.10   33.90
  -4  -8   1 1102.49   32.90
   2   8   1  361.96   17.20
  -2   8  -1  363.46   14.80
   2   8   1  376.06   13.90
   2  -8   1  368.26   17.00
   2  -8   1  378.76   14.50
  -2  -8  -1  347.37   18.10
  -2  -8  -1  385.86   15.10
   2  -8   1  356.86   17.80
   0   8  -3  909.41   26.20
   0   8   3  925.31   29.90
   0   8   3  931.01   28.70
   0   8  -3  937.41   29.40
   0  -8   3  945.61   31.90
   0  -8  -3  929.61   32.30
   0  -8   3  940.31   28.90
   0  -8  -3  946.41   25.90
  -2   8   5  171.78   13.00
  -2   8   5  175.68   12.10
   2   8  -5  176.78   11.60
   2  -8  -5  174.78   13.60
  -2  -8   5  176.08    8.40
  -2  -8   5  164.18   11.90
  -2  -8   5  166.08   12.90
   2  -8  -5  171.68    7.40
  -4   8   7  418.26   20.20
   4   8  -7  446.36   18.50
  -4  -8   7  438.26   13.70
   4  -8  -7  413.36   21.00
  -4  -8   7  396.16   20.50
   4  -8  -7  427.96   19.30
  -4  -8   7  434.66   20.30
   6   8  -9  221.08   14.00
  -6   8   9  215.18   17.30
  -6  -8   9  214.08    9.30
   6  -8  -9  210.68   15.90
  -6  -8   9  212.08   15.60
  -6  -8   9  227.28   16.10
   6  -8  -9  212.68   14.40
   8   8 -11  448.26   23.30
  -8   8  11  434.06   24.50
   8   8 -11  427.26   19.30
  -8  -8  11  452.65   23.80
  -8  -8  11  418.76   15.00
   8  -8 -11  404.96   20.00
   8  -8 -11  419.36   23.00
  10   8 -13  149.29   13.50
 -10   8  13  163.18   18.60
  10   8 -13  149.39   17.50
  10  -8 -13  175.98   14.40
 -10  -8  13  213.78   17.90
  10  -8 -13  165.38   18.20
  12   8 -15  130.79   17.50
  12   8 -15  139.69   13.70
 -12   8  15  145.29   18.80
  12  -8 -15  161.68   19.40
  12  -8 -15  153.48   15.00
 -12  -8  15  158.38   18.90
  14   8 -17  169.18   20.60
 -14   8  17  134.99   20.50
  14  -8 -17  160.08   20.40
  14  -8 -17  167.68   14.80
 -14  -8  17  119.69   17.80
  16   8 -19  208.18   23.70
 -16   8  19  152.98   22.10
  16  -8 -19  251.77   23.50
 -16  -8  19  168.68   21.50
 -18   8  21  145.59   23.00
  18   8 -21  150.68   22.20
  18  -8 -21  139.89   21.50
 -18  -8  21  119.09   19.90
 -20   8  23    0.40   14.50
  20   8 -23   42.70   15.50
  20  -8 -23   40.50   15.80
 -20  -8  23   44.20   14.40
  22   8 -25   20.20   14.80
 -22   8  25    0.00   16.20
 -22  -8  25   35.90   14.30
  22  -8 -25    7.10   13.50
 -25   9  22    0.40   16.40
  25   9 -22   -0.60   11.40
 -25  -9  22   32.20   14.10
  23   9 -20   36.90   14.40
 -23   9  20   23.20   16.30
 -23  -9  20   53.79   15.60
  23  -9 -20   34.40   13.50
  23  -9 -20   36.60   11.70
  21   9 -18    1.50    8.90
 -21   9  18  -14.70   11.20
  21   9 -18   14.10   11.00
 -21  -9  18    4.10   10.60
  21  -9 -18   -1.80    9.00
  21  -9 -18   -4.90    7.20
  19   9 -16   12.60    9.50
 -19   9  16    5.30   12.30
  19   9 -16    5.60    9.30
 -19  -9  16   26.60   12.40
  19  -9 -16    8.20    8.50
  19  -9 -16    4.50    8.60
  17   9 -14    2.80    7.60
 -17   9  14    3.70   10.70
  17   9 -14   -9.00    7.50
 -17  -9  14   -9.80    7.70
  17  -9 -14   -5.60    6.80
  17  -9 -14    4.70    8.20
  15   9 -12  117.99   15.30
 -15   9  12   90.59   16.60
  15   9 -12  106.79   14.70
 -15  -9  12   98.49   16.00
  15  -9 -12  109.79   14.60
  15  -9 -12  100.39   14.30
  13   9 -10   -3.60    6.50
 -13   9  10    7.20    9.90
  13   9 -10    3.40    8.10
 -13  -9  10   12.70    8.40
  13  -9 -10    4.70    6.90
  13  -9 -10   -2.20    5.80
  11   9  -8   81.89   12.00
 -11   9   8   45.00   11.10
 -11  -9   8   61.99   11.40
  11  -9  -8   76.09   11.50
  11  -9  -8   63.19   11.00
 -11  -9   8   97.29   13.90
   9   9  -6   69.69   10.90
  -9   9   6   60.19   10.80
   9  -9  -6   63.49   10.60
  -9  -9   6   81.19   11.50
  -9  -9   6   72.09   11.30
   9  -9  -6   79.39   10.80
  -7   9   4   10.10    7.20
   7   9  -4    6.00    6.70
  -7  -9   4   22.70    7.50
  -7  -9   4   14.20    6.80
   7  -9  -4   20.50    6.70
   7  -9  -4   29.80    7.50
   5   9  -2    0.80    5.70
  -5   9   2   -0.80    5.20
  -5  -9   2   -2.40    5.30
   5  -9  -2    2.00    5.10
  -5  -9   2    0.30    5.60
   5  -9  -2   -0.80    2.70
   5  -9  -2   -2.00    4.90
  -3   9   0   -4.40    4.00
   3   9   0    0.90    5.20
   3   9   0   -1.60    3.60
  -3  -9   0   -0.30    4.60
   3  -9   0    5.40    5.10
   3  -9   0    2.80    3.30
  -3  -9   0   -7.70    4.90
   3  -9   0   -1.90    4.70
   1   9   2   31.80    6.40
  -1   9  -2   22.00    6.00
   1   9   2   19.10    6.20
  -1   9  -2   24.70    5.30
  -1  -9  -2   17.20    7.20
   1  -9   2   38.60    8.40
  -1  -9  -2   25.50    5.50
   1  -9   2   30.10    5.80
   1   9  -4   60.79    5.90
   1   9  -4   62.79    8.70
  -1   9   4   72.59    9.50
  -1   9   4   81.19   10.00
   1  -9  -4   73.99    6.30
   1  -9  -4   60.59   10.20
  -1  -9   4   71.39    9.00
  -1  -9   4   90.29   11.40
  -3   9   6   36.50    8.60
  -3   9   6   39.40    7.60
   3   9  -6   27.90    6.70
  -3  -9   6   37.00    7.70
  -3  -9   6   37.80    4.50
   3  -9  -6   34.00    8.50
  -3  -9   6   34.00    8.20
  -5   9   8   16.70    9.00
   5   9  -8   18.80    6.60
   5  -9  -8   54.39   10.80
   5  -9  -8   38.80    8.40
  -5  -9   8   42.70    9.60
  -5  -9   8   37.70    8.70
  -5  -9   8   38.40    4.40
  -7   9  10   41.50   11.60
   7   9 -10   27.80    8.00
   7   9 -10   22.70    8.10
  -7  -9  10   25.40    4.10
  -7  -9  10   28.90    9.40
   7  -9 -10   25.30    9.30
   7  -9 -10   28.70    8.10
  -9   9  12   32.40   11.90
   9   9 -12   31.70    8.60
   9   9 -12   22.50    8.80
   9  -9 -12   33.10    8.70
  -9  -9  12   50.29   10.60
   9  -9 -12   37.60   10.40
  11   9 -14    1.10    7.70
 -11   9  14   12.50   10.90
  11   9 -14   -5.60    6.40
  11  -9 -14    6.30    7.10
 -11  -9  14    3.70    7.70
  11  -9 -14    1.00    7.90
  13   9 -16   24.60    8.60
 -13   9  16   13.10   11.60
  13   9 -16   18.50   10.30
  13  -9 -16   18.00   10.20
 -13  -9  16   17.10    9.90
  13  -9 -16    3.30    6.50
  15   9 -18    2.70   10.40
 -15   9  18    6.40   12.30
  15  -9 -18   -6.50    8.60
 -15  -9  18  -11.20    7.10
  15  -9 -18    4.80    6.70
 -17   9  20   15.40   14.00
  17   9 -20   -8.80    9.70
  17  -9 -20    4.60   11.70
 -17  -9  20    8.60   10.30
  19   9 -22   23.60   13.80
 -19   9  22    3.40   14.80
  19  -9 -22   10.80   13.50
 -19  -9  22    4.20   11.00
  21   9 -24   14.20   13.50
 -21   9  24   21.70   16.30
  21  -9 -24    1.40   12.40
 -21  -9  24   -2.40   10.00
 -24  10  21   33.40   17.70
  24  10 -21   63.09   15.90
 -24 -10  21   26.70   14.10
  24 -10 -21   24.10   15.20
 -22  10  19   78.69   19.80
  22  10 -19  168.08   22.10
 -22 -10  19   90.89   19.60
  22 -10 -19  116.79   17.40
  22 -10 -19  129.09   19.70
 -20  10  17  204.08   26.10
  20  10 -17  220.18   24.20
  20  10 -17  223.28   22.30
 -20 -10  17  121.29   20.00
  20 -10 -17  147.19   20.00
  20 -10 -17  170.78   19.70
  18  10 -15  107.69   16.40
  18  10 -15  172.68   20.40
 -18  10  15  204.98   25.20
 -18 -10  15  159.08   21.00
  18 -10 -15  188.68   20.80
  18 -10 -15  156.08   18.30
 -16  10  13  142.49   20.20
  16  10 -13  152.98   17.40
  16  10 -13  198.68   21.00
  16 -10 -13  157.98   18.00
 -16 -10  13  162.68   19.60
  16 -10 -13  152.28   17.40
  14  10 -11  236.58   19.60
 -14  10  11  275.47   22.10
  14  10 -11  235.38   19.40
 -14 -10  11  261.57   21.40
  14 -10 -11  228.98   18.40
  14 -10 -11  274.07   19.80
 -12  10   9  604.14   29.80
  12  10  -9  572.14   27.50
  12 -10  -9  601.54   27.60
 -12 -10   9  619.84   28.90
  12 -10  -9  617.14   28.30
 -12 -10   9  554.94   28.90
 -10  10   7  560.34   27.30
  10  10  -7  581.34   26.90
  10 -10  -7  566.24   26.30
 -10 -10   7  570.94   27.10
 -10 -10   7  525.55   26.70
  10 -10  -7  546.65   25.60
  -8  10   5  432.86   21.60
   8  10  -5  432.76   22.10
  -8 -10   5  417.86   22.50
  -8 -10   5  410.06   21.50
   8 -10  -5  433.16   22.00
   8 -10  -5  431.96   22.00
   6  10  -3  545.35   23.90
  -6  10   3  527.05   22.50
   6 -10  -3  530.25   23.80
   6 -10  -3  542.05   24.20
  -6 -10   3  542.05   23.30
  -6 -10   3  545.45   25.30
   4  10  -1  616.64   25.80
  -4  10   1  653.23   23.80
   4  10  -1  658.73   18.80
   4 -10  -1  634.04   26.50
   4 -10  -1  656.13   20.20
  -4 -10   1  631.04   27.40
  -4 -10   1  646.64   23.90
   4 -10  -1  648.84   25.90
   2  10   1  231.08   15.20
  -2  10  -1  230.98   14.60
   2  10   1  225.68   11.70
  -2  10  -1  223.18   12.00
  -2 -10  -1  228.18   12.40
   2 -10   1  237.38   15.50
   2 -10   1  221.28   11.90
  -2 -10  -1  223.18   16.40
   0  10  -3  282.37   12.60
   0  10  -3  288.27   16.30
   0  10   3  311.77   17.10
   0  10   3  311.47   15.20
   0 -10   3  299.87   15.30
   0 -10  -3  303.57   12.60
   0 -10  -3  290.17   18.40
   0 -10   3  314.07   18.20
  -2  10   5  437.96   20.50
   2  10  -5  426.76   14.50
  -2  10   5  450.75   21.10
   2  10  -5  451.35   20.10
  -2 -10   5  446.36   22.50
  -2 -10   5  444.96   20.10
   2 -10  -5  386.06   21.70
   2 -10  -5  432.86   13.60
   4  10  -7  607.64   17.30
   4  10  -7  601.44   24.40
  -4  10   7  622.64   26.70
  -4 -10   7  591.44   27.20
   4 -10  -7  626.04   26.20
  -4 -10   7  649.14   26.60
   4 -10  -7  562.34   27.10
  -6  10   9  532.85   26.60
   6  10  -9  530.35   23.50
  -6 -10   9  561.24   26.40
   6 -10  -9  531.15   24.20
  -6 -10   9  567.24   27.50
   6 -10  -9  550.14   27.20
   8  10 -11  278.67   20.20
  -8  10  11  280.97   21.70
   8  10 -11  277.97   18.00
   8 -10 -11  310.17   21.50
   8 -10 -11  274.77   18.30
  -8 -10  11  273.37   19.70
  10  10 -13  262.17   18.50
 -10  10  13  309.37   24.50
  10  10 -13  290.77   21.60
  10 -10 -13  287.47   24.00
 -10 -10  13  269.27   21.40
  10 -10 -13  307.57   19.40
  12  10 -15  185.48   21.50
 -12  10  15  196.88   23.90
  12  10 -15  224.88   17.10
 -12 -10  15  197.58   21.80
  12 -10 -15  208.48   22.00
  12 -10 -15  185.18   16.30
 -14  10  17  164.68   23.10
  14  10 -17  135.89   20.00
  14 -10 -17  149.19   20.20
 -14 -10  17  123.09   19.20
  14 -10 -17  158.98   17.30
 -16  10  19   78.79   18.30
  16  10 -19  115.99   19.40
  16 -10 -19  138.89   20.40
 -16 -10  19  135.89   20.70
  18  10 -21  200.88   25.80
 -18  10  21  107.89   21.30
 -18 -10  21  123.79   21.00
  18 -10 -21  144.29   22.00
 -20  10  23   79.99   21.40
  20  10 -23  114.29   21.90
  20 -10 -23   81.89   19.30
 -20 -10  23   84.39   18.70
 -25 -11  22    1.50   12.10
 -23  11  20  -10.60   13.90
  23  11 -20   -1.90   10.70
 -23 -11  20  -12.60    8.30
  23 -11 -20   -7.50    8.90
  23 -11 -20    7.10    9.30
 -21  11  18   -9.60   13.30
  21  11 -18   12.40   11.60
  21  11 -18   -6.90    9.00
  21 -11 -18   -2.30    8.40
  21 -11 -18    6.50    8.80
 -21 -11  18   -2.60   10.00
 -19  11  16    0.30   12.50
  19  11 -16    4.20    9.50
  19  11 -16   -4.30    9.10
  19 -11 -16    4.40    9.60
  19 -11 -16   15.80    9.70
 -19 -11  16    5.80   10.70
  17  11 -14   42.50   12.70
 -17  11  14   35.70   14.60
  17  11 -14   19.70   10.90
  17 -11 -14    8.70    8.70
 -17 -11  14   37.10   13.20
  17 -11 -14   17.30    9.00
 -15  11  12    7.40   11.10
  15  11 -12    5.60    7.60
  15  11 -12   -0.40    7.80
  15 -11 -12   -1.60    7.10
 -15 -11  12   -2.00    8.50
  15 -11 -12    3.80    8.00
 -13  11  10    2.90    9.70
  13  11 -10    0.70    8.60
  13 -11 -10   -0.30    6.90
 -13 -11  10    0.30    9.00
  13 -11 -10    0.70    7.10
  11  11  -8   34.20   10.70
 -11  11   8   41.80   12.10
  11 -11  -8   39.00    9.70
 -11 -11   8   14.70    9.60
 -11 -11   8   31.80   10.70
  11 -11  -8   35.20   10.30
   9  11  -6   87.29   13.20
  -9  11   6   79.89   13.10
  -9 -11   6   74.09   12.50
  -9 -11   6   75.89   12.90
   9 -11  -6   94.69   13.50
   9 -11  -6   88.59   13.10
   7  11  -4  155.48   16.30
  -7  11   4  188.18   14.70
  -7 -11   4  183.38   15.60
   7 -11  -4  177.08   15.40
  -7 -11   4  191.58   16.60
   7 -11  -4  196.68   16.40
  -5  11   2   86.19   10.80
   5  11  -2  101.59   12.60
   5 -11  -2   86.89   12.50
   5 -11  -2   81.49    6.60
  -5 -11   2   83.79   11.10
   5 -11  -2   77.59   11.30
  -5 -11   2   94.39   13.60
  -3  11   0  102.19   10.40
   3  11   0  100.29    8.30
   3  11   0  105.99   13.20
   3 -11   0  104.79    8.60
   3 -11   0  125.09   14.30
  -3 -11   0   76.89   12.30
   3 -11   0   94.49   12.20
  -3 -11   0  121.29   10.60
  -1  11  -2    2.20    5.00
   1  11   2    7.00    6.10
  -1  11  -2   -1.30    4.00
   1  11   2    7.70    5.80
  -1 -11  -2   -4.10    6.50
   1 -11   2    8.00    4.80
  -1 -11  -2    2.90    4.50
   1 -11   2   -5.50    5.30
   1  11  -4  100.99    7.90
  -1  11   4  119.19   12.60
  -1  11   4  109.09   12.80
   1  11  -4  114.79   12.50
  -1 -11   4  107.39   11.50
   1 -11  -4  119.39   15.00
   1 -11  -4  128.29    8.20
  -1 -11   4  119.29   14.20
   3  11  -6  135.39    7.30
  -3  11   6  143.39   14.80
   3  11  -6  140.79   13.20
  -3  11   6  132.59   14.10
  -3 -11   6  146.69   14.50
  -3 -11   6  114.39   14.30
   3 -11  -6  157.38   17.10
   5  11  -8   24.00    8.10
  -5  11   8   27.20   10.40
  -5 -11   8   32.20    8.80
  -5 -11   8   11.70    8.40
   5 -11  -8   21.80    9.30
   7  11 -10   94.99   12.80
  -7  11  10  104.09   15.80
  -7 -11  10   85.49   14.00
  -7 -11  10   85.79   13.80
   7 -11 -10  105.69   15.30
   7 -11 -10  115.09   13.90
   9  11 -12   41.20   11.70
  -9  11  12   45.60   13.40
   9  11 -12   27.10    9.20
  -9 -11  12   37.50   10.90
   9 -11 -12   30.80   10.80
   9 -11 -12   40.10   10.10
 -11  11  14   12.10   11.40
  11  11 -14   14.80    8.40
  11  11 -14   -1.00    8.20
  11 -11 -14   15.70   10.50
 -11 -11  14    4.20    9.10
  11 -11 -14   10.20    8.00
  13  11 -16   -0.50    7.80
  13  11 -16    6.80    9.60
 -13  11  16    6.20   11.90
 -13 -11  16    0.20    9.20
  13 -11 -16   -4.60    9.30
  13 -11 -16   10.30    8.00
 -15  11  18  -15.50   10.30
  15  11 -18  -14.30    9.00
 -15 -11  18    3.40    9.40
  15 -11 -18    9.20   10.90
  15 -11 -18    0.30    7.80
  17  11 -20    5.40   12.20
 -17  11  20  -14.00   12.90
 -17 -11  20   19.50   12.70
  17 -11 -20   18.50   12.70
 -19  11  22  -14.10   13.40
  19  11 -22    6.10   12.80
  19 -11 -22  -10.70   10.50
 -19 -11  22   -1.80   10.80
 -21  11  24  -35.40   11.00
  21  11 -24  -11.10   11.60
 -21 -11  24   -6.00   11.60
  21 -11 -24    4.50   13.00
  24  12 -21   40.60   15.10
 -24  12  21   15.90   15.70
 -24 -12  21   28.00   14.40
  22  12 -19  118.29   19.90
 -22  12  19  100.49   23.00
 -22 -12  19   73.49   17.70
  22 -12 -19   19.80   12.10
  22 -12 -19   59.79   14.80
 -20  12  17   39.50   16.80
  20  12 -17   58.89   15.70
  20  12 -17   59.69   15.00
  20 -12 -17   88.19   16.00
 -20 -12  17   39.40   14.60
  20 -12 -17   47.10   13.00
 -18  12  15  214.08   26.70
  18  12 -15  210.58   22.70
  18  12 -15  238.08   22.80
 -18 -12  15  202.08   25.00
  18 -12 -15  187.88   21.30
  18 -12 -15  233.58   21.20
  16  12 -13   69.79   14.80
  16  12 -13   66.89   14.20
 -16  12  13   62.49   15.60
  16 -12 -13   63.89   13.20
 -16 -12  13   41.80   13.40
  16 -12 -13   64.39   13.80
  14  12 -11  281.47   21.60
 -14  12  11  201.48   22.80
  14  12 -11  227.38   20.90
 -14 -12  11  223.78   20.80
  14 -12 -11  241.18   20.20
  14 -12 -11  221.78   18.90
  12  12  -9  246.38   20.80
 -12  12   9  218.78   22.20
 -12 -12   9  212.98   20.10
 -12 -12   9  230.38   19.40
  12 -12  -9  209.18   18.10
  12 -12  -9  245.78   20.00
 -10  12   7  254.27   19.90
  10  12  -7  280.17   20.60
 -10 -12   7  270.57   20.50
  10 -12  -7  255.17   19.50
 -10 -12   7  241.18   20.30
  10 -12  -7  238.48   19.10
   8  12  -5  393.46   23.10
  -8  12   5  429.46   22.90
   8 -12  -5  414.16   23.40
   8 -12  -5  369.46   22.50
  -8 -12   5  408.46   24.00
  -8 -12   5  388.36   22.40
   6  12  -3  651.93   29.20
  -6  12   3  614.94   26.80
   6 -12  -3  697.03   29.60
  -6 -12   3  708.93   31.40
   6 -12  -3  638.34   29.80
  -6 -12   3  659.43   27.60
  -4  12   1  405.86   19.30
   4  12  -1  410.76   14.40
   4  12  -1  387.06   21.90
   4 -12  -1  406.26   22.70
  -4 -12   1  434.16   20.00
   4 -12  -1  409.16   22.40
  -4 -12   1  387.96   23.20
   4 -12  -1  418.76   15.90
  -2  12  -1  513.95   24.50
   2  12   1  536.45   25.70
   2  12   1  561.74   20.20
  -2  12  -1  517.85   20.80
  -2 -12  -1  586.94   28.10
  -2 -12  -1  553.94   21.40
   2 -12   1  548.55   20.80
   2 -12   1  519.45   26.00
   0  12   3  294.97   18.70
   0  12  -3  270.37   17.40
   0  12  -3  282.37   13.40
   0  12   3  323.27   16.90
   0 -12  -3  280.87   20.10
   0 -12   3  273.07   19.20
   0 -12   3  287.17   16.00
   0 -12  -3  261.77   12.90
  -2  12   5  577.14   25.00
  -2  12   5  534.55   25.60
   2  12  -5  578.14   18.20
   2  12  -5  525.35   24.80
   2 -12  -5  534.15   28.20
  -2 -12   5  562.84   28.00
   2 -12  -5  604.04   18.30
  -2 -12   5  569.94   24.90
  -4  12   7   50.49   10.80
  -4  12   7   84.49   13.20
   4  12  -7   67.49   11.30
  -4 -12   7   45.00   11.40
  -4 -12   7   74.39   12.10
   4 -12  -7   58.09   11.90
   6  12  -9   96.29   13.50
  -6  12   9  109.49   16.00
  -6  12   9  102.99   13.50
  -6 -12   9  106.69   14.40
  -6 -12   9  112.69   15.40
   6 -12  -9  109.99   16.20
   8  12 -11  152.18   19.00
   8  12 -11  152.08   15.90
  -8  12  11  163.68   19.60
  -8 -12  11  163.28   18.70
   8 -12 -11  174.48   17.90
   8 -12 -11  126.79   17.50
  10  12 -13  173.88   20.50
 -10  12  13  155.78   20.20
  10  12 -13  127.99   15.90
  10 -12 -13  157.88   17.10
 -10 -12  13  142.49   18.90
  10 -12 -13  150.08   19.50
  12  12 -15  202.38   23.40
  12  12 -15  155.68   17.70
 -12  12  15  182.98   23.30
  12 -12 -15  170.48   21.30
  12 -12 -15  188.88   19.30
 -12 -12  15  173.18   22.10
 -14  12  17   26.70   15.10
  14  12 -17   26.80   13.50
  14 -12 -17   40.40   11.30
 -14 -12  17   33.00   13.70
  14 -12 -17   48.60   15.40
 -16  12  19  178.38   25.70
  16  12 -19  221.38   27.30
  16 -12 -19  124.09   21.20
 -16 -12  19  134.49   22.50
  18  12 -21   80.99   19.30
 -18  12  21   39.60   18.10
  18 -12 -21   43.30   16.60
 -18 -12  21   43.40   15.70
 -20  12  23   24.10   17.40
  20  12 -23   75.59   18.90
 -20 -12  23   38.50   15.40
  20 -12 -23   39.40   17.10
  23  13 -20   25.00   13.60
 -23  13  20   -3.00   15.20
 -23 -13  20   15.50   12.10
  23 -13 -20   20.10   11.80
  23 -13 -20   14.70   11.60
 -21  13  18   16.10   15.90
  21  13 -18   29.30   13.60
  21 -13 -18    2.30    9.50
 -21 -13  18    7.10   11.50
  21 -13 -18   29.60   11.90
  19  13 -16   42.40   14.40
  19  13 -16   28.10   12.70
 -19  13  16   62.59   18.20
 -19 -13  16   68.39   16.60
  19 -13 -16   74.09   15.70
  19 -13 -16   70.59   15.00
  17  13 -14    0.50   10.50
 -17  13  14   12.30   13.30
  17  13 -14   -3.70    8.60
  17 -13 -14    9.40    9.70
  17 -13 -14    4.80    9.40
 -17 -13  14   -2.80   10.00
  15  13 -12   32.80   13.00
 -15  13  12   33.20   13.60
  15  13 -12   34.50   12.30
  15 -13 -12   39.90   11.90
  15 -13 -12   37.70   11.60
 -15 -13  12   20.30   11.70
  13  13 -10   14.80    9.60
 -13  13  10   12.70   11.10
  13 -13 -10   10.60    8.30
  13 -13 -10    8.70    8.70
 -13 -13  10   25.90   10.80
 -13 -13  10   16.70   10.50
 -11  13   8   10.60    9.90
  11  13  -8    8.50    9.80
 -11 -13   8   12.90    8.90
  11 -13  -8   -6.90    7.00
 -11 -13   8   10.80    9.20
  11 -13  -8   10.70    7.70
  -9  13   6   28.00   10.80
   9  13  -6   35.70   11.30
  -9 -13   6   13.40    8.80
   9 -13  -6   28.30    9.70
  -9 -13   6   32.20   10.60
   9 -13  -6   32.30   10.40
   7  13  -4   33.00   10.10
  -7  13   4   39.50   10.40
  -7 -13   4   53.59   10.60
   7 -13  -4   25.50    9.80
   7 -13  -4   31.30   10.20
  -7 -13   4   16.40    9.10
   5  13  -2  105.89   14.20
  -5  13   2  123.19   13.90
   5 -13  -2  107.69   14.30
  -5 -13   2  150.18   18.00
  -5 -13   2  119.29   13.60
   5 -13  -2  135.59   16.70
   3  13   0   65.89   12.30
  -3  13   0   83.59   10.50
  -3  13   0   69.49   12.20
   3  13   0   82.09    8.70
  -3 -13   0   67.99   13.20
  -3 -13   0   82.89   10.50
   3 -13   0   70.69   12.50
   3 -13   0   92.29    9.30
   1  13   2   66.99   11.90
   1  13   2   54.59    9.10
  -1  13  -2   50.49    7.90
  -1  13  -2   42.10    9.60
   1 -13   2   46.50   11.00
  -1 -13  -2   48.70    7.80
   1 -13   2   43.60    8.10
  -1 -13  -2   51.39   11.60
  -1  13   4   55.39   10.90
  -1  13   4   75.69   11.80
   1  13  -4   46.40   10.00
   1  13  -4   66.09    7.40
   1 -13  -4   66.09    7.40
  -1 -13   4   59.09   10.00
   1 -13  -4   82.19   14.10
  -1 -13   4   54.79   11.80
  -3  13   6   99.09   13.80
   3  13  -6   90.79   12.90
  -3  13   6  110.49   14.40
  -3 -13   6   74.49   12.20
  -3 -13   6   98.19   15.10
   3 -13  -6   67.59   13.60
  -5  13   8   46.80   10.60
  -5  13   8   27.50   11.00
   5  13  -8   61.09   11.60
  -5 -13   8   58.69   11.90
   5 -13  -8   52.39   13.00
  -5 -13   8   47.10   12.00
   7  13 -10  165.48   17.20
  -7  13  10  189.98   20.20
  -7  13  10  167.58   18.20
  -7 -13  10  156.38   19.00
  -7 -13  10  205.98   19.00
   7 -13 -10  165.78   20.00
   9  13 -12    7.00    8.80
  -9  13  12   13.40   11.30
   9  13 -12    3.90    8.50
  -9 -13  12   30.50   11.10
   9 -13 -12   22.00    9.80
   9 -13 -12   12.00   10.00
  11  13 -14   23.90   11.00
 -11  13  14   26.80   13.60
  11  13 -14   33.50   11.70
  11 -13 -14   20.70    9.60
  11 -13 -14   20.10   11.60
 -11 -13  14   38.90   12.20
  13  13 -16   16.10   11.30
 -13  13  16   39.90   15.00
  13 -13 -16    7.30    9.00
 -13 -13  16   18.70   11.30
  13 -13 -16   12.00   10.70
 -15  13  18    2.60   13.70
  15  13 -18    2.10   11.50
  15 -13 -18   21.80   12.70
 -15 -13  18   21.80   12.70
  15 -13 -18    3.20    9.80
 -17  13  20   -0.70   14.50
  17  13 -20   20.70   13.90
  17 -13 -20    1.40   12.20
 -17 -13  20   18.00   12.40
  19  13 -22    7.20   13.00
 -19  13  22   17.00   16.90
  19 -13 -22   -3.70   12.30
 -19 -13  22   10.90   12.60
  22  14 -19   99.49   19.40
 -22  14  19   53.99   19.00
  22 -14 -19   82.29   16.90
 -22 -14  19   56.79   17.00
  22 -14 -19   77.59   17.00
  20  14 -17  108.69   19.50
 -20  14  17  127.69   23.60
  20  14 -17  119.99   21.10
 -20 -14  17  127.69   21.70
  20 -14 -17  102.89   18.00
  20 -14 -17  100.39   18.10
  18  14 -15  182.48   23.40
  18  14 -15  178.28   21.70
 -18  14  15  205.78   26.90
  18 -14 -15  152.98   20.50
 -18 -14  15  160.38   23.30
  18 -14 -15  225.58   23.90
 -16  14  13   96.89   19.30
  16  14 -13  102.29   17.50
  16  14 -13  105.69   18.10
  16 -14 -13   60.59   14.10
  16 -14 -13   91.89   16.10
 -16 -14  13   57.39   15.60
 -14  14  11  204.68   24.20
  14  14 -11  318.37   25.20
  14  14 -11  311.27   23.90
 -14 -14  11  253.37   23.80
  14 -14 -11  259.27   22.40
  14 -14 -11  252.77   21.60
  12  14  -9  270.47   23.00
 -12  14   9  246.38   24.80
  12 -14  -9  285.47   22.80
 -12 -14   9  263.67   22.10
 -12 -14   9  236.08   21.40
  12 -14  -9  255.37   21.40
  10  14  -7  158.58   18.80
 -10  14   7  163.58   18.80
 -10 -14   7  152.58   19.80
  10 -14  -7  127.39   17.50
 -10 -14   7  152.78   18.00
  10 -14  -7  130.79   17.00
   8  14  -5  160.08   18.60
  -8  14   5  160.68   17.50
   8 -14  -5  183.98   19.00
  -8 -14   5  144.39   16.40
   8 -14  -5  169.78   19.20
  -8 -14   5  118.99   17.70
  -6  14   3  281.77   19.40
   6  14  -3  317.47   22.20
  -6 -14   3  315.67   19.70
  -6 -14   3  305.77   22.80
   6 -14  -3  349.67   23.00
   6 -14  -3  294.37   21.80
   4  14  -1  130.99   16.20
  -4  14   1  134.59   16.20
  -4  14   1  162.48   15.70
   4 -14  -1  144.49   17.60
  -4 -14   1  113.89   16.50
  -4 -14   1  149.49   13.70
  -2  14  -1  251.87   15.40
  -2  14  -1  248.98   18.90
   2  14   1  225.68   19.20
   2  14   1  254.57   14.70
   2 -14   1  235.38   19.70
  -2 -14  -1  273.37   15.20
  -2 -14  -1  246.28   21.20
   2 -14   1  287.57   15.50
   0  14  -3  400.36   22.80
   0  14   3  350.36   22.40
   0  14   3  403.36   20.00
   0  14  -3  402.86   19.10
   0 -14   3  416.36   25.30
   0 -14   3  377.06   19.60
   0 -14  -3  379.46   17.80
   0 -14  -3  370.76   24.90
  -2  14   5  258.07   18.40
   2  14  -5  274.07   20.10
  -2  14   5  321.77   21.20
   2 -14  -5  309.57   22.90
  -2 -14   5  263.47   21.30
  -2 -14   5  292.27   18.50
  -4  14   7  214.58   18.50
   4  14  -7  222.88   18.60
  -4  14   7  233.08   19.10
  -4 -14   7  226.18   18.20
   4 -14  -7  233.48   21.20
  -4 -14   7  246.08   21.10
  -6  14   9  121.19   16.20
  -6  14   9  140.69   17.60
   6  14  -9  121.99   15.90
   6 -14  -9  151.38   19.40
  -6 -14   9  143.59   17.20
  -6 -14   9  126.49   17.90
  -8  14  11  146.69   17.90
  -8  14  11  141.19   19.50
   8  14 -11  159.28   18.20
  -8 -14  11  148.49   19.00
   8 -14 -11  124.39   18.70
  -8 -14  11  142.89   19.10
 -10  14  13  171.38   19.20
 -10  14  13  182.98   23.10
  10  14 -13  170.78   18.90
  10  14 -13  191.28   23.10
 -10 -14  13  170.28   21.50
  10 -14 -13  175.38   21.80
  12  14 -15   93.49   15.60
  12  14 -15  125.29   20.80
 -12  14  15  105.99   19.70
  12 -14 -15  133.79   20.80
  12 -14 -15   90.09   16.00
 -12 -14  15   85.69   17.30
  14  14 -17   35.30   14.60
 -14  14  17   56.29   17.70
 -14 -14  17   13.10   12.60
  14 -14 -17   37.90   12.60
  14 -14 -17    5.10   11.20
 -16  14  19   74.49   19.90
  16  14 -19   68.69   18.60
  16 -14 -19   53.39   15.10
 -16 -14  19   55.89   16.60
  18  14 -21   12.50   14.40
 -18  14  21    2.10   15.80
 -18 -14  21   18.40   13.80
  18 -14 -21    4.60   12.20
 -21  15  18   -3.00   15.30
  21  15 -18   30.70   14.50
  21 -15 -18   31.70   13.50
  21 -15 -18    5.70   12.00
 -21 -15  18    7.10   12.90
 -19  15  16   42.80   17.70
  19  15 -16    6.30   12.50
  19  15 -16   60.89   16.10
  19 -15 -16   13.30   11.00
 -19 -15  16   45.20   15.20
  19 -15 -16   61.49   15.70
  17  15 -14   29.80   13.70
  17  15 -14   83.89   18.50
 -17  15  14   40.00   15.50
  17 -15 -14   51.29   14.10
 -17 -15  14   40.50   15.10
  17 -15 -14   70.89   15.80
  15  15 -12   71.09   16.40
 -15  15  12   65.59   17.30
  15  15 -12   44.20   14.60
 -15 -15  12   38.60   14.20
  15 -15 -12   43.80   13.10
  15 -15 -12   40.40   13.40
  13  15 -10   52.39   14.60
 -13  15  10   55.19   14.60
  13 -15 -10   55.79   13.80
  13 -15 -10   62.49   13.90
 -13 -15  10   28.80   12.30
 -13 -15  10   44.50   14.90
 -11  15   8   78.29   16.30
  11  15  -8   79.59   15.60
  11 -15  -8   94.69   15.30
 -11 -15   8   50.69   14.20
  11 -15  -8   79.59   15.40
 -11 -15   8   83.79   15.40
   9  15  -6   40.50   12.80
  -9  15   6   46.80   12.40
  -9 -15   6   64.69   14.00
   9 -15  -6   45.00   12.00
  -9 -15   6   58.09   12.10
   9 -15  -6   74.69   14.80
   7  15  -4  240.58   21.60
  -7  15   4  226.78   18.60
  -7 -15   4  245.38   22.10
   7 -15  -4  230.08   20.50
  -7 -15   4  272.47   19.40
   7 -15  -4  218.48   20.60
   5  15  -2  165.18   19.50
  -5  15   2  180.98   17.30
  -5  15   2  185.68   19.20
  -5 -15   2  190.98   15.50
   5 -15  -2  218.38   19.70
  -5 -15   2  138.19   18.70
  -3  15   0  370.66   23.40
  -3  15   0  360.56   19.00
   3  15   0  337.37   22.90
  -3 -15   0  377.36   25.70
  -3 -15   0  340.77   18.60
   3 -15   0  351.16   27.00
  -1  15  -2   86.39   14.00
   1  15   2   97.89   15.10
   1  15   2  107.79   12.10
   1 -15   2  108.99   16.40
   1 -15   2  122.69   12.80
  -1 -15  -2  102.19   16.60
  -1  15   4   72.09   12.80
  -1  15   4   87.49   12.80
   1  15  -4   71.69   13.00
  -1 -15   4   77.49   11.40
   1 -15  -4   68.09   14.40
  -1 -15   4   86.19   15.60
  -3  15   6  115.09   15.60
   3  15  -6   94.49   14.40
  -3  15   6  103.49   15.40
  -3 -15   6   99.39   16.60
  -3 -15   6  130.09   15.30
   3 -15  -6  102.99   16.80
  -5  15   8   71.39   14.30
  -5  15   8   96.69   15.10
   5  15  -8   61.59   12.70
   5 -15  -8   67.09   14.80
  -5 -15   8   70.29   13.30
  -5 -15   8   75.49   14.70
  -7  15  10   60.49   14.60
  -7  15  10   61.99   13.50
   7  15 -10   65.89   13.10
   7 -15 -10   86.79   16.90
  -7 -15  10   79.39   16.30
  -7 -15  10   56.59   13.00
  -9  15  12  110.09   16.30
   9  15 -12   71.39   16.30
   9  15 -12   65.69   14.20
  -9  15  12   93.19   17.50
  -9 -15  12   78.99   15.90
   9 -15 -12   92.19   17.50
 -11  15  14   30.90   14.90
  11  15 -14   46.20   15.10
 -11  15  14   43.70   11.40
  11  15 -14   49.10   13.10
 -11 -15  14   51.79   14.70
  11 -15 -14   23.30   12.60
 -13  15  16   82.39   15.20
  13  15 -16   69.19   17.60
 -13  15  16   66.09   18.10
  13 -15 -16   70.99   16.00
 -13 -15  16   60.39   16.60
 -15  15  18   97.09   21.40
  15  15 -18  154.88   24.70
 -15  15  18  138.29   18.90
  15 -15 -18   87.69   18.30
 -15 -15  18  121.39   22.00
 -17  15  20   28.00   17.20
  17  15 -20   60.99   18.50
  17 -15 -20   63.19   16.90
 -17 -15  20   11.70   13.90
 -20  16  17   -7.40   14.10
  20  16 -17   19.30   12.90
 -20 -16  17   21.80   14.60
  20 -16 -17    7.00   10.70
  20 -16 -17   10.70   11.20
  18  16 -15   -5.00   11.90
  18  16 -15   10.80   11.70
 -18  16  15   30.40   15.50
 -18 -16  15    5.10   11.70
  18 -16 -15   -2.10    9.60
  18 -16 -15   27.00   12.50
  16  16 -13   32.30   13.30
 -16  16  13   22.70   15.00
  16  16 -13   -4.70   12.50
 -16 -16  13   10.70   11.60
  16 -16 -13   18.70   12.20
  16 -16 -13   13.40   10.40
  14  16 -11   39.10   13.90
 -14  16  11   39.20   15.00
 -14 -16  11   31.60   13.60
 -14 -16  11   24.20   12.60
  14 -16 -11   59.69   14.80
  14 -16 -11   23.80   11.20
  12  16  -9  129.19   19.70
 -12  16   9  119.69   19.50
 -12 -16   9  116.59   18.50
  12 -16  -9   67.39   14.10
 -12 -16   9   85.49   17.20
  12 -16  -9  116.59   18.30
  10  16  -7   71.09   16.00
 -10  16   7   48.10   13.40
 -10 -16   7   44.60   12.70
 -10 -16   7   58.89   14.80
  10 -16  -7   48.80   13.70
  10 -16  -7   56.09   13.40
  -8  16   5    8.40    8.70
   8  16  -5   25.60   11.60
  -8  16   5   50.99   12.80
  -8 -16   5   30.90   11.80
   8 -16  -5   21.70   10.90
  -8 -16   5   20.40   10.00
  -6  16   3    6.00    8.30
   6  16  -3   18.70   10.80
  -6  16   3   24.60    9.40
  -6 -16   3    9.70    8.90
   6 -16  -3    1.10    8.10
  -6 -16   3   -0.20    7.80
   4  16  -1   87.19   15.50
  -4  16   1   89.89   14.90
  -4  16   1   92.69   12.20
  -4 -16   1   64.69   14.70
   4 -16  -1   81.39   15.40
  -4 -16   1   85.19   12.20
  -2  16  -1    2.60    8.00
   2  16   1    4.90    8.80
   2 -16   1    4.00    8.20
  -2 -16  -1    6.60    9.00
   0  16  -3   19.50   10.10
   0  16   3   13.50    9.60
   0 -16  -3   14.30    9.90
   0 -16   3   26.00   10.80
   0 -16   3   17.60    8.00
  -2  16   5  114.59   14.90
  -2  16   5   69.69   13.50
   2  16  -5   87.09   14.30
   2 -16  -5   88.49   16.30
  -2 -16   5   85.79   15.40
  -2 -16   5   85.69   13.00
  -4  16   7   55.79   13.10
  -4  16   7   39.20   12.10
   4  16  -7   73.59   14.30
   4 -16  -7   46.90   13.20
  -4 -16   7   38.60   12.50
  -4 -16   7   42.10   11.20
   6  16  -9   24.20   10.90
  -6  16   9   29.50   12.80
  -6  16   9   50.19   12.30
  -6 -16   9   37.80   11.90
  -6 -16   9   24.40   12.30
   6 -16  -9   57.29   15.10
   8  16 -11   63.79   14.10
  -8  16  11   75.19   14.20
  -8  16  11   82.39   17.10
  -8 -16  11   53.59   13.80
  -8 -16  11   35.60   14.00
   8 -16 -11   51.29   14.40
  10  16 -13    9.70   10.80
  10  16 -13   -0.20   10.80
 -10  16  13    9.80   12.70
 -10  16  13   13.80   10.00
 -10 -16  13    7.40   10.70
  10 -16 -13   18.90   12.10
  12  16 -15   43.30   15.00
 -12  16  15   64.29   17.90
 -12  16  15   82.89   15.80
  12  16 -15   60.79   16.80
 -12 -16  15   51.29   16.20
  12 -16 -15   64.29   15.90
 -14  16  17   10.70   14.20
  14  16 -17   16.70   13.00
 -14  16  17   19.90   10.20
 -14 -16  17    4.80   11.90
  14 -16 -17   20.30   13.20
  16  16 -19   66.29   19.40
 -16  16  19    8.20   16.00
  16 -16 -19   20.60   13.60
 -16 -16  19   23.80   14.90
  19  17 -16   40.40   17.10
 -19  17  16   40.70   18.50
  19  17 -16   59.29   16.30
  19 -17 -16   47.50   14.30
 -19 -17  16   69.19   18.00
  19 -17 -16   55.19   15.70
 -17  17  14  132.99   23.10
  17  17 -14  187.78   24.30
  17  17 -14  112.39   20.10
 -17 -17  14  132.39   22.90
  17 -17 -14  125.59   20.10
  17 -17 -14  151.68   21.60
 -15  17  12  156.28   23.70
  15  17 -12  154.38   22.60
  15  17 -12  196.48   25.40
  15 -17 -12  142.29   21.40
  15 -17 -12  156.98   21.90
 -15 -17  12  139.29   21.80
 -13  17  10  128.49   20.30
  13  17 -10   90.09   19.10
  13 -17 -10   93.09   17.60
 -13 -17  10   91.99   18.40
 -13 -17  10   83.09   17.20
  13 -17 -10  115.49   18.60
 -11  17   8  227.98   24.60
  11  17  -8  210.08   24.00
  11 -17  -8  167.58   22.20
 -11 -17   8  156.58   20.50
 -11 -17   8  193.68   23.90
  11 -17  -8  180.48   22.40
   9  17  -6  235.98   24.70
  -9  17   6  232.58   21.40
  -9  17   6  206.68   22.10
  -9 -17   6  212.98   20.50
   9 -17  -6  190.58   23.30
  -9 -17   6  284.47   25.20
   7  17  -4   96.69   17.00
  -7  17   4   98.99   15.20
  -7  17   4  114.09   17.20
  -7 -17   4   44.00   14.00
  -7 -17   4  106.59   15.10
   7 -17  -4   71.59   15.70
  -5  17   2  105.49   14.50
   5  17  -2   95.89   16.60
  -5  17   2   87.19   15.20
   5 -17  -2   82.49   15.30
  -5 -17   2   84.89   16.50
  -5 -17   2   86.49   13.40
  -3  17   0  136.99   18.00
   3  17   0  159.28   20.40
  -3 -17   0  105.99   18.10
   3 -17   0   96.39   16.40
   1  17   2   25.50   11.60
  -1  17  -2   66.59   13.40
  -1 -17  -2   13.10   11.20
   1 -17   2   12.90   10.70
  -1  17   4  145.99   19.10
   1  17  -4  146.29   18.70
  -1 -17   4  132.99   15.50
  -1 -17   4  134.29   19.80
   1 -17  -4  156.18   21.50
   3  17  -6  132.69   18.20
  -3  17   6  126.09   16.70
  -3  17   6  159.18   19.50
  -3 -17   6  147.29   17.00
  -3 -17   6  128.29   20.00
   3 -17  -6  106.79   18.50
  -5  17   8   80.49   15.90
   5  17  -8  102.09   16.90
  -5  17   8   84.79   16.00
  -5 -17   8   95.29   15.70
  -5 -17   8   64.99   15.30
   5 -17  -8   63.59   15.50
   7  17 -10   94.09   16.40
  -7  17  10  105.59   18.20
  -7  17  10  104.49   17.00
  -7 -17  10   85.79   16.40
  -7 -17  10   45.00   14.20
   7 -17 -10   80.79   17.00
  -9  17  12   85.69   16.00
   9  17 -12   99.99   17.50
  -9  17  12   95.09   19.00
  -9 -17  12  100.59   17.80
   9 -17 -12   76.19   17.60
 -11  17  14   16.50   13.20
  11  17 -14    1.90   11.80
 -11  17  14   23.50   11.50
  11  17 -14    2.40   11.30
  11 -17 -14  -11.70    9.20
 -11 -17  14   30.80   13.70
 -13  17  16   34.40   11.50
  13  17 -16   14.60   13.80
 -13  17  16    4.10   15.10
  13 -17 -16    9.00   12.50
 -13 -17  16   38.10   15.50
  15  17 -18   16.00   14.30
 -15  17  18   23.70   11.00
 -15  17  18   -2.70   14.60
  15 -17 -18   21.20   13.50
 -15 -17  18   15.70   13.80
  18  18 -15   13.20   14.40
 -18  18  15   -5.40   14.50
  18  18 -15   14.50   13.40
 -18 -18  15   22.70   14.80
  18 -18 -15   17.80   13.10
  18 -18 -15   18.10   11.50
 -16  18  13   22.30   16.00
  16  18 -13   17.60   14.40
  16  18 -13   40.10   15.60
 -16 -18  13   11.90   12.30
  16 -18 -13   31.50   14.10
  16 -18 -13   16.90   11.30
 -14  18  11    6.80   13.60
  14  18 -11   20.00   13.80
 -14 -18  11   27.80   14.70
  14 -18 -11   24.40   11.10
  14 -18 -11    8.30   12.40
 -14 -18  11   25.20   13.00
  12  18  -9   41.40   15.40
 -12  18   9   48.80   15.60
 -12  18   9   57.89   14.80
 -12 -18   9   55.09   15.80
  12 -18  -9   48.00   14.70
 -12 -18   9   28.90   12.70
  10  18  -7   -3.80   10.70
 -10  18   7    8.00    9.30
 -10  18   7    5.80   11.30
  10 -18  -7    2.60   10.40
 -10 -18   7   -9.00    9.10
 -10 -18   7   10.00    9.90
  -8  18   5    3.30    9.20
   8  18  -5   30.50   13.20
  -8  18   5    1.40    9.20
   8 -18  -5   11.80   10.50
  -8 -18   5    2.10    9.40
  -8 -18   5    2.20    8.60
  -6  18   3    0.90   12.20
   6  18  -3    9.20   10.30
  -6  18   3   -6.40    8.30
   6 -18  -3  -13.50    7.20
  -6 -18   3    4.30    7.80
  -6 -18   3   20.70   11.50
   4  18  -1   41.80   13.50
  -4  18   1   37.50   11.90
  -4 -18   1    3.50   11.00
   4 -18  -1   45.60   13.60
  -2  18  -1    3.80    8.80
   2  18   1   21.10   10.20
  -2 -18  -1  -12.40    7.90
   2 -18   1    5.70   10.20
   0  18  -3   22.20   11.30
   0  18   3   13.20   10.00
   0 -18   3   24.70   11.60
   0 -18  -3    9.10   11.30
   2  18  -5   49.00   13.50
  -2  18   5   33.80   12.30
  -2 -18   5   42.10   13.80
   2 -18  -5   40.10   13.30
  -2 -18   5   38.10   10.30
  -4  18   7   -7.50    9.00
  -4  18   7    7.10    9.40
   4  18  -7   12.10   10.60
  -4 -18   7    5.70   10.10
   4 -18  -7   -6.30    9.40
  -4 -18   7   -5.00    7.30
   6  18  -9   20.40   12.20
  -6  18   9   14.70   11.90
  -6  18   9    2.70    8.90
  -6 -18   9   17.50   10.70
   6 -18  -9    7.30   10.30
  -6 -18   9    9.90   11.30
   8  18 -11   30.40   12.50
  -8  18  11   -8.00   11.30
  -8  18  11   24.90   11.30
   8 -18 -11   13.50   12.20
  -8 -18  11   23.50   11.90
  -8 -18  11   14.20   12.20
  10  18 -13    6.30   12.60
  10  18 -13  -15.60   10.10
 -10  18  13    7.00    8.90
 -10  18  13   -2.50   12.80
  10 -18 -13  -14.60    9.60
 -10 -18  13    3.10   10.70
 -12  18  15   -4.20   13.70
  12  18 -15   15.30   13.10
 -12  18  15   -1.10    9.00
 -12 -18  15    1.20   12.10
  12 -18 -15  -11.60    9.80
 -14  18  17   27.60   11.60
 -14  18  17   -5.90   14.20
  14  18 -17   13.20   13.70
  14 -18 -17    2.70   11.30
 -14 -18  17   -1.20   12.20
 -17  19  14   57.39   15.10
 -17  19  14   42.90   18.50
  17  19 -14   30.50   16.40
  17  19 -14   52.09   15.30
  17 -19 -14   35.20   13.50
 -17 -19  14   70.29   18.60
  15  19 -12   66.29   17.60
  15  19 -12   43.90   17.40
 -15  19  12   26.50   12.30
 -15  19  12   46.20   17.70
  15 -19 -12   54.49   15.50
 -15 -19  12   16.40   13.60
 -13  19  10  103.39   19.70
 -13  19  10   85.19   17.30
  13  19 -10   78.29   18.70
  13 -19 -10   77.99   17.00
 -13 -19  10   96.09   20.50
 -13 -19  10   83.69   17.80
  11  19  -8  100.29   19.40
 -11  19   8  118.19   19.80
 -11  19   8   83.49   16.40
  11 -19  -8   71.69   16.40
 -11 -19   8   98.79   17.90
 -11 -19   8  106.79   20.20
  -9  19   6  135.19   19.50
   9  19  -6  149.69   22.20
  -9  19   6  133.99   19.70
   9 -19  -6  106.49   19.30
  -9 -19   6  101.19   19.70
  -9 -19   6  122.29   18.00
   7  19  -4  199.48   24.60
  -7  19   4  192.48   23.00
  -7 -19   4  178.98   24.80
   7 -19  -4  211.58   25.60
  -7 -19   4  177.58   20.30
   5  19  -2   77.69   16.70
  -5  19   2   90.99   16.70
  -5 -19   2   96.99   19.00
   5 -19  -2   58.99   15.60
  -3  19   0  138.09   19.50
   3  19   0  156.08   21.00
   3 -19   0  160.68   22.30
  -3 -19   0  177.98   24.40
  -1  19  -2  161.88   21.00
   1  19   2   99.59   17.50
   1 -19   2  149.09   22.10
  -1 -19  -2  135.59   21.70
   1  19  -4  245.98   22.90
  -1  19   4  293.77   25.50
   1 -19  -4  194.28   25.30
  -1 -19   4  209.58   25.30
   3  19  -6   46.50   14.30
  -3  19   6   35.60   12.90
   3 -19  -6   54.19   15.50
  -3 -19   6   60.29   18.10
  -3 -19   6   36.40   14.40
  -5  19   8  157.28   21.40
   5  19  -8  157.08   21.30
   5 -19  -8  125.69   21.00
  -5 -19   8  191.98   21.70
  -5 -19   8  104.09   18.80
   7  19 -10   74.39   16.60
  -7  19  10   72.69   17.00
  -7  19  10   96.39   17.30
  -7 -19  10   64.49   17.50
   7 -19 -10   74.99   17.70
  -7 -19  10   85.39   17.00
  -9  19  12   89.99   17.30
  -9  19  12   64.19   17.60
   9  19 -12   86.19   18.20
  -9 -19  12   74.89   17.10
   9 -19 -12   72.59   17.70
  11  19 -14  109.59   21.90
 -11  19  14  100.59   18.20
  11  19 -14   82.99   20.90
 -11  19  14   78.99   20.20
 -11 -19  14   70.09   17.80
  11 -19 -14  105.59   20.80
  13  19 -16  113.89   22.70
 -13  19  16  109.39   18.20
 -13  19  16  103.69   22.60
  13 -19 -16   65.29   17.00
 -13 -19  16  113.29   22.10
  16  20 -13   -1.80   13.90
  16  20 -13   25.70   13.50
 -16  20  13  -19.50   12.90
 -16  20  13   13.00   10.30
  16 -20 -13   11.90   11.50
 -16 -20  13    1.20   12.70
 -14  20  11  -12.80   12.40
  14  20 -11   -7.80   12.40
 -14  20  11   -3.00    9.30
 -14 -20  11    1.50   13.00
 -14 -20  11    8.50   12.00
  14 -20 -11   -7.30    9.20
 -12  20   9   -4.50   12.40
  12  20  -9  -14.00   12.60
 -12  20   9    5.00    9.90
  12 -20  -9   -1.70    8.90
 -12 -20   9  -14.90    9.60
 -12 -20   9    1.10   10.30
  10  20  -7   29.50   14.10
 -10  20   7   25.50   12.50
  10 -20  -7   14.20   12.30
 -10 -20   7   38.50   15.20
 -10 -20   7    7.20   10.50
  -8  20   5   -3.90    9.30
   8  20  -5   -3.30   11.40
   8 -20  -5  -10.40    9.10
  -8 -20   5    4.80   11.10
   6  20  -3    2.90   12.30
  -6  20   3   18.20   11.20
   6 -20  -3  -13.60    8.70
  -6 -20   3   -7.60   10.20
   4  20  -1    8.70   11.70
  -4  20   1   23.30   11.70
  -4 -20   1   13.80   11.80
   4 -20  -1   -6.00    9.10
   2  20   1   23.60   12.40
  -2  20  -1   28.10   12.70
   2 -20   1   -5.80   10.40
  -2 -20  -1   55.09   16.10
   0  20  -3   19.20   11.40
   0  20   3    4.60   10.40
   0 -20   3   14.40   11.90
   0 -20  -3   11.00   12.20
   2  20  -5   18.30   12.00
  -2  20   5   33.70   13.60
   2 -20  -5   22.20   13.70
  -2 -20   5   16.30   12.70
  -4  20   7   -2.30    9.50
   4  20  -7   11.10   11.60
  -4 -20   7   -3.20   10.40
   4 -20  -7   -6.00   10.90
   6  20  -9   17.90   12.80
  -6  20   9    8.70   11.00
  -6 -20   9   14.10   11.30
  -6 -20   9   10.40   13.00
   6 -20  -9   13.20   12.30
   8  20 -11   -0.30   11.50
  -8  20  11    0.80   16.60
  -8  20  11    1.80   10.00
  -8 -20  11    0.60   10.20
  -8 -20  11    0.10   11.50
   8 -20 -11   16.10   12.90
 -10  20  13  -10.50   13.50
  10  20 -13    6.60   13.00
 -10  20  13   12.40   11.80
  10  20 -13   32.80   14.20
 -10 -20  13    2.20   11.70
  10 -20 -13    1.70   11.80
 -12  20  15  -14.50   13.70
 -12  20  15   31.30   12.40
  12  20 -15    2.30   13.30
  12 -20 -15   -1.10   11.30
 -12 -20  15  -10.30   10.90
 -13  21  10  144.69   22.10
  13  21 -10  145.89   23.90
 -13  21  10  107.49   30.20
 -13 -21  10   71.29   17.30
 -13 -21  10  100.09   22.10
  13 -21 -10  101.19   19.40
  11  21  -8   28.20   15.30
 -11  21   8   79.29   18.00
 -11 -21   8   40.30   15.50
 -11 -21   8   48.90   17.60
  11 -21  -8   45.60   15.90
   9  21  -6   35.60   15.90
  -9  21   6   65.69   16.70
   9 -21  -6   39.10   14.70
  -9 -21   6   55.89   17.40
  -7  21   4  134.99   21.00
   7  21  -4  154.48   23.90
   7 -21  -4  126.29   21.90
  -7 -21   4  142.69   24.70
   5  21  -2   28.30   13.70
  -5  21   2   33.70   13.90
  -5 -21   2   53.89   16.40
   5 -21  -2   36.50   14.40
   3  21   0  140.99   22.00
  -3  21   0  137.49   21.40
   3 -21   0  143.09   23.10
  -3 -21   0  133.39   22.40
   1  21   2  108.99   20.50
  -1  21  -2  136.49   21.60
   1 -21   2  117.39   21.60
  -1 -21  -2  110.39   20.70
  -1  21   4   72.39   17.40
   1  21  -4   53.99   15.20
  -1 -21   4   59.49   17.00
   1 -21  -4   61.39   17.50
  -3  21   6   55.19   16.40
   3  21  -6   83.59   18.20
  -3 -21   6   99.89   20.60
   3 -21  -6   78.79   19.10
   5  21  -8  173.98   23.40
  -5  21   8  163.48   23.30
  -5 -21   8  113.49   21.00
   5 -21  -8  117.19   22.00
  -7  21  10   82.69   18.00
   7  21 -10   84.09   18.50
   7 -21 -10   70.09   18.30
  -7 -21  10   82.19   25.00
  -7 -21  10   99.59   21.50
   9  21 -12   38.70   15.40
   9  21 -12   41.90   16.20
  -9  21  12   71.19   17.20
  -9 -21  12   45.90   15.20
   9 -21 -12   43.10   15.80
  12  22  -9   -5.50   14.20
 -12  22   9   12.80   11.00
 -12 -22   9   -2.30   12.30
  12 -22  -9   13.20   11.70
  10  22  -7   21.10   16.20
 -10  22   7   26.50   12.90
 -10 -22   7   33.60   16.30
  10 -22  -7   22.60   12.70
  -8  22   5    9.30   12.20
   8  22  -5    4.70   13.70
   8 -22  -5   18.30   12.50
  -8 -22   5    8.30   13.80
   6  22  -3   21.80   14.50
  -6  22   3   -4.90    9.80
  -6 -22   3    4.60   12.00
   6 -22  -3    3.50   10.30
   4  22  -1   10.20   13.70
  -4  22   1   17.60   13.10
   4 -22  -1    4.40   11.50
  -4 -22   1    1.70   11.30
  -2  22  -1   27.90   14.00
   2  22   1   28.90   13.90
  -2 -22  -1    8.70   12.30
   2 -22   1   13.50   12.50
   0  22  -3   17.70   12.90
   0  22   3   14.00   12.90
   0 -22   3   41.50   15.00
   0 -22  -3    9.00   12.10
  -2  22   5   -9.30   10.60
   2  22  -5   45.20   15.20
   2 -22  -5   -9.40   10.50
  -2 -22   5  -13.00   10.50
   4  22  -7   26.70   14.70
  -4  22   7   33.20   14.10
  -4 -22   7   33.10   15.70
   4 -22  -7   37.60   16.40
  -6  22   9    3.10   10.50
   6  22  -9   21.30   14.60
   6 -22  -9    2.90   11.90
  -6 -22   9   -4.60   11.10
  -8  22  11   26.10   13.10
   8  22 -11    0.20   12.70
   8 -22 -11   20.30   14.50
  -8 -22  11   16.50   13.80
   9  23  -6  102.69   21.10
  -9  23   6   84.79   18.30
   9 -23  -6   64.59   17.40
  -9 -23   6   85.49   21.00
  -7  23   4   24.50   12.60
   7  23  -4   40.20   17.40
   7 -23  -4   26.00   14.20
  -7 -23   4   20.70   14.30
  -5  23   2   51.79   15.90
   5  23  -2   69.89   18.90
  -5 -23   2   44.10   18.00
   5 -23  -2   40.80   15.40
  -3  23   0   51.59   15.60
   3  23   0   28.20   14.20
   3 -23   0   29.00   14.30
  -3 -23   0   70.29   18.80
  -1  23  -2   87.19   19.40
   1  23   2   62.39   18.50
   1 -23   2   52.39   16.90
  -1 -23  -2   46.70   16.80
   1  23  -4   61.59   16.90
  -1  23   4   45.70   16.30
   1 -23  -4   34.00   15.20
  -1 -23   4   40.30   15.80
   3  23  -6   12.80   13.30
  -3  23   6   19.50   13.10
   3 -23  -6   10.80   13.00
  -3 -23   6   12.10   13.10
  -5  23   8   23.50   13.60
   5  23  -8    5.70   13.40
   5 -23  -8   -4.80   11.10
  -5 -23   8   26.10   15.60
   4  24  -1   16.40   15.10
  -4  24   1    1.80   11.60
  -4 -24   1   -1.80   11.30
   4 -24  -1    5.20   11.50
  -2  24  -1   16.60   13.10
   2  24   1   31.10   15.90
  -2 -24  -1   -4.70   12.20
   2 -24   1    2.40   12.50
   0  24   3   26.60   16.50
   0  24  -3   17.00   13.10
   0 -24  -3   29.90   16.60
   0 -24   3   18.10   14.00
 -24   0  20   68.19   17.50
  24   0 -20   64.89   13.00
 -24   0  20   77.59   14.50
  24   0 -20   70.49   15.70
 -22   0  18  313.17   25.70
 -22   0  18  347.47   23.40
  22   0 -18  334.47   21.70
  22   0 -18  362.16   24.40
  20   0 -16  245.68   19.40
 -20   0  16  261.17   21.90
  20   0 -16  272.17   18.70
 -20   0  16  240.18   18.80
  18   0 -14  756.22   30.40
 -18   0  14  738.23   30.90
 -18   0  14  752.82   32.40
  18   0 -14  763.02   30.30
  16   0 -12  560.04   24.30
 -16   0  12  615.44   26.80
 -16   0  12  580.24   25.60
  16   0 -12  601.94   25.10
  14   0 -10   84.59   10.30
 -14   0  10  126.19   12.60
  14   0 -10   95.99   10.70
 -14   0  10  112.69   12.50
 -12   0   8  348.57   16.50
  12   0  -8  342.47   15.10
  12   0  -8  343.67   16.60
 -12   0   8  328.57   16.40
  10   0  -6   80.79    8.50
 -10   0   6   82.19    9.00
  10   0  -6   74.69    7.30
 -10   0   6   92.59    9.50
   8   0  -4  563.94   19.30
   8   0  -4  602.94   17.00
  -8   0   4  585.44   19.30
  -8   0   4  551.64   19.60
  -6   0   2    1.00    3.80
   6   0  -2    4.60    2.00
   6   0  -2    9.50    3.80
   6   0  -2    3.40    3.40
   4   0   0   73.99    5.90
  -4   0   0   60.99    5.90
   4   0   0   75.69    5.70
  -2   0  -2   41.70    3.90
   2   0   2   41.30    3.60
   2   0   2   38.70    4.50
  -2   0  -2   39.40    4.50
   0   0  -4  456.15   15.30
   0   0   4  500.45   15.50
   2   0  -6 2617.34   64.49
  -2   0   6 2667.33   63.89
  -2   0   6 2553.04   63.39
   4   0  -8 1746.83   48.00
  -4   0   8 1791.52   47.20
   4   0  -8 1760.72   40.80
  -4   0   8 1791.02   46.80
   6   0 -10 2019.10   55.39
   6   0 -10 1959.20   47.10
  -6   0  10 2038.10   53.49
  -6   0  10 1976.40   53.79
   8   0 -12  938.01   34.80
  -8   0  12 1089.49   33.90
  -8   0  12 1053.99   34.70
   8   0 -12 1029.60   27.90
 -10   0  14  632.84   27.10
 -10   0  14  655.73   26.20
  10   0 -14  657.23   28.60
  10   0 -14  613.24   20.50
  12   0 -16  929.51   29.00
 -12   0  16  972.30   37.50
  12   0 -16  925.61   37.80
 -12   0  16 1033.70   36.20
  14   0 -18  378.86   25.00
 -14   0  18  351.76   24.40
 -14   0  18  376.96   21.80
  16   0 -20  138.99   20.30
 -16   0  20  148.39   19.10
 -16   0  20  130.89   16.40
  18   0 -22  107.99   19.10
 -18   0  22   67.89   15.70
 -18   0  22   84.79   15.20
  20   0 -24  123.19   21.50
 -20   0  24  148.09   21.80
  22   0 -26   40.00   18.20
 -25   1  21  -13.00   12.40
  25   1 -21   -4.10   10.40
  25  -1 -21   -6.10    9.80
 -25  -1  21   -4.40    8.30
 -23   1  19   -9.60   10.80
 -23   1  19    7.90    8.40
  23   1 -19   -2.40    9.00
  23   1 -19    6.90    7.50
  23  -1 -19    1.90    7.10
  23  -1 -19   -7.10    8.30
 -23  -1  19  -15.90    6.90
 -23  -1  19  -15.80   10.40
 -21   1  17   52.09   14.10
  21   1 -17   58.89   12.30
  21   1 -17   53.59   11.10
 -21   1  17   42.90   10.90
 -21  -1  17   49.80   13.40
  21  -1 -17   66.09   12.10
  21  -1 -17   86.19   14.50
 -21  -1  17   46.20   11.60
 -19   1  15   18.80   11.20
  19   1 -15   10.40    8.00
 -19   1  15   10.90    7.70
  19   1 -15   -5.50    5.70
 -19  -1  15   16.70    8.70
  19  -1 -15    8.70    7.90
 -19  -1  15    6.50    9.70
  19  -1 -15   11.30    7.30
  17   1 -13   29.20    8.50
 -17   1  13   28.50   10.60
 -17   1  13   34.20    9.10
  17   1 -13   26.10    8.90
 -17  -1  13   38.10   10.20
  17  -1 -13   27.80    8.50
  17  -1 -13   29.00    8.30
 -17  -1  13   17.60    9.00
 -15   1  11   13.90    8.60
 -15   1  11    9.50    6.60
  15   1 -11   24.00    7.50
  15   1 -11   17.80    6.80
  15  -1 -11   10.40    6.10
 -15  -1  11   24.80    8.20
  15  -1 -11   27.00    7.50
 -15  -1  11   27.50    8.80
 -13   1   9   14.30    6.30
  13   1  -9   15.50    6.20
  13   1  -9   12.90    5.10
 -13   1   9   10.80    6.60
 -13  -1   9    8.70    6.30
  13  -1  -9   10.10    5.00
 -13  -1   9   14.20    6.70
  13  -1  -9    4.00    5.10
 -11   1   7   55.19    8.60
  11   1  -7   63.49    7.30
 -11   1   7   79.39    8.60
  11   1  -7   45.00    7.30
 -11  -1   7   70.49    8.60
 -11  -1   7   69.79    9.00
  11  -1  -7   66.59    7.30
  11  -1  -7   60.49    8.30
  -9   1   5  149.79   10.10
   9   1  -5  151.28    8.70
  -9   1   5  155.38   10.80
   9   1  -5  166.88   10.50
  -9  -1   5  148.69    9.60
  -9  -1   5  163.38   11.40
   9  -1  -5  181.78    8.90
   9  -1  -5  202.68   11.00
  -7   1   3   13.20    4.30
  -7   1   3   13.60    4.60
   7   1  -3   12.70    3.00
   7   1  -3   14.60    4.40
   7  -1  -3   16.20    4.50
  -7  -1   3    4.30    3.30
  -7  -1   3    7.50    4.40
   7  -1  -3   14.00    3.20
  -5   1   1 1003.50   26.60
   5   1  -1 1028.50   26.70
   5   1  -1 1023.20   26.40
  -5   1   1 1034.40   23.60
   5  -1  -1 1016.90   23.50
   5  -1  -1  988.70   27.40
  -5  -1   1  998.90   27.90
   5  -1  -1  975.00   26.40
  -5  -1   1  985.90   24.00
  -3   1  -1   54.69    5.20
   3   1   1   36.40    4.20
  -3   1  -1   40.70    3.10
   3   1   1   44.20    4.30
   3  -1   1   41.60    4.70
   3  -1   1   45.60    4.20
  -3  -1  -1   39.40    4.70
  -3  -1  -1   49.30    3.80
   1   1   3 2205.98   49.50
  -1   1  -3 2237.88   52.59
   1   1   3 2219.18   53.19
  -1  -1  -3 2195.78   52.69
  -1  -1  -3 2190.68   52.79
   1  -1   3 2215.18   52.79
   1  -1   3 2252.07   49.10
   1  -1   3 2189.28   53.29
   1   1  -5    8.30    4.00
  -1   1   5    5.60    1.70
  -1   1   5    9.50    4.00
  -1   1   5    0.50    3.10
   1  -1  -5   10.70    4.40
  -1  -1   5   11.90    4.10
  -1  -1   5    3.50    3.60
  -3   1   7   72.19    8.60
   3   1  -7   66.19    8.20
  -3   1   7   66.09    6.80
   3   1  -7   62.29    3.80
   3  -1  -7   69.99    8.00
   3  -1  -7   61.09    4.40
  -3  -1   7   65.39    7.30
  -3  -1   7   69.79    7.30
   5   1  -9   48.60    8.30
  -5   1   9   43.70    8.50
  -5   1   9   36.00    6.20
   5   1  -9   47.50    4.40
  -5  -1   9   47.30    7.30
   5  -1  -9   31.10    7.70
  -5  -1   9   51.09    7.70
   5  -1  -9   46.80    4.80
  -7   1  11   97.49   11.80
   7   1 -11   91.39    6.40
   7   1 -11   67.39   10.20
  -7   1  11   88.69    9.60
   7  -1 -11   87.39    6.50
   7  -1 -11   90.99   11.50
  -7  -1  11  106.39   11.50
  -7  -1  11   82.59   10.00
   9   1 -13  118.39    8.10
   9   1 -13  112.59   13.30
  -9   1  13  113.49   11.80
  -9   1  13   91.59   12.50
  -9  -1  13  131.69   13.60
   9  -1 -13  102.09    7.80
   9  -1 -13  122.59   14.00
  -9  -1  13  151.48   14.20
 -11   1  15   18.40    7.10
  11   1 -15   13.40    8.40
 -11   1  15   13.20    9.30
  11   1 -15   16.60    5.00
  11  -1 -15   10.70    4.50
 -11  -1  15   23.40    8.10
  11  -1 -15   10.90    9.20
 -11  -1  15    2.00    7.90
 -13   1  17   28.10   11.40
  13   1 -17   27.50   11.20
 -13   1  17   53.59   10.00
 -13  -1  17   41.70   11.80
 -13  -1  17   55.49   11.10
  13  -1 -17   50.89    7.60
  13  -1 -17   33.40   10.90
  15   1 -19    8.10    9.80
 -15   1  19   10.00   10.30
 -15   1  19    1.10    6.30
 -15  -1  19   16.90    8.60
  15  -1 -19    5.40   10.10
 -15  -1  19   13.00   10.30
 -17   1  21    9.10   11.80
  17   1 -21   20.20   12.20
 -17   1  21   21.80    9.40
  17  -1 -21   -5.00   10.30
 -17  -1  21   10.80   11.40
 -17  -1  21   11.50    8.90
  19   1 -23    0.70   12.20
 -19   1  23   -7.30   11.70
 -19  -1  23    0.00    8.30
  19  -1 -23   -4.30   11.70
 -19  -1  23  -17.30   10.20
 -21   1  25   -8.40   12.10
  21   1 -25   -0.40   12.00
  21  -1 -25    6.70   13.50
  23   1 -27   16.30   15.40
  23  -1 -27   -1.20   14.20
 -26   2  22   60.29   18.20
 -26  -2  22   60.19   14.70
  24   2 -20   52.69   14.40
  24   2 -20   73.99   13.20
 -24   2  20   37.30   15.50
 -24  -2  20   43.70   12.40
  24  -2 -20   70.79   13.60
  24  -2 -20   61.29   15.00
 -22   2  18  100.59   18.40
 -22   2  18  114.59   19.70
  22   2 -18  132.99   16.20
  22   2 -18  109.29   16.80
 -22  -2  18   99.49   17.10
 -22  -2  18  120.89   18.00
  22  -2 -18  101.89   16.20
  22  -2 -18  116.89   15.70
  20   2 -16  104.99   15.00
 -20   2  16   99.39   13.40
 -20   2  16  125.79   17.90
  20   2 -16  155.38   16.80
  20  -2 -16   98.29   14.60
 -20  -2  16  107.09   15.60
 -20  -2  16  124.29   16.60
  20  -2 -16  120.89   15.00
  18   2 -14   69.19   11.20
 -18   2  14  124.69   13.60
 -18   2  14  113.99   16.00
  18   2 -14  101.29   13.20
 -18  -2  14  122.19   15.10
  18  -2 -14  120.19   14.30
  18  -2 -14  118.99   14.00
 -18  -2  14   97.39   14.10
 -16   2  12  171.48   13.60
  16   2 -12  163.78   13.70
 -16   2  12  170.08   17.40
  16   2 -12  155.98   13.70
 -16  -2  12  202.08   15.80
  16  -2 -12  164.48   13.80
  16  -2 -12  139.29   13.50
 -16  -2  12  147.99   16.00
  14   2 -10   88.79   10.60
 -14   2  10   81.39   11.90
 -14   2  10   73.09    9.70
  14   2 -10   66.19    9.50
 -14  -2  10   70.29    9.90
  14  -2 -10   85.49   10.70
  14  -2 -10   66.69    9.30
 -14  -2  10   69.69   10.40
  12   2  -8   90.69    8.60
 -12   2   8   99.59   11.70
  12   2  -8   84.09    9.50
 -12   2   8  100.89    9.50
  12  -2  -8   93.39   10.20
  12  -2  -8  106.49   10.00
 -12  -2   8  103.69    9.30
 -12  -2   8  106.79   11.70
 -10   2   6  676.53   23.70
 -10   2   6  629.14   20.90
  10   2  -6  622.94   20.80
  10   2  -6  678.83   22.80
 -10  -2   6  625.84   21.10
 -10  -2   6  656.13   24.30
  10  -2  -6  665.63   21.10
  10  -2  -6  635.14   22.70
   8   2  -4  738.23   21.10
   8   2  -4  731.83   23.10
  -8   2   4  752.92   24.00
  -8   2   4  718.03   21.50
   8  -2  -4  729.93   20.80
   8  -2  -4  764.02   23.40
  -8  -2   4  699.63   21.10
  -8  -2   4  726.53   24.20
   6   2  -2    2.70    2.90
   6   2  -2    3.20    3.70
  -6   2   2    3.40    3.10
  -6   2   2    2.00    3.60
   6  -2  -2    1.80    2.20
   6  -2  -2    1.30    3.10
  -6  -2   2    4.50    2.80
  -6  -2   2    6.80    4.40
  -4   2   0    4.50    3.30
   4   2   0   22.30    3.90
   4  -2   0   13.50    3.40
   4  -2   0   18.80    2.70
  -4  -2   0    9.30    5.40
   4  -2   0   16.70    4.00
   2   2   2 2793.82   65.19
   2   2   2 2814.22   63.29
   2  -2   2 2824.32   65.49
   2  -2   2 2792.82   62.79
  -2  -2  -2 2714.53   65.39
   2  -2   2 2781.32   64.39
   2  -2   2 2759.12   65.49
  -2  -2  -2 2739.13   65.29
   0   2   4  172.18    9.20
   0   2   4  145.29    6.30
   0   2  -4  143.99    8.10
   0  -2   4  137.69    7.30
   0  -2  -4  135.69    7.60
   0  -2   4  158.18    8.60
   0  -2  -4  154.18    9.30
   0  -2   4  141.79    5.30
   2   2  -6  720.23   23.00
  -2   2   6  731.73   20.90
   2   2  -6  665.63   17.50
  -2   2   6  733.63   23.20
  -2  -2   6  733.53   21.60
  -2  -2   6  702.43   22.70
   2  -2  -6  735.03   18.80
   2  -2  -6  719.33   23.30
  -4   2   8 1126.09   31.30
  -4   2   8 1125.79   34.00
   4   2  -8 1106.09   33.90
   4   2  -8 1145.69   27.50
  -4  -2   8 1133.89   33.60
  -4  -2   8 1152.68   32.10
   4  -2  -8 1107.69   34.30
   4  -2  -8 1119.19   28.50
  -6   2  10 1596.44   46.30
  -6   2  10 1617.14   43.40
   6   2 -10 1559.04   46.50
   6   2 -10 1684.43   39.20
  -6  -2  10 1620.64   44.30
   6  -2 -10 1591.34   39.90
   6  -2 -10 1531.75   46.40
  -6  -2  10 1596.74   45.90
  -8   2  12  328.17   19.10
  -8   2  12  346.57   15.90
   8   2 -12  362.96   19.20
   8   2 -12  354.86   13.10
   8  -2 -12  341.57   13.60
  -8  -2  12  315.97   17.80
   8  -2 -12  319.27   18.60
  -8  -2  12  346.37   17.10
  10   2 -14  294.17   13.20
  10   2 -14  288.57   19.10
 -10   2  14  267.57   15.50
 -10   2  14  301.47   19.90
  10  -2 -14  292.37   19.70
 -10  -2  14  305.17   18.20
 -10  -2  14  337.77   18.50
  10  -2 -14  304.77   13.60
 -12   2  16  304.97   21.80
  12   2 -16  259.67   20.50
 -12   2  16  311.67   17.50
  12   2 -16  301.27   14.10
  12  -2 -16  285.67   14.30
 -12  -2  16  290.67   19.40
  12  -2 -16  271.17   20.50
 -12  -2  16  282.97   19.20
 -14   2  18  142.69   19.10
 -14   2  18  160.38   14.30
  14   2 -18  185.88   20.80
 -14  -2  18  172.78   18.90
 -14  -2  18  169.18   18.30
  14  -2 -18  150.88   18.90
 -16   2  20  205.78   16.90
  16   2 -20  251.27   25.50
 -16   2  20  151.88   21.10
 -16  -2  20  200.38   19.10
  16  -2 -20  229.28   25.10
 -16  -2  20  169.28   19.50
  18   2 -22  211.88   25.10
 -18   2  22  137.39   21.20
 -18  -2  22  163.88   20.20
  18  -2 -22  206.28   24.70
 -18  -2  22  202.28   22.60
  20   2 -24   83.29   19.20
 -20   2  24   70.29   18.00
 -20  -2  24   36.50   12.90
  20  -2 -24   79.99   19.10
  22   2 -26   46.70   18.60
 -22   2  26   31.60   17.20
  22  -2 -26   62.19   18.80
 -27   3  23  -15.00   13.80
 -27  -3  23   -8.40    9.80
 -25   3  21   -7.90   13.00
  25   3 -21    9.10   11.40
 -25  -3  21    7.00   10.30
  25  -3 -21    1.10   10.70
  23   3 -19   43.70   13.20
  23   3 -19   48.40   11.40
 -23   3  19   50.89   15.60
 -23  -3  19   35.90   12.40
  23  -3 -19   41.20   13.00
  23  -3 -19   62.79   12.60
  21   3 -17   24.00    9.30
 -21   3  17   60.59   14.90
  21   3 -17   35.50   11.10
  21  -3 -17   45.60   12.60
 -21  -3  17   21.60   11.60
 -21  -3  17   21.90   10.70
  21  -3 -17   50.69   11.20
  19   3 -15   73.09   12.60
 -19   3  15  111.59   16.90
 -19   3  15   95.69   12.40
  19   3 -15  101.19   13.60
  19  -3 -15   81.29   12.50
 -19  -3  15   78.39   14.20
 -19  -3  15  138.39   15.80
  19  -3 -15  107.89   14.40
 -17   3  13  135.69   16.80
 -17   3  13  124.29   12.80
  17   3 -13  113.89   13.10
  17   3 -13  100.19   13.10
  17  -3 -13  119.49   13.80
 -17  -3  13  111.59   14.60
 -17  -3  13  155.48   15.40
  17  -3 -13   98.29   12.70
  15   3 -11  367.26   18.90
 -15   3  11  433.76   18.30
 -15   3  11  364.36   21.90
  15   3 -11  375.36   18.60
  15  -3 -11  351.26   19.20
 -15  -3  11  384.36   18.80
 -15  -3  11  356.56   21.10
  15  -3 -11  398.66   19.40
  13   3  -9   86.39   10.20
  13   3  -9   84.69    9.90
 -13   3   9   89.19    9.20
 -13   3   9  104.49   12.70
 -13  -3   9   97.49   12.10
  13  -3  -9   83.19    9.60
 -13  -3   9   92.59    9.50
  13  -3  -9   71.49    9.70
  11   3  -7   97.09    8.60
  11   3  -7  120.39   10.70
 -11   3   7  114.39    8.80
 -11   3   7  126.49   11.60
 -11  -3   7  111.99   11.50
  11  -3  -7  111.69    9.10
  11  -3  -7  106.89    9.70
 -11  -3   7  106.89    8.50
   9   3  -5   93.49    9.20
   9   3  -5   71.09    7.20
  -9  -3   5   81.49    9.80
  -9  -3   5   75.89    6.80
   7   3  -3   25.00    3.90
   7   3  -3   22.40    5.50
  -7   3   3   29.40    4.70
   7  -3  -3   20.40    4.20
  -7  -3   3   13.10    5.90
  -7  -3   3   15.40    4.10
  -5   3   1   50.89    4.80
   5   3  -1   46.20    4.20
   5   3  -1   49.10    6.00
  -5  -3   1   47.00    6.30
  -5  -3   1   51.29    5.30
   5  -3  -1   64.19    5.50
   5  -3  -1   48.50    5.50
   5  -3  -1   55.19    6.50
   3   3   1  243.78   11.20
   3   3   1  254.87    9.90
   3  -3   1  260.37   10.50
   3  -3   1  255.47    9.60
   3  -3   1  251.17   10.00
  -3  -3  -1  237.58   10.60
  -3  -3  -1  268.77   11.20
   3  -3   1  259.07    9.90
   1   3   3  619.34   19.10
   1   3   3  621.44   17.90
  -1  -3  -3  635.94   18.00
   1  -3   3  608.14   18.10
  -1  -3  -3  616.34   19.40
   1  -3   3  646.74   18.80
   1  -3   3  594.54   17.00
   1  -3   3  611.44   19.10
  -1   3   5   13.80    3.30
   1   3  -5   18.60    3.10
   1   3  -5   13.20    4.30
  -1   3   5   13.80    5.00
  -1  -3   5   23.10    4.20
  -1  -3   5   17.80    5.00
   1  -3  -5   15.70    3.40
   1  -3  -5    7.30    4.50
  -3   3   7  240.78   10.50
   3   3  -7  247.18    9.10
   3   3  -7  250.57   13.00
  -3   3   7  251.17   13.60
  -3  -3   7  258.17   11.30
   3  -3  -7  244.98   10.00
   3  -3  -7  251.57   13.90
  -3  -3   7  230.48   12.80
  -5   3   9  277.07   12.10
   5   3  -9  290.17   15.50
   5   3  -9  289.57   10.70
  -5   3   9  275.57   16.00
  -5  -3   9  293.57   15.10
  -5  -3   9  293.17   13.10
   5  -3  -9  275.17   11.50
   5  -3  -9  285.77   15.80
  -7   3  11    5.60    4.20
   7   3 -11   21.00    6.90
  -7   3  11   10.00    7.50
   7   3 -11   13.70    4.00
  -7  -3  11   17.90    6.50
   7  -3 -11    7.50    6.20
  -7  -3  11   22.70    6.20
   7  -3 -11   12.70    4.00
   9   3 -13   88.99    8.00
  -9   3  13   74.89    8.80
  -9   3  13   87.59   13.50
   9   3 -13   97.59   12.60
  -9  -3  13   75.79   10.40
   9  -3 -13   86.69    8.50
   9  -3 -13   74.39   11.60
  -9  -3  13   92.59   12.40
 -11   3  15    0.70    8.80
  11   3 -15    3.90    7.80
 -11   3  15   13.30    5.70
  11   3 -15   -1.40    4.40
  11  -3 -15   -5.00    7.80
 -11  -3  15    0.70    7.00
  11  -3 -15   -0.10    4.20
 -11  -3  15    1.50    7.00
  13   3 -17   62.39   13.40
 -13   3  17   25.00   11.50
 -13   3  17   54.09    9.20
  13  -3 -17   50.19    8.10
 -13  -3  17   40.30   11.00
  13  -3 -17   41.80   12.10
 -13  -3  17   57.29   11.60
 -15   3  19    5.60    5.80
 -15   3  19  -10.00   10.20
  15   3 -19    4.20    8.40
  15  -3 -19   -0.70    9.10
 -15  -3  19   -8.80   10.30
 -15  -3  19   -4.40    7.60
  17   3 -21   28.20   13.40
 -17   3  21   17.00   13.30
  17  -3 -21   48.10   15.10
 -17  -3  21   34.80   11.30
 -17  -3  21   21.60   11.20
  19   3 -23   -3.50   11.20
 -19   3  23  -10.10   11.60
  19  -3 -23   -3.10   11.90
 -19  -3  23    2.80    9.20
 -21   3  25    5.70   13.60
  21   3 -25  -11.30   11.20
  21  -3 -25  -24.20   11.60
 -21  -3  25   -4.80    9.50
 -28   4  24   -0.20   15.10
 -28  -4  24    3.00   11.40
 -26   4  22   43.90   17.90
 -26  -4  22   40.00   14.50
 -24   4  20   54.59   17.70
  24   4 -20   57.39   14.50
  24   4 -20   67.59   14.80
  24  -4 -20   78.29   14.40
 -24  -4  20   49.40   14.20
  24  -4 -20   78.89   15.60
  22   4 -18  123.29   15.80
 -22   4  18  106.69   19.80
  22   4 -18  136.19   18.40
  22  -4 -18  147.19   17.50
 -22  -4  18  112.79   18.40
  22  -4 -18  122.59   17.20
 -20   4  16   33.60   13.20
  20   4 -16   35.70    9.80
  20   4 -16   24.40    9.80
  20  -4 -16   24.40   10.20
 -20  -4  16   30.50   10.90
 -20  -4  16   29.30   11.30
  20  -4 -16   36.00    9.90
 -18   4  14  189.48   13.80
 -18   4  14  189.98   20.70
  18   4 -14  170.18   15.80
  18   4 -14  198.48   16.20
  18  -4 -14  199.68   16.30
  18  -4 -14  199.78   16.40
 -18  -4  14  189.78   16.10
 -18  -4  14  200.78   18.60
 -16   4  12  228.28   13.60
  16   4 -12  203.28   15.90
  16   4 -12  210.68   15.60
 -16   4  12  220.38   18.90
  16  -4 -12  229.88   16.00
 -16  -4  12  194.08   14.70
 -16  -4  12  173.08   17.90
  16  -4 -12  215.68   15.60
 -14   4  10  488.55   24.50
 -14   4  10  492.35   18.80
  14   4 -10  470.05   21.30
  14   4 -10  471.35   22.10
 -14  -4  10  483.75   23.90
  14  -4 -10  499.15   22.20
 -14  -4  10  517.25   19.60
  14  -4 -10  492.45   21.20
 -12   4   8  324.37   18.00
 -12   4   8  316.17   13.60
  12   4  -8  347.67   16.80
  12   4  -8  298.47   15.00
 -12  -4   8  325.97   13.70
 -12  -4   8  300.57   17.80
  12  -4  -8  326.97   15.60
  12  -4  -8  328.17   16.90
  10   4  -6  817.42   26.60
 -10   4   6  841.22   24.00
  10   4  -6  863.91   27.80
 -10   4   6  890.51   30.00
  10  -4  -6  857.11   28.30
 -10  -4   6  840.42   29.40
  10  -4  -6  839.22   26.50
 -10  -4   6  869.01   24.00
  -8   4   4 1255.07   37.60
  -8   4   4 1258.47   32.80
   8   4  -4 1297.77   36.50
   8  -4  -4 1376.76   35.40
  -8  -4   4 1284.57   35.50
  -8  -4   4 1320.27   38.40
  -8  -4   4 1300.87   32.20
   8  -4  -4 1298.97   36.80
   6   4  -2 1845.92   46.70
  -6   4   2 1826.82   43.70
   6   4  -2 1820.22   42.80
  -6   4   2 1800.72   47.60
   6  -4  -2 1760.32   46.40
  -6  -4   2 1770.22   46.20
   6  -4  -2 1847.32   45.70
  -6  -4   2 1833.62   48.00
   4   4   0  721.83   19.40
   4   4   0  737.33   22.20
  -4  -4   0  741.23   22.30
   4  -4   0  736.13   21.30
   4  -4   0  747.03   21.90
   4  -4   0  718.83   22.20
  -4  -4   0  705.83   22.10
   4  -4   0  737.03   20.20
   2   4   2  903.01   24.70
   2   4   2  915.01   24.50
   2  -4   2  890.41   24.90
  -2  -4  -2  869.01   24.40
   2  -4   2  874.91   24.60
  -2  -4  -2  880.51   26.00
   2  -4   2  873.21   25.00
   2  -4   2  885.21   24.30
   0   4   4  219.08    9.80
   0   4  -4  212.28    9.00
   0   4   4  209.98   10.90
   0  -4  -4  215.18   11.70
   0  -4   4  217.68   11.00
   0  -4  -4  205.88    9.00
   0  -4   4  221.18    9.20
   0  -4   4  218.48   10.70
   2   4  -6   67.89    5.80
  -2   4   6   59.99    8.10
   2   4  -6   54.59    7.30
  -2  -4   6   64.99    6.00
  -2  -4   6   70.59    8.20
   2  -4  -6   75.59    6.20
   2  -4  -6   69.09    6.50
   2  -4  -6   68.19    8.50
   4   4  -8 1030.10   32.60
   4   4  -8 1051.09   27.10
  -4   4   8 1021.50   27.80
  -4   4   8 1000.60   32.90
   4  -4  -8 1034.10   28.50
   4  -4  -8  998.40   32.80
  -4  -4   8 1018.40   28.80
  -4  -4   8 1018.00   32.40
   6   4 -10  169.98    9.50
  -6   4  10  172.88    9.40
   6   4 -10  168.88   13.10
  -6   4  10  169.88   14.30
   6  -4 -10  163.48    9.70
  -6  -4  10  156.58   10.20
  -6  -4  10  178.28   13.20
   6  -4 -10  166.08   13.50
   8   4 -12  154.28   13.70
   8   4 -12  156.88    9.80
  -8   4  12  172.38   10.40
  -8   4  12  178.38   16.00
  -8  -4  12  173.08   14.00
  -8  -4  12  161.18   11.30
   8  -4 -12  172.98   15.20
   8  -4 -12  166.78   10.30
 -10   4  14   12.00    5.40
  10   4 -14   11.00    5.10
 -10   4  14   11.60    9.20
  10   4 -14   11.30    8.00
 -10  -4  14   10.60    6.60
  10  -4 -14   17.10    5.50
  10  -4 -14   11.00    8.30
 -10  -4  14   16.60    7.90
 -12   4  16  318.97   22.70
  12   4 -16  290.67   14.70
 -12   4  16  303.97   16.30
  12   4 -16  256.47   21.00
 -12  -4  16  324.17   21.50
  12  -4 -16  281.37   15.20
 -12  -4  16  287.77   17.80
  12  -4 -16  276.27   21.40
 -14   4  18   73.39   10.70
 -14   4  18   64.59   15.10
  14   4 -18   54.49   12.80
 -14  -4  18   45.30   11.10
  14  -4 -18   62.89   13.70
 -14  -4  18   54.29   12.70
 -16   4  20   73.29   16.50
  16   4 -20  132.79   18.90
 -16  -4  20   97.09   16.50
 -16  -4  20  102.19   15.10
  16  -4 -20  122.59   19.80
  18   4 -22   66.79   16.90
 -18   4  22   28.00   14.40
  18  -4 -22   51.99   15.70
 -18  -4  22   62.49   14.80
 -20   4  24    9.70   14.10
  20   4 -24   39.90   15.70
  20  -4 -24   56.79   16.60
 -20  -4  24   44.10   13.60
 -22   4  26   12.60   15.00
  22   4 -26   34.10   15.50
 -22  -4  26   17.10   12.00
  22  -4 -26   24.60   15.10
 -27   5  23  -14.70   13.50
 -27  -5  23   16.30   12.60
  25   5 -21   60.79   15.40
 -25   5  21   28.20   15.70
 -25  -5  21   56.29   14.90
  25  -5 -21   64.89   22.80
  23   5 -19   35.20   10.80
  23   5 -19   31.70   12.60
 -23   5  19   41.50   16.00
  23  -5 -19   39.70   12.10
  23  -5 -19   43.70   11.70
 -23  -5  19   35.10   12.90
  21   5 -17   68.59   13.70
 -21   5  17   71.59   16.00
  21   5 -17   87.39   13.70
 -21  -5  17   67.39   14.70
  21  -5 -17  101.29   14.50
  21  -5 -17   50.09   12.10
  19   5 -15  183.98   16.60
  19   5 -15  183.28   17.20
 -19   5  15  168.38   21.10
  19  -5 -15  180.38   16.70
  19  -5 -15  188.68   16.80
 -19  -5  15  153.38   19.00
 -17   5  13   62.89   13.70
  17   5 -13  100.49   13.10
  17   5 -13  118.89   14.30
 -17   5  13  108.59   10.80
  17  -5 -13   76.69   11.70
 -17  -5  13   71.59   13.80
  17  -5 -13  100.39   12.90
 -17  -5  13   81.99   11.10
  15   5 -11   19.80    7.80
 -15   5  11   25.10   10.60
 -15   5  11   24.40    5.90
  15   5 -11   13.30    7.00
 -15  -5  11   15.90    9.20
  15  -5 -11   20.50    7.00
 -15  -5  11   14.00    6.20
  15  -5 -11   13.80    7.10
  13   5  -9  129.89   11.50
 -13   5   9  158.88   16.10
 -13   5   9  160.18    9.60
  13   5  -9  140.89   13.20
  13  -5  -9  149.69   12.50
 -13  -5   9  171.38   15.00
 -13  -5   9  154.38   10.20
  13  -5  -9  148.49   11.90
 -11   5   7  445.06   14.90
 -11   5   7  466.45   21.60
  11   5  -7  438.26   19.70
  11   5  -7  426.86   18.50
  11  -5  -7  455.45   18.70
 -11  -5   7  444.76   21.50
 -11  -5   7  451.95   15.00
  11  -5  -7  446.36   19.60
  -9   5   5  398.06   18.50
   9   5  -5  373.46   17.40
  -9   5   5  376.66   12.80
  -9  -5   5  358.76   18.00
   9  -5  -5  406.96   16.20
  -9  -5   5  378.96   16.60
   9  -5  -5  388.16   17.40
  -9  -5   5  395.66   12.00
   7   5  -3  394.26   17.10
  -7   5   3  371.06   17.00
   7   5  -3  363.66   11.10
  -7   5   3  423.76   12.80
   7  -5  -3  388.76   16.60
   7  -5  -3  406.86   15.40
  -7  -5   3  404.46   18.00
  -7  -5   3  368.96   15.80
  -5   5   1  185.68   10.90
   5   5  -1  192.28   11.60
   5   5  -1  190.78    7.30
  -5   5   1  197.68    8.20
  -5  -5   1  164.98   10.60
  -5  -5   1  192.08   11.80
   5  -5  -1  224.78   10.70
   5  -5  -1  186.28   10.90
   3   5   1    2.40    4.40
   3   5   1    2.10    3.50
   3  -5   1   -1.40    3.20
  -3  -5  -1    5.60    4.60
   3  -5   1    0.30    3.90
   3  -5   1    3.30    4.00
   3  -5   1    4.30    4.10
  -3  -5  -1    4.30    4.20
   1   5   3    9.60    4.30
   1   5   3    7.30    4.80
   1  -5   3    3.70    3.50
  -1  -5  -3   15.90    4.20
   1  -5   3    2.20    3.80
  -1  -5  -3   11.30    5.10
   1  -5   3    7.70    3.60
   1  -5   3    0.50    2.90
  -1   5   5  569.34   20.80
  -1   5   5  606.34   19.30
   1   5  -5  583.24   18.20
  -1  -5   5  597.34   21.40
  -1  -5   5  588.04   18.00
   1  -5  -5  584.14   21.70
   1  -5  -5  607.54   17.20
  -1  -5   5  575.14   20.90
   3   5  -7  201.38   12.80
  -3   5   7  216.98   14.10
   3   5  -7  217.78   10.20
   3  -5  -7  220.08    9.00
  -3  -5   7  190.58   12.50
  -3  -5   7  229.18   10.00
   3  -5  -7  209.58   10.90
   3  -5  -7  213.88   13.50
  -5   5   9  262.47   16.70
   5   5  -9  269.97   15.70
  -5   5   9  292.67   11.40
   5   5  -9  303.77   12.60
  -5  -5   9  272.67   12.30
   5  -5  -9  268.97   16.20
  -5  -5   9  289.77   15.90
   5  -5  -9  292.57   13.30
   7   5 -11  172.08   10.40
  -7   5  11  169.78    9.50
   7   5 -11  171.08   14.10
  -7   5  11  185.88   15.60
   7  -5 -11  167.68   14.20
  -7  -5  11  179.68   10.90
   7  -5 -11  164.48   10.70
  -7  -5  11  164.18   13.70
  -9   5  13  416.66   16.40
   9   5 -13  445.06   16.90
  -9   5  13  410.66   23.60
   9   5 -13  412.86   22.40
   9  -5 -13  441.26   23.70
   9  -5 -13  389.36   17.50
  -9  -5  13  422.96   22.60
  -9  -5  13  376.96   17.60
  11   5 -15   47.80   11.30
  11   5 -15   53.59    8.10
 -11   5  15   52.89    8.00
 -11   5  15   36.50   12.10
  11  -5 -15   53.39    8.50
  11  -5 -15   53.69   12.10
 -11  -5  15   43.00    8.80
 -11  -5  15   34.10    9.80
 -13   5  17  197.78   22.40
  13   5 -17  232.18   20.50
  13  -5 -17  197.68   13.80
  13  -5 -17  180.68   20.00
 -13  -5  17  180.68   19.70
 -13  -5  17  183.28   15.30
  15   5 -19  150.28   20.30
 -15   5  19  136.79   20.00
 -15  -5  19  142.29   16.00
  15  -5 -19  167.58   21.80
 -15  -5  19  173.78   19.50
 -17   5  21  139.29   22.00
  17   5 -21  167.28   22.30
  17  -5 -21  170.98   22.50
 -17  -5  21  140.09   20.00
  19   5 -23   50.29   16.00
 -19   5  23   24.40   15.50
  19  -5 -23   52.99   16.20
 -19  -5  23   40.50   13.30
 -21   5  25   91.99   21.50
  21   5 -25  138.09   23.50
 -21  -5  25  127.59   20.20
  21  -5 -25  139.79   24.00
 -26   6  22  -23.30   12.20
 -26  -6  22   -7.20    9.50
 -24   6  20   33.50   15.00
  24   6 -20   61.49   15.10
  24  -6 -20   50.49   12.20
 -24  -6  20   37.50   14.10
  24  -6 -20   31.20   12.80
  22   6 -18   75.99   14.70
  22   6 -18   58.59   12.60
 -22   6  18   66.99   17.00
  22  -6 -18   69.99   14.30
  22  -6 -18   47.70   12.40
 -22  -6  18   54.29   15.10
  20   6 -16   54.49   12.30
 -20   6  16   24.40   13.00
  20   6 -16   31.90   10.00
  20  -6 -16   37.80   11.20
 -20  -6  16   42.20   12.50
  20  -6 -16   44.90   10.70
  18   6 -14   56.19   11.30
 -18   6  14   58.69   14.90
  18   6 -14   62.59   11.70
 -18  -6  14   60.89   13.70
  18  -6 -14   46.00   10.50
  18  -6 -14   59.79   11.40
  16   6 -12   61.89   11.10
 -16   6  12   61.59   13.50
  16   6 -12   45.60   10.10
  16  -6 -12   55.39   10.60
 -16  -6  12   63.49   13.00
 -16  -6  12   48.00    8.20
  16  -6 -12   61.79   10.50
  14   6 -10   -3.30    6.10
 -14   6  10    7.00    8.90
  14   6 -10    1.40    5.80
 -14   6  10    2.00    3.60
 -14  -6  10    3.70    5.00
 -14  -6  10   -3.30    6.80
  14  -6 -10   -6.30    4.90
  14  -6 -10   -4.30    5.20
  12   6  -8   29.40    8.10
  12   6  -8   15.90    6.60
 -12   6   8   24.50    4.50
 -12   6   8   14.20    8.40
  12  -6  -8   12.50    6.10
  12  -6  -8   25.00    6.80
 -12  -6   8   25.70    4.50
 -12  -6   8   23.90    8.60
 -10   6   6  446.56   13.50
  10   6  -6  449.06   20.10
 -10   6   6  436.86   20.70
  10  -6  -6  399.26   19.00
 -10  -6   6  408.66   18.60
 -10  -6   6  434.56   12.50
 -10  -6   6  438.76   21.00
  10  -6  -6  436.36   18.40
  -8   6   4  155.38    7.20
   8   6  -4  155.88   12.40
  -8   6   4  152.48   12.30
   8  -6  -4  173.98   11.10
   8  -6  -4  142.39   11.20
  -8  -6   4  146.29   12.40
  -8  -6   4  174.98   11.80
   6   6  -2  431.16   18.50
  -6   6   2  441.86   18.40
  -6   6   2  459.85   13.80
   6   6  -2  493.75   12.50
  -6  -6   2  434.66   18.60
   6  -6  -2  450.45   18.20
  -6  -6   2  459.25   18.30
   6  -6  -2  437.86   17.60
  -4   6   0 1171.38   34.00
   4   6   0 1179.28   34.50
   4   6   0 1179.68   30.20
   4  -6   0 1244.48   31.60
   4  -6   0 1284.27   34.90
  -4  -6   0 1228.68   34.30
   4  -6   0 1232.38   34.70
  -4  -6   0 1113.19   35.10
   2   6   2 1393.56   38.20
   2   6   2 1365.26   36.20
  -2  -6  -2 1390.66   39.90
   2  -6   2 1370.16   37.10
   2  -6   2 1413.36   39.10
   2  -6   2 1386.96   37.10
   2  -6   2 1391.46   37.60
  -2  -6  -2 1410.56   36.70
   0   6   4  188.78   11.00
   0   6   4  208.08   11.60
   0   6  -4  156.18    9.80
   0  -6   4  191.28    9.20
   0  -6  -4  206.68   13.00
   0  -6   4  192.38   11.20
   0  -6   4  203.48   12.00
   0  -6  -4  203.18    9.30
  -2   6   6  170.18   12.50
   2   6  -6  165.28    9.90
  -2  -6   6  157.58    8.30
   2  -6  -6  164.18    7.90
   2  -6  -6  163.88   12.30
  -2  -6   6  181.48   12.10
  -2  -6   6  173.38   11.90
   4   6  -8   16.70    5.90
  -4   6   8    2.30    6.50
   4   6  -8   17.70    4.90
  -4  -6   8   15.10    4.10
  -4  -6   8   13.30    6.00
   4  -6  -8    9.20    6.00
   4  -6  -8    9.10    4.90
  -6   6  10   10.30    7.90
   6   6 -10   -0.90    4.10
   6   6 -10    4.30    6.20
  -6  -6  10   -2.10    5.30
   6  -6 -10    1.70    2.70
  -6  -6  10    5.20    3.70
   6  -6 -10   12.10    4.90
   6  -6 -10    8.00    7.10
   8   6 -12   95.59    9.50
  -8   6  12   73.79    7.20
  -8   6  12   88.19   14.00
   8   6 -12   97.69   12.80
  -8  -6  12   69.99   11.50
   8  -6 -12   75.29   12.20
   8  -6 -12   99.49   10.10
  -8  -6  12   91.29    9.10
 -10   6  14    3.90    4.20
  10   6 -14    3.10    7.40
 -10   6  14    1.70    9.20
  10   6 -14    5.20    5.40
 -10  -6  14    2.30    5.20
  10  -6 -14    5.30    8.20
  10  -6 -14    6.60    5.40
 -10  -6  14    3.50    7.30
 -12   6  16   79.09   15.50
  12   6 -16  102.89   11.10
  12   6 -16  130.69   17.10
 -12  -6  16  110.89   12.10
  12  -6 -16  110.39   16.10
  12  -6 -16   83.49   10.70
 -12  -6  16  116.09   15.80
  14   6 -18  113.99   17.80
 -14   6  18   72.39   16.50
 -14  -6  18   68.19   14.20
  14  -6 -18   99.49   13.60
  14  -6 -18   88.49   16.10
 -16   6  20   14.10   13.50
  16   6 -20   31.70   13.40
  16  -6 -20   29.70   12.70
 -16  -6  20   23.40   11.00
 -18   6  22   28.10   15.10
  18   6 -22   58.59   17.00
 -18  -6  22   47.80   14.60
  18  -6 -22   65.39   17.60
 -20   6  24   71.19   19.30
  20   6 -24   68.79   18.60
 -20  -6  24   34.20   13.70
  20  -6 -24   45.90   16.60
 -22   6  26   15.90   16.00
  22   6 -26   51.99   18.20
  22  -6 -26   26.30   15.50
 -22  -6  26   46.80   14.80
 -27   7  23   16.10   17.50
 -27  -7  23   48.30   15.50
  25   7 -21   10.40   12.10
 -25   7  21    7.70   15.30
 -25  -7  21   24.60   13.10
 -23   7  19   63.89   17.80
  23   7 -19   89.79   16.30
  23   7 -19   75.89   14.40
  23  -7 -19   68.99   14.80
 -23  -7  19   54.99   15.40
  23  -7 -19   85.49   15.20
  21   7 -17  110.49   16.50
 -21   7  17  100.99   18.60
  21   7 -17  108.89   16.90
  21  -7 -17  125.59   16.80
  21  -7 -17  142.99   17.60
 -21  -7  17   61.79   15.30
 -19   7  15  174.68   21.10
  19   7 -15  142.89   17.10
  19   7 -15  172.28   18.40
  19  -7 -15  184.78   17.10
  19  -7 -15  155.18   17.50
 -19  -7  15  176.28   21.60
 -17   7  13   98.29   16.60
  17   7 -13  114.69   14.90
  17   7 -13  108.69   14.40
 -17  -7  13  119.29   16.80
  17  -7 -13   97.29   14.00
  17  -7 -13   94.59   13.30
 -15   7  11  263.07   20.80
  15   7 -11  302.77   19.40
  15   7 -11  223.78   16.30
  15  -7 -11  275.87   17.50
  15  -7 -11  269.37   18.40
 -15  -7  11  263.87   20.20
 -13   7   9   16.80    3.50
 -13   7   9   21.90    9.50
  13   7  -9   14.90    7.90
  13   7  -9   27.60    7.90
 -13  -7   9   13.70    3.90
  13  -7  -9   20.30    7.20
  13  -7  -9   19.50    7.40
 -13  -7   9    3.10    7.30
 -11   7   7  444.76   22.00
  11   7  -7  431.06   20.80
  11  -7  -7  440.66   20.40
 -11  -7   7  430.66   20.50
 -11  -7   7  398.46   21.50
  11  -7  -7  424.16   19.30
  -9   7   5   87.69   11.20
   9   7  -5   98.89   11.00
  -9  -7   5  105.19   12.00
   9  -7  -5  115.19   10.40
  -9  -7   5  115.29   10.70
   9  -7  -5   98.99   11.20
  -7   7   3 1491.35   35.90
   7   7  -3 1426.56   42.60
  -7   7   3 1454.05   43.10
   7  -7  -3 1415.36   42.50
  -7  -7   3 1530.15   43.60
   7  -7  -3 1528.75   42.70
  -7  -7   3 1490.75   43.40
  -5   7   1  351.76   16.10
   5   7  -1  336.47   16.50
   5   7  -1  342.67   11.00
   5  -7  -1  363.16   12.40
  -5  -7   1  331.97   16.80
   5  -7  -1  374.56   16.80
  -5  -7   1  369.06   16.70
   5  -7  -1  388.36   16.80
   3   7   1  655.93   19.70
   3   7   1  671.13   23.20
  -3   7  -1  627.24   21.40
  -3  -7  -1  617.24   21.20
   3  -7   1  664.83   23.00
  -3  -7  -1  645.54   24.20
   3  -7   1  657.53   20.60
   3  -7   1  682.13   23.80
   1   7   3  128.69   10.60
   1   7   3  123.39    9.60
  -1  -7  -3  136.79    8.70
   1  -7   3  138.39    9.70
   1  -7   3  133.69    8.60
  -1  -7  -3  124.99   11.30
   1  -7   3  142.99    9.60
   1  -7   3  132.99   10.90
  -1   7   5  802.12   26.20
   1   7  -5  729.03   23.90
  -1   7   5  749.42   24.90
  -1  -7   5  748.13   22.20
   1  -7  -5  760.72   21.20
  -1  -7   5  761.52   27.20
  -1  -7   5  793.82   26.50
   1  -7  -5  740.53   27.50
  -3   7   7  341.87   17.80
   3   7  -7  322.47   14.40
  -3  -7   7  329.67   12.30
   3  -7  -7  316.67   10.80
   3  -7  -7  299.27   17.40
  -3  -7   7  312.87   16.50
  -3  -7   7  312.67   17.10
   3  -7  -7  336.47   15.60
   5   7  -9  255.17   13.20
  -5   7   9  257.17   17.00
   5   7  -9  231.78   15.50
  -5  -7   9  236.58   15.90
   5  -7  -9  239.48   13.70
  -5  -7   9  242.18   10.80
   5  -7  -9  227.58   16.10
   5  -7  -9  243.38    8.90
   7   7 -11  350.96   16.00
  -7   7  11  319.37   21.00
   7   7 -11  335.47   20.00
  -7  -7  11  332.97   19.70
  -7  -7  11  331.97   14.00
   7  -7 -11  355.36   20.60
   7  -7 -11  355.66   11.90
   7  -7 -11  325.27   16.70
   9   7 -13  338.57   16.90
  -9   7  13  332.27   23.00
   9   7 -13  314.27   20.40
  -9  -7  13  308.97   14.70
   9  -7 -13  356.76   21.60
  -9  -7  13  380.96   22.40
   9  -7 -13  340.77   17.50
  11   7 -15  340.47   17.20
 -11   7  15  313.37   24.10
  11   7 -15  307.07   21.80
  11  -7 -15  288.77   16.80
 -11  -7  15  314.57   15.70
 -11  -7  15  297.77   21.40
  11  -7 -15  290.17   21.90
 -13   7  17  167.48   21.60
  13   7 -17  141.89   18.80
  13  -7 -17  137.19   13.60
  13  -7 -17  126.29   18.00
 -13  -7  17  179.78   20.80
  15   7 -19  379.56   27.00
 -15   7  19  304.37   27.00
 -15  -7  19  403.56   27.00
  15  -7 -19  362.06   27.10
  17   7 -21   98.59   18.40
 -17   7  21   57.39   17.50
  17  -7 -21   85.69   17.70
 -17  -7  21   63.39   15.30
 -19   7  23  176.68   26.60
  19   7 -23  196.48   26.40
  19  -7 -23  202.18   26.40
 -19  -7  23  184.18   24.10
  21   7 -25    0.00   12.70
 -21   7  25   19.60   15.90
 -21  -7  25   17.00   12.60
  21  -7 -25    0.50   13.00
 -26   8  22   -6.90   15.30
 -26  -8  22   12.90   11.70
 -24   8  20    6.60   14.90
  24   8 -20   33.70   13.00
  24  -8 -20   27.20   10.50
  24  -8 -20   18.60   11.50
 -24  -8  20   10.00   11.10
  22   8 -18   19.40   11.30
 -22   8  18    6.50   13.70
  22   8 -18   -3.90    8.30
 -22  -8  18   -0.10    9.40
  22  -8 -18   -1.30    7.60
  22  -8 -18   -2.20    8.10
  20   8 -16    5.90    8.40
  20   8 -16   -8.90    7.90
 -20   8  16    9.90   13.30
  20  -8 -16   -6.30    6.20
  20  -8 -16   -2.80    7.50
 -20  -8  16    8.30    9.50
 -18   8  14   12.00   12.60
  18   8 -14   12.20    8.90
  18   8 -14   -2.10    7.60
 -18  -8  14   -0.10    8.50
  18  -8 -14   -2.80    5.90
  18  -8 -14   14.10    8.50
 -16   8  12   38.20   12.50
  16   8 -12   57.39   11.20
  16   8 -12   46.80   10.80
 -16  -8  12   51.59   12.50
  16  -8 -12   42.90   10.10
  16  -8 -12   42.50   10.30
  14   8 -10   -4.10    6.10
  14   8 -10    4.40    7.70
 -14   8  10   14.10   10.00
  14  -8 -10    5.90    6.70
 -14  -8  10   12.90    9.00
  14  -8 -10   -0.20    5.60
 -12   8   8    3.10    7.60
  12   8  -8    2.30    7.10
 -12  -8   8   13.30    8.60
 -12  -8   8    2.80    6.50
  12  -8  -8   10.60    6.50
  12  -8  -8   -2.00    5.50
  10   8  -6   29.00    8.80
 -10   8   6   27.20    8.90
 -10  -8   6   38.80    8.40
 -10  -8   6   37.60    9.50
  10  -8  -6   34.00    8.00
  10  -8  -6   38.70    8.10
  -8   8   4    6.90    6.40
   8   8  -4   26.20    7.40
   8  -8  -4    3.80    4.90
   8  -8  -4    4.10    5.10
  -8  -8   4   10.90    6.80
   6   8  -2   34.20    7.70
  -6   8   2   12.30    6.20
   6  -8  -2   28.50    6.80
   6  -8  -2   15.50    5.80
   4   8   0   15.50    6.20
  -4   8   0   21.80    6.00
   4   8   0   20.90    4.20
   4  -8   0   13.30    4.10
  -4  -8   0   23.00    6.20
   4  -8   0   19.30    6.00
   4  -8   0   17.10    6.10
  -4  -8   0   21.30    7.00
   2   8   2   85.29    9.60
   2   8   2   90.29    8.40
  -2   8  -2   86.79    7.90
   2  -8   2   87.69   10.60
   2  -8   2   91.09    8.10
  -2  -8  -2  110.59   12.00
  -2  -8  -2  104.79    8.70
   2  -8   2   79.49    9.20
   0   8   4  111.59   10.40
   0   8   4  108.89   10.10
   0   8  -4   96.19    9.00
   0  -8   4  115.89   12.20
   0  -8  -4  121.69    7.90
   0  -8   4  108.79    7.60
   0  -8  -4  103.29   12.20
   0  -8   4  115.09   10.00
  -2   8   6  166.68   13.10
  -2   8   6  179.88   12.10
   2   8  -6  175.98   11.30
  -2  -8   6  147.89   12.60
   2  -8  -6  182.18    7.90
   2  -8  -6  150.48   13.40
  -2  -8   6  163.08    8.70
  -2  -8   6  144.49   11.80
  -4   8   8   82.19   11.90
   4   8  -8   67.09    8.50
  -4  -8   8   70.49   11.40
  -4  -8   8   50.09    9.00
  -4  -8   8   69.09    6.00
   4  -8  -8   92.39   12.40
   4  -8  -8   65.09    9.00
   6   8 -10   59.89    8.60
   6   8 -10   52.39    9.70
  -6   8  10   72.49   12.50
  -6  -8  10   62.89    6.40
   6  -8 -10   51.69   10.40
  -6  -8  10   71.29   11.30
   6  -8 -10   71.49    9.90
   8   8 -12   89.89   13.10
  -8   8  12   86.69   14.40
   8   8 -12   87.89   10.40
   8  -8 -12   82.99   13.00
  -8  -8  12  110.19   15.00
   8  -8 -12   99.69   11.90
  -8  -8  12   92.49    7.90
 -10   8  14   79.89   15.50
  10   8 -14   54.09    9.60
  10   8 -14   44.60   11.50
  10  -8 -14   46.10    9.50
 -10  -8  14   66.29   12.40
  10  -8 -14   55.99   12.30
  12   8 -16    8.70    6.80
  12   8 -16    9.90    9.70
 -12   8  16   15.60   11.60
  12  -8 -16   14.30    9.80
 -12  -8  16   19.30    9.60
  12  -8 -16   25.40    8.00
 -14   8  18   30.10   13.70
  14   8 -18   18.90   11.10
  14  -8 -18   33.40    8.70
 -14  -8  18   27.90   11.20
  14  -8 -18   22.90   11.40
 -16   8  20   -3.90   11.30
  16   8 -20    0.90   10.70
  16  -8 -20   13.60   11.70
 -16  -8  20   -6.90    8.70
 -18   8  22   31.70   16.40
  18   8 -22   26.40   13.70
  18  -8 -22   40.40   14.90
 -18  -8  22   47.80   15.40
 -20   8  24   -8.70   13.70
  20   8 -24    7.90   13.10
 -20  -8  24   -0.20   10.80
  20  -8 -24    4.20   12.80
  25   9 -21   74.89   17.00
 -25   9  21   47.10   18.90
 -25  -9  21   56.89   16.60
 -23   9  19   46.80   17.10
  23   9 -19   67.99   15.40
  23   9 -19   63.69   14.50
  23  -9 -19   79.09   15.70
  23  -9 -19   48.50   14.00
 -23  -9  19   34.60   13.60
  21   9 -17  201.48   21.80
 -21   9  17  174.38   23.90
  21   9 -17  200.98   21.50
  21  -9 -17  211.18   22.10
  21  -9 -17  210.88   21.90
 -21  -9  17  140.19   21.90
  19   9 -15   86.39   15.20
 -19   9  15  114.99   19.80
  19   9 -15  139.29   18.40
  19  -9 -15  109.29   15.80
  19  -9 -15  128.69   16.80
 -19  -9  15   77.99   16.30
 -17   9  13  109.29   17.50
  17   9 -13   75.09   13.40
  17   9 -13  113.69   15.40
  17  -9 -13  102.19   14.60
  17  -9 -13   93.59   13.70
 -17  -9  13   94.29   16.00
  15   9 -11  147.69   16.50
  15   9 -11  132.59   15.80
 -15   9  11  111.29   16.30
  15  -9 -11  126.39   14.80
 -15  -9  11  134.29   17.90
  15  -9 -11  140.79   15.70
  13   9  -9  585.14   27.00
 -13   9   9  530.95   27.80
  13   9  -9  511.15   25.20
  13  -9  -9  521.05   25.70
 -13  -9   9  507.35   27.50
  13  -9  -9  556.14   25.50
 -11   9   7   80.99   12.50
  11   9  -7   97.49   13.40
 -11  -9   7   91.89   13.50
  11  -9  -7   91.89   12.00
 -11  -9   7  109.39   13.00
  11  -9  -7  103.89   12.70
   9   9  -5  484.35   22.60
  -9   9   5  410.66   21.40
  -9  -9   5  436.06   21.90
  -9  -9   5  413.96   21.30
   9  -9  -5  474.45   21.50
   9  -9  -5  420.46   21.30
  -7   9   3  418.06   19.80
  -7   9   3  433.06   12.80
   7   9  -3  411.76   20.60
   7  -9  -3  438.96   20.30
  -7  -9   3  444.96   21.60
  -7  -9   3  431.56   20.60
   7  -9  -3  383.56   19.60
   5   9  -1  651.53   18.20
  -5   9   1  625.24   23.90
   5   9  -1  650.93   25.80
  -5  -9   1  676.23   27.00
  -5  -9   1  660.73   24.50
   5  -9  -1  671.43   26.00
   5  -9  -1  668.83   25.80
   5  -9  -1  694.43   20.30
  -3   9  -1  690.83   23.70
   3   9   1  673.23   26.10
   3   9   1  702.93   21.80
   3  -9   1  707.73   26.20
  -3  -9  -1  730.93   24.10
   3  -9   1  724.63   27.20
   3  -9   1  714.23   22.70
  -3  -9  -1  708.43   28.20
  -1   9  -3  151.78   11.50
  -1   9  -3  139.19    9.20
   1   9   3  141.69   11.70
   1   9   3  146.09   10.70
  -1  -9  -3  141.79   13.30
  -1  -9  -3  155.88    9.50
   1  -9   3  140.79   12.40
   1  -9   3  157.28   10.70
   1   9  -5  439.56   19.20
  -1   9   5  439.46   19.90
  -1   9   5  463.25   20.30
   1  -9  -5  449.16   22.20
  -1  -9   5  461.35   16.20
   1  -9  -5  485.15   15.50
  -1  -9   5  493.75   20.60
  -1  -9   5  478.35   22.10
  -3   9   7  382.86   18.40
   3   9  -7  411.06   17.90
  -3   9   7  380.76   19.80
   3  -9  -7  345.57   20.40
  -3  -9   7  411.26   19.90
  -3  -9   7  398.46   14.00
  -3  -9   7  370.86   20.30
   5   9  -9  469.95   20.30
  -5   9   9  468.45   23.40
  -5  -9   9  421.16   22.20
  -5  -9   9  420.26   23.00
  -5  -9   9  456.95   15.20
   5  -9  -9  409.26   22.60
   5  -9  -9  430.76   20.60
   7   9 -11  123.29   15.50
   7   9 -11  144.49   12.70
  -7   9  11  153.28   17.40
   7  -9 -11  142.79   13.30
  -7  -9  11  123.09    8.10
   7  -9 -11  143.39   17.00
  -7  -9  11  114.09   14.30
   9   9 -13   10.40    6.90
   9   9 -13   13.40    8.60
  -9   9  13    1.70    9.90
  -9  -9  13   12.30    8.30
   9  -9 -13   12.00    7.10
   9  -9 -13    5.80    7.90
  11   9 -15  147.69   14.30
 -11   9  15  161.08   20.10
  11   9 -15  165.68   20.20
  11  -9 -15  148.19   18.90
 -11  -9  15  115.59   16.80
  11  -9 -15  166.88   16.30
  13   9 -17   29.70   12.70
 -13   9  17   -3.70   11.40
 -13  -9  17   12.20    9.60
  13  -9 -17   24.70    8.40
  13  -9 -17   44.40   12.40
  15   9 -19   86.59   17.20
 -15   9  19   96.19   18.80
  15  -9 -19  121.79   19.70
 -15  -9  19   77.39   15.90
  17   9 -21  125.29   21.80
 -17   9  21  101.49   21.10
  17  -9 -21  132.09   22.00
 -17  -9  21   90.19   18.00
 -19   9  23   11.10   15.20
  19   9 -23   85.29   19.10
  19  -9 -23   57.29   16.70
 -19  -9  23   43.50   14.90
 -21   9  25   25.70   17.00
  21   9 -25   54.39   17.30
 -21  -9  25   48.90   15.60
  21  -9 -25   22.90   14.50
 -26  10  22  -18.90   13.00
 -26 -10  22    2.90   11.80
  24  10 -20   -4.00   10.30
 -24  10  20   -6.80   13.90
 -24 -10  20    9.90   11.80
  24 -10 -20   -1.00    9.50
 -22  10  18   23.10   16.80
  22  10 -18    1.60    9.80
  22  10 -18    5.30    9.80
  22 -10 -18   13.60   10.70
 -22 -10  18    2.30   11.20
  22 -10 -18   -2.50    9.80
  20  10 -16   -2.50    8.70
 -20  10  16  -11.00   11.80
  20  10 -16    1.90    9.80
 -20 -10  16   16.30   11.60
  20 -10 -16    5.70    9.60
  20 -10 -16   -2.10    8.70
 -18  10  14    6.70   11.30
  18  10 -14    2.90    8.70
  18  10 -14   -8.30    7.90
  18 -10 -14    9.30    7.50
  18 -10 -14   -0.40    6.80
 -18 -10  14   13.80    9.90
  16  10 -12   47.10   12.00
 -16  10  12   33.80   13.00
  16  10 -12   37.60   11.20
  16 -10 -12   42.90   10.90
 -16 -10  12   54.19   13.00
  16 -10 -12   48.90   11.10
 -14  10  10    2.90    9.50
  14  10 -10   -0.30    7.10
  14  10 -10  -16.30    6.60
  14 -10 -10   -3.70    6.10
  14 -10 -10    2.90    6.90
 -14 -10  10    1.20    8.40
  12  10  -8  182.78   18.00
 -12  10   8  142.99   18.00
 -12 -10   8  148.29   17.20
  12 -10  -8  166.58   15.40
  12 -10  -8  115.19   14.70
 -12 -10   8  142.39   16.10
 -10  10   6   61.89   11.80
  10  10  -6   61.99   11.40
 -10 -10   6   68.29   11.70
  10 -10  -6   64.69   11.20
 -10 -10   6   71.99   12.40
  10 -10  -6   77.39   11.90
   8  10  -4   26.80    8.80
  -8  10   4   11.90    7.20
   8 -10  -4   25.20    8.00
  -8 -10   4   19.40    8.00
   8 -10  -4   35.80    8.80
  -8 -10   4   19.60    7.80
   6  10  -2   12.10    7.50
  -6  10   2    4.60    6.10
   6 -10  -2   14.70    3.70
  -6 -10   2    1.50    6.70
   6 -10  -2   14.00    6.40
  -6 -10   2    1.60    6.10
   6 -10  -2    9.80    6.20
   4  10   0   23.60    4.90
   4  10   0   22.70    7.60
  -4  10   0   20.30    6.40
  -4 -10   0    2.00    6.40
   4 -10   0   14.40    6.70
   4 -10   0   12.90    6.10
   4 -10   0   15.10    4.50
  -4 -10   0   18.30    6.40
  -2  10  -2   74.39    8.50
  -2  10  -2   53.29    8.80
   2  10   2   50.39    7.50
   2  10   2   58.19    9.40
   2 -10   2   53.39   10.10
  -2 -10  -2   62.89   10.90
  -2 -10  -2   57.59    8.00
   2 -10   2   61.19    7.80
   0  10   4   73.99   10.50
   0  10  -4   65.39    9.30
   0  10   4   81.59   10.20
   0  10  -4   74.59    7.10
   0 -10  -4   78.19    7.50
   0 -10   4   85.89   10.20
   0 -10  -4   82.59   12.10
   0 -10   4   99.69   12.40
  -2  10   6   -5.40    6.10
  -2  10   6    1.70    5.30
   2  10  -6    2.50    5.10
  -2 -10   6   11.90    6.20
   2 -10  -6   -1.90    3.00
  -2 -10   6   -8.00    5.60
   2 -10  -6   -0.60    6.20
  -4  10   8   23.40    9.20
   4  10  -8   20.70    7.10
  -4  10   8   -1.10    5.50
  -4 -10   8   13.40    3.80
  -4 -10   8   24.80    7.90
   4 -10  -8   11.30    8.00
  -4 -10   8    4.60    7.20
   6  10 -10   24.20    7.80
  -6  10  10   26.00   10.50
   6 -10 -10   15.00    7.50
  -6 -10  10   20.70    8.10
   6 -10 -10   20.40    9.10
  -6 -10  10   22.50    9.10
  -8  10  12   44.80   12.70
   8  10 -12   24.30    8.40
   8  10 -12   32.40   10.00
   8 -10 -12   39.20    9.30
   8 -10 -12   63.49   12.90
  -8 -10  12   32.10   10.60
  10  10 -14   18.60    9.40
  10  10 -14    7.10    7.40
 -10  10  14   -2.60   10.20
  10 -10 -14    9.10    8.60
  10 -10 -14   12.80    7.20
 -10 -10  14   -3.10    7.90
  12  10 -16  -12.90    8.40
  12  10 -16   11.40    9.80
 -12  10  16   19.80   12.40
 -12 -10  16   -2.50    7.80
  12 -10 -16    1.80    6.50
  12 -10 -16   -0.10    9.30
  14  10 -18    1.70   10.00
 -14  10  18   -7.00   11.50
  14 -10 -18   -3.70    9.60
 -14 -10  18   11.70   10.70
  14 -10 -18    1.40    7.50
  16  10 -20   -4.10   10.50
 -16  10  20   10.70   13.50
 -16 -10  20   27.40   12.40
  16 -10 -20   14.60   12.10
 -18  10  22    2.30   14.50
  18  10 -22    6.60   12.10
 -18 -10  22    8.20   11.10
  18 -10 -22   -5.50   10.60
 -20  10  24    5.20   15.40
  20  10 -24   16.30   13.30
  20 -10 -24   -4.90   10.60
 -20 -10  24    1.40   11.20
 -25  11  21   58.29   19.70
  25  11 -21  147.49   22.30
 -25 -11  21   59.99   17.30
  23  11 -19   50.39   14.60
 -23  11  19   13.70   15.20
  23 -11 -19   91.19   16.80
  23 -11 -19   42.30   13.00
 -23 -11  19   36.00   15.20
 -21  11  17   85.59   20.50
  21  11 -17  168.48   21.40
  21  11 -17  124.19   18.50
  21 -11 -17  110.69   17.70
 -21 -11  17   85.19   19.30
  21 -11 -17  149.39   19.70
  19  11 -15  230.78   23.40
 -19  11  15  240.28   27.20
  19  11 -15  255.47   22.70
  19 -11 -15  244.68   20.70
 -19 -11  15  191.58   24.80
  19 -11 -15  178.88   20.10
  17  11 -13  165.38   19.10
 -17  11  13  113.69   18.10
  17  11 -13  186.68   20.80
 -17 -11  13  154.58   21.00
  17 -11 -13  147.49   18.20
  17 -11 -13  171.88   19.30
  15  11 -11   91.29   14.40
 -15  11  11   54.89   14.60
  15  11 -11   89.59   14.70
  15 -11 -11   64.49   12.50
  15 -11 -11   77.09   13.40
 -15 -11  11   96.49   16.70
  13  11  -9  520.45   27.60
 -13  11   9  500.25   28.20
  13 -11  -9  452.65   25.10
 -13 -11   9  458.75   25.90
  13 -11  -9  438.56   24.70
 -13 -11   9  390.16   26.00
 -11  11   7  245.78   20.40
  11  11  -7  214.78   19.70
  11 -11  -7  238.68   18.10
 -11 -11   7  240.18   19.50
  11 -11  -7  224.78   17.80
 -11 -11   7  235.08   18.90
  -9  11   5  261.97   18.90
   9  11  -5  261.87   19.60
  -9 -11   5  279.87   19.40
   9 -11  -5  295.47   19.50
  -9 -11   5  255.87   18.80
   9 -11  -5  284.17   18.80
  -7  11   3  438.56   13.20
   7  11  -3  474.65   23.80
  -7  11   3  389.46   20.80
   7 -11  -3  412.96   22.00
   7 -11  -3  432.16   22.70
  -7 -11   3  425.86   23.20
  -7 -11   3  463.55   22.40
   5  11  -1  433.96   22.20
   5  11  -1  429.16   13.80
  -5  11   1  423.76   19.80
  -5 -11   1  424.76   20.00
   5 -11  -1  423.96   21.80
   5 -11  -1  439.66   15.80
  -5 -11   1  447.96   23.50
   5 -11  -1  392.36   21.50
   3  11   1   59.29   10.40
  -3  11  -1   84.49    9.50
   3  11   1   84.59    8.60
   3 -11   1   57.09   10.30
  -3 -11  -1   92.59   13.70
  -3 -11  -1   84.59    9.70
   3 -11   1   91.39    8.70
   3 -11   1   94.19   12.20
  -1  11  -3  746.43   28.30
   1  11   3  765.32   26.10
   1  11   3  685.73   28.70
  -1  11  -3  711.43   24.20
   1 -11   3  742.63   26.70
   1 -11   3  796.42   31.50
  -1 -11  -3  799.52   32.50
  -1 -11  -3  767.02   24.40
   1  11  -5  553.04   19.00
   1  11  -5  566.74   23.70
  -1  11   5  589.94   25.30
  -1  11   5  579.84   24.10
  -1 -11   5  595.34   27.50
   1 -11  -5  583.84   27.90
  -1 -11   5  577.14   24.20
   1 -11  -5  583.14   18.30
   3  11  -7  293.97   17.10
  -3  11   7  312.17   18.40
  -3  11   7  318.67   19.90
   3  11  -7  317.07   11.90
   3 -11  -7  313.87   21.20
  -3 -11   7  326.27   19.30
  -3 -11   7  303.77   20.30
  -5  11   9  347.37   19.60
  -5  11   9  329.17   22.20
   5  11  -9  309.87   18.50
  -5 -11   9  322.77   21.60
  -5 -11   9  324.17   20.80
   5 -11  -9  353.16   22.90
   7  11 -11  282.37   21.80
  -7  11  11  304.97   22.40
   7  11 -11  299.87   18.50
   7 -11 -11  243.38   20.30
  -7 -11  11  324.47   21.70
   7 -11 -11  278.77   19.00
   9  11 -13  363.76   21.20
   9  11 -13  408.86   25.90
  -9  11  13  413.76   27.00
   9 -11 -13  467.55   27.50
   9 -11 -13  411.36   22.80
  -9 -11  13  393.96   25.50
  11  11 -15   95.49   13.70
 -11  11  15  107.49   18.80
  11  11 -15   74.79   14.80
  11 -11 -15  110.49   18.10
 -11 -11  15  124.29   17.90
  11 -11 -15  106.79   14.20
  13  11 -17  121.99   19.70
 -13  11  17  154.78   22.70
 -13 -11  17  135.79   20.50
  13 -11 -17  100.69   18.10
  13 -11 -17  114.19   15.10
  15  11 -19  158.38   22.40
 -15  11  19  170.08   24.20
  15 -11 -19  128.09   20.40
 -15 -11  19  143.39   21.30
 -17  11  21   92.29   20.80
  17  11 -21  147.29   24.00
  17 -11 -21  123.49   21.00
 -17 -11  21  121.49   21.00
  19  11 -23   75.69   18.60
 -19  11  23   54.09   18.90
 -19 -11  23   86.59   20.10
  19 -11 -23   70.99   19.40
  24  12 -20   25.90   13.70
 -24  12  20   11.70   16.00
 -24 -12  20   15.10   12.60
  24 -12 -20   21.60   11.90
  22  12 -18   -8.60    9.90
 -22  12  18   -3.20   13.40
  22  12 -18   -0.70   10.20
 -22 -12  18   -2.20   11.50
  22 -12 -18    8.30   10.40
  22 -12 -18   -5.10    7.90
 -20  12  16   17.60   14.30
  20  12 -16   11.90   10.80
  20  12 -16   21.10   11.80
  20 -12 -16   13.70   10.40
 -20 -12  16   18.10   12.20
  20 -12 -16   13.00    9.30
  18  12 -14   26.70   11.00
 -18  12  14   41.40   15.20
  18  12 -14    2.10   10.00
 -18 -12  14    4.70   10.50
  18 -12 -14    9.10    8.80
  18 -12 -14    2.30    8.00
  16  12 -12   23.10   11.40
  16  12 -12   16.00    9.10
 -16  12  12   35.80   12.90
  16 -12 -12   15.80    9.20
 -16 -12  12   -2.30    9.20
  16 -12 -12    7.90    8.10
  14  12 -10   16.20   10.10
 -14  12  10   25.90   12.00
  14 -12 -10   10.50    7.80
 -14 -12  10   24.70   10.70
 -14 -12  10   25.50   10.30
  14 -12 -10   19.50    9.50
 -12  12   8   -6.00    8.60
  12  12  -8    6.40    9.20
 -12 -12   8  -12.40    6.80
  12 -12  -8    0.00    6.70
 -12 -12   8   -2.80    7.90
  12 -12  -8   -0.40    7.00
 -10  12   6   39.80   11.80
  10  12  -6   21.60   10.20
 -10 -12   6   57.09   12.60
  10 -12  -6   46.10   11.00
 -10 -12   6   56.79   12.50
  10 -12  -6   51.79   11.20
  -8  12   4   -5.30    6.90
   8  12  -4   10.60    9.00
  -8 -12   4   14.50    8.60
   8 -12  -4    9.90    7.50
  -8 -12   4   10.60    8.10
   8 -12  -4   13.90    8.00
   6  12  -2  324.07   20.90
  -6  12   2  286.47   18.30
   6 -12  -2  336.77   20.70
  -6 -12   2  343.77   19.20
   6 -12  -2  337.07   12.70
  -6 -12   2  332.07   21.60
   6 -12  -2  335.67   20.90
  -4  12   0   12.50    6.20
   4  12   0   12.00    5.00
   4  12   0    6.40    7.40
   4 -12   0    6.20    7.40
   4 -12   0   12.40    4.90
  -4 -12   0   12.10    6.70
   4 -12   0   23.00    8.60
  -4 -12   0   25.90    9.70
   2  12   2   86.09    9.80
  -2  12  -2   59.59   10.30
  -2  12  -2   69.09    8.70
   2  12   2   85.09   12.70
   2 -12   2   47.10   10.40
   2 -12   2   87.69   10.00
  -2 -12  -2   53.09   12.00
  -2 -12  -2   71.19    9.20
   0  12  -4   52.19    7.40
   0  12   4   45.40   10.20
   0  12   4   59.29    9.80
   0  12  -4   48.50    9.40
   0 -12   4   53.49   11.20
   0 -12  -4   57.19    7.20
   0 -12  -4   54.69   11.90
   0 -12   4   37.20    8.60
   2  12  -6  179.88   15.60
  -2  12   6  205.18   16.20
   2  12  -6  206.78   10.30
  -2  12   6  209.98   16.50
  -2 -12   6  200.58   15.50
  -2 -12   6  195.38   17.50
   2 -12  -6  190.18   18.20
  -4  12   8  151.88   17.20
   4  12  -8  143.29   14.80
  -4  12   8  155.68   16.30
  -4 -12   8  117.79   14.60
  -4 -12   8  167.88   18.50
   4 -12  -8  183.38   20.30
   6  12 -10   49.99   10.60
  -6  12  10   52.69   10.90
  -6  12  10   41.50   12.30
  -6 -12  10   48.30   12.00
  -6 -12  10   35.20   10.20
   6 -12 -10   26.80   10.40
   8  12 -12    8.40    7.90
   8  12 -12   -6.70    6.90
  -8  12  12    4.60    9.80
  -8 -12  12    2.90    8.30
   8 -12 -12   -5.60    8.00
   8 -12 -12   -2.40    6.90
  10  12 -14   14.70    8.70
  10  12 -14   17.40   10.40
 -10  12  14   -2.30   10.50
  10 -12 -14   13.70   10.30
  10 -12 -14   20.40    9.80
 -10 -12  14    8.00    9.10
 -12  12  16  -12.00   10.50
  12  12 -16   -2.20    9.20
 -12 -12  16   11.90    9.90
  12 -12 -16    1.30   10.20
  12 -12 -16   -9.20    6.70
  14  12 -18   16.40   12.80
 -14  12  18    1.70   13.20
  14 -12 -18   20.40    9.70
 -14 -12  18   27.00   12.60
  14 -12 -18   25.60   14.20
 -16  12  20    6.60   13.80
  16  12 -20    7.60   12.40
  16 -12 -20   30.00   14.90
 -16 -12  20   14.30   12.40
 -18  12  22    9.20   15.00
  18  12 -22   -4.00   11.30
 -18 -12  22   -0.80   11.00
  18 -12 -22  -13.90   12.30
  23  13 -19   79.39   17.80
 -23  13  19   52.59   19.30
 -23 -13  19   52.49   16.50
  23 -13 -19   71.99   15.90
 -21  13  17   61.69   19.60
  21  13 -17   91.89   18.70
  21  13 -17   64.99   15.90
  21 -13 -17  108.09   18.00
 -21 -13  17   81.19   19.30
  21 -13 -17  104.79   18.00
 -19  13  15  133.59   23.10
  19  13 -15  125.69   19.40
  19  13 -15  170.88   22.30
  19 -13 -15  155.38   20.00
  19 -13 -15  112.59   18.00
 -19 -13  15   94.29   19.70
 -17  13  13   56.49   16.60
  17  13 -13   45.80   12.90
  17  13 -13   60.59   15.20
 -17 -13  13   45.60   14.60
  17 -13 -13   58.09   13.70
  17 -13 -13   53.69   12.80
 -15  13  11   99.29   17.80
  15  13 -11  132.09   18.40
  15  13 -11  147.49   19.50
 -15 -13  11  111.49   18.40
  15 -13 -11  133.59   17.90
  15 -13 -11  124.49   17.30
 -13  13   9   56.29   13.70
  13  13  -9   78.39   14.50
  13 -13  -9   75.49   13.50
 -13 -13   9   81.59   14.30
 -13 -13   9   57.89   13.70
  13 -13  -9   85.29   14.60
 -11  13   7   25.40   11.00
  11  13  -7   36.60   11.70
  11 -13  -7   33.20   10.30
  11 -13  -7   42.00   11.20
 -11 -13   7   52.89   12.30
 -11 -13   7   17.80   10.10
   9  13  -5  151.88   18.30
  -9  13   5  119.79   16.00
   9 -13  -5  128.59   16.80
  -9 -13   5   96.09   14.30
   9 -13  -5  148.19   17.50
  -9 -13   5  118.49   16.60
   7  13  -3   17.70    9.20
  -7  13   3   28.50    9.30
   7 -13  -3   29.40    9.60
  -7 -13   3   20.30   10.10
   7 -13  -3   36.90   10.10
  -7 -13   3   18.00    8.70
   5  13  -1  337.57   21.90
  -5  13   1  338.47   19.00
   5 -13  -1  357.16   22.60
   5 -13  -1  362.46   14.90
   5 -13  -1  349.67   22.20
  -5 -13   1  310.07   22.50
  -5 -13   1  375.76   19.80
   3  13   1   14.30    6.10
  -3  13  -1   23.50    7.20
   3  13   1   20.40    8.80
  -3  13  -1   30.80    8.90
  -3 -13  -1   26.60   10.20
   3 -13   1   24.20    6.80
  -3 -13  -1   36.20    8.00
   3 -13   1   13.20    8.50
   1  13   3   99.99   13.50
   1  13   3  130.69   13.00
  -1  13  -3  120.89   10.10
  -1  13  -3  114.79   14.00
   1 -13   3  107.09   15.00
  -1 -13  -3  113.09   15.60
  -1 -13  -3  112.19   10.30
   1 -13   3  101.19   11.60
   1  13  -5   40.10    9.80
  -1  13   5   30.00   10.00
  -1  13   5   49.70   10.50
   1  13  -5   57.99    8.80
   1 -13  -5   41.90   10.90
  -1 -13   5   37.70   10.80
  -1 -13   5   45.70    9.90
   3  13  -7  186.78   16.30
  -3  13   7  179.18   17.00
  -3  13   7  177.28   16.30
  -3 -13   7  182.08   16.10
   3 -13  -7  212.68   19.50
  -3 -13   7  162.68   18.30
   5  13  -9   60.59   11.30
  -5  13   9   29.30    9.30
  -5  13   9   39.20   12.20
  -5 -13   9   33.70   11.50
  -5 -13   9   38.60   10.70
   5 -13  -9   52.39   13.40
  -7  13  11  103.39   16.60
   7  13 -11   76.19   13.10
  -7  13  11  100.49   14.30
   7 -13 -11   60.99   13.60
  -7 -13  11   97.19   16.20
  -7 -13  11   63.49   12.90
  -9  13  13  253.57   19.60
  -9  13  13  216.08   23.60
   9  13 -13  218.68   18.80
   9  13 -13  234.98   22.10
  -9 -13  13  211.58   23.20
   9 -13 -13  223.78   24.10
  11  13 -15  214.28   25.20
 -11  13  15  209.78   24.80
  11  13 -15  213.58   19.00
  11 -13 -15  172.08   21.90
 -11 -13  15  177.38   21.90
  13  13 -17  178.98   24.00
 -13  13  17  194.58   25.30
 -13 -13  17  152.98   22.30
  13 -13 -17  213.88   21.20
  13 -13 -17  219.58   26.60
  15  13 -19   65.49   17.80
 -15  13  19   45.00   17.30
 -15 -13  19   65.59   17.00
  15 -13 -19   48.80   15.70
  17  13 -21  127.39   22.50
 -17  13  21   42.70   17.40
  17 -13 -21   75.59   19.50
 -17 -13  21   48.10   16.10
 -19  13  23   13.70   17.80
  19  13 -23   30.50   17.00
 -19 -13  23   19.70   14.80
  19 -13 -23   43.60   17.70
 -22  14  18   16.40   15.30
  22  14 -18   33.80   14.50
  22 -14 -18   19.40   11.30
  22 -14 -18   20.10   11.80
 -22 -14  18    4.80   11.70
 -20  14  16   13.10   15.30
  20  14 -16   -0.10   12.10
  20  14 -16   34.50   13.80
 -20 -14  16    9.40   12.20
  20 -14 -16    8.90   10.30
  20 -14 -16    8.00   10.40
  18  14 -14   -7.40    9.00
 -18  14  14    2.60   12.20
  18  14 -14  -19.70   10.00
  18 -14 -14   11.50   10.20
  18 -14 -14    3.40    8.90
 -18 -14  14  -10.90   10.50
 -16  14  12   35.30   15.00
  16  14 -12   47.60   14.00
  16  14 -12   23.50   13.60
  16 -14 -12   33.10   12.00
  16 -14 -12   36.10   12.10
 -16 -14  12   59.59   15.60
 -14  14  10   10.40   11.00
  14  14 -10  -10.00    8.70
 -14 -14  10    7.20    9.10
 -14 -14  10    0.30    9.30
  14 -14 -10   -6.80    7.90
  14 -14 -10  -10.20    6.90
  12  14  -8   20.30   11.20
 -12  14   8   21.60   10.90
  12 -14  -8   25.30   10.10
  12 -14  -8   40.00   11.50
 -12 -14   8    9.70   10.00
 -12 -14   8   30.90   11.70
 -10  14   6   88.09   14.90
  10  14  -6  100.49   16.00
  10 -14  -6  106.29   15.30
 -10 -14   6   87.49   15.80
  10 -14  -6   81.69   13.90
 -10 -14   6   79.19   14.10
   8  14  -4  227.78   20.20
  -8  14   4  179.68   17.00
   8 -14  -4  215.38   18.80
  -8 -14   4  157.28   18.80
   8 -14  -4  226.58   19.20
  -8 -14   4  205.88   18.00
  -6  14   2   29.30   10.00
   6  14  -2   47.50   11.40
   6 -14  -2   64.09   12.50
  -6 -14   2   51.59   10.60
   6 -14  -2   51.69   11.90
  -6 -14   2   44.20   11.50
  -4  14   0  460.35   21.30
  -4  14   0  419.36   24.00
   4  14   0  391.76   24.60
   4 -14   0  429.36   18.30
   4 -14   0  499.45   27.20
  -4 -14   0  456.85   27.80
  -4 -14   0  454.95   21.60
  -2  14  -2  153.78   12.40
   2  14   2  154.08   17.10
   2  14   2  128.29   12.10
  -2  14  -2  144.89   16.30
  -2 -14  -2  124.79   17.00
   2 -14   2  131.19   12.20
  -2 -14  -2  137.99   11.70
   2 -14   2  133.79   16.90
   0  14   4  135.29   16.30
   0  14  -4  168.58   15.80
   0  14   4  156.58   14.50
   0 -14   4  164.88   14.30
   0 -14   4  141.79   18.00
   0 -14  -4  157.18   18.80
   2  14  -6   47.40   10.50
  -2  14   6   66.99   12.30
  -2  14   6   63.09   12.30
  -2 -14   6   43.20   10.20
  -2 -14   6   49.50   11.70
   2 -14  -6   40.80   12.00
   4  14  -8   84.89   13.70
  -4  14   8   82.09   14.10
  -4  14   8   83.09   13.60
   4 -14  -8   87.49   16.00
  -4 -14   8   90.29   14.20
  -4 -14   8   71.59   14.00
  -6  14  10   52.59   11.40
   6  14 -10   50.99   11.70
  -6  14  10   67.69   14.60
  -6 -14  10   47.60   12.00
   6 -14 -10   60.29   13.90
  -6 -14  10   75.79   14.00
   8  14 -12   48.10   13.00
   8  14 -12   70.69   13.50
  -8  14  12   83.09   16.50
  -8  14  12   90.29   14.50
  -8 -14  12   44.40   12.70
   8 -14 -12   61.69   14.60
 -10  14  14   49.10   11.80
  10  14 -14   54.39   14.90
  10  14 -14   46.30   12.10
 -10  14  14   38.30   15.00
 -10 -14  14   45.90   13.60
  10 -14 -14   45.70   14.00
  12  14 -16   16.40   13.20
 -12  14  16    0.80   12.50
 -12  14  16   30.30   10.90
 -12 -14  16   31.70   13.00
  12 -14 -16   30.40   13.10
 -14  14  18   70.09   19.30
  14  14 -18   56.39   17.10
 -14  14  18   45.50   12.00
  14 -14 -18   53.29   16.00
 -14 -14  18   19.80   12.50
 -16  14  20   32.50   16.60
  16  14 -20   76.09   19.70
  16 -14 -20   50.89   16.70
 -16 -14  20   52.89   16.90
 -18  14  22    6.40   15.70
  18  14 -22   21.70   15.40
  18 -14 -22   13.80   12.70
 -18 -14  22   28.50   15.10
  21  15 -17   -4.40   12.20
  21  15 -17   15.80   12.60
 -21  15  17   32.30   16.50
  21 -15 -17    4.30   11.10
 -21 -15  17    4.80   12.10
  21 -15 -17    9.90   11.00
  19  15 -15   78.89   17.10
 -19  15  15   37.40   17.10
  19  15 -15   75.19   17.00
 -19 -15  15   79.69   18.80
  19 -15 -15   72.89   16.40
  19 -15 -15   69.99   15.70
  17  15 -13   -8.40    9.90
 -17  15  13    5.40   14.30
  17  15 -13  -18.00    8.70
  17 -15 -13   11.40    9.70
 -17 -15  13    8.20   11.80
  17 -15 -13   -2.90    9.80
  15  15 -11  138.59   20.50
 -15  15  11   88.69   17.90
  15  15 -11  106.99   18.00
  15 -15 -11  127.89   18.80
 -15 -15  11   99.69   18.70
  15 -15 -11  117.09   17.20
  13  15  -9   98.79   17.50
 -13  15   9  127.89   20.00
  13 -15  -9  124.39   18.10
  13 -15  -9  114.29   16.80
 -13 -15   9  133.39   19.50
 -13 -15   9  113.99   18.00
 -11  15   7  125.49   18.00
  11  15  -7  133.39   19.30
  11 -15  -7  129.49   18.40
  11 -15  -7  109.29   16.80
 -11 -15   7  141.39   19.30
 -11 -15   7  130.09   18.00
  -9  15   5   47.30   12.20
   9  15  -5   55.69   13.80
  -9 -15   5   55.89   12.20
  -9 -15   5   48.30   13.00
   9 -15  -5   78.39   14.20
   9 -15  -5   68.49   13.50
   7  15  -3   36.20   11.60
  -7  15   3   49.80   11.50
  -7 -15   3   54.69   11.10
   7 -15  -3   33.20   10.60
   7 -15  -3   50.89   12.50
  -7 -15   3   53.29   13.20
   5  15  -1   61.49   13.60
  -5  15   1   75.99   11.80
  -5  15   1   77.29   13.10
  -5 -15   1   81.89   12.30
  -5 -15   1   92.79   15.40
   5 -15  -1   74.09   13.80
  -3  15  -1   46.80   11.00
   3  15   1   52.49   12.40
  -3  15  -1   48.70    9.40
  -3 -15  -1   48.10   12.80
   3 -15   1   63.59   12.90
   3 -15   1   53.59    8.70
  -3 -15  -1   54.89    9.70
   1  15   3  188.48   20.30
   1  15   3  185.18   14.50
  -1  15  -3  166.88   18.20
   1 -15   3  180.38   14.40
  -1 -15  -3  182.38   21.60
   1 -15   3  173.08   20.10
  -1  15   5  147.79   17.50
   1  15  -5  128.69   16.30
  -1  15   5  160.08   16.30
  -1 -15   5  156.58   16.40
   1 -15  -5  126.89   18.20
  -1 -15   5   90.69   15.60
  -3  15   7  160.28   17.60
  -3  15   7  140.79   17.50
   3  15  -7  151.88   17.20
  -3 -15   7  138.29   16.40
   3 -15  -7  132.49   18.40
  -3 -15   7  157.28   20.30
  -5  15   9  102.49   16.50
   5  15  -9  134.19   16.50
  -5  15   9  128.59   16.70
  -5 -15   9  110.79   17.70
   5 -15  -9  115.09   18.30
  -5 -15   9  129.49   16.70
  -7  15  11  278.27   23.40
   7  15 -11  258.67   20.90
  -7  15  11  245.08   20.30
  -7 -15  11  232.88   21.60
   7 -15 -11  235.58   25.60
  -7 -15  11  257.17   24.10
  -9  15  13  169.38   22.50
   9  15 -13  170.38   24.10
   9  15 -13  170.08   19.50
  -9  15  13  148.29   18.70
  -9 -15  13  132.89   19.30
   9 -15 -13  136.29   20.30
  11  15 -15  120.59   21.60
  11  15 -15  110.79   19.70
 -11  15  15  116.89   17.20
 -11  15  15  150.48   22.40
  11 -15 -15   82.39   17.40
 -11 -15  15  135.99   21.00
  13  15 -17   74.99   17.90
 -13  15  17    3.30   13.50
 -13  15  17   52.19   12.90
 -13 -15  17   49.60   15.80
  13 -15 -17   18.40   12.70
 -15  15  19   60.19   19.60
  15  15 -19   94.19   19.80
 -15 -15  19   81.79   20.00
  15 -15 -19   61.89   17.20
  17  15 -21   42.60   15.90
 -17  15  21   23.10   16.70
 -17 -15  21   20.80   14.10
  17 -15 -21   28.20   14.00
  20  16 -16   91.89   18.30
  20  16 -16   55.39   17.80
 -20  16  16   39.10   18.00
  20 -16 -16   52.59   15.00
 -20 -16  16   42.80   15.60
  20 -16 -16   57.09   16.20
  18  16 -14   55.69   16.30
 -18  16  14   73.39   18.50
  18  16 -14   37.20   15.30
 -18 -16  14   11.70   12.70
  18 -16 -14   24.50   11.70
  18 -16 -14   50.99   14.70
 -16  16  12  170.08   23.90
  16  16 -12  178.68   23.00
  16  16 -12  195.98   24.70
 -16 -16  12  121.59   21.00
  16 -16 -12  145.99   20.80
  16 -16 -12  209.78   23.70
 -14  16  10   50.29   15.20
  14  16 -10   66.19   16.20
 -14 -16  10   28.80   13.70
  14 -16 -10   46.50   14.20
  14 -16 -10   41.30   12.40
 -14 -16  10   40.40   14.30
 -12  16   8  191.88   22.40
  12  16  -8  194.08   22.80
 -12 -16   8  221.88   25.00
  12 -16  -8  186.48   21.90
 -12 -16   8  167.88   21.30
  12 -16  -8  194.68   21.70
 -10  16   6   80.39   14.70
  10  16  -6   66.69   15.00
  10 -16  -6   82.39   15.00
  10 -16  -6   82.49   15.30
 -10 -16   6   60.89   14.70
 -10 -16   6   82.49   14.70
   8  16  -4  146.89   19.60
  -8  16   4  184.18   19.40
   8 -16  -4  194.28   21.60
  -8 -16   4  189.78   17.50
  -8 -16   4  159.98   20.50
   8 -16  -4  185.48   21.30
  -6  16   2  122.59   16.90
  -6  16   2   99.39   13.30
   6  16  -2  119.29   17.40
  -6 -16   2  129.29   15.00
   6 -16  -2  114.89   17.40
  -6 -16   2  104.99   17.60
   4  16   0  212.98   22.10
  -4  16   0  232.38   20.70
  -4  16   0  238.88   16.90
   4 -16   0  240.88   21.40
  -4 -16   0  231.98   16.60
  -4 -16   0  228.48   21.80
  -2  16  -2    9.80    8.90
   2  16   2    1.90    7.90
  -2 -16  -2    2.90    9.40
   2 -16   2   -0.80    7.60
   2 -16   2   10.00    6.40
   0  16   4   69.69   14.40
   0  16  -4   98.39   14.80
   0  16   4  127.39   14.40
   0 -16  -4   84.39   15.60
   0 -16   4   98.99   13.00
   0 -16   4   82.29   15.50
   2  16  -6  136.09   16.90
  -2  16   6  141.39   17.80
  -2  16   6  163.08   17.80
  -2 -16   6  134.49   19.40
  -2 -16   6  162.08   17.40
   2 -16  -6  127.09   18.40
  -4  16   8   70.39   14.40
  -4  16   8   72.79   14.20
   4  16  -8   69.09   13.60
  -4 -16   8   60.39   14.50
  -4 -16   8   36.80   11.00
   4 -16  -8   40.80   12.60
  -6  16  10   70.79   14.80
   6  16 -10   93.29   15.00
  -6  16  10   74.59   15.40
   6 -16 -10   92.39   17.70
  -6 -16  10   91.99   17.50
  -6 -16  10   88.39   15.70
   8  16 -12   46.70   13.20
  -8  16  12   65.49   13.90
  -8  16  12   42.70   14.40
   8  16 -12   76.19   15.80
   8 -16 -12   29.80   13.00
  -8 -16  12   56.69   14.40
  10  16 -14   93.69   16.30
 -10  16  14   41.80   16.00
  10  16 -14   64.49   16.40
 -10  16  14   58.99   13.50
  10 -16 -14   45.30   15.20
 -10 -16  14   38.90   14.50
 -12  16  16   33.20   11.00
 -12  16  16   10.70   14.70
  12  16 -16   17.70   13.20
 -12 -16  16   24.00   14.40
  12 -16 -16   24.60   13.60
 -14  16  18   85.29   20.60
 -14  16  18  101.49   16.90
  14  16 -18  109.09   21.20
  14 -16 -18   60.39   17.20
 -14 -16  18   57.09   16.90
  16  16 -20    8.70   13.70
 -16  16  20   31.50   17.30
  16 -16 -20   31.60   14.50
 -16 -16  20    7.10   12.60
 -19  17  15   -5.80   13.30
  19  17 -15   18.60   12.80
  19  17 -15  -15.80   12.30
 -19 -17  15   -8.40   11.20
  19 -17 -15    0.10   11.30
  19 -17 -15   10.70   10.40
 -17  17  13   35.50   16.10
  17  17 -13   37.80   14.40
  17  17 -13   36.90   16.10
[truncated: 1,319,974 more chars]
