# Supplementary material for: Derivatives of 1-(2-Pyridyl)-3-pyrazolecarboxylic Acids as Ligands for Binding f-Elements
Source: Molecules. 2026 Feb 3;31(3):541. doi: 10.3390/molecules31030541 (PMC12899771; doi:10.3390/molecules31030541)
Supplement: Supplementary file 1 [file molecules-31-00541-s001.zip › complex 5ab.cif]

 
data_gd
 
_audit_creation_method            'SHELXL-2018/3'
_shelx_SHELXL_version_number      '2018/3'
_chemical_name_systematic         ?
_chemical_name_common             ?
_chemical_melting_point           ?
_chemical_formula_moiety          
 'C48 H44 Gd N11 O11' 
_chemical_formula_sum
 'C48 H44 Gd N11 O11' 
_chemical_formula_weight          1108.19

loop_
 _atom_type_symbol
 _atom_type_description
 _atom_type_scat_dispersion_real
 _atom_type_scat_dispersion_imag
 _atom_type_scat_source
 'C'  'C'   0.0033   0.0016
 'International Tables Vol C Tables 4.2.6.8 and 6.1.1.4'
 'H'  'H'   0.0000   0.0000
 'International Tables Vol C Tables 4.2.6.8 and 6.1.1.4'
 'N'  'N'   0.0061   0.0033
 'International Tables Vol C Tables 4.2.6.8 and 6.1.1.4'
 'O'  'O'   0.0106   0.0060
 'International Tables Vol C Tables 4.2.6.8 and 6.1.1.4'
 'Gd'  'Gd'  -0.1653   3.9035
 'International Tables Vol C Tables 4.2.6.8 and 6.1.1.4'
 
_space_group_crystal_system       monoclinic
_space_group_IT_number            15
_space_group_name_H-M_alt         'C 2/c'
_space_group_name_Hall            '-C 2yc'
 
_shelx_space_group_comment
;
The symmetry employed for this shelxl refinement is uniquely defined
by the following loop, which should always be used as a source of
symmetry information in preference to the above space-group names.
They are only intended as comments.
;
 
loop_
 _space_group_symop_operation_xyz
 'x, y, z'
 '-x, y, -z+1/2'
 'x+1/2, y+1/2, z'
 '-x+1/2, y+1/2, -z+1/2'
 '-x, -y, -z'
 'x, -y, z-1/2'
 '-x+1/2, -y+1/2, -z'
 'x+1/2, -y+1/2, z-1/2'
 
_cell_length_a                    20.7801(5)
_cell_length_b                    15.0118(4)
_cell_length_c                    17.4674(4)
_cell_angle_alpha                 90
_cell_angle_beta                  117.6650(10)
_cell_angle_gamma                 90
_cell_volume                      4826.0(2)
_cell_formula_units_Z             4
_cell_measurement_temperature     120(2)
_cell_measurement_reflns_used     5182
_cell_measurement_theta_min       2.24
_cell_measurement_theta_max       29.33
 
_exptl_crystal_description        block
_exptl_crystal_colour             colorless
_exptl_crystal_density_meas       ?
_exptl_crystal_density_method     ?
_exptl_crystal_density_diffrn     1.525          
_exptl_crystal_F_000              2244
_exptl_transmission_factor_min    ?
_exptl_transmission_factor_max    ?
_exptl_crystal_size_max           0.321
_exptl_crystal_size_mid           0.220
_exptl_crystal_size_min           0.200
_exptl_absorpt_coefficient_mu     1.447
_shelx_estimated_absorpt_T_min    0.654
_shelx_estimated_absorpt_T_max    0.761
_exptl_absorpt_correction_type   multi-scan
_exptl_absorpt_correction_T_min  0.4784
_exptl_absorpt_correction_T_max  0.5680
_exptl_absorpt_process_details
;
 SADABS 2016/2: Krause, L., Herbst-Irmer, R., Sheldrick G.M. & Stalke D.,
 J. Appl. Cryst. 48 (2015) 3-10
;
_exptl_absorpt_special_details    ?
_diffrn_ambient_temperature       120(2)
_diffrn_radiation_wavelength      0.71073
_diffrn_radiation_type            MoK\a
_diffrn_source     'micro-focus sealed X-ray tube'
_diffrn_measurement_device_type     'Bruker D8 Quest with Photon III detector'
_diffrn_measurement_method        '\f and \w shutterless scans'
_diffrn_detector_area_resol_mean  ?
_diffrn_reflns_number             260944
_diffrn_reflns_av_unetI/netI      0.0106
_diffrn_reflns_av_R_equivalents   0.0420
_diffrn_reflns_limit_h_min        -29
_diffrn_reflns_limit_h_max        29
_diffrn_reflns_limit_k_min        -21
_diffrn_reflns_limit_k_max        21
_diffrn_reflns_limit_l_min        -24
_diffrn_reflns_limit_l_max        24
_diffrn_reflns_theta_min          1.856
_diffrn_reflns_theta_max          29.998
_diffrn_reflns_theta_full         25.242
_diffrn_measured_fraction_theta_max   1.000
_diffrn_measured_fraction_theta_full  1.000
_diffrn_reflns_Laue_measured_fraction_max    1.000
_diffrn_reflns_Laue_measured_fraction_full   1.000
_diffrn_reflns_point_group_measured_fraction_max   1.000
_diffrn_reflns_point_group_measured_fraction_full  1.000
_reflns_number_total              7040
_reflns_number_gt                 6822
_reflns_threshold_expression      'I > 2\s(I)'
_reflns_Friedel_coverage          0.000
_reflns_Friedel_fraction_max      .
_reflns_Friedel_fraction_full     .
 
_reflns_special_details
;
 Reflections were merged by SHELXL according to the crystal
 class for the calculation of statistics and refinement.
 
 _reflns_Friedel_fraction is defined as the number of unique
 Friedel pairs measured divided by the number that would be
 possible theoretically, ignoring centric projections and
 systematic absences.
;
 
_computing_data_collection        ?
_computing_cell_refinement        ?
_computing_data_reduction         ?
_computing_structure_solution     ?
_computing_structure_refinement 'SHELXL-2018/3 (Sheldrick, 2018)'
_computing_molecular_graphics     ?
_computing_publication_material   ?
_refine_special_details           ?
_refine_ls_structure_factor_coef  Fsqd
_refine_ls_matrix_type            full
_refine_ls_weighting_scheme       calc
_refine_ls_weighting_details
'w=1/[\s^2^(Fo^2^)+(0.0123P)^2^+5.8000P] where P=(Fo^2^+2Fc^2^)/3'
_atom_sites_solution_primary      ?
_atom_sites_solution_secondary    ?
_atom_sites_solution_hydrogens    geom
_refine_ls_hydrogen_treatment     constr
_refine_ls_extinction_method      none
_refine_ls_extinction_coef        .
_refine_ls_number_reflns          7040
_refine_ls_number_parameters      324
_refine_ls_number_restraints      0
_refine_ls_R_factor_all           0.0156
_refine_ls_R_factor_gt            0.0148
_refine_ls_wR_factor_ref          0.0360
_refine_ls_wR_factor_gt           0.0358
_refine_ls_goodness_of_fit_ref    1.089
_refine_ls_restrained_S_all       1.089
_refine_ls_shift/su_max           0.005
_refine_ls_shift/su_mean          0.000
 
loop_
 _atom_site_label
 _atom_site_type_symbol
 _atom_site_fract_x
 _atom_site_fract_y
 _atom_site_fract_z
 _atom_site_U_iso_or_equiv
 _atom_site_adp_type
 _atom_site_occupancy
 _atom_site_site_symmetry_order  
 _atom_site_calc_flag
 _atom_site_refinement_flags_posn
 _atom_site_refinement_flags_adp
 _atom_site_refinement_flags_occupancy
 _atom_site_disorder_assembly
 _atom_site_disorder_group
Gd1 Gd 0.500000 0.52473(2) 0.250000 0.00948(2) Uani 1 2 d S T P . .
O1 O 0.56713(4) 0.48385(5) 0.17921(5) 0.01364(14) Uani 1 1 d . . . . .
N1 N 0.57863(5) 0.37287(6) 0.30488(6) 0.01227(16) Uani 1 1 d . . . . .
N2 N 0.58136(5) 0.29482(6) 0.34547(6) 0.01252(16) Uani 1 1 d . . . . .
N3N N 0.67261(5) 0.43869(6) 0.18488(6) 0.01232(16) Uani 1 1 d . . . . .
N4 N 0.50666(5) 0.20580(7) 0.38045(7) 0.01750(18) Uani 1 1 d . . . . .
C1 C 0.62300(6) 0.36090(7) 0.26919(7) 0.01247(18) Uani 1 1 d . . . . .
C2 C 0.65458(6) 0.27559(7) 0.28763(7) 0.0160(2) Uani 1 1 d . . . . .
H2A H 0.688158 0.251563 0.270409 0.019 Uiso 1 1 calc R U . . .
C3 C 0.62644(6) 0.23428(7) 0.33602(7) 0.01462(19) Uani 1 1 d . . . . .
C4 C 0.62096(6) 0.43232(7) 0.20936(7) 0.01173(18) Uani 1 1 d . . . . .
C5 C 0.66574(6) 0.50728(7) 0.12096(7) 0.0156(2) Uani 1 1 d . . . . .
H5A H 0.613755 0.516061 0.079789 0.019 Uiso 1 1 calc R U . . .
H5B H 0.690780 0.486738 0.087844 0.019 Uiso 1 1 calc R U . . .
C6 C 0.69833(8) 0.59497(8) 0.16470(9) 0.0261(3) Uani 1 1 d . . . . .
H6A H 0.691734 0.639697 0.120778 0.039 Uiso 1 1 calc R U . . .
H6B H 0.750308 0.586986 0.203459 0.039 Uiso 1 1 calc R U . . .
H6C H 0.674026 0.614970 0.198142 0.039 Uiso 1 1 calc R U . . .
C7 C 0.74110(6) 0.39304(7) 0.22828(7) 0.01296(18) Uani 1 1 d . . . . .
C8 C 0.78856(6) 0.41557(8) 0.31293(7) 0.0174(2) Uani 1 1 d . . . . .
H8A H 0.776085 0.460877 0.341665 0.021 Uiso 1 1 calc R U . . .
C9 C 0.85470(6) 0.37116(9) 0.35546(8) 0.0220(2) Uani 1 1 d . . . . .
H9A H 0.887151 0.385043 0.413968 0.026 Uiso 1 1 calc R U . . .
C10 C 0.87313(7) 0.30669(9) 0.31232(9) 0.0230(2) Uani 1 1 d . . . . .
H10A H 0.918301 0.276431 0.341370 0.028 Uiso 1 1 calc R U . . .
C11 C 0.82580(7) 0.28603(8) 0.22667(8) 0.0212(2) Uani 1 1 d . . . . .
H11A H 0.839068 0.242269 0.197279 0.025 Uiso 1 1 calc R U . . .
C12 C 0.75919(6) 0.32912(7) 0.18387(7) 0.0166(2) Uani 1 1 d . . . . .
H12A H 0.726654 0.315185 0.125416 0.020 Uiso 1 1 calc R U . . .
C13 C 0.63966(6) 0.14248(7) 0.37115(8) 0.0168(2) Uani 1 1 d . . . . .
C14 C 0.60019(7) 0.07268(8) 0.31743(10) 0.0256(3) Uani 1 1 d . . . . .
H14A H 0.563320 0.084673 0.260428 0.031 Uiso 1 1 calc R U . . .
C15 C 0.61476(8) -0.01483(9) 0.34726(12) 0.0332(3) Uani 1 1 d . . . . .
H15A H 0.587451 -0.062454 0.310853 0.040 Uiso 1 1 calc R U . . .
C16 C 0.66908(9) -0.03226(9) 0.43000(11) 0.0316(3) Uani 1 1 d . . . . .
H16A H 0.679172 -0.091958 0.450162 0.038 Uiso 1 1 calc R U . . .
C17 C 0.70869(9) 0.03682(9) 0.48340(9) 0.0304(3) Uani 1 1 d . . . . .
H17A H 0.746115 0.024438 0.539985 0.036 Uiso 1 1 calc R U . . .
C18 C 0.69384(8) 0.12482(8) 0.45437(8) 0.0240(2) Uani 1 1 d . . . . .
H18A H 0.720652 0.172353 0.491344 0.029 Uiso 1 1 calc R U . . .
C19 C 0.54113(6) 0.28302(7) 0.39322(7) 0.01289(18) Uani 1 1 d . . . . .
C20 C 0.54212(6) 0.34992(7) 0.44808(7) 0.0168(2) Uani 1 1 d . . . . .
H20A H 0.568790 0.403365 0.455144 0.020 Uiso 1 1 calc R U . . .
C21 C 0.50218(7) 0.33530(8) 0.49250(8) 0.0207(2) Uani 1 1 d . . . . .
H21A H 0.500057 0.379445 0.530233 0.025 Uiso 1 1 calc R U . . .
C22 C 0.46560(7) 0.25536(9) 0.48078(8) 0.0216(2) Uani 1 1 d . . . . .
H22A H 0.438000 0.244082 0.510464 0.026 Uiso 1 1 calc R U . . .
C23 C 0.46949(7) 0.19166(8) 0.42531(8) 0.0214(2) Uani 1 1 d . . . . .
C24 C 0.43164(10) 0.10299(11) 0.41134(12) 0.0391(4) Uani 1 1 d . . . . .
H24A H 0.418094 0.092714 0.457390 0.059 Uiso 1 1 calc R U . . .
H24B H 0.464382 0.055529 0.412290 0.059 Uiso 1 1 calc R U . . .
H24C H 0.387831 0.103086 0.355248 0.059 Uiso 1 1 calc R U . . .
O1N O 0.57854(4) 0.54185(5) 0.41200(5) 0.01573(15) Uani 1 1 d . . . . .
O2N O 0.62642(4) 0.58263(6) 0.33124(5) 0.01687(15) Uani 1 1 d . . . . .
O3N O 0.67320(5) 0.62962(6) 0.46459(6) 0.02525(19) Uani 1 1 d . . . . .
O4N O 0.49620(4) 0.67457(5) 0.30965(5) 0.01704(15) Uani 1 1 d . . . . .
O5N O 0.500000 0.80098(8) 0.250000 0.0276(3) Uani 1 2 d S T P . .
N1N N 0.62776(5) 0.58608(6) 0.40501(6) 0.01525(17) Uani 1 1 d . . . . .
N2N N 0.500000 0.71960(9) 0.250000 0.0165(3) Uani 1 2 d S T P . .
 
loop_
 _atom_site_aniso_label
 _atom_site_aniso_U_11
 _atom_site_aniso_U_22
 _atom_site_aniso_U_33
 _atom_site_aniso_U_23
 _atom_site_aniso_U_13
 _atom_site_aniso_U_12
Gd1 0.00887(3) 0.00953(3) 0.01141(3) 0.000 0.00586(2) 0.000
O1 0.0128(3) 0.0147(4) 0.0152(3) 0.0019(3) 0.0081(3) 0.0036(3)
N1 0.0131(4) 0.0113(4) 0.0137(4) 0.0014(3) 0.0074(3) 0.0001(3)
N2 0.0141(4) 0.0107(4) 0.0149(4) 0.0012(3) 0.0085(3) 0.0004(3)
N3N 0.0119(4) 0.0128(4) 0.0141(4) 0.0019(3) 0.0076(3) 0.0021(3)
N4 0.0180(4) 0.0162(4) 0.0208(5) -0.0002(4) 0.0112(4) -0.0024(4)
C1 0.0122(4) 0.0123(4) 0.0141(4) 0.0002(4) 0.0071(4) 0.0001(4)
C2 0.0179(5) 0.0128(5) 0.0219(5) 0.0016(4) 0.0132(4) 0.0029(4)
C3 0.0158(5) 0.0120(4) 0.0180(5) 0.0002(4) 0.0095(4) 0.0012(4)
C4 0.0122(4) 0.0117(4) 0.0122(4) -0.0014(3) 0.0064(4) -0.0002(3)
C5 0.0175(5) 0.0165(5) 0.0164(5) 0.0047(4) 0.0110(4) 0.0034(4)
C6 0.0344(7) 0.0170(5) 0.0292(6) 0.0027(5) 0.0167(6) -0.0034(5)
C7 0.0116(4) 0.0130(4) 0.0171(5) 0.0027(4) 0.0089(4) 0.0021(4)
C8 0.0158(5) 0.0184(5) 0.0187(5) -0.0007(4) 0.0086(4) 0.0015(4)
C9 0.0155(5) 0.0270(6) 0.0205(5) 0.0032(5) 0.0058(4) 0.0017(4)
C10 0.0173(5) 0.0248(6) 0.0298(6) 0.0101(5) 0.0134(5) 0.0081(4)
C11 0.0238(6) 0.0185(5) 0.0294(6) 0.0055(5) 0.0192(5) 0.0079(4)
C12 0.0191(5) 0.0156(5) 0.0190(5) 0.0009(4) 0.0123(4) 0.0020(4)
C13 0.0211(5) 0.0122(5) 0.0244(5) 0.0031(4) 0.0167(5) 0.0034(4)
C14 0.0224(6) 0.0154(5) 0.0381(7) -0.0004(5) 0.0133(5) 0.0011(4)
C15 0.0336(7) 0.0127(6) 0.0584(10) -0.0013(6) 0.0257(7) -0.0010(5)
C16 0.0455(8) 0.0153(5) 0.0521(9) 0.0118(6) 0.0379(7) 0.0106(5)
C17 0.0495(8) 0.0247(6) 0.0275(6) 0.0120(5) 0.0268(6) 0.0172(6)
C18 0.0370(7) 0.0176(5) 0.0217(6) 0.0028(4) 0.0174(5) 0.0071(5)
C19 0.0124(4) 0.0139(4) 0.0136(4) 0.0024(4) 0.0071(4) 0.0013(4)
C20 0.0217(5) 0.0150(5) 0.0170(5) 0.0003(4) 0.0118(4) -0.0006(4)
C21 0.0266(6) 0.0217(5) 0.0196(5) 0.0013(4) 0.0155(5) 0.0031(5)
C22 0.0206(5) 0.0277(6) 0.0219(6) 0.0045(5) 0.0144(5) 0.0009(5)
C23 0.0203(5) 0.0222(6) 0.0248(6) 0.0015(5) 0.0130(5) -0.0044(4)
C24 0.0484(9) 0.0325(8) 0.0512(9) -0.0076(7) 0.0355(8) -0.0211(7)
O1N 0.0156(4) 0.0163(4) 0.0156(4) 0.0009(3) 0.0075(3) -0.0028(3)
O2N 0.0146(4) 0.0212(4) 0.0159(4) 0.0005(3) 0.0080(3) -0.0019(3)
O3N 0.0222(4) 0.0266(5) 0.0187(4) -0.0042(3) 0.0024(3) -0.0098(4)
O4N 0.0183(4) 0.0151(4) 0.0186(4) -0.0005(3) 0.0093(3) 0.0014(3)
O5N 0.0293(7) 0.0098(5) 0.0516(9) 0.000 0.0254(7) 0.000
N1N 0.0133(4) 0.0144(4) 0.0151(4) 0.0010(3) 0.0041(3) -0.0003(3)
N2N 0.0121(6) 0.0134(6) 0.0240(7) 0.000 0.0084(5) 0.000
 
_geom_special_details
;
 All esds (except the esd in the dihedral angle between two l.s. planes)
 are estimated using the full covariance matrix.  The cell esds are taken
 into account individually in the estimation of esds in distances, angles
 and torsion angles; correlations between esds in cell parameters are only
 used when they are defined by crystal symmetry.  An approximate (isotropic)
 treatment of cell esds is used for estimating esds involving l.s. planes.
;
 
loop_
 _geom_bond_atom_site_label_1
 _geom_bond_atom_site_label_2
 _geom_bond_distance
 _geom_bond_site_symmetry_2
 _geom_bond_publ_flag
Gd1 O1 2.3352(7) . ?
Gd1 O1 2.3352(7) 2_655 ?
Gd1 O2N 2.4917(8) 2_655 ?
Gd1 O2N 2.4918(8) . ?
Gd1 O4N 2.4956(8) . ?
Gd1 O4N 2.4956(8) 2_655 ?
Gd1 O1N 2.5394(8) . ?
Gd1 O1N 2.5394(8) 2_655 ?
Gd1 N1 2.7076(9) 2_655 ?
Gd1 N1 2.7076(9) . ?
Gd1 N1N 2.9245(9) . ?
Gd1 N1N 2.9245(9) 2_655 ?
O1 C4 1.2570(13) . ?
N1 C1 1.3433(13) . ?
N1 N2 1.3570(12) . ?
N2 C3 1.3692(13) . ?
N2 C19 1.4398(13) . ?
N3N C4 1.3306(13) . ?
N3N C7 1.4380(13) . ?
N3N C5 1.4761(14) . ?
N4 C19 1.3261(14) . ?
N4 C23 1.3482(15) . ?
C1 C2 1.4065(14) . ?
C1 C4 1.4841(14) . ?
C2 C3 1.3784(15) . ?
C2 H2A 0.9500 . ?
C3 C13 1.4814(15) . ?
C5 C6 1.5149(17) . ?
C5 H5A 0.9900 . ?
C5 H5B 0.9900 . ?
C6 H6A 0.9800 . ?
C6 H6B 0.9800 . ?
C6 H6C 0.9800 . ?
C7 C8 1.3854(15) . ?
C7 C12 1.3909(15) . ?
C8 C9 1.3918(16) . ?
C8 H8A 0.9500 . ?
C9 C10 1.3854(18) . ?
C9 H9A 0.9500 . ?
C10 C11 1.3913(19) . ?
C10 H10A 0.9500 . ?
C11 C12 1.3900(16) . ?
C11 H11A 0.9500 . ?
C12 H12A 0.9500 . ?
C13 C18 1.3897(17) . ?
C13 C14 1.3916(17) . ?
C14 C15 1.3936(18) . ?
C14 H14A 0.9500 . ?
C15 C16 1.384(2) . ?
C15 H15A 0.9500 . ?
C16 C17 1.382(2) . ?
C16 H16A 0.9500 . ?
C17 C18 1.3973(17) . ?
C17 H17A 0.9500 . ?
C18 H18A 0.9500 . ?
C19 C20 1.3816(15) . ?
C20 C21 1.3919(15) . ?
C20 H20A 0.9500 . ?
C21 C22 1.3839(18) . ?
C21 H21A 0.9500 . ?
C22 C23 1.3902(18) . ?
C22 H22A 0.9500 . ?
C23 C24 1.5071(18) . ?
C24 H24A 0.9800 . ?
C24 H24B 0.9800 . ?
C24 H24C 0.9800 . ?
O1N N1N 1.2719(12) . ?
O2N N1N 1.2771(12) . ?
O3N N1N 1.2203(12) . ?
O4N N2N 1.2750(11) . ?
O5N N2N 1.2216(18) . ?
 
loop_
 _geom_angle_atom_site_label_1
 _geom_angle_atom_site_label_2
 _geom_angle_atom_site_label_3
 _geom_angle
 _geom_angle_site_symmetry_1
 _geom_angle_site_symmetry_3
 _geom_angle_publ_flag
O1 Gd1 O1 149.53(4) . 2_655 ?
O1 Gd1 O2N 121.41(3) . 2_655 ?
O1 Gd1 O2N 70.25(3) 2_655 2_655 ?
O1 Gd1 O2N 70.25(3) . . ?
O1 Gd1 O2N 121.41(3) 2_655 . ?
O2N Gd1 O2N 139.17(4) 2_655 . ?
O1 Gd1 O4N 126.90(3) . . ?
O1 Gd1 O4N 82.72(3) 2_655 . ?
O2N Gd1 O4N 72.18(3) 2_655 . ?
O2N Gd1 O4N 71.17(3) . . ?
O1 Gd1 O4N 82.72(3) . 2_655 ?
O1 Gd1 O4N 126.91(3) 2_655 2_655 ?
O2N Gd1 O4N 71.17(3) 2_655 2_655 ?
O2N Gd1 O4N 72.18(3) . 2_655 ?
O4N Gd1 O4N 51.34(4) . 2_655 ?
O1 Gd1 O1N 112.57(3) . . ?
O1 Gd1 O1N 70.70(3) 2_655 . ?
O2N Gd1 O1N 124.16(3) 2_655 . ?
O2N Gd1 O1N 50.80(3) . . ?
O4N Gd1 O1N 64.66(3) . . ?
O4N Gd1 O1N 104.21(3) 2_655 . ?
O1 Gd1 O1N 70.69(3) . 2_655 ?
O1 Gd1 O1N 112.57(3) 2_655 2_655 ?
O2N Gd1 O1N 50.80(3) 2_655 2_655 ?
O2N Gd1 O1N 124.16(3) . 2_655 ?
O4N Gd1 O1N 104.21(3) . 2_655 ?
O4N Gd1 O1N 64.66(3) 2_655 2_655 ?
O1N Gd1 O1N 168.38(4) . 2_655 ?
O1 Gd1 N1 90.11(3) . 2_655 ?
O1 Gd1 N1 63.61(3) 2_655 2_655 ?
O2N Gd1 N1 77.80(3) 2_655 2_655 ?
O2N Gd1 N1 143.00(3) . 2_655 ?
O4N Gd1 N1 140.88(3) . 2_655 ?
O4N Gd1 N1 137.90(3) 2_655 2_655 ?
O1N Gd1 N1 116.72(3) . 2_655 ?
O1N Gd1 N1 73.78(3) 2_655 2_655 ?
O1 Gd1 N1 63.61(3) . . ?
O1 Gd1 N1 90.11(3) 2_655 . ?
O2N Gd1 N1 143.00(3) 2_655 . ?
O2N Gd1 N1 77.80(3) . . ?
O4N Gd1 N1 137.90(3) . . ?
O4N Gd1 N1 140.88(3) 2_655 . ?
O1N Gd1 N1 73.78(3) . . ?
O1N Gd1 N1 116.72(3) 2_655 . ?
N1 Gd1 N1 65.31(4) 2_655 . ?
O1 Gd1 N1N 93.69(3) . . ?
O1 Gd1 N1N 95.81(3) 2_655 . ?
O2N Gd1 N1N 132.94(3) 2_655 . ?
O2N Gd1 N1N 25.72(3) . . ?
O4N Gd1 N1N 61.36(3) . . ?
O4N Gd1 N1N 84.93(3) 2_655 . ?
O1N Gd1 N1N 25.70(3) . . ?
O1N Gd1 N1N 146.86(3) 2_655 . ?
N1 Gd1 N1N 137.06(3) 2_655 . ?
N1 Gd1 N1N 78.36(3) . . ?
O1 Gd1 N1N 95.81(3) . 2_655 ?
O1 Gd1 N1N 93.69(3) 2_655 2_655 ?
O2N Gd1 N1N 25.72(3) 2_655 2_655 ?
O2N Gd1 N1N 132.94(3) . 2_655 ?
O4N Gd1 N1N 84.93(3) . 2_655 ?
O4N Gd1 N1N 61.36(3) 2_655 2_655 ?
O1N Gd1 N1N 146.86(3) . 2_655 ?
O1N Gd1 N1N 25.70(3) 2_655 2_655 ?
N1 Gd1 N1N 78.36(3) 2_655 2_655 ?
N1 Gd1 N1N 137.06(3) . 2_655 ?
N1N Gd1 N1N 143.29(4) . 2_655 ?
C4 O1 Gd1 125.03(7) . . ?
C1 N1 N2 104.82(8) . . ?
C1 N1 Gd1 112.32(7) . . ?
N2 N1 Gd1 141.61(7) . . ?
N1 N2 C3 112.03(9) . . ?
N1 N2 C19 120.95(8) . . ?
C3 N2 C19 127.01(9) . . ?
C4 N3N C7 123.02(9) . . ?
C4 N3N C5 118.95(9) . . ?
C7 N3N C5 117.11(8) . . ?
C19 N4 C23 116.77(10) . . ?
N1 C1 C2 111.31(9) . . ?
N1 C1 C4 115.39(9) . . ?
C2 C1 C4 132.59(10) . . ?
C3 C2 C1 105.33(9) . . ?
C3 C2 H2A 127.3 . . ?
C1 C2 H2A 127.3 . . ?
N2 C3 C2 106.50(9) . . ?
N2 C3 C13 124.98(10) . . ?
C2 C3 C13 128.51(10) . . ?
O1 C4 N3N 120.99(9) . . ?
O1 C4 C1 117.94(9) . . ?
N3N C4 C1 120.98(9) . . ?
N3N C5 C6 111.17(9) . . ?
N3N C5 H5A 109.4 . . ?
C6 C5 H5A 109.4 . . ?
N3N C5 H5B 109.4 . . ?
C6 C5 H5B 109.4 . . ?
H5A C5 H5B 108.0 . . ?
C5 C6 H6A 109.5 . . ?
C5 C6 H6B 109.5 . . ?
H6A C6 H6B 109.5 . . ?
C5 C6 H6C 109.5 . . ?
H6A C6 H6C 109.5 . . ?
H6B C6 H6C 109.5 . . ?
C8 C7 C12 121.39(10) . . ?
C8 C7 N3N 119.09(9) . . ?
C12 C7 N3N 119.50(10) . . ?
C7 C8 C9 119.34(11) . . ?
C7 C8 H8A 120.3 . . ?
C9 C8 H8A 120.3 . . ?
C10 C9 C8 119.88(11) . . ?
C10 C9 H9A 120.1 . . ?
C8 C9 H9A 120.1 . . ?
C9 C10 C11 120.31(11) . . ?
C9 C10 H10A 119.8 . . ?
C11 C10 H10A 119.8 . . ?
C12 C11 C10 120.32(11) . . ?
C12 C11 H11A 119.8 . . ?
C10 C11 H11A 119.8 . . ?
C11 C12 C7 118.73(11) . . ?
C11 C12 H12A 120.6 . . ?
C7 C12 H12A 120.6 . . ?
C18 C13 C14 119.95(11) . . ?
C18 C13 C3 121.00(11) . . ?
C14 C13 C3 118.90(11) . . ?
C13 C14 C15 120.00(13) . . ?
C13 C14 H14A 120.0 . . ?
C15 C14 H14A 120.0 . . ?
C16 C15 C14 119.92(14) . . ?
C16 C15 H15A 120.0 . . ?
C14 C15 H15A 120.0 . . ?
C17 C16 C15 120.27(12) . . ?
C17 C16 H16A 119.9 . . ?
C15 C16 H16A 119.9 . . ?
C16 C17 C18 120.17(14) . . ?
C16 C17 H17A 119.9 . . ?
C18 C17 H17A 119.9 . . ?
C13 C18 C17 119.68(13) . . ?
C13 C18 H18A 120.2 . . ?
C17 C18 H18A 120.2 . . ?
N4 C19 C20 125.81(10) . . ?
N4 C19 N2 115.06(9) . . ?
C20 C19 N2 119.12(9) . . ?
C19 C20 C21 116.82(11) . . ?
C19 C20 H20A 121.6 . . ?
C21 C20 H20A 121.6 . . ?
C22 C21 C20 118.89(11) . . ?
C22 C21 H21A 120.6 . . ?
C20 C21 H21A 120.6 . . ?
C21 C22 C23 119.60(11) . . ?
C21 C22 H22A 120.2 . . ?
C23 C22 H22A 120.2 . . ?
N4 C23 C22 122.08(11) . . ?
N4 C23 C24 116.21(12) . . ?
C22 C23 C24 121.70(11) . . ?
C23 C24 H24A 109.5 . . ?
C23 C24 H24B 109.5 . . ?
H24A C24 H24B 109.5 . . ?
C23 C24 H24C 109.5 . . ?
H24A C24 H24C 109.5 . . ?
H24B C24 H24C 109.5 . . ?
N1N O1N Gd1 94.32(6) . . ?
N1N O2N Gd1 96.43(6) . . ?
N2N O4N Gd1 96.36(7) . . ?
O3N N1N O1N 122.41(10) . . ?
O3N N1N O2N 121.87(10) . . ?
O1N N1N O2N 115.72(9) . . ?
O3N N1N Gd1 165.59(8) . . ?
O1N N1N Gd1 59.98(5) . . ?
O2N N1N Gd1 57.85(5) . . ?
O5N N2N O4N 122.02(6) . 2_655 ?
O5N N2N O4N 122.02(6) . . ?
O4N N2N O4N 115.95(13) 2_655 . ?
O5N N2N Gd1 180.0 . . ?
O4N N2N Gd1 57.98(6) 2_655 . ?
O4N N2N Gd1 57.98(6) . . ?
 
loop_
 _geom_torsion_atom_site_label_1
 _geom_torsion_atom_site_label_2
 _geom_torsion_atom_site_label_3
 _geom_torsion_atom_site_label_4
 _geom_torsion
 _geom_torsion_site_symmetry_1
 _geom_torsion_site_symmetry_2
 _geom_torsion_site_symmetry_3
 _geom_torsion_site_symmetry_4
 _geom_torsion_publ_flag
C1 N1 N2 C3 0.02(12) . . . . ?
Gd1 N1 N2 C3 165.18(8) . . . . ?
C1 N1 N2 C19 178.75(9) . . . . ?
Gd1 N1 N2 C19 -16.08(16) . . . . ?
N2 N1 C1 C2 -0.55(12) . . . . ?
Gd1 N1 C1 C2 -170.66(7) . . . . ?
N2 N1 C1 C4 171.03(9) . . . . ?
Gd1 N1 C1 C4 0.93(11) . . . . ?
N1 C1 C2 C3 0.88(13) . . . . ?
C4 C1 C2 C3 -168.78(11) . . . . ?
N1 N2 C3 C2 0.53(12) . . . . ?
C19 N2 C3 C2 -178.12(10) . . . . ?
N1 N2 C3 C13 -178.64(10) . . . . ?
C19 N2 C3 C13 2.72(18) . . . . ?
C1 C2 C3 N2 -0.81(12) . . . . ?
C1 C2 C3 C13 178.31(11) . . . . ?
Gd1 O1 C4 N3N -152.94(8) . . . . ?
Gd1 O1 C4 C1 30.51(13) . . . . ?
C7 N3N C4 O1 168.34(10) . . . . ?
C5 N3N C4 O1 -0.32(15) . . . . ?
C7 N3N C4 C1 -15.21(15) . . . . ?
C5 N3N C4 C1 176.12(9) . . . . ?
N1 C1 C4 O1 -18.29(14) . . . . ?
C2 C1 C4 O1 151.04(12) . . . . ?
N1 C1 C4 N3N 165.16(10) . . . . ?
C2 C1 C4 N3N -25.51(18) . . . . ?
C4 N3N C5 C6 87.47(12) . . . . ?
C7 N3N C5 C6 -81.86(12) . . . . ?
C4 N3N C7 C8 -65.00(14) . . . . ?
C5 N3N C7 C8 103.86(12) . . . . ?
C4 N3N C7 C12 116.77(12) . . . . ?
C5 N3N C7 C12 -74.37(13) . . . . ?
C12 C7 C8 C9 -2.25(17) . . . . ?
N3N C7 C8 C9 179.55(10) . . . . ?
C7 C8 C9 C10 1.54(18) . . . . ?
C8 C9 C10 C11 -0.05(19) . . . . ?
C9 C10 C11 C12 -0.78(19) . . . . ?
C10 C11 C12 C7 0.11(17) . . . . ?
C8 C7 C12 C11 1.42(17) . . . . ?
N3N C7 C12 C11 179.62(10) . . . . ?
N2 C3 C13 C18 -87.76(15) . . . . ?
C2 C3 C13 C18 93.27(15) . . . . ?
N2 C3 C13 C14 96.57(14) . . . . ?
C2 C3 C13 C14 -82.41(16) . . . . ?
C18 C13 C14 C15 0.33(19) . . . . ?
C3 C13 C14 C15 176.05(12) . . . . ?
C13 C14 C15 C16 -0.7(2) . . . . ?
C14 C15 C16 C17 0.4(2) . . . . ?
C15 C16 C17 C18 0.4(2) . . . . ?
C14 C13 C18 C17 0.45(19) . . . . ?
C3 C13 C18 C17 -175.18(11) . . . . ?
C16 C17 C18 C13 -0.8(2) . . . . ?
C23 N4 C19 C20 -0.14(17) . . . . ?
C23 N4 C19 N2 178.81(10) . . . . ?
N1 N2 C19 N4 136.21(10) . . . . ?
C3 N2 C19 N4 -45.25(15) . . . . ?
N1 N2 C19 C20 -44.77(14) . . . . ?
C3 N2 C19 C20 133.77(12) . . . . ?
N4 C19 C20 C21 -1.28(17) . . . . ?
N2 C19 C20 C21 179.81(10) . . . . ?
C19 C20 C21 C22 1.26(17) . . . . ?
C20 C21 C22 C23 0.05(18) . . . . ?
C19 N4 C23 C22 1.58(18) . . . . ?
C19 N4 C23 C24 -178.98(12) . . . . ?
C21 C22 C23 N4 -1.55(19) . . . . ?
C21 C22 C23 C24 179.04(14) . . . . ?
Gd1 O1N N1N O3N 163.37(10) . . . . ?
Gd1 O1N N1N O2N -16.16(9) . . . . ?
Gd1 O2N N1N O3N -163.00(9) . . . . ?
Gd1 O2N N1N O1N 16.54(9) . . . . ?
Gd1 O4N N2N O5N 180.000(0) . . . . ?
Gd1 O4N N2N O4N -0.002(0) . . . 2_655 ?
 
_refine_diff_density_max    0.441
_refine_diff_density_min   -0.745
_refine_diff_density_rms    0.053

_shelx_res_file
;
TITL a_a_a.res in C2/c
    gd.res
    created by SHELXL-2018/3 at 19:54:01 on 02-Dec-2025
CELL 0.71073 20.7801 15.0118 17.4674 90 117.665 90
ZERR 4 0.0005 0.0004 0.0004 0 0.001 0
LATT  7
SYMM -X, Y, 1/2-Z
SFAC C H N O GD
UNIT 192 176 44 44 4
TEMP -153.000
size 0.244 0.143 0.102

omit -4 60

L.S. 10
acta
BOND $h
htab
conf
FMAP 2
PLAN 20
size 0.321 0.22 0.20
WGHT    0.012300    5.800000
FVAR       0.15639
GD1   5    0.500000    0.524732    0.250000    10.50000    0.00887    0.00953 =
         0.01141    0.00000    0.00586    0.00000
O1    4    0.567128    0.483852    0.179212    11.00000    0.01283    0.01472 =
         0.01522    0.00193    0.00807    0.00361
N1    3    0.578631    0.372873    0.304880    11.00000    0.01308    0.01132 =
         0.01375    0.00140    0.00736    0.00013
N2    3    0.581355    0.294825    0.345474    11.00000    0.01412    0.01071 =
         0.01486    0.00117    0.00852    0.00042
N3N   3    0.672615    0.438693    0.184878    11.00000    0.01193    0.01276 =
         0.01415    0.00186    0.00765    0.00213
N4    3    0.506661    0.205798    0.380451    11.00000    0.01801    0.01622 =
         0.02082   -0.00024    0.01117   -0.00240
C1    1    0.622998    0.360901    0.269194    11.00000    0.01220    0.01227 =
         0.01410    0.00024    0.00710    0.00011
C2    1    0.654580    0.275594    0.287634    11.00000    0.01787    0.01279 =
         0.02185    0.00157    0.01315    0.00287
AFIX  43
H2A   2    0.688158    0.251563    0.270409    11.00000   -1.20000
AFIX   0
C3    1    0.626438    0.234280    0.336021    11.00000    0.01578    0.01195 =
         0.01805    0.00023    0.00946    0.00124
C4    1    0.620962    0.432322    0.209364    11.00000    0.01223    0.01170 =
         0.01215   -0.00140    0.00642   -0.00017
C5    1    0.665739    0.507279    0.120964    11.00000    0.01745    0.01649 =
         0.01644    0.00473    0.01098    0.00342
AFIX  23
H5A   2    0.613755    0.516061    0.079789    11.00000   -1.20000
H5B   2    0.690780    0.486738    0.087844    11.00000   -1.20000
AFIX   0
C6    1    0.698328    0.594974    0.164696    11.00000    0.03439    0.01702 =
         0.02915    0.00274    0.01668   -0.00342
AFIX 137
H6A   2    0.691734    0.639697    0.120778    11.00000   -1.50000
H6B   2    0.750308    0.586986    0.203459    11.00000   -1.50000
H6C   2    0.674026    0.614970    0.198142    11.00000   -1.50000
AFIX   0
C7    1    0.741102    0.393041    0.228281    11.00000    0.01155    0.01296 =
         0.01709    0.00270    0.00894    0.00212
C8    1    0.788562    0.415570    0.312933    11.00000    0.01577    0.01843 =
         0.01872   -0.00067    0.00861    0.00145
AFIX  43
H8A   2    0.776085    0.460877    0.341665    11.00000   -1.20000
AFIX   0
C9    1    0.854702    0.371164    0.355464    11.00000    0.01553    0.02703 =
         0.02049    0.00315    0.00581    0.00167
AFIX  43
H9A   2    0.887151    0.385043    0.413968    11.00000   -1.20000
AFIX   0
C10   1    0.873132    0.306686    0.312324    11.00000    0.01729    0.02481 =
         0.02984    0.01012    0.01341    0.00809
AFIX  43
H10A  2    0.918301    0.276431    0.341370    11.00000   -1.20000
AFIX   0
C11   1    0.825801    0.286033    0.226665    11.00000    0.02377    0.01853 =
         0.02940    0.00552    0.01920    0.00790
AFIX  43
H11A  2    0.839068    0.242269    0.197279    11.00000   -1.20000
AFIX   0
C12   1    0.759195    0.329125    0.183873    11.00000    0.01914    0.01562 =
         0.01897    0.00087    0.01225    0.00196
AFIX  43
H12A  2    0.726654    0.315185    0.125416    11.00000   -1.20000
AFIX   0
C13   1    0.639662    0.142478    0.371148    11.00000    0.02106    0.01224 =
         0.02441    0.00314    0.01667    0.00343
C14   1    0.600194    0.072676    0.317431    11.00000    0.02242    0.01543 =
         0.03807   -0.00036    0.01330    0.00113
AFIX  43
H14A  2    0.563320    0.084673    0.260428    11.00000   -1.20000
AFIX   0
C15   1    0.614761   -0.014826    0.347256    11.00000    0.03362    0.01273 =
         0.05837   -0.00126    0.02572   -0.00098
AFIX  43
H15A  2    0.587451   -0.062454    0.310853    11.00000   -1.20000
AFIX   0
C16   1    0.669084   -0.032261    0.430004    11.00000    0.04545    0.01531 =
         0.05206    0.01176    0.03795    0.01060
AFIX  43
H16A  2    0.679172   -0.091958    0.450162    11.00000   -1.20000
AFIX   0
C17   1    0.708693    0.036818    0.483398    11.00000    0.04950    0.02474 =
         0.02752    0.01205    0.02681    0.01720
AFIX  43
H17A  2    0.746115    0.024438    0.539985    11.00000   -1.20000
AFIX   0
C18   1    0.693842    0.124822    0.454370    11.00000    0.03700    0.01762 =
         0.02169    0.00281    0.01739    0.00713
AFIX  43
H18A  2    0.720652    0.172353    0.491344    11.00000   -1.20000
AFIX   0
C19   1    0.541130    0.283025    0.393223    11.00000    0.01244    0.01389 =
         0.01363    0.00236    0.00715    0.00125
C20   1    0.542118    0.349924    0.448080    11.00000    0.02173    0.01497 =
         0.01702    0.00028    0.01179   -0.00062
AFIX  43
H20A  2    0.568790    0.403365    0.455144    11.00000   -1.20000
AFIX   0
C21   1    0.502176    0.335295    0.492502    11.00000    0.02655    0.02171 =
         0.01962    0.00127    0.01550    0.00315
AFIX  43
H21A  2    0.500057    0.379445    0.530233    11.00000   -1.20000
AFIX   0
C22   1    0.465600    0.255358    0.480782    11.00000    0.02055    0.02775 =
         0.02193    0.00452    0.01436    0.00090
AFIX  43
H22A  2    0.438000    0.244082    0.510464    11.00000   -1.20000
AFIX   0
C23   1    0.469490    0.191656    0.425310    11.00000    0.02030    0.02222 =
         0.02480    0.00152    0.01300   -0.00436
C24   1    0.431640    0.102994    0.411338    11.00000    0.04841    0.03249 =
         0.05121   -0.00757    0.03551   -0.02110
AFIX 137
H24A  2    0.418094    0.092714    0.457390    11.00000   -1.50000
H24B  2    0.464382    0.055529    0.412290    11.00000   -1.50000
H24C  2    0.387831    0.103086    0.355248    11.00000   -1.50000
AFIX   0
O1N   4    0.578540    0.541853    0.412002    11.00000    0.01564    0.01627 =
         0.01564    0.00093    0.00755   -0.00276
O2N   4    0.626423    0.582630    0.331236    11.00000    0.01461    0.02117 =
         0.01589    0.00047    0.00797   -0.00189
O3N   4    0.673201    0.629616    0.464587    11.00000    0.02215    0.02657 =
         0.01865   -0.00422    0.00241   -0.00976
O4N   4    0.496195    0.674566    0.309655    11.00000    0.01830    0.01512 =
         0.01856   -0.00054    0.00928    0.00137
O5N   4    0.500000    0.800981    0.250000    10.50000    0.02926    0.00983 =
         0.05162    0.00000    0.02540    0.00000
N1N   3    0.627762    0.586081    0.405014    11.00000    0.01330    0.01442 =
         0.01511    0.00103    0.00412   -0.00030
N2N   3    0.500000    0.719605    0.250000    10.50000    0.01205    0.01336 =
         0.02400    0.00000    0.00837    0.00000

HKLF 4


REM  a_a_a.res in C2/c
REM wR2 = 0.035997, GooF = S = 1.08906, Restrained GooF = 1.08906 for all data
REM R1 = 0.014783 for 6822 Fo > 4sig(Fo) and 0.015571 for all 7040 data
REM 324 parameters refined using 0 restraints

END

WGHT      0.0125      5.6793

REM Instructions for potential hydrogen bonds
EQIV $2 x, -y+1, z-1/2
HTAB C12 O3N_$2
HTAB C20 O1N

REM Highest difference peak  0.441,  deepest hole -0.745,  1-sigma level  0.053
Q1    1   0.6421  0.3215  0.2781  11.00000  0.05    0.44
Q2    1   0.6240  0.3966  0.2431  11.00000  0.05    0.43
Q3    1   0.7511  0.3576  0.2074  11.00000  0.05    0.41
Q4    1   0.6473  0.2538  0.3230  11.00000  0.05    0.40
Q5    1   0.5405  0.3170  0.4203  11.00000  0.05    0.40
Q6    1   0.6330  0.1849  0.3577  11.00000  0.05    0.39
Q7    1   0.7658  0.4024  0.2695  11.00000  0.05    0.38
Q8    1   0.5226  0.3372  0.4725  11.00000  0.05    0.38
Q9    1   0.7080  0.4157  0.2095  11.00000  0.05    0.36
Q10   1   0.7894  0.3064  0.2111  11.00000  0.05    0.36
Q11   1   0.8452  0.2933  0.2692  11.00000  0.05    0.35
Q12   1   0.5989  0.3631  0.2821  11.00000  0.05    0.34
Q13   1   0.6494  0.4396  0.2007  11.00000  0.05    0.33
Q14   1   0.5999  0.2608  0.3393  11.00000  0.05    0.32
Q15   1   0.8611  0.3354  0.3269  11.00000  0.05    0.32
Q16   1   0.5242  0.2426  0.3915  11.00000  0.05    0.31
Q17   1   0.4752  0.3020  0.4731  11.00000  0.05    0.31
Q18   1   0.4640  0.2234  0.4520  11.00000  0.05    0.31
Q19   1   0.8220  0.3977  0.3312  11.00000  0.05    0.31
Q20   1   0.6852  0.5507  0.1451  11.00000  0.05    0.29
;
_shelx_res_checksum   50216

_shelx_hkl_file
;
  -2   0   0 3145.63 106.643  14
  -4   0   0 112.377 5.11112  18
   4   0   0 112.280 6.60814  18
   4   0   0 114.604 4.43232  13
  -4   0   0 110.143 5.09404   9
  -4   0   0 116.116 4.94150  17
   4   0   0 105.673 4.86709  17
  -4   0   0 107.682 4.37319  13
   4   0   0 120.136 5.22443   4
   4   0   0 112.669 4.56521   7
  -4   0   0 125.665 5.62933   8
   4   0   0 107.367 5.07704  10
   4   0   0 109.192 5.98219   5
  -4   0   0 100.112 4.66187  11
   4   0   0 102.399 4.70893  11
  -4   0   0 114.725 5.50660  19
   4   0   0 109.415 5.45884  19
  -4   0   0 113.804 5.30678   1
   4   0   0 106.232 5.14396   1
  -4   0   0 111.302 5.30389   3
  -4   0   0 106.937 5.32651  21
  -4   0   0 114.490 5.60396  20
   4   0   0 105.332 5.40413  20
  -4   0   0 109.938 4.56224  16
   4   0   0 112.330 4.79044   8
  -4   0   0 107.175 5.08815   2
   4   0   0 109.792 5.14410   2
  -4   0   0 112.719 4.10455  15
   4   0   0 112.502 4.20772  15
   4   0   0 111.033 5.13819   9
   4   0   0 110.594 5.51560  21
  -4   0   0 115.148 4.75493   6
  -4   0   0 105.423 4.54830  12
   4   0   0 107.380 4.61795  12
   4   0   0 113.724 4.58245  16
   4   0   0 117.413 5.44751   3
   4   0   0 113.107 4.75032   6
   6   0   0 3241.58 102.309  21
  -6   0   0 3023.02 99.6195   2
   6   0   0 3014.49 99.0708  17
   6   0   0 3092.84 98.8532   6
  -6   0   0 2995.47 98.8356   8
   6   0   0 3061.47 98.9541  11
  -6   0   0 3050.67 99.4823  18
   6   0   0 2795.70 99.3320  18
  -6   0   0 2945.96 98.1032  13
   6   0   0 2946.25 98.1573  13
   6   0   0 3076.48 98.8620   8
  -6   0   0 3154.11 98.5771   7
   6   0   0 2952.23 101.270   5
  -6   0   0 2951.24 98.4586  12
  -6   0   0 3061.22 100.251  19
   6   0   0 3177.54 97.8737  15
  -6   0   0 3184.90 99.7582   4
  -6   0   0 3149.76 100.046   3
  -6   0   0 3189.70 98.3081  16
  -6   0   0 2971.90 100.070  21
   6   0   0 3083.00 100.018   3
   6   0   0 3087.34 98.4541   7
   6   0   0 3168.34 99.6386   4
  -6   0   0 3089.88 98.7402   6
   6   0   0 3166.73 99.6862   9
   6   0   0 3131.84 99.7322   2
   6   0   0 3051.24 98.4118  16
  -6   0   0 3188.24 97.6445  15
  -6   0   0 2987.68 100.417  20
   6   0   0 2955.27 99.4750  10
  -6   0   0 3194.40 101.942   5
  -6   0   0 3026.77 99.0693  17
  -6   0   0 3106.74 99.9066   1
   6   0   0 3015.49 98.5710  12
   6   0   0 3056.42 99.6462   1
  -8   0   0 1810.95 62.5487  21
  -8   0   0 1805.58 62.9668  20
   8   0   0 1818.67 60.9808  11
   8   0   0 1827.74 61.8899   2
   8   0   0 1847.10 60.8319   8
   8   0   0 1833.40 60.7698   6
  -8   0   0 1878.00 62.2993   3
  -8   0   0 1883.31 61.9900   2
  -8   0   0 1953.63 62.1469   4
   8   0   0 1914.89 61.8333   4
   8   0   0 1886.81 62.0773   1
  -8   0   0 1858.40 61.1822  17
  -8   0   0 1600.57 59.7055  13
  -8   0   0 1797.55 62.4738  19
   8   0   0 1867.92 61.8956   9
  -8   0   0 1893.23 62.3096   1
  -8   0   0 1822.45 61.6462  18
  -8   0   0 1821.36 64.4340   5
   8   0   0 1825.52 64.1428   5
  -8   0   0 1843.99 59.9913  16
   8   0   0 1848.13 60.3010  16
   8   0   0 1882.61 59.5549  15
   8   0   0 1853.80 60.6478  12
   8   0   0 1801.29 60.0375  13
   8   0   0 1778.70 60.2581   7
  -8   0   0 1905.41 61.4795   1
   8   0   0 1862.57 62.4877   3
  -8   0   0 1818.51 59.1314  15
  -8   0   0 1871.44 61.2369   6
   8   0   0 1753.56 61.6811  10
 -10   0   0 1106.09 40.2039  21
 -10   0   0 1060.91 38.1689  17
  10   0   0 1046.54 38.9281   9
 -10   0   0 1099.87 39.7151   1
  10   0   0 1074.04 38.1021  11
  10   0   0 1124.59 39.2808   1
  10   0   0 1104.24 38.9598   4
 -10   0   0 1116.70 36.8459  16
 -10   0   0 1153.45 42.8531   5
  10   0   0 1098.41 41.9288   5
  10   0   0 1060.03 36.9327  13
  10   0   0 1082.14 37.8879   6
  10   0   0 1090.67 37.6488  12
 -10   0   0 1112.46 44.2113  18
  10   0   0 975.945 36.9215  16
 -10   0   0 1117.62 39.2871   4
  10   0   0 1085.35 39.8242   3
 -10   0   0 1077.37 40.0063  19
  10   0   0 1086.53 36.2714  15
  10   0   0 1093.00 39.2481   2
 -10   0   0 1097.14 35.7748  15
 -10   0   0 1064.05 38.2411   6
 -10   0   0 1088.35 40.5214  20
  10   0   0 1099.37 39.6370   8
 -10   0   0 1123.27 39.6614   3
 -10   0   0 1156.01 38.7239   1
  10   0   0 1070.53 37.1947   7
  10   0   0 1068.59 39.0756  10
 -10   0   0 1083.34 39.1790   2
 -12   0   0 1228.65 40.5719  16
 -12   0   0 1170.80 46.9872   5
  12   0   0 1210.82 47.2286   5
  12   0   0 1207.48 41.7890  12
 -12   0   0 1174.54 45.0211  20
 -12   0   0 1230.93 43.6434   4
  12   0   0 1187.20 44.2184   3
  12   0   0 1216.04 42.4735  11
 -12   0   0 1198.73 44.0665   1
  12   0   0 1209.49 41.9409   8
 -12   0   0 1165.63 44.4653  21
  12   0   0 1178.80 43.4135   9
 -12   0   0 1188.43 42.6423   1
  12   0   0 1168.72 43.4572  10
 -12   0   0 1254.08 44.0565   3
 -12   0   0 1209.53 39.3559  15
  12   0   0 1228.95 40.0531  15
  12   0   0 1173.13 43.4195   1
  12   0   0 1150.86 40.8289  13
  12   0   0 1229.47 41.3257   7
 -12   0   0 1175.18 44.8789   6
 -12   0   0 1230.20 44.7096  17
 -12   0   0 1191.77 43.1702  18
 -12   0   0 1136.88 44.2550  19
 -12   0   0 1179.25 43.4514   2
  12   0   0 1160.79 43.5557   2
  14   0   0 860.130 41.8220   3
  14   0   0 918.264 33.9684  12
  14   0   0 924.548 35.8671   9
  14   0   0 895.981 35.9156  10
 -14   0   0 930.943 36.6080   1
 -14   0   0 952.578 40.0423   5
  14   0   0 921.692 34.0148   8
  14   0   0 884.701 36.8526  13
 -14   0   0 915.308 36.9266  19
 -14   0   0 940.784 36.9090   1
 -14   0   0 955.419 32.4519  16
 -14   0   0 913.512 36.0491   2
  14   0   0 908.524 33.1606   7
 -14   0   0 908.570 34.7904   6
  14   0   0 890.101 31.7020  15
 -14   0   0 901.327 35.3867  18
 -14   0   0 884.899 37.2850  20
 -14   0   0 959.151 31.0744  15
 -14   0   0 973.205 36.1838   4
 -14   0   0 954.428 36.2093   3
 -14   0   0 921.644 37.1703  21
  14   0   0 931.056 39.7152   5
  14   0   0 962.036 35.6352   4
 -14   0   0 948.994 34.5173  17
  14   0   0 949.813 36.3511   2
  14   0   0 931.181 34.8192  11
 -16   0   0 1376.03 54.6658  20
  16   0   0 1380.28 51.5302  11
 -16   0   0 1470.46 51.8666   1
  16   0   0 1413.29 50.6265   8
 -16   0   0 1406.76 52.9443   2
 -16   0   0 1433.86 52.9019   3
  16   0   0 1457.02 52.4168   4
 -16   0   0 1468.59 52.7658  18
 -16   0   0 1508.71 58.1884   5
  16   0   0 1417.54 53.7636   3
 -16   0   0 1404.51 51.0001  17
  16   0   0 1352.85 49.3867  13
  16   0   0 1610.55 68.9691   5
 -16   0   0 1470.27 54.5397  19
  16   0   0 1306.08 47.5765  15
 -16   0   0 1494.75 53.4440   4
  16   0   0 1376.86 50.6626  12
  16   0   0 1438.72 49.8925   7
  16   0   0 1464.90 53.1762   9
  16   0   0 1451.16 53.4570  10
 -16   0   0 1423.12 51.7834   6
 -16   0   0 1416.32 54.3448  21
  16   0   0 1399.23 46.7671  15
  16   0   0 1393.42 53.0614   2
 -16   0   0 1420.86 48.4064  16
 -16   0   0 1418.90 46.9528  15
 -16   0   0 1413.68 53.9349   1
 -18   0   0 403.609 21.0055   2
 -18   0   0 445.353 23.0040  19
  18   0   0 415.157 19.8456  11
 -18   0   0 377.284 19.2287   6
 -18   0   0 359.003 24.0692   5
 -18   0   0 425.336 21.9059  18
  18   0   0 415.693 20.9707   9
 -18   0   0 450.216 22.8184   4
  18   0   0 412.745 22.1108   3
 -18   0   0 389.635 22.1092  21
 -18   0   0 414.796 19.1249  17
  18   0   0 410.722 18.0194  13
  18   0   0 412.579 14.7773  15
  18   0   0 452.563 21.8697  10
  18   0   0 416.672 19.1587  12
 -18   0   0 427.629 16.6152  16
 -18   0   0 402.649 22.3915  20
 -18   0   0 422.388 22.1384   1
 -18   0   0 410.148 19.9008   1
  18   0   0 385.808 15.9180  15
  18   0   0 412.749 21.6950   2
 -18   0   0 409.692 20.9389   3
  18   0   0 415.782 20.6815   4
  18   0   0 395.957 17.9648   7
 -20   0   0 68.2832 10.2644   1
  20   0   0 51.6986 8.69098   9
  20   0   0 76.5122 8.56664   7
  20   0   0 81.3273 8.06317  12
 -20   0   0 80.7999 10.5408   3
 -20   0   0 78.2940 9.32787  19
 -20   0   0 77.8511 7.92447  17
 -20   0   0 74.4756 8.50987   6
 -20   0   0 73.9903 10.8801  20
  20   0   0 78.8096 7.36202  13
 -20   0   0 76.4047 10.0013  18
 -20   0   0 94.9126 11.1436  21
  20   0   0 74.4274 10.8860   3
  20   0   0 74.7591 7.14376   8
  20   0   0 75.5852 4.25376  15
 -20   0   0 88.9705 9.70098   1
  20   0   0 70.2217 8.25847  11
 -20   0   0 67.9500 5.79653  16
  20   0   0 83.2417 9.36919  10
  22   0   0 294.409 16.3917   8
 -22   0   0 321.414 13.6854  16
  22   0   0 314.206 15.8597  13
  22   0   0 319.684 19.1526   9
 -22   0   0 296.440 20.5317  20
  22   0   0 309.646 17.4414  12
  22   0   0 328.508 18.4980  11
 -22   0   0 288.992 19.6791  21
 -22   0   0 300.771 16.5506  17
 -22   0   0 304.049 19.9902  19
  22   0   0 286.912 15.7181   7
 -22   0   0 253.188 18.4845   3
 -22   0   0 281.369 17.4036   6
  22   0   0 320.732 21.3843   3
 -22   0   0 281.474 18.0508   1
 -22   0   0 286.065 20.9237   1
  22   0   0 330.916 19.9745  10
 -22   0   0 284.487 17.7058  18
  24   0   0 884.839 37.3702   8
 -24   0   0 939.365 42.9713  19
 -24   0   0 896.731 37.1779  17
  24   0   0 868.600 36.2515   7
  24   0   0 928.608 36.6434  13
  24   0   0 887.075 40.9246   9
 -24   0   0 953.137 39.8243   6
 -24   0   0 927.096 42.5536  21
  24   0   0 919.489 40.0561  11
 -24   0   0 966.570 44.3778  20
 -24   0   0 943.101 40.2609  18
  24   0   0 906.591 38.8190  12
  26   0   0 237.289 19.7851  10
 -26   0   0 265.651 21.5707  21
 -26   0   0 238.458 20.7536  19
  26   0   0 249.239 16.1608   7
  26   0   0 289.212 20.5228   9
  26   0   0 270.154 19.0196  12
 -26   0   0 268.109 21.9525  20
  26   0   0 269.525 16.9270   8
 -26   0   0 249.595 18.7861  18
 -26   0   0 258.508 16.8199  17
 -26   0   0 241.201 19.0909   6
 -28   0   0 209.236 20.5827  21
  28   0   0 205.363 17.3707  11
 -28   0   0 162.450 21.8355  19
 -28   0   0 210.904 18.0100  18
  28   0   0 209.831 20.0175  10
  28   0   0 185.023 15.1806   7
 -28   0   0 193.532 19.9527  20
  28   0   0 202.550 18.5178  12
  28   0   0 185.786 15.4849   8
 -28   0   0 160.885 20.0953   6
 -30   0   0 160.474 19.1901  18
  30   0   0 152.454 15.8180   8
  30   0   0 135.291 19.0568  12
   3  -1   0 1394.04 45.6134  20
  -3  -1   0 1434.49 45.3943  18
  -3  -1   0 1436.78 45.3974   1
  -3  -1   0 1441.50 45.8452  20
   3  -1   0 1385.92 44.3067   7
   3  -1   0 1381.42 45.1777  10
   3  -1   0 1400.26 45.0620  17
  -3  -1   0 1422.29 45.1507  10
   3  -1   0 1425.79 45.2584  18
  -3  -1   0 1379.67 45.5095   3
  -3  -1   0 1310.08 44.1217  13
  -3  -1   0 1375.21 44.8911   7
   3  -1   0 1408.92 44.7783  16
  -3  -1   0 1419.02 44.1739  15
  -3  -1   0 1364.48 45.6586  19
  -3  -1   0 1382.56 45.0241   2
  -3  -1   0 1412.58 45.3088   9
  -3  -1   0 1402.64 45.3011  21
  -3  -1   0 1410.64 45.6301   1
   3  -1   0 1317.03 44.8999  11
  -3  -1   0 1389.54 44.9892   6
  -3  -1   0 1380.62 45.0791  17
   3  -1   0 1394.51 45.5183  19
   3  -1   0 1393.03 46.3597   5
   3  -1   0 1376.32 45.6022   3
  -3  -1   0 1352.52 45.4038   4
  -3  -1   0 1416.04 44.6574  16
   3  -1   0 1393.54 45.1396   1
  -3  -1   0 1434.89 46.2761   5
   3  -1   0 1303.56 44.7530  13
   3  -1   0 1364.44 44.8374   4
   3  -1   0 1291.29 44.8270  12
  -3  -1   0 1420.58 44.7183  11
   3  -1   0 1387.75 44.7671   6
  -3  -1   0 1339.67 44.9733   8
   3  -1   0 1383.00 45.4807  21
   3  -1   0 1488.49 45.1735   8
   3  -1   0 1319.85 44.5476  15
  -3  -1   0 1366.66 44.4392  12
  -3  -1   0 1386.74 45.5851  21
   3   1   0 1393.65 45.1466  10
  -3   1   0 1320.64 44.7589  13
  -3   1   0 1437.93 45.1618   9
  -3   1   0 1346.98 44.9150  11
   3   1   0 1380.94 44.1394  15
   3   1   0 1368.36 45.6896  20
   3   1   0 1381.49 44.1868  13
  -3   1   0 1415.81 45.5307  19
   3   1   0 1346.62 45.0160  17
   3   1   0 1376.63 45.0569   2
  -3   1   0 1393.83 44.7048  16
  -3   1   0 1297.36 44.7778  12
   3   1   0 1406.74 44.9039   7
  -3   1   0 1392.39 44.3293   7
   3   1   0 1370.35 45.6350  19
  -3   1   0 1424.26 44.9134   4
  -3   1   0 1462.23 45.5654   3
   3   1   0 1415.30 45.0383   8
  -3   1   0 1398.19 45.1631   1
  -3   1   0 1401.06 44.7915   6
  -3   1   0 1416.89 45.2106  18
  -3   1   0 1350.90 44.5394  15
   3   1   0 1440.53 45.3322   9
   3   1   0 1355.73 44.5836  16
   3   1   0 1386.69 45.5123   3
   3   1   0 1360.63 46.1071   5
   3   1   0 1334.04 44.7061  11
  -3   1   0 1399.40 44.5908   8
  -3   1   0 1382.28 45.5095  20
   3   1   0 1386.26 45.4956  21
  -3   1   0 1355.65 45.6025  10
  -3   1   0 1441.62 45.0548  17
   3   1   0 1439.61 45.3324  18
  -3   1   0 1372.15 46.0957   5
   3   1   0 1389.84 45.0329   6
   3   1   0 1432.05 45.4842   4
   3   1   0 1394.67 45.3639   1
   3   1   0 1342.59 44.4819  12
  -3   1   0 1383.02 45.4251  21
  -3   1   0 1373.20 45.4037   2
  -5  -1   0 551.900 21.0670  19
   5  -1   0 558.098 19.3565  15
   5  -1   0 569.578 19.7396  16
   5  -1   0 566.635 20.1002  11
  -5  -1   0 596.738 19.5839  16
  -5  -1   0 631.505 22.2800   5
  -5  -1   0 567.203 19.0239  13
   5  -1   0 541.458 21.0442  20
   5  -1   0 572.055 20.2170  17
  -5  -1   0 595.451 20.5905   1
  -5  -1   0 593.129 18.7888  15
   5  -1   0 540.225 19.6348  13
  -5  -1   0 591.213 21.2330  20
  -5  -1   0 572.070 20.3946  10
   5  -1   0 579.954 20.9872  21
  -5  -1   0 591.899 19.7086  12
   5  -1   0 568.068 20.4542  18
   5  -1   0 574.754 21.9968   4
   5  -1   0 598.072 20.4764   9
   5  -1   0 581.677 21.0753   3
   5  -1   0 575.943 21.0031  19
   5  -1   0 591.856 19.7557   8
  -5  -1   0 588.575 20.0495   6
  -5  -1   0 581.464 19.8338  11
  -5  -1   0 594.879 20.9664   3
   5  -1   0 570.170 20.7189   2
  -5  -1   0 582.175 20.1434   8
  -5  -1   0 581.597 20.4225   2
  -5  -1   0 580.551 21.0569  21
   5  -1   0 573.414 19.3153   7
   5  -1   0 544.865 19.8793  12
  -5  -1   0 583.028 20.2296  17
  -5  -1   0 573.183 20.7803   4
  -5  -1   0 596.020 21.0414   1
   5  -1   0 556.748 20.4414  10
   5  -1   0 575.105 20.3868   1
   5  -1   0 546.786 22.0334   5
  -5  -1   0 564.753 20.4951  18
  -5  -1   0 578.110 19.9483   7
  -5  -1   0 573.900 20.5648   9
   5   1   0 607.778 21.3411  20
  -5   1   0 598.959 19.7736   8
   5   1   0 552.977 20.8307  21
   5   1   0 559.676 20.0581   8
  -5   1   0 549.792 19.9482  11
  -5   1   0 592.184 19.6830   6
  -5   1   0 610.246 23.8136   3
  -5   1   0 600.526 20.3175   4
   5   1   0 573.412 20.8827   1
   5   1   0 580.008 20.1547   6
   5   1   0 598.515 19.9316   7
  -5   1   0 563.967 19.9149   6
  -5   1   0 578.776 19.3744   7
  -5   1   0 529.520 21.7776   5
   5   1   0 558.053 21.0088  19
   5   1   0 567.913 18.8688  15
   5   1   0 553.224 20.7819   3
   5   1   0 573.988 20.5593  18
  -5   1   0 601.984 20.8253   2
  -5   1   0 593.375 20.8834  10
   5   1   0 554.563 19.8209  11
   5   1   0 575.180 19.1259  13
   5   1   0 574.664 21.9268   5
  -5   1   0 574.195 20.1260  17
   5   1   0 581.392 19.5592  16
  -5   1   0 560.578 20.9802  20
   5   1   0 559.701 20.3928  10
  -5   1   0 556.113 19.7847  12
   5   1   0 589.429 20.3261  17
   5   1   0 577.033 19.5340  12
   5   1   0 584.091 20.4441   2
   5   1   0 590.060 20.6252   9
  -5   1   0 580.224 20.8910  21
  -5   1   0 570.380 20.5751   1
  -5   1   0 557.426 19.6805  13
  -5   1   0 569.483 19.2375  15
  -5   1   0 594.226 20.5061  18
  -5   1   0 577.512 19.5834  16
  -5   1   0 583.579 20.9983  19
  -5   1   0 579.935 20.3740   9
  -7  -1   0 1198.23 39.5267  16
  -7  -1   0 1231.87 40.9976   1
   7  -1   0 1151.14 40.2997  11
   7  -1   0 1199.14 40.9528   9
   7  -1   0 1240.78 41.0139   1
  -7  -1   0 1223.75 41.5363   3
   7  -1   0 1159.25 40.9712  10
  -7  -1   0 1178.47 40.4763  17
   7  -1   0 1197.12 40.6717   4
  -7  -1   0 1209.33 41.4224   4
  -7  -1   0 1061.85 40.3170  13
  -7  -1   0 1185.94 40.9968  18
   7  -1   0 1163.05 39.6969  13
   7  -1   0 1175.39 40.1163  12
  -7  -1   0 1228.11 43.3251   5
   7  -1   0 1233.01 39.9053  16
   7  -1   0 1190.91 39.3913   7
  -7  -1   0 1150.29 39.4969  12
   7  -1   0 1217.69 43.6259   5
   7  -1   0 1211.13 39.3154  15
   7  -1   0 1196.57 39.9621   8
   7  -1   0 1113.92 40.4447  17
  -7  -1   0 1185.43 41.8809  19
  -7  -1   0 1169.58 42.0238  20
  -7  -1   0 1189.36 40.8530   2
   7  -1   0 1231.39 41.4237   2
  -7  -1   0 1165.72 41.7109  21
   7  -1   0 1258.38 41.8589   3
  -7  -1   0 1205.06 41.5492   1
  -7   1   0 1260.75 41.4324   2
  -7   1   0 1158.76 40.9861   1
   7   1   0 1187.30 39.7121  12
  -7   1   0 1175.16 43.0708   5
  -7   1   0 1189.02 41.5545  19
   7   1   0 1174.81 39.9652   7
   7   1   0 1169.25 39.1406  13
  -7   1   0 1265.94 41.6203   3
  -7   1   0 1208.52 39.8478   6
   7   1   0 1207.73 41.4798   1
   7   1   0 1195.48 40.3744   6
   7   1   0 1169.66 41.0268   9
   7   1   0 1263.38 38.7979  15
  -7   1   0 1208.14 40.7795   4
   7   1   0 1159.89 40.4964  17
   7   1   0 1215.18 41.0219   2
   7   1   0 1198.72 41.1689   4
  -7   1   0 1188.31 39.0631  15
  -7   1   0 1227.12 39.5478   7
  -7   1   0 1019.08 39.4729  13
   7   1   0 1201.33 40.2169  11
  -7   1   0 1217.31 39.6247  16
   7   1   0 1179.38 40.3135   8
  -7   1   0 1177.31 41.5468  21
   7   1   0 1310.40 41.9077   3
  -7   1   0 1266.00 40.5597  17
   7   1   0 1215.04 43.1064   5
   7   1   0 1204.54 41.0200  10
  -7   1   0 1205.19 40.3964   6
  -7   1   0 1161.89 41.7212  20
  -7   1   0 1201.87 40.8928  18
   9  -1   0 300.996 11.5242   7
   9  -1   0 299.648 11.8555  13
   9  -1   0 291.426 12.7461   4
  -9  -1   0 312.728 11.5789  16
  -9  -1   0 295.443 13.8205   1
  -9  -1   0 285.622 12.8113   1
  -9  -1   0 297.329 13.5334   3
  -9  -1   0 282.900 15.2673   5
  -9  -1   0 316.441 13.2941  18
   9  -1   0 294.808 12.9061  11
   9  -1   0 294.474 13.0744   9
  -9  -1   0 275.010 14.5572  19
  -9  -1   0 312.283 13.6618   4
   9  -1   0 300.600 13.0362   1
  -9  -1   0 305.696 14.0482  21
   9  -1   0 293.988 11.3075  15
   9  -1   0 284.496 13.6842   3
   9  -1   0 294.519 15.2865   5
  -9  -1   0 275.183 11.0242  13
  -9  -1   0 304.233 12.7013  17
   9  -1   0 300.951 12.0878   8
   9  -1   0 294.289 13.3927   2
   9  -1   0 292.878 12.2014  12
   9  -1   0 321.658 16.7723  10
  -9  -1   0 301.601 13.1520   2
   9  -1   0 271.238 11.7622  16
  -9  -1   0 298.034 10.2786  15
  -9   1   0 295.744 15.7539  19
   9   1   0 286.937 13.0106   2
   9   1   0 297.107 12.0395   7
   9   1   0 293.415 13.6338   3
   9   1   0 302.151 11.6879  16
  -9   1   0 294.929 15.2156   5
  -9   1   0 307.503 13.4170   1
   9   1   0 297.943 10.7051  15
   9   1   0 291.782 13.1554   4
  -9   1   0 290.464 12.5145   6
   9   1   0 284.393 11.1661  13
   9   1   0 316.845 17.0541  10
  -9   1   0 302.983 13.5192   3
   9   1   0 300.399 15.2066   5
  -9   1   0 291.056 13.2945   2
  -9   1   0 279.049 12.8034   4
  -9   1   0 281.900 12.8204  18
  -9   1   0 299.907 10.9323  15
  -9   1   0 296.401 11.5161  16
   9   1   0 296.907 12.4256  11
   9   1   0 299.727 12.4557   8
   9   1   0 302.086 11.9256  12
  -9   1   0 266.474 12.2063  17
   9   1   0 304.804 12.5343   6
  -9   1   0 297.412 13.7689  21
 -11  -1   0 1109.26 40.5973  21
 -11  -1   0 1100.07 39.3196  18
  11  -1   0 1089.07 36.9904   7
 -11  -1   0 1112.52 40.4729   4
  11  -1   0 1073.43 37.9647  12
  11  -1   0 1065.45 42.4559   5
  11  -1   0 1072.65 39.0476   1
  11  -1   0 1052.69 37.5789   8
 -11  -1   0 1073.02 40.6049   6
 -11  -1   0 1086.89 35.1971  15
  11  -1   0 1002.51 36.3421  15
 -11  -1   0 1115.22 39.9302   3
  11  -1   0 1053.01 39.9973   3
  11  -1   0 1081.78 39.1650   9
 -11  -1   0 1106.65 39.2965   2
 -11  -1   0 1088.14 38.3937  17
 -11  -1   0 1096.19 36.7072  16
 -11  -1   0 1125.27 40.3206   1
 -11  -1   0 1142.44 39.1740   1
 -11  -1   0 1020.32 40.1466  19
  11  -1   0 1123.06 38.9130   4
  11  -1   0 1059.56 39.3066  10
  11  -1   0 1059.35 37.2227  13
  11  -1   0 1067.97 38.3575  11
 -11  -1   0 1079.74 42.8326   5
 -11  -1   0 1080.08 40.9360  20
 -11   1   0 1083.34 39.5353   3
  11   1   0 1025.14 41.9899   5
 -11   1   0 1087.35 36.7506  16
  11   1   0 1117.99 40.1956   3
  11   1   0 1066.47 37.4696   7
 -11   1   0 1109.59 38.3401  17
 -11   1   0 1055.31 39.4459   2
  11   1   0 1097.51 36.6724  13
 -11   1   0 1045.25 42.4286   5
 -11   1   0 1049.14 40.0158  19
 -11   1   0 1122.70 39.1433   4
  11   1   0 1064.12 39.2940  10
  11   1   0 1077.68 39.2331   4
 -11   1   0 1045.85 40.2920  20
  11   1   0 1053.44 38.0963  11
 -11   1   0 1092.09 39.0733  18
 -11   1   0 1066.61 35.9353  15
  11   1   0 1032.46 37.9229   8
  11   1   0 1094.23 39.3643   2
  11   1   0 1061.59 37.4568  12
 -11   1   0 1107.41 38.4916   1
  11   1   0 1067.80 35.7017  15
  11   1   0 1082.93 39.4188   9
 -11   1   0 1101.24 40.2563  21
 -11   1   0 1082.06 38.2926   6
 -11   1   0 1099.63 39.8207   1
  11   1   0 1059.60 38.9351   6
 -13  -1   0 844.096 34.1454   1
 -13  -1   0 824.094 28.4483  15
  13  -1   0 895.213 34.6294   3
 -13  -1   0 875.121 33.8678   3
  13  -1   0 891.588 33.8776   2
 -13  -1   0 844.646 34.3922  19
 -13  -1   0 865.453 30.1833  16
 -13  -1   0 846.619 33.2486   2
  13  -1   0 846.805 32.3219  11
  13  -1   0 864.335 33.2344   9
  13  -1   0 851.502 30.9975  13
  13  -1   0 865.169 32.7047   4
 -13  -1   0 880.133 32.8644   6
  13  -1   0 871.816 33.0761   1
 -13  -1   0 850.029 34.5657  21
  13  -1   0 873.560 31.8825  12
 -13  -1   0 920.522 37.8053   5
  13  -1   0 868.147 37.0611   5
  13  -1   0 878.775 30.6993   7
 -13  -1   0 903.208 34.0000   4
 -13  -1   0 831.224 32.9775  18
 -13  -1   0 891.524 32.3796  17
  13  -1   0 872.182 31.5465   8
  13  -1   0 881.566 33.7393  10
 -13  -1   0 845.943 38.0384   1
 -13  -1   0 819.334 34.8828  20
  13   1   0 869.779 31.3687   7
 -13   1   0 845.587 34.3055  21
  13   1   0 872.020 32.0261   8
  13   1   0 824.887 31.3073  12
 -13   1   0 813.756 32.0165   6
 -13   1   0 845.683 29.3080  15
 -13   1   0 833.990 31.8134  17
 -13   1   0 889.454 33.9372   2
  13   1   0 876.068 36.8741   5
 -13   1   0 884.246 34.7238  19
 -13   1   0 890.914 33.9258   1
  13   1   0 904.654 33.5221   4
 -13   1   0 859.123 36.8785   5
  13   1   0 838.306 33.4039  10
  13   1   0 858.257 30.4217  13
 -13   1   0 915.361 35.2137  20
 -13   1   0 871.957 30.3113  16
 -13   1   0 861.565 32.3122   1
  13   1   0 865.821 33.4388   2
 -13   1   0 906.452 33.3749   4
  13   1   0 861.402 32.2503  11
  13   1   0 811.506 33.7336   3
  13   1   0 873.773 32.2111   6
  13   1   0 845.859 33.3514   9
 -13   1   0 859.618 33.5567   3
 -13   1   0 819.651 32.8242  18
 -15  -1   0 684.056 30.8614  21
 -15  -1   0 745.096 29.2162   1
  15  -1   0 649.723 32.8121   5
  15  -1   0 720.761 29.6001   9
 -15  -1   0 756.953 29.4343   6
 -15  -1   0 748.731 29.6640  18
 -15  -1   0 741.786 28.4249  17
 -15  -1   0 673.432 29.4556   2
 -15  -1   0 705.150 25.8494  16
 -15  -1   0 728.130 31.8134  20
  15  -1   0 705.767 27.1092  13
  15  -1   0 740.897 29.0792   4
 -15  -1   0 700.556 33.7767   5
 -15  -1   0 707.649 30.5936   1
  15  -1   0 688.393 29.8241   2
  15  -1   0 741.064 27.6996   8
  15  -1   0 722.008 25.0447  15
 -15  -1   0 727.244 30.0649   4
 -15  -1   0 732.223 31.0014  19
 -15  -1   0 700.366 24.0446  15
 -15  -1   0 713.610 30.0543   3
  15  -1   0 709.624 28.0196  12
  15  -1   0 727.648 28.8454  11
  15  -1   0 724.755 30.0188  10
  15  -1   0 744.713 31.0686   3
  15  -1   0 726.294 26.7785   7
  15   1   0 688.858 23.9657  15
 -15   1   0 749.621 25.1314  15
 -15   1   0 705.953 29.7096   3
  15   1   0 744.162 27.4071   7
  15   1   0 740.902 33.5936   5
 -15   1   0 746.635 28.5952   6
 -15   1   0 698.288 29.8215   2
  15   1   0 731.909 28.1230   8
  15   1   0 727.186 29.9441   9
  15   1   0 685.718 29.2130   4
 -15   1   0 729.008 34.2401   1
  15   1   0 713.909 28.3245   6
 -15   1   0 732.427 29.4815  18
 -15   1   0 705.991 26.0191  16
 -15   1   0 752.864 28.6671   1
 -15   1   0 690.378 30.5129  19
  15   1   0 728.319 26.5394  13
 -15   1   0 705.762 31.0884  20
  15   1   0 739.961 30.0459   2
  15   1   0 708.929 30.5031   3
 -15   1   0 732.860 33.5862   5
 -15   1   0 710.858 30.7342  21
  15   1   0 706.189 29.8530  10
 -15   1   0 734.767 28.1939  17
  15   1   0 706.355 27.5900  12
  15   1   0 720.990 28.5498  11
 -15   1   0 710.713 29.6732   4
  17  -1   0 887.421 30.6947  15
 -17  -1   0 988.488 42.1765   4
  17  -1   0 889.400 36.9192  10
 -17  -1   0 908.868 41.8891   5
 -17  -1   0 873.771 31.7368  16
  17  -1   0 870.266 41.0919   5
  17  -1   0 887.277 35.5408   4
  17  -1   0 837.022 39.9698   9
 -17  -1   0 899.664 37.6148   1
 -17  -1   0 907.987 34.7193  17
  17  -1   0 900.762 34.0143   8
 -17  -1   0 912.047 38.2116  19
 -17  -1   0 890.125 36.5901   3
  17  -1   0 890.037 33.0459   7
 -17  -1   0 886.164 38.7376  20
  17  -1   0 920.225 34.9193  12
  17  -1   0 906.278 37.9869   3
 -17  -1   0 888.302 36.0137  18
 -17  -1   0 889.162 42.8636  21
  17  -1   0 896.129 35.5764  11
 -17  -1   0 916.817 35.7768   1
 -17  -1   0 927.914 35.9133   6
  17  -1   0 944.214 37.6198   2
  17  -1   0 881.349 33.5141  13
 -17   1   0 889.835 35.9525  18
 -17   1   0 931.380 38.0177   4
 -17   1   0 894.620 38.1683  20
 -17   1   0 889.066 40.4793   5
 -17   1   0 933.382 32.1994  16
 -17   1   0 937.261 35.1936   6
 -17   1   0 869.014 36.5178   2
 -17   1   0 924.584 37.1647   1
  17   1   0 901.259 34.5531   8
  17   1   0 898.016 35.2456  11
  17   1   0 860.394 40.5744   5
 -17   1   0 908.672 34.6105  17
  17   1   0 940.709 37.2515   2
 -17   1   0 892.440 35.0201   1
  17   1   0 895.682 36.9668  10
  17   1   0 873.686 29.5109  15
 -17   1   0 907.856 37.8856  21
  17   1   0 947.407 34.6179  12
  17   1   0 808.276 36.5440   3
  17   1   0 860.596 33.5855   7
 -17   1   0 858.060 36.0840   3
  17   1   0 914.127 36.3017   4
  17   1   0 888.653 36.6870   9
  17   1   0 932.454 33.0889  13
 -17   1   0 900.507 37.8673  19
  19  -1   0 91.5095 9.11024   4
 -19  -1   0 98.9555 9.40699   1
  19  -1   0 87.8627 7.81803  12
 -19  -1   0 82.7124 6.11292  16
  19  -1   0 93.5315 9.44304   9
 -19  -1   0 108.595 10.7836  21
 -19  -1   0 87.8859 11.7309   1
  19  -1   0 99.9276 7.90370   8
 -19  -1   0 106.629 8.59509  17
  19  -1   0 91.0948 8.50336  11
  19  -1   0 99.1240 9.56253  10
  19  -1   0 95.1479 7.63386  13
  19  -1   0 84.0623 11.2016   3
  19  -1   0 93.1478 7.16777   7
 -19  -1   0 85.6629 9.04319   6
 -19  -1   0 80.6419 11.4273  19
 -19  -1   0 91.0071 10.3884  20
 -19  -1   0 84.8176 10.1918   4
 -19  -1   0 75.1217 9.68235   3
 -19  -1   0 98.3999 9.53969  18
  19  -1   0 101.715 5.43235  15
 -19   1   0 96.3741 9.26321  18
 -19   1   0 89.5464 8.36050  17
  19   1   0 90.6406 8.16237  12
  19   1   0 106.930 11.4191   7
 -19   1   0 68.6898 9.74964   1
  19   1   0 100.032 8.92802  11
 -19   1   0 100.912 10.2597  21
  19   1   0 88.1755 9.54363   4
  19   1   0 90.7864 9.37608   9
  19   1   0 96.8469 8.11311   8
  19   1   0 84.0963 7.25957  13
 -19   1   0 86.5899 8.94971   1
  19   1   0 94.3001 9.80446  10
 -19   1   0 93.9062 6.39202  16
 -19   1   0 86.8105 10.3490   3
 -19   1   0 103.128 13.3219   4
  19   1   0 94.8390 11.0412   3
 -19   1   0 86.3630 9.63352  19
  19   1   0 67.5192 9.74062   2
 -19   1   0 114.289 10.8719  20
 -19   1   0 97.1544 8.93583   6
  21  -1   0 99.7171 5.78489  15
  21  -1   0 103.743 10.2042   9
  21  -1   0 94.1279 8.42622   8
  21  -1   0 107.482 10.6264  10
  21  -1   0 108.563 9.95505  11
 -21  -1   0 97.7251 13.2116   1
 -21  -1   0 125.173 12.4673  21
 -21  -1   0 95.5269 11.1160  19
 -21  -1   0 100.860 6.83239  16
 -21  -1   0 102.171 10.2240   6
  21  -1   0 118.244 14.2698   3
  21  -1   0 103.977 8.12833   7
 -21  -1   0 117.301 12.5559  20
 -21  -1   0 94.5091 9.40885  17
  21  -1   0 109.349 9.13751  13
  21  -1   0 88.0689 9.09387  12
 -21  -1   0 117.928 10.7744  18
 -21  -1   0 113.239 11.5405   1
  21   1   0 111.373 9.55573  12
  21   1   0 107.064 10.3881   9
  21   1   0 100.281 8.18846  13
  21   1   0 104.499 10.0213  11
 -21   1   0 105.567 10.3238   1
  21   1   0 99.8041 13.1390   3
 -21   1   0 110.445 10.0349   6
  21   1   0 114.860 8.85154   7
 -21   1   0 100.412 10.3521  17
 -21   1   0 92.9940 9.92818  18
 -21   1   0 103.242 7.13660  16
 -21   1   0 84.5550 11.6139   1
  21   1   0 96.0140 8.51067   8
  21   1   0 82.0525 9.82153  10
 -21   1   0 113.567 12.0835  21
 -21   1   0 107.004 11.3680  20
 -21   1   0 106.372 11.6465   3
 -21   1   0 96.7486 12.6431  19
 -23  -1   0 388.824 21.8299   6
  23  -1   0 373.325 20.6307  12
 -23  -1   0 386.875 19.7232  17
  23  -1   0 393.852 22.7117  13
 -23  -1   0 424.897 24.8257  21
  23  -1   0 413.735 22.2492  11
  23  -1   0 384.783 23.0570  10
 -23  -1   0 353.269 23.3843  20
 -23  -1   0 391.826 21.6186  18
  23  -1   0 364.442 19.1424   8
  23  -1   0 382.860 18.5222   7
 -23  -1   0 328.008 22.3132   3
  23  -1   0 343.207 21.2595   9
 -23   1   0 358.484 20.7492   6
 -23   1   0 377.870 16.2979  16
  23   1   0 346.840 22.4327  10
  23   1   0 399.067 18.6847  13
  23   1   0 362.759 29.1476   9
  23   1   0 391.727 19.4297   7
 -23   1   0 392.561 21.5802  18
 -23   1   0 382.375 23.0903  21
  23   1   0 400.913 20.1964   8
  23   1   0 391.645 20.5492  12
 -23   1   0 399.722 19.8692  17
  23   1   0 424.674 22.0998  11
 -23   1   0 407.362 34.1792  19
 -23   1   0 382.964 24.9012  20
 -23   1   0 384.826 21.3808   1
 -23   1   0 346.310 24.2263   1
 -25  -1   0 350.753 24.4761  19
  25  -1   0 459.861 24.6042  11
 -25  -1   0 396.178 23.3381  18
 -25  -1   0 421.418 21.7601  17
  25  -1   0 423.754 21.6709  13
  25  -1   0 410.874 24.6927   9
  25  -1   0 423.715 20.5926   7
 -25  -1   0 436.667 24.4684   6
 -25  -1   0 414.138 26.1625  21
 -25  -1   0 435.978 27.4267  20
  25  -1   0 431.973 22.4243   8
 -25   1   0 424.115 23.4342   6
 -25   1   0 376.432 20.9476  17
 -25   1   0 437.438 23.7898  18
  25   1   0 392.986 21.4557   8
  25   1   0 433.218 23.0370  12
 -25   1   0 460.615 27.6353  20
  25   1   0 471.096 24.9770  11
 -25   1   0 419.806 25.5703  21
  25   1   0 420.716 26.0768  10
  25   1   0 379.002 20.7044   7
 -25   1   0 437.291 26.5565  19
  25   1   0 434.446 25.0762   9
  27  -1   0 88.8825 13.5607   9
  27  -1   0 87.0320 14.8751  10
 -27  -1   0 83.9226 14.2997  19
  27  -1   0 107.710 14.2573  11
 -27  -1   0 97.7369 12.2758  17
 -27  -1   0 100.021 15.6504  21
 -27  -1   0 88.1973 13.0341  18
 -27  -1   0 75.1985 14.2536  20
  27  -1   0 101.558 11.6658   7
  27  -1   0 91.5410 10.9937   8
  27   1   0 93.3599 13.5369  12
 -27   1   0 92.5689 15.0011  21
 -27   1   0 126.256 18.3251  20
 -27   1   0 84.5320 11.1317  17
 -27   1   0 72.0390 12.2814  18
 -27   1   0 87.1465 14.8176  19
 -27   1   0 77.8130 13.6846   6
  27   1   0 92.0824 12.1266   8
  27   1   0 91.4264 14.3513  10
  27   1   0 119.712 13.2244   9
  27   1   0 83.6674 11.7316   7
  27   1   0 123.384 14.0793  11
 -29  -1   0 76.9963 15.9514  19
  29  -1   0 70.8633 12.2748   8
 -29  -1   0 73.3566 15.1603  21
  29  -1   0 95.2082 15.4295  10
  29  -1   0 79.4534 13.7410   9
 -29  -1   0 95.0091 16.8763  20
  29  -1   0 88.3454 14.7829  12
  29  -1   0 95.2678 14.9649  11
  29   1   0 98.6383 15.6252   9
  29   1   0 70.3760 14.4061  10
 -29   1   0 98.2159 16.9966  21
 -29   1   0 59.8300 14.1892  19
  29   1   0 113.054 13.7656   7
 -29   1   0 81.2263 16.2916  20
  29   1   0 89.6874 14.3880  11
  29   1   0 87.9535 13.1436   8
  29   1   0 101.291 15.5223  12
  31  -1   0 103.510 17.9938  12
   0  -2   0 1063.33 33.6290   8
   0  -2   0 1074.45 34.1515  16
   0  -2   0 1021.48 33.7371   7
   0  -2   0 1014.79 33.9363  13
   0  -2   0 1097.98 34.7174   3
   0  -2   0 1036.73 34.2259  21
   0  -2   0 1018.91 34.0030  15
   0  -2   0 1027.17 34.0425   6
   0  -2   0 1055.33 34.7333   5
   0  -2   0 1061.37 33.6860   9
   0  -2   0 1053.44 33.7735  10
   0  -2   0 1099.70 33.9572   2
   0  -2   0 1045.17 33.7176  11
   0  -2   0 1077.25 34.3330  19
   0  -2   0 1012.12 33.9865  15
   0  -2   0 1070.70 33.7418  11
   0  -2   0 1047.51 33.7928   4
   0  -2   0 1028.16 34.2998   1
   0  -2   0 1050.70 33.8029  12
   0  -2   0 1071.43 34.1822  18
   0  -2   0 1047.88 34.1770  17
   0  -2   0 1085.32 34.3679  20
   0  -2   0 974.552 33.8590  13
   0   2   0 1061.05 34.1966  18
   0   2   0 1061.82 34.2001  17
   0   2   0 1057.84 33.7762   4
   0   2   0 1041.62 34.0693  15
   0   2   0 1082.37 34.6746   3
   0   2   0 1059.64 34.3664  20
   0   2   0 1084.87 34.0053   2
   0   2   0 1007.62 33.9024  13
   0   2   0 1030.17 33.8120  12
   0   2   0 1031.24 34.1447  16
   0   2   0 1046.64 33.6137   8
   0   2   0 1075.88 33.7748  10
   0   2   0 1073.26 33.7171   9
   0   2   0 1042.73 34.2541  21
   0   2   0 1073.22 34.3499  19
   0   2   0 1070.84 33.7513   7
   0   2   0 1047.24 34.2954   1
   0   2   0 1060.23 34.7053   5
   2  -2   0 28.0515 2.39964   5
   2  -2   0 33.4226 1.47489   4
   2  -2   0 35.5101 2.35558  20
  -2  -2   0 33.1665 2.01030   6
   2  -2   0 34.2305 2.01318   1
  -2  -2   0 36.5834 2.00495   8
  -2  -2   0 33.5838 1.95756   7
  -2  -2   0 32.1117 1.42851  13
  -2  -2   0 29.3868 2.11458   1
   2  -2   0 37.4111 2.12158  18
   2  -2   0 32.0882 1.90266  12
   2  -2   0 33.0199 2.24389  21
   2  -2   0 32.6988 1.95743  13
  -2  -2   0 33.7321 2.16507  18
  -2  -2   0 31.0638 2.17256  20
  -2  -2   0 33.1981 1.87476  10
  -2  -2   0 32.7045 2.13974   4
   2  -2   0 30.8224 1.36038   8
   2  -2   0 34.1560 2.04493  17
  -2  -2   0 33.4091 2.53920   5
  -2  -2   0 34.9653 2.08222  17
  -2  -2   0 40.7894 2.20494  18
  -2  -2   0 35.7464 1.63987  15
  -2  -2   0 37.1687 1.90291  16
   2  -2   0 34.2010 2.32918   3
   2  -2   0 32.5431 2.19623  19
   2  -2   0 31.6434 1.78491   6
   2  -2   0 33.8662 2.11350   2
  -2  -2   0 34.8868 2.28973  19
  -2  -2   0 34.4281 1.54800  12
  -2  -2   0 31.7601 2.28227  19
  -2  -2   0 30.9037 2.21525   3
   2  -2   0 36.9976 2.00941  16
  -2  -2   0 28.6879 1.91111   9
   2  -2   0 33.2855 1.89538  15
  -2  -2   0 33.4487 1.80166   2
  -2  -2   0 28.6871 1.58944  11
  -2  -2   0 33.9351 2.16083  21
   2  -2   0 33.6146 1.87282  11
   2   2   0 28.9494 1.82788   7
   2   2   0 28.6003 2.06691  18
   2   2   0 32.5256 1.66855  11
  -2   2   0 33.5614 2.19328  21
   2   2   0 33.9631 2.25931   3
   2   2   0 34.7462 2.00932   9
  -2   2   0 34.2428 1.95261   1
   2   2   0 34.5093 2.52675   5
  -2   2   0 32.4010 1.70575   9
   2   2   0 30.4544 2.00171  17
  -2   2   0 28.0299 1.74213  11
   2   2   0 31.5611 1.99129   6
   2   2   0 33.9903 1.38010  13
  -2   2   0 31.4817 1.86380  15
   2   2   0 33.2449 2.16606  21
   2   2   0 28.2056 1.72789   2
  -2   2   0 31.5374 1.86465  12
   2   2   0 32.4066 2.11038   4
   2   2   0 29.1357 1.52365  15
  -2   2   0 32.9584 2.02310  18
   2   2   0 33.3895 2.19276  19
  -2   2   0 31.2442 1.94270  13
   2   2   0 31.6418 1.76551  16
  -2   2   0 35.1156 1.92132  10
  -2   2   0 34.8769 1.79650   6
   2   2   0 32.1156 1.93143  10
  -2   2   0 32.7043 1.37376   8
   2   2   0 33.0622 2.19796   1
  -2   2   0 38.7439 2.34881  20
  -2   2   0 36.6868 1.99393  16
  -2   2   0 33.1848 2.02183  17
   2   2   0 31.4530 1.87279   8
  -2   2   0 35.5135 1.49912   4
   2   2   0 31.3017 1.51501  12
  -2   2   0 34.1563 2.54635   5
  -2   2   0 30.4723 1.99396   2
  -2   2   0 33.4464 2.26838   3
   2   2   0 32.8874 2.21312  20
  -2   2   0 32.5400 2.16221  19
  -4  -2   0 17.8582 1.60844   2
  -4  -2   0 17.3193 2.05801   1
   4  -2   0 19.3448 1.09783   7
  -4  -2   0 18.7361 2.40124   5
   4  -2   0 18.7317 1.64391   6
   4  -2   0 18.9290 1.69952   9
   4  -2   0 16.6053 1.61618  13
   4  -2   0 15.2641 1.89650   3
   4  -2   0 17.6760 1.91455   2
  -4  -2   0 17.9598 1.87649   1
  -4  -2   0 15.5982 0.91568  13
  -4  -2   0 16.7836 1.66192   7
  -4  -2   0 21.7115 1.88261   8
  -4  -2   0 23.5011 2.14721   4
  -4  -2   0 17.6981 2.16481  20
  -4  -2   0 18.3385 1.19337  15
   4  -2   0 18.4372 1.78663  17
  -4  -2   0 18.6481 2.01959  21
   4  -2   0 18.0634 1.69723  11
   4  -2   0 15.5069 1.62209  15
  -4  -2   0 17.3915 2.47090  19
  -4  -2   0 13.7024 1.63479   6
   4  -2   0 17.3501 1.45092   4
   4  -2   0 17.9550 2.02037  18
   4  -2   0 19.8600 1.86551  16
  -4  -2   0 17.7986 1.77144  17
  -4  -2   0 16.7081 1.85985   9
   4  -2   0 19.4413 2.11206  19
  -4  -2   0 16.9900 1.48119  16
   4  -2   0 18.1655 1.75292   1
  -4  -2   0 18.6904 2.13256  20
  -4  -2   0 15.6754 1.93245   3
   4  -2   0 17.7555 1.33392   8
   4  -2   0 20.6190 1.76913  12
  -4  -2   0 19.5585 1.79819  10
   4  -2   0 20.5500 1.90390  10
   4  -2   0 14.6538 2.30854   5
  -4  -2   0 23.6068 1.37603  12
  -4  -2   0 16.3262 1.44012  11
  -4  -2   0 16.1411 1.92844  21
  -4  -2   0 15.3646 1.79360  18
   4  -2   0 15.1227 2.22077  21
   4  -2   0 15.3008 2.24205  20
  -4   2   0 15.4371 2.62234  10
   4   2   0 16.5841 1.58086   7
  -4   2   0 13.3650 1.39010  15
  -4   2   0 16.4951 1.92973  20
   4   2   0 17.3569 2.80794   3
   4   2   0 15.8296 1.62289   2
  -4   2   0 18.8696 2.35529   5
  -4   2   0 20.3796 2.63672   3
  -4   2   0 18.9157 1.37594   8
   4   2   0 14.1726 1.71918   4
   4   2   0 17.4968 1.03758  13
  -4   2   0 19.9379 1.73594  11
  -4   2   0 24.1767 2.10429   2
  -4   2   0 18.4408 1.69252  12
  -4   2   0 25.4562 2.17281  21
  -4   2   0 16.4262 1.48793  16
   4   2   0 18.2411 2.29087   5
  -4   2   0 22.3743 1.86748  13
   4   2   0 20.7415 2.01109   1
   4   2   0 18.0444 1.82129   9
   4   2   0 20.3098 2.29473  19
  -4   2   0 17.7570 1.96215  19
   4   2   0 15.7432 1.58779   8
  -4   2   0 21.3769 1.16437   7
  -4   2   0 16.5280 1.71800   1
   4   2   0 17.6225 1.45407  16
   4   2   0 15.3676 1.25928  12
   4   2   0 20.1732 1.80666   6
  -4   2   0 18.1868 1.51598   6
   4   2   0 16.4852 1.48919  11
  -4   2   0 15.0703 1.97704  18
   4   2   0 18.1078 1.92817  18
   4   2   0 15.5828 1.61433  10
  -4   2   0 17.5737 1.48713   4
   4   2   0 21.4729 2.44023  20
  -4   2   0 18.5099 1.75541  17
   4   2   0 18.3542 1.90061  21
   4   2   0 18.4078 1.08276  15
   6  -2   0 14.6013 1.28361   7
  -6  -2   0 10.4147 2.43763  20
  -6  -2   0 11.4707 1.06347  13
  -6  -2   0 7.69847 1.86209   1
  -6  -2   0 12.8487 2.34763  18
   6  -2   0 18.6678 2.72391  10
   6  -2   0 23.0253 3.62354   5
  -6  -2   0 12.4450 2.14686   1
  -6  -2   0 13.1188 2.17144  17
   6  -2   0 14.5724 1.87428  15
   6  -2   0 10.1130 2.05795  17
   6  -2   0 14.7631 2.21409   9
  -6  -2   0 14.7011 1.75144  11
   6  -2   0 13.3983 1.49514   8
   6  -2   0 12.5143 1.90865  11
  -6  -2   0 15.1292 2.86754  19
  -6  -2   0 14.7069 1.95066   2
   6  -2   0 15.8328 2.13792  13
  -6  -2   0 12.8563 2.29692   3
  -6  -2   0 12.9748 1.43834  12
   6  -2   0 12.6608 1.67125   4
   6  -2   0 13.3693 2.01461  12
  -6  -2   0 8.70407 2.28889   5
  -6  -2   0 14.9386 2.71210  21
   6  -2   0 13.5072 2.00377  16
   6  -2   0 10.9006 1.86448   1
  -6  -2   0 15.3953 1.13007  15
  -6  -2   0 10.9194 2.06345   4
  -6  -2   0 13.4835 1.59290  16
   6  -2   0 10.4763 1.98889   2
   6  -2   0 9.61977 2.03668   3
   6  -2   0 15.0794 2.00761   6
   6   2   0 15.1008 2.49654   3
   6   2   0 13.7393 2.30944  17
  -6   2   0 9.15115 1.86638  18
  -6   2   0 10.2326 1.96172   2
   6   2   0 17.1786 1.69024  11
  -6   2   0 14.4039 2.39447   3
  -6   2   0 13.5252 1.91201   6
  -6   2   0 12.0115 1.32987   7
   6   2   0 13.0839 1.44380  12
   6   2   0 10.3327 2.45326   5
  -6   2   0 12.5038 1.52506  16
  -6   2   0 11.9470 1.93702   1
  -6   2   0 14.1245 1.61790   8
  -6   2   0 12.6810 1.66852   4
   6   2   0 13.2502 1.05322  15
   6   2   0 13.7073 2.12290   6
  -6   2   0 14.7584 2.46510  21
   6   2   0 12.2286 1.87847   7
  -6   2   0 11.4872 2.20563  20
   6   2   0 15.5100 1.94028   2
  -6   2   0 11.4760 1.58165  15
  -6   2   0 7.72632 2.37074   9
   6   2   0 14.9267 1.94790  10
  -6   2   0 10.3641 2.19451  19
  -6   2   0 12.6544 1.86729   6
   6   2   0 13.6778 1.64430  16
  -6   2   0 11.0368 2.45308   5
   6   2   0 15.1326 1.98512   9
   6   2   0 19.4186 2.04752   8
  -6   2   0 17.0924 2.25116  17
   8  -2   0 43.9747 3.60591  11
   8  -2   0 46.7970 3.78098   9
   8  -2   0 41.8610 3.78979  10
  -8  -2   0 42.0690 3.58616  17
  -8  -2   0 43.2291 4.21954   3
  -8  -2   0 46.8798 5.10421   5
   8  -2   0 48.9045 4.01348   1
   8  -2   0 42.1828 3.45237   4
   8  -2   0 36.4454 3.07333  13
   8  -2   0 56.1322 4.68145  16
   8  -2   0 43.5623 2.75798   7
  -8  -2   0 41.6988 4.25553  21
  -8  -2   0 38.7470 2.43803  13
  -8  -2   0 49.1375 4.45858   4
  -8  -2   0 49.1634 4.01787   1
   8  -2   0 45.4465 3.12141  15
  -8  -2   0 43.8087 2.15051  15
   8  -2   0 44.6020 3.13831   8
  -8  -2   0 37.5822 2.94446  12
  -8  -2   0 46.7861 3.12071  16
   8  -2   0 42.7320 3.42533  12
  -8  -2   0 45.0239 4.39899  20
  -8  -2   0 42.5535 3.89358  18
   8  -2   0 41.8273 4.36602   3
   8  -2   0 38.6104 3.86259   2
  -8  -2   0 46.3579 4.52584  19
   8  -2   0 51.9302 5.63844   5
  -8  -2   0 44.7315 4.41697   1
  -8  -2   0 45.4832 3.86046   2
   8   2   0 43.4450 4.16426   3
   8   2   0 46.7267 2.25275  15
   8   2   0 44.6508 4.03103   9
   8   2   0 42.7525 3.88041   4
  -8   2   0 46.7651 2.97540   7
   8   2   0 46.9378 3.74594   6
   8   2   0 46.9472 2.67638  13
  -8   2   0 49.2394 4.25837  21
  -8   2   0 45.2149 4.19070   2
   8   2   0 44.1285 3.83856  10
  -8   2   0 42.0341 3.55749  17
  -8   2   0 46.3536 4.90501   5
  -8   2   0 42.5993 3.34185   6
  -8   2   0 59.1084 4.59240   3
  -8   2   0 45.8870 3.27650   6
   8   2   0 46.5475 3.84347   2
  -8   2   0 45.3061 3.77790  18
   8   2   0 43.3266 3.16886  16
   8   2   0 47.7192 5.05835   5
   8   2   0 46.4092 3.14491  12
   8   2   0 45.3410 3.42993  11
  -8   2   0 44.6435 2.89956  15
   8   2   0 46.3298 3.60371   8
  -8   2   0 39.2599 3.83338   1
   8   2   0 48.2108 3.57899   7
  -8   2   0 41.1405 4.12346  20
  -8   2   0 42.6250 3.52616   4
  -8   2   0 52.9303 4.48860  19
  -8   2   0 37.7250 2.91807  16
 -10  -2   0 775.285 27.1844  13
 -10  -2   0 822.136 30.2080   1
  10  -2   0 832.947 33.9618   5
  10  -2   0 801.520 29.5104  11
  10  -2   0 837.746 31.3723   3
 -10  -2   0 814.080 30.8411   3
 -10  -2   0 796.920 31.3372  21
 -10  -2   0 835.844 28.1483  16
  10  -2   0 776.881 29.0827  12
 -10  -2   0 813.291 26.6390  15
  10  -2   0 753.186 30.0006  10
 -10  -2   0 836.311 31.3032   1
 -10  -2   0 785.882 31.6180  20
  10  -2   0 811.488 28.8311  13
  10  -2   0 810.106 27.7175   7
  10  -2   0 787.381 30.4736   2
 -10  -2   0 800.479 29.5192  17
 -10  -2   0 815.648 30.2617  18
  10  -2   0 828.417 29.8754   1
  10  -2   0 818.836 28.5608   8
 -10  -2   0 830.982 30.0655   2
 -10  -2   0 843.497 31.0474   4
  10  -2   0 834.443 29.5176   4
 -10  -2   0 803.002 33.0874   5
  10  -2   0 797.950 29.9103   9
 -10  -2   0 781.842 31.3690  19
  10   2   0 788.113 28.3022  12
  10   2   0 787.907 26.5392  15
  10   2   0 819.520 29.5593   6
 -10   2   0 828.188 29.6934   4
  10   2   0 822.299 32.9474   5
  10   2   0 857.937 30.7100   4
 -10   2   0 811.182 28.1733  16
 -10   2   0 768.044 30.6918  19
 -10   2   0 812.116 30.0094  18
 -10   2   0 833.249 30.6508   3
 -10   2   0 840.988 27.7109  15
 -10   2   0 806.792 30.7912  21
 -10   2   0 798.899 30.1031   1
 -10   2   0 793.775 31.0143  20
  10   2   0 775.680 29.1804   8
 -10   2   0 768.606 32.3926   5
  10   2   0 811.799 30.0246   2
 -10   2   0 829.077 29.3352  17
  10   2   0 820.023 27.5500  13
  10   2   0 821.767 30.8687   3
  10   2   0 753.887 27.9212  16
  10   2   0 800.627 30.3130   9
  10   2   0 840.480 30.2438  11
  10   2   0 809.547 30.2318  10
 -10   2   0 784.773 30.4967   2
 -10   2   0 802.196 29.0317   6
  10   2   0 772.219 28.7464   7
 -12  -2   0 470.382 20.6066   3
 -12  -2   0 476.108 17.5232  16
 -12  -2   0 454.459 15.4882  15
 -12  -2   0 480.334 21.3517  21
  12  -2   0 462.324 20.4536   2
 -12  -2   0 452.055 20.7753   1
 -12  -2   0 438.624 19.5350   2
 -12  -2   0 477.245 20.5186   1
 -12  -2   0 485.884 20.8312   4
  12  -2   0 476.151 18.2652   8
  12  -2   0 474.823 19.8983   9
  12  -2   0 468.231 19.5164   1
  12  -2   0 465.561 19.1970   4
  12  -2   0 451.173 18.3321  13
 -12  -2   0 465.849 19.9485  18
  12  -2   0 435.970 20.7327   3
 -12  -2   0 485.310 22.0597  20
  12  -2   0 471.086 23.3818   5
  12  -2   0 459.742 19.2590  11
  12  -2   0 442.844 19.9240  10
  12  -2   0 448.762 18.8040  12
  12  -2   0 440.521 17.2894   7
 -12  -2   0 479.006 21.5773  19
 -12  -2   0 483.589 23.7835   5
  12   2   0 449.291 18.1224  12
  12   2   0 450.017 20.4305   3
 -12   2   0 474.098 18.9459   6
 -12   2   0 490.089 19.8106   4
 -12   2   0 483.297 22.9028   5
  12   2   0 477.909 22.9388   5
 -12   2   0 443.063 20.7237  20
  12   2   0 457.225 20.1224   9
  12   2   0 471.679 20.2228   4
  12   2   0 457.365 24.6367   2
 -12   2   0 482.414 17.6746  16
 -12   2   0 454.152 18.8166  17
  12   2   0 483.102 20.2916  10
 -12   2   0 467.145 20.0269   1
  12   2   0 485.318 18.6474   7
 -12   2   0 456.380 20.2480   2
 -12   2   0 431.906 20.4167  19
 -12   2   0 450.329 20.1241   3
  12   2   0 476.128 19.2355   6
  12   2   0 448.702 18.7435  11
 -12   2   0 471.921 17.0603  15
 -12   2   0 448.553 20.4843  21
  12   2   0 466.656 15.8547  15
  12   2   0 488.015 17.3149  13
 -12   2   0 447.005 19.5797  18
  12   2   0 460.605 18.9831   8
  14  -2   0 410.008 18.6369  11
  14  -2   0 457.121 19.6424   9
 -14  -2   0 431.934 19.4921   2
 -14  -2   0 412.475 20.7144  19
 -14  -2   0 441.237 20.2467   3
  14  -2   0 429.962 20.7291   3
 -14  -2   0 410.886 16.3463  16
 -14  -2   0 466.579 19.7156   1
 -14  -2   0 408.176 21.2292  20
  14  -2   0 442.525 20.3591   2
  14  -2   0 435.896 17.7666  13
 -14  -2   0 440.634 21.0388   1
 -14  -2   0 367.993 14.2502  15
  14  -2   0 418.367 15.9272  15
 -14  -2   0 434.407 23.4539   5
 -14  -2   0 429.906 18.6180  17
 -14  -2   0 436.090 19.3181   6
  14  -2   0 434.901 23.2237   5
  14  -2   0 426.671 18.3533  12
  14  -2   0 429.703 16.6619   7
  14  -2   0 401.619 17.2919   8
  14  -2   0 419.711 18.6131   4
 -14  -2   0 421.576 20.8203  21
  14  -2   0 437.286 19.9230  10
 -14  -2   0 404.007 19.2279  18
 -14  -2   0 413.141 19.9849   4
  14  -2   0 417.202 18.9205   1
 -14   2   0 386.297 19.2686   1
  14   2   0 391.353 16.2517  13
  14   2   0 443.379 19.6933   2
 -14   2   0 418.917 20.4696  19
  14   2   0 446.008 14.5424  15
  14   2   0 425.356 18.3919  11
 -14   2   0 415.951 18.1655  17
 -14   2   0 424.252 15.9788  15
  14   2   0 406.758 17.4748  12
 -14   2   0 412.370 22.1370   5
 -14   2   0 417.435 19.5816   2
  14   2   0 446.622 18.7585   6
  14   2   0 441.865 24.0865   3
  14   2   0 406.545 18.0991   8
 -14   2   0 427.569 19.6657   3
 -14   2   0 408.005 18.1105   6
  14   2   0 412.131 19.3757   4
  14   2   0 427.010 19.6826  10
  14   2   0 414.267 22.5001   5
 -14   2   0 436.405 18.3806   1
  14   2   0 411.360 17.7425   7
 -14   2   0 412.240 20.3748  20
 -14   2   0 433.572 16.7277  16
 -14   2   0 422.922 19.1311  18
  14   2   0 442.157 19.9417   9
 -14   2   0 389.894 19.7855  21
 -14   2   0 428.420 19.6099   4
  16  -2   0 450.253 20.9768   9
  16  -2   0 448.761 19.0714  13
  16  -2   0 452.443 20.4726  11
  16  -2   0 423.229 18.6368   8
  16  -2   0 458.847 19.9473  12
  16  -2   0 434.481 20.0218   4
  16  -2   0 437.434 21.3596  10
  16  -2   0 451.025 16.8396  15
 -16  -2   0 457.334 20.0427  17
  16  -2   0 447.349 21.9550   2
 -16  -2   0 469.957 31.6641   5
 -16  -2   0 449.933 21.9281   4
 -16  -2   0 432.987 22.6069   1
  16  -2   0 449.395 22.6027   3
 -16  -2   0 460.214 23.6278  20
  16  -2   0 367.160 28.5165   5
 -16  -2   0 430.997 17.2336  16
 -16  -2   0 422.142 20.8912  18
 -16  -2   0 451.602 21.3369   2
 -16  -2   0 487.709 23.1573  19
 -16  -2   0 437.131 22.7241  21
 -16  -2   0 417.469 21.2706   3
 -16  -2   0 433.632 20.5815   1
 -16  -2   0 445.893 20.7577   6
  16  -2   0 441.199 17.9553   7
  16   2   0 433.224 19.9146   6
 -16   2   0 437.846 25.4416   5
 -16   2   0 449.180 19.5573  17
  16   2   0 465.646 19.8542   8
 -16   2   0 465.694 19.9300   1
  16   2   0 431.538 20.9930   4
 -16   2   0 415.062 19.4271   6
 -16   2   0 441.851 22.3558  20
 -16   2   0 461.781 21.3778   3
 -16   2   0 468.339 17.8359  16
  16   2   0 446.932 19.9513  11
 -16   2   0 467.094 22.6870   4
 -16   2   0 430.084 16.8496  15
  16   2   0 432.693 19.0458  12
  16   2   0 440.973 21.4009  10
  16   2   0 424.012 21.6335   3
 -16   2   0 469.502 22.4460  19
 -16   2   0 472.214 20.8473  18
  16   2   0 450.010 21.6572   9
  16   2   0 424.471 25.5418   5
  16   2   0 445.388 17.7444  13
 -16   2   0 452.969 22.1535  21
 -16   2   0 473.397 27.5491   2
  16   2   0 421.473 20.9794   2
  16   2   0 464.198 19.2235   7
 -16   2   0 449.695 21.3739   1
 -18  -2   0 443.456 21.4016   1
 -18  -2   0 387.815 21.4279   3
  18  -2   0 459.361 19.3628   8
  18  -2   0 409.453 20.8072  12
 -18  -2   0 526.389 39.9914   5
 -18  -2   0 470.981 21.9914  18
 -18  -2   0 410.389 21.5221   2
  18  -2   0 412.090 20.5842  11
 -18  -2   0 426.967 20.0503  17
  18  -2   0 427.315 21.4927   9
 -18  -2   0 410.964 23.5619  20
  18  -2   0 417.627 20.3348   4
  18  -2   0 441.313 19.3575  13
  18  -2   0 438.383 16.6182  15
 -18  -2   0 441.367 23.7257   1
 -18  -2   0 458.919 23.9685  21
 -18  -2   0 411.299 21.0969   6
  18  -2   0 400.817 21.7942   2
  18  -2   0 433.950 22.2590  10
 -18  -2   0 447.170 22.7154   4
 -18  -2   0 444.196 17.3297  16
  18  -2   0 433.738 18.2157   7
 -18  -2   0 389.497 22.3029  19
  18  -2   0 433.814 23.2335   3
  18   2   0 439.442 20.5171  11
 -18   2   0 440.172 22.1518   1
 -18   2   0 437.221 22.8294  19
 -18   2   0 467.617 26.5057   2
 -18   2   0 417.595 20.0948   6
  18   2   0 440.319 19.6319  12
  18   2   0 442.748 22.0290   9
  18   2   0 431.214 21.9716   2
  18   2   0 468.088 22.7251  10
  18   2   0 435.846 22.5357   3
 -18   2   0 434.512 21.4851   3
 -18   2   0 439.893 25.1759   4
 -18   2   0 447.596 17.7486  16
 -18   2   0 454.502 21.2984  18
 -18   2   0 441.551 22.7556  21
 -18   2   0 439.670 20.3266   1
 -18   2   0 437.750 23.2801  20
  18   2   0 440.188 17.9750  13
 -18   2   0 411.868 27.4768   5
  18   2   0 433.090 20.0101   8
  18   2   0 417.442 21.5442   4
  18   2   0 421.219 19.3090   7
 -18   2   0 417.239 19.5959  17
  20  -2   0 104.744 9.92464   4
 -20  -2   0 106.210 10.2716  18
 -20  -2   0 71.2496 9.86504   1
  20  -2   0 110.926 14.6661   3
 -20  -2   0 118.649 10.7951   6
 -20  -2   0 92.7357 12.2910   1
  20  -2   0 98.1465 7.52668   7
 -20  -2   0 107.888 11.4245  21
 -20  -2   0 102.753 6.64229  16
 -20  -2   0 97.3972 11.3556   3
  20  -2   0 99.3135 9.25133  11
  20  -2   0 99.6777 8.67341  13
  20  -2   0 102.914 9.26925  12
  20  -2   0 97.8334 9.51112   9
  20  -2   0 98.2648 8.13742   8
  20  -2   0 94.9594 9.91827  10
 -20  -2   0 97.7586 8.92455  17
 -20  -2   0 109.102 11.5889  19
 -20  -2   0 89.0662 10.9338  20
  20   2   0 91.9556 8.84328  11
 -20   2   0 111.484 7.22091  16
 -20   2   0 115.962 11.0516  19
 -20   2   0 100.580 8.69588  17
  20   2   0 102.367 8.90787   8
 -20   2   0 90.4218 9.55913   1
  20   2   0 102.147 7.85332  13
  20   2   0 109.735 12.0788   3
 -20   2   0 88.8275 14.5672   4
  20   2   0 107.238 10.1658   9
 -20   2   0 101.931 10.8493  20
 -20   2   0 89.7223 10.1796  21
 -20   2   0 86.9282 8.86233  18
 -20   2   0 90.2227 10.3417   3
 -20   2   0 116.178 12.3539   1
  20   2   0 101.912 8.30029   7
 -20   2   0 83.2730 9.18272   6
  20   2   0 84.9090 8.41689  12
  20   2   0 105.886 10.6946  10
 -22  -2   0 54.1656 10.9975  21
  22  -2   0 41.8560 6.49548   7
  22  -2   0 39.3448 8.23886  10
  22  -2   0 41.7056 8.20912  11
  22  -2   0 45.5077 5.06095  15
  22  -2   0 49.3924 8.04956  12
 -22  -2   0 45.7743 8.78406   6
 -22  -2   0 42.6070 9.62813   3
  22  -2   0 46.9333 7.88427  13
 -22  -2   0 42.4165 5.21415  16
  22  -2   0 32.1949 10.2897   3
 -22  -2   0 58.1552 8.42250  17
  22  -2   0 48.8223 8.89654   9
 -22  -2   0 38.0011 8.11770  18
 -22  -2   0 36.2299 8.78174  19
 -22  -2   0 41.2907 9.41172  20
  22  -2   0 60.0002 8.02129   8
 -22   2   0 51.5152 6.10373  16
 -22   2   0 54.2595 11.0798   1
  22   2   0 52.3595 10.5326   3
  22   2   0 48.1926 8.25955  12
 -22   2   0 33.4666 8.37232   3
 -22   2   0 35.4966 8.20143  21
  22   2   0 45.2578 7.25757   8
  22   2   0 36.7141 7.82393  11
  22   2   0 32.2177 8.59691  10
 -22   2   0 50.7304 9.51470  19
 -22   2   0 55.1026 8.14472  17
 -22   2   0 44.7572 9.22230  20
  22   2   0 43.9882 7.02817   7
 -22   2   0 42.4431 7.91368   6
 -22   2   0 40.4012 7.56818  18
  22   2   0 65.3435 7.25660  13
 -22   2   0 44.1021 12.5154   1
  22   2   0 53.7944 9.63208   9
 -24  -2   0 110.463 11.5254  18
 -24  -2   0 96.9814 14.3652  19
 -24  -2   0 108.449 13.1154  21
  24  -2   0 84.0406 10.8174  13
  24  -2   0 96.9405 10.6338  11
 -24  -2   0 88.4365 10.5801  17
 -24  -2   0 103.514 13.4215   6
  24  -2   0 84.3150 12.6375  10
  24  -2   0 102.878 11.8969   9
  24  -2   0 98.1780 9.56973   8
  24  -2   0 91.8363 9.41281   7
 -24  -2   0 108.450 15.2015  20
  24  -2   0 98.7617 12.5892  12
  24   2   0 101.499 10.1158   8
  24   2   0 101.025 12.0764   9
  24   2   0 102.037 12.0659  10
 -24   2   0 81.2532 12.4506  21
  24   2   0 99.2780 12.1789  12
 -24   2   0 83.5928 12.3820  18
 -24   2   0 129.593 13.6071  19
  24   2   0 75.5028 13.2084  11
  24   2   0 109.945 10.0648   7
 -24   2   0 90.2192 10.2454  17
 -24   2   0 104.538 11.5631   6
 -24   2   0 85.9800 14.1134  20
  26  -2   0 41.9506 9.84265  13
 -26  -2   0 51.2591 12.0014  21
  26  -2   0 30.3528 9.12074   9
 -26  -2   0 47.6877 9.99556  18
 -26  -2   0 39.0735 11.2168  20
  26  -2   0 32.3782 9.67458  10
  26  -2   0 39.4696 9.28101  12
 -26  -2   0 43.7606 9.31227  17
  26  -2   0 46.1330 8.64489   8
  26  -2   0 54.3232 8.78287   7
 -26  -2   0 45.5870 11.4641  19
 -26  -2   0 44.0855 11.5928   6
  26  -2   0 37.9749 8.34287  11
 -26   2   0 60.7300 12.8299  21
 -26   2   0 45.6338 11.9870  20
 -26   2   0 38.2120 9.82983   6
  26   2   0 43.2457 10.3375  10
 -26   2   0 27.3476 8.00128  17
  26   2   0 22.5169 8.78391  12
 -26   2   0 40.8927 9.45208  18
  26   2   0 47.3240 8.50531   7
  26   2   0 20.3296 8.64289  11
 -26   2   0 39.8310 11.3528  19
  26   2   0 44.1917 8.64855   8
  26   2   0 27.9173 8.96501   9
  28  -2   0 89.9075 19.8872  11
  28  -2   0 73.8760 15.5858   9
 -28  -2   0 96.4335 15.7247  19
 -28  -2   0 90.2237 13.7738  18
 -28  -2   0 86.2367 15.5087   6
  28  -2   0 43.4594 11.4990  12
 -28  -2   0 51.7372 12.9121  20
  28  -2   0 69.8811 14.4560  10
  28  -2   0 106.054 13.0865   8
 -28  -2   0 82.9386 16.4836  21
  28   2   0 85.8565 14.3447  12
 -28   2   0 57.9343 15.0424  20
  28   2   0 85.3931 13.9239   9
 -28   2   0 78.3018 14.8762  21
  28   2   0 104.319 15.2655  11
  28   2   0 83.5919 12.1028   8
 -28   2   0 87.8286 13.6638  18
  28   2   0 85.5060 15.6293  10
  28   2   0 65.5583 11.0266   7
 -28   2   0 75.7698 14.3300  19
 -30  -2   0 97.5362 16.4592  18
  30  -2   0 77.2930 16.1362  12
  30  -2   0 80.2236 12.9741   8
  30   2   0 79.4844 19.2831   8
 -30   2   0 70.2822 23.7464  21
 -30   2   0 91.4364 14.8543  18
  30   2   0 69.0470 17.5998  11
  30   2   0 60.3848 13.4156   7
   1  -3   0 820.341 27.6893  20
   1  -3   0 798.060 27.2015  16
  -1  -3   0 849.363 29.8734   1
   1  -3   0 807.293 27.1476  15
  -1  -3   0 782.288 27.3340  17
  -1  -3   0 798.976 26.8650  15
   1  -3   0 817.714 27.5472  19
  -1  -3   0 827.196 26.5499  12
  -1  -3   0 851.841 28.0625   3
  -1  -3   0 826.374 26.5250  12
  -1  -3   0 816.781 27.1497  16
  -1  -3   0 830.976 27.3662  18
   1  -3   0 830.068 27.1150   2
  -1  -3   0 824.827 26.7924   9
   1  -3   0 841.621 26.4712   9
   1  -3   0 787.139 27.3911   1
  -1  -3   0 797.398 27.0734  16
  -1  -3   0 809.504 26.8098   2
   1  -3   0 819.982 27.3091  18
   1  -3   0 810.028 27.9383   3
   1  -3   0 790.583 27.1379  15
   1  -3   0 810.322 27.0863  13
   1  -3   0 826.480 27.0446   6
  -1  -3   0 805.893 26.9195  15
  -1  -3   0 834.388 26.5677  11
  -1  -3   0 796.583 26.6604  13
   1  -3   0 807.516 26.3714   4
  -1  -3   0 857.204 27.6055  19
  -1  -3   0 823.204 26.9354   7
   1  -3   0 822.353 27.3581  17
  -1  -3   0 855.750 26.8367   2
   1  -3   0 820.563 28.2896   5
  -1  -3   0 812.622 28.0571   5
   1  -3   0 803.156 26.8719  12
   1  -3   0 815.156 26.7190  11
   1  -3   0 816.454 26.7237  10
  -1  -3   0 836.218 27.5443  21
  -1  -3   0 788.509 27.0886   4
   1  -3   0 831.562 26.3209   7
   1  -3   0 819.241 26.1255   8
  -1  -3   0 691.178 28.6107  17
  -1  -3   0 822.473 27.5596  20
  -1  -3   0 780.967 26.6039  13
  -1  -3   0 841.272 28.4436   5
   1  -3   0 850.770 26.5060   9
   1  -3   0 844.817 28.0745   3
  -1  -3   0 824.188 26.7819   8
   1  -3   0 789.177 26.2424   4
  -1  -3   0 839.545 26.7307  10
  -1   3   0 807.193 27.1832   2
  -1   3   0 839.086 28.2047   5
  -1   3   0 819.242 27.5200  19
   1   3   0 835.842 26.5287  11
   1   3   0 808.784 26.8859   7
  -1   3   0 797.175 26.9393   6
  -1   3   0 798.314 26.7234  10
  -1   3   0 782.194 26.7333  11
  -1   3   0 819.429 27.3631  17
   1   3   0 822.945 27.2206  16
  -1   3   0 840.697 28.0532   3
   1   3   0 807.893 27.3677  18
  -1   3   0 829.083 27.3329  13
   1   3   0 848.106 28.6680   3
   1   3   0 840.111 27.6793  20
   1   3   0 829.556 26.7563  10
   1   3   0 799.187 26.7071   8
   1   3   0 807.373 27.5806  19
   1   3   0 820.179 27.3393  17
   1   3   0 813.786 27.0629   4
   1   3   0 816.784 26.9000   9
   1   3   0 833.820 26.5026  12
  -1   3   0 834.499 27.3329  16
  -1   3   0 805.841 27.5620  20
   1   3   0 812.224 27.2267   6
   1   3   0 755.159 26.8287  15
  -1   3   0 801.756 27.1702  15
   1   3   0 813.148 28.1084   5
  -1   3   0 833.609 27.5230  21
   1   3   0 828.060 27.5113  21
  -1   3   0 796.518 26.9080  12
  -1   3   0 841.158 26.3135   7
  -1   3   0 819.344 27.2842  18
  -1   3   0 806.977 27.2933   1
  -1   3   0 833.249 26.1880   8
   1   3   0 804.549 27.6206   1
   3  -3   0 336.684 12.2286   1
   3  -3   0 331.370 11.7634   6
  -3  -3   0 336.991 13.0138  19
   3  -3   0 317.650 10.8435   8
  -3  -3   0 323.341 12.0222   8
   3  -3   0 325.297 11.0126   4
  -3  -3   0 343.979 12.4467  18
  -3  -3   0 321.524 12.1563   6
  -3  -3   0 314.266 11.3498  15
  -3  -3   0 353.816 13.7237   5
   3  -3   0 335.872 12.0323  15
  -3  -3   0 338.476 12.6715  19
  -3  -3   0 322.635 12.3244  17
  -3  -3   0 317.643 13.1564   3
  -3  -3   0 335.019 11.7510   2
   3  -3   0 346.597 12.5921   2
   3  -3   0 340.642 12.6960  19
  -3  -3   0 340.178 12.2274   9
   3  -3   0 329.398 12.1978  13
   3  -3   0 338.225 12.9944   3
  -3  -3   0 336.870 12.5488  21
  -3  -3   0 321.166 12.6558   1
   3  -3   0 326.837 12.3064  18
  -3  -3   0 325.055 11.3873  11
  -3  -3   0 339.535 11.9283  16
  -3  -3   0 346.990 12.7503  20
  -3  -3   0 330.127 11.8955  10
  -3  -3   0 306.419 12.4721   4
   3  -3   0 315.921 11.8489  11
  -3  -3   0 335.954 12.5895  18
   3  -3   0 344.511 12.7297  21
  -3  -3   0 341.922 11.2002  12
  -3  -3   0 320.957 12.0230   7
   3  -3   0 330.127 12.0492  12
   3  -3   0 308.646 12.6759  20
   3  -3   0 325.568 12.2530  17
   3  -3   0 309.640 11.9779  16
  -3  -3   0 333.221 11.0341  13
   3  -3   0 317.505 13.4885   5
   3   3   0 339.018 12.7966   1
   3   3   0 334.760 13.4842   5
   3   3   0 325.019 12.0238   7
  -3   3   0 333.971 11.6763   6
  -3   3   0 343.884 11.1224   4
  -3   3   0 309.301 12.2761   2
   3   3   0 330.011 12.7269  19
  -3   3   0 321.018 12.6614  20
   3   3   0 333.555 12.1656   9
   3   3   0 307.148 11.6297  16
  -3   3   0 338.981 12.0950  10
   3   3   0 335.671 11.8538   2
  -3   3   0 332.589 12.6269  19
   3   3   0 314.726 12.3468  18
  -3   3   0 333.944 10.9163   8
   3   3   0 302.943 11.2062  15
  -3   3   0 313.665 11.7668  11
   3   3   0 328.883 11.9878   8
   3   3   0 342.442 12.2782  17
   3   3   0 334.850 11.5279  11
   3   3   0 340.561 12.8556   3
   3   3   0 333.773 12.3664   6
  -3   3   0 310.552 12.0563  13
  -3   3   0 333.308 13.4186   5
   3   3   0 320.602 12.4278   4
  -3   3   0 336.005 12.8903   3
   3   3   0 339.410 12.7100  21
  -3   3   0 328.677 12.6255  21
   3   3   0 344.601 11.2150  12
   3   3   0 323.110 10.8672  13
  -3   3   0 331.151 12.2717  18
  -3   3   0 311.973 11.8864  12
  -3   3   0 323.396 12.2079  17
  -3   3   0 319.685 11.9663  15
   3   3   0 331.452 11.9776  10
   3   3   0 338.543 12.8239  20
  -3   3   0 349.906 12.1252   1
  -3   3   0 319.365 11.9998  16
  -3   3   0 318.974 11.5384   9
  -5  -3   0 439.560 15.5623  16
  -5  -3   0 437.629 14.6775  12
   5  -3   0 450.011 15.1397   4
  -5  -3   0 440.332 15.7221   2
  -5  -3   0 441.132 17.0200   3
  -5  -3   0 404.233 16.7540  21
  -5  -3   0 451.131 18.0253   5
   5  -3   0 400.963 15.4107  15
  -5  -3   0 410.828 17.0139  19
   5  -3   0 453.917 14.2296   7
   5  -3   0 406.154 16.0046  17
   5  -3   0 424.661 15.8667  11
   5  -3   0 423.809 15.8661  12
   5  -3   0 436.577 14.7614   8
  -5  -3   0 447.522 16.7072   1
   5  -3   0 425.639 16.4735   2
   5  -3   0 398.610 15.6068  16
   5  -3   0 458.637 18.3969  21
  -5  -3   0 439.704 14.0527  13
  -5  -3   0 425.656 14.6957  15
  -5  -3   0 417.176 16.4244  18
   5  -3   0 442.019 15.7100   9
   5  -3   0 440.996 16.0895   1
  -5  -3   0 422.731 15.1360  11
   5  -3   0 418.169 17.7608   5
  -5  -3   0 413.599 15.8205  10
  -5  -3   0 438.261 16.2632  17
   5  -3   0 445.935 15.5035   6
  -5  -3   0 437.568 17.2509  20
   5  -3   0 406.526 15.7247  13
   5  -3   0 436.163 16.1518  10
   5  -3   0 434.074 17.0202   3
  -5  -3   0 435.888 16.7402   4
   5   3   0 432.189 14.8961  12
  -5   3   0 446.501 16.8112   3
  -5   3   0 421.722 15.4460   8
  -5   3   0 427.169 15.5794  16
   5   3   0 440.128 16.6667  21
   5   3   0 438.742 16.0545  17
  -5   3   0 431.445 16.4533   2
   5   3   0 413.168 14.3789  15
   5   3   0 443.880 14.1480  13
  -5   3   0 443.826 14.2217   7
   5   3   0 424.680 15.2280  16
   5   3   0 453.106 16.8560   3
   5   3   0 428.501 16.1267   6
   5   3   0 420.688 16.4935   4
  -5   3   0 438.687 16.6000  21
   5   3   0 457.827 16.8539   1
  -5   3   0 450.230 15.9635   1
   5   3   0 438.217 17.8398   5
  -5   3   0 421.754 17.6734   5
  -5   3   0 424.342 15.9126  17
   5   3   0 442.438 16.0723  10
  -5   3   0 402.490 15.9950   4
  -5   3   0 413.226 16.0090  18
  -5   3   0 439.646 15.3654   6
  -5   3   0 425.580 15.4492  15
   5   3   0 436.753 15.3597  11
   5   3   0 430.754 15.8531   7
   5   3   0 416.962 16.0354   2
   5   3   0 445.572 16.3350   9
  -5   3   0 446.815 16.7541  19
  -5   3   0 433.460 16.8335  20
   5   3   0 429.944 15.8790   8
   7  -3   0 748.109 27.2415  12
   7  -3   0 769.891 25.4710   7
  -7  -3   0 766.535 27.6634  17
   7  -3   0 774.831 26.1906   8
  -7  -3   0 807.063 30.3354   5
   7  -3   0 781.053 29.0336   3
  -7  -3   0 750.543 25.8612  12
  -7  -3   0 777.920 28.2247   1
   7  -3   0 800.014 26.8155   4
  -7  -3   0 747.842 28.1184  18
  -7  -3   0 807.240 28.7340   4
   7  -3   0 778.220 27.5477   1
   7  -3   0 772.763 28.3041   2
  -7  -3   0 759.134 29.0908  20
  -7  -3   0 747.147 27.2092   2
   7  -3   0 758.195 27.7587  10
   7  -3   0 764.127 27.3278   9
   7  -3   0 740.181 26.6268   6
   7  -3   0 753.639 30.3155   5
  -7  -3   0 831.121 28.9851   3
   7  -3   0 750.201 27.3261  11
  -7  -3   0 768.652 29.0168  19
  -7  -3   0 752.638 28.8110   1
  -7  -3   0 803.459 26.7564  16
  -7  -3   0 745.388 28.7063  21
   7  -3   0 782.304 27.2328  13
  -7  -3   0 747.836 25.0215  13
   7   3   0 771.542 25.3156  13
  -7   3   0 774.895 29.8838   5
   7   3   0 769.678 27.3579   8
  -7   3   0 751.127 27.3535   1
  -7   3   0 763.212 28.6531  20
   7   3   0 770.945 27.6525   6
   7   3   0 768.684 27.2527   7
  -7   3   0 798.120 25.5793   7
   7   3   0 769.276 29.8245   5
   7   3   0 761.249 27.4434   2
   7   3   0 755.742 26.7602  11
  -7   3   0 822.686 28.5693   3
   7   3   0 793.802 28.3827   4
   7   3   0 815.061 27.8818  10
  -7   3   0 800.827 27.8705  18
  -7   3   0 771.156 26.6662   6
  -7   3   0 796.972 26.8214  16
  -7   3   0 742.622 28.0581  21
   7   3   0 792.463 28.4707   1
  -7   3   0 756.618 27.2880  17
  -7   3   0 758.517 28.0370   2
   7   3   0 802.793 26.3018  12
   7   3   0 764.183 26.2957  16
   7   3   0 777.705 27.9936   9
   7   3   0 746.968 25.1000  15
  -7   3   0 812.293 27.5059   4
  -7   3   0 727.904 28.2631  19
   7   3   0 766.252 28.4003   3
  -7   3   0 772.797 26.5119  15
  -7   3   0 756.994 26.5142   8
  -9  -3   0 276.161 13.3083   4
   9  -3   0 283.964 11.6971   4
   9  -3   0 260.776 11.6088  13
  -9  -3   0 271.617 11.1204  16
   9  -3   0 263.173 12.4614  10
   9  -3   0 264.526 12.1044   1
   9  -3   0 265.400 12.0377  11
   9  -3   0 281.530 13.0799   2
   9  -3   0 261.217 12.0732   9
  -9  -3   0 276.249 12.8422   1
  -9  -3   0 268.000 14.5772   5
  -9  -3   0 275.062 10.3428  15
  -9  -3   0 262.021 12.6790  18
  -9  -3   0 289.716 13.6963  21
  -9  -3   0 253.983 9.68758  13
   9  -3   0 281.569 13.6316   3
  -9  -3   0 281.917 13.3736   3
  -9  -3   0 270.484 13.5020   1
  -9  -3   0 276.613 12.3085  17
   9  -3   0 281.806 15.4416   5
   9  -3   0 254.553 10.8251   8
  -9  -3   0 290.461 13.9433  20
   9  -3   0 284.429 10.3271   7
   9  -3   0 273.576 12.0164  12
  -9  -3   0 264.479 13.6391  19
  -9  -3   0 280.726 12.3445   2
   9   3   0 280.168 12.9715   4
   9   3   0 268.444 12.3981   6
   9   3   0 277.028 12.0488   8
  -9   3   0 276.341 11.4871   6
  -9   3   0 269.775 14.4452   5
  -9   3   0 279.767 11.2681  16
   9   3   0 267.696 10.0555  13
   9   3   0 275.169 11.8526   7
   9   3   0 278.658 11.6253  11
  -9   3   0 288.395 13.0721   3
  -9   3   0 273.664 11.9923  17
   9   3   0 259.215 12.8753   3
  -9   3   0 271.512 13.0408  21
   9   3   0 278.057 12.3779   2
  -9   3   0 298.619 12.4279   6
  -9   3   0 281.129 12.3510   1
   9   3   0 270.260 12.6444   9
  -9   3   0 276.399 10.3921   7
   9   3   0 256.893 10.7866  16
   9   3   0 284.316 14.6628   5
  -9   3   0 274.096 10.9386  15
  -9   3   0 283.840 13.6135  20
   9   3   0 275.601 9.42308  15
   9   3   0 278.393 11.0775  12
  -9   3   0 271.918 13.1403  19
  -9   3   0 272.433 12.0961   4
  -9   3   0 273.362 12.7846   2
 -11  -3   0 279.993 13.4552  18
 -11  -3   0 271.607 13.9391   4
  11  -3   0 278.012 13.4031  10
 -11  -3   0 285.561 14.5253   1
 -11  -3   0 286.698 12.8946  17
  11  -3   0 254.668 13.3666   2
 -11  -3   0 274.717 13.5996   1
  11  -3   0 266.902 11.3896   8
  11  -3   0 268.483 12.1764   4
 -11  -3   0 266.039 15.6524   5
 -11  -3   0 239.273 9.96188  13
  11  -3   0 275.463 10.6681   7
 -11  -3   0 268.938 9.20174  15
  11  -3   0 277.522 12.9632   9
  11  -3   0 283.400 14.5799   3
  11  -3   0 278.266 12.8538   1
  11  -3   0 282.597 12.6772  12
 -11  -3   0 271.320 11.3351  16
  11  -3   0 274.834 12.6897  11
  11  -3   0 284.594 16.4601   5
 -11  -3   0 272.659 12.8896   2
 -11  -3   0 282.495 14.7438  20
  11  -3   0 251.599 11.9061  13
 -11  -3   0 271.665 14.4940  21
 -11  -3   0 281.856 14.6115  19
 -11  -3   0 274.291 13.7913   3
 -11   3   0 285.510 13.6349   2
  11   3   0 260.748 12.6667   6
  11   3   0 242.820 12.6207   2
 -11   3   0 280.833 13.5796   3
  11   3   0 286.488 13.3829  10
 -11   3   0 282.943 11.1603  15
 -11   3   0 251.009 12.6501  18
 -11   3   0 262.452 11.9792   6
  11   3   0 257.253 13.5749   3
 -11   3   0 276.275 12.3644  17
  11   3   0 251.167 9.16316  15
 -11   3   0 267.679 14.0499  20
 -11   3   0 272.225 11.4305  16
  11   3   0 262.209 13.3512   4
 -11   3   0 280.444 13.9979  19
  11   3   0 261.126 12.0014   7
  11   3   0 267.193 15.5596   5
  11   3   0 262.678 12.1003  11
  11   3   0 283.616 13.5351   9
 -11   3   0 285.163 13.2510   4
 -11   3   0 255.985 15.0182   5
  11   3   0 259.746 10.3846  13
 -11   3   0 260.449 12.7725   1
 -11   3   0 255.124 13.3916  21
  11   3   0 273.990 11.5439  12
  11   3   0 267.729 12.4426   8
  13  -3   0 575.631 22.2651   8
 -13  -3   0 539.544 20.5220  13
  13  -3   0 572.476 23.3654  12
 -13  -3   0 594.705 24.6649  18
 -13  -3   0 560.028 25.8975  19
 -13  -3   0 595.958 26.2075  21
 -13  -3   0 581.256 21.7595  16
  13  -3   0 597.487 23.4372   4
  13  -3   0 592.805 25.2761   2
 -13  -3   0 612.865 26.7727  20
 -13  -3   0 579.411 25.3842   4
  13  -3   0 604.066 24.3300   9
 -13  -3   0 618.295 24.8853   1
 -13  -3   0 625.589 28.5974   5
  13  -3   0 569.318 23.7665  11
  13  -3   0 563.675 23.6411   1
  13  -3   0 594.523 26.1081   3
  13  -3   0 602.488 28.7821   5
 -13  -3   0 558.844 25.0549   3
 -13  -3   0 599.572 26.2256   1
  13  -3   0 614.181 21.4883   7
  13  -3   0 563.982 24.5649  10
 -13  -3   0 596.706 24.3434   2
  13  -3   0 556.585 22.9002  13
 -13  -3   0 626.634 24.1541  17
 -13   3   0 606.148 25.6265  19
  13   3   0 597.430 24.8098  10
 -13   3   0 579.768 24.7856   2
  13   3   0 586.396 23.5243   8
 -13   3   0 614.750 23.2910   6
  13   3   0 569.662 25.0739   3
  13   3   0 615.182 25.1101   9
  13   3   0 584.333 21.0853  13
  13   3   0 537.424 20.4136  13
 -13   3   0 595.245 24.2926  18
 -13   3   0 590.341 25.2219   4
  13   3   0 614.723 25.1371   4
 -13   3   0 594.978 27.6191   5
 -13   3   0 585.015 25.8905  20
  13   3   0 586.727 23.8840   6
 -13   3   0 583.289 23.2582  17
  13   3   0 602.882 27.8413   5
 -13   3   0 617.279 21.6884  15
 -13   3   0 597.285 24.3188   1
 -13   3   0 615.512 25.3607  21
  13   3   0 592.933 23.3452  11
  13   3   0 605.259 23.3088   7
  13   3   0 558.994 24.2626   2
 -15  -3   0 557.208 25.7921  19
 -15  -3   0 543.367 26.0528  20
 -15  -3   0 535.611 24.2925   3
  15  -3   0 543.538 22.3678   4
  15  -3   0 519.854 21.7121  13
  15  -3   0 507.878 27.5609   5
 -15  -3   0 542.484 23.4775   2
  15  -3   0 560.713 24.2411  10
 -15  -3   0 568.371 23.9222   1
  15  -3   0 552.824 25.4952   3
  15  -3   0 528.295 23.2593   9
 -15  -3   0 547.815 25.3811   1
  15  -3   0 537.558 22.9361  11
  15  -3   0 536.819 20.4546  15
  15  -3   0 532.850 21.0840   8
 -15  -3   0 563.608 28.7176   5
 -15  -3   0 549.661 24.7918   4
 -15  -3   0 559.349 23.9492  18
  15  -3   0 510.886 22.7391   1
 -15  -3   0 511.950 24.9081  21
  15  -3   0 513.618 20.0075   7
 -15  -3   0 543.310 20.2338  16
  15  -3   0 505.407 23.9828   2
  15  -3   0 504.157 22.2767  12
 -15  -3   0 519.976 22.4135  17
 -15   3   0 500.791 22.8100  18
  15   3   0 523.155 22.7525   6
 -15   3   0 542.710 24.6594  19
  15   3   0 513.989 21.7578   7
 -15   3   0 486.805 21.2769  15
 -15   3   0 530.245 21.9880   6
  15   3   0 529.703 19.8051  13
  15   3   0 527.741 22.2957  11
 -15   3   0 550.331 20.6211  16
  15   3   0 528.593 23.7769  10
  15   3   0 552.328 27.4255   5
 -15   3   0 526.576 23.9372   2
  15   3   0 556.781 22.5563   8
 -15   3   0 530.126 21.9347   1
  15   3   0 510.039 23.5606   4
  15   3   0 560.445 24.2459   9
 -15   3   0 502.954 23.0150   1
  15   3   0 517.280 21.3007  12
 -15   3   0 535.826 25.5475   4
 -15   3   0 520.499 22.0478  17
 -15   3   0 501.329 24.7068  20
  15   3   0 498.668 23.8950   3
 -15   3   0 526.930 26.8431   5
 -15   3   0 535.815 24.1672  21
  15   3   0 526.261 23.5539   2
 -15   3   0 559.745 23.9082   3
  17  -3   0 251.731 14.6776   1
  17  -3   0 277.130 15.7700  10
  17  -3   0 247.429 14.9067  12
  17  -3   0 273.084 12.1929   7
 -17  -3   0 257.378 19.4510   5
 -17  -3   0 254.832 15.1524   6
  17  -3   0 259.903 14.8662   9
  17  -3   0 280.701 13.9098  13
 -17  -3   0 253.955 15.8426   3
  17  -3   0 258.601 16.7153   3
 -17  -3   0 250.129 17.0217  20
  17  -3   0 260.560 11.3594  15
  17  -3   0 249.624 12.6569   8
 -17  -3   0 263.035 15.1861  18
 -17  -3   0 255.105 14.9378   1
 -17  -3   0 259.563 16.9456   1
 -17  -3   0 259.447 16.0234   4
  17  -3   0 282.186 16.4961   2
 -17  -3   0 268.530 14.3298  17
  17  -3   0 251.839 14.3930  11
  17  -3   0 257.256 14.0084   4
 -17  -3   0 233.892 11.4073  16
 -17  -3   0 265.711 15.4100   2
 -17  -3   0 283.365 17.0819  19
 -17  -3   0 254.596 16.6567  21
  17  -3   0 247.508 19.0725   5
 -17   3   0 248.449 15.5892   2
  17   3   0 245.603 13.1712   7
 -17   3   0 281.719 19.0587   4
  17   3   0 262.325 13.3722  12
 -17   3   0 244.501 15.8973  19
  17   3   0 274.829 15.5906   4
 -17   3   0 253.421 18.3100  21
 -17   3   0 272.879 12.3391  16
 -17   3   0 259.204 13.6306  17
  17   3   0 255.042 14.3627   6
 -17   3   0 279.331 14.1124   1
 -17   3   0 253.452 18.4255   5
 -17   3   0 248.609 16.2081  20
 -17   3   0 261.627 14.8551  18
  17   3   0 259.301 19.3159   5
  17   3   0 253.820 15.3430  10
 -17   3   0 263.767 15.4407   3
 -17   3   0 252.194 13.6005   6
  17   3   0 276.472 15.8521   2
  17   3   0 259.740 14.0325   8
  17   3   0 284.819 12.0002  13
 -17   3   0 267.329 15.2305   1
  17   3   0 263.522 16.1039   3
  17   3   0 282.784 15.8429   9
  17   3   0 281.681 14.5271  11
 -19  -3   0 99.1583 11.4738   3
  19  -3   0 93.7456 9.58123  10
  19  -3   0 99.9720 8.48231  12
 -19  -3   0 106.032 9.62226  18
 -19  -3   0 98.8029 9.08506  17
  19  -3   0 94.2989 6.13225  15
  19  -3   0 95.0680 11.6915   3
 -19  -3   0 90.9004 10.0512   1
  19  -3   0 89.8379 7.37313   8
  19  -3   0 82.5671 7.71794  13
 -19  -3   0 70.2470 9.60946   2
 -19  -3   0 105.757 10.1725   6
  19  -3   0 93.3460 6.95268   7
  19  -3   0 75.3828 8.41963   4
 -19  -3   0 92.5822 10.8182  19
 -19  -3   0 98.8398 13.7507  20
  19  -3   0 100.485 9.10700   9
 -19  -3   0 102.366 10.8512  21
  19  -3   0 91.5814 8.70164  11
 -19  -3   0 100.111 12.1902   1
  19   3   0 78.9341 10.1329   2
 -19   3   0 66.6369 13.2042   4
  19   3   0 88.7915 8.15023  11
 -19   3   0 101.584 10.1160  19
  19   3   0 91.8293 9.74788  10
 -19   3   0 95.2433 8.64779   6
 -19   3   0 102.256 9.02902   1
 -19   3   0 86.3618 10.2684   1
 -19   3   0 89.6329 6.65812  16
 -19   3   0 107.286 10.8303  21
 -19   3   0 87.0043 7.99804  17
 -19   3   0 102.831 8.94514  18
  19   3   0 100.886 8.35270   8
 -19   3   0 93.6279 10.3263  20
  19   3   0 100.488 7.95366   7
  19   3   0 89.0722 6.73826  13
  19   3   0 112.039 9.32479   6
  19   3   0 72.6851 8.69596   9
 -19   3   0 95.8907 10.1671   3
  19   3   0 87.3631 8.06168  12
  19   3   0 100.044 10.6894   3
 -21  -3   0 139.048 12.3323   6
  21  -3   0 143.237 12.0517   9
 -21  -3   0 155.326 12.2935  18
  21  -3   0 149.410 12.1531  11
  21  -3   0 143.476 10.7500  13
  21  -3   0 137.193 11.4431   4
 -21  -3   0 125.498 13.6291  20
  21  -3   0 143.690 7.98578  15
 -21  -3   0 163.422 14.4083  21
 -21  -3   0 141.838 8.37547  16
  21  -3   0 147.295 13.0669  10
  21  -3   0 131.303 15.2031   3
 -21  -3   0 127.363 14.1602   3
 -21  -3   0 151.617 14.1824  19
  21  -3   0 160.086 9.60122   7
  21  -3   0 141.551 9.81624   8
  21  -3   0 140.344 11.5011  12
 -21   3   0 110.851 13.3528   1
 -21   3   0 126.762 11.3593   1
  21   3   0 116.120 10.8380  11
 -21   3   0 137.173 8.71734  16
  21   3   0 144.448 10.9352   8
 -21   3   0 156.810 13.8675   3
  21   3   0 137.101 12.1883  10
 -21   3   0 156.173 13.6505  19
 -21   3   0 151.985 20.6107   4
  21   3   0 161.780 12.8026   9
 -21   3   0 152.326 13.6945  20
 -21   3   0 135.010 12.6331  21
  21   3   0 129.151 12.6519  12
 -21   3   0 139.471 10.5705  17
  21   3   0 142.839 10.4927   7
  21   3   0 130.883 14.1807   3
 -21   3   0 121.217 10.6768   6
 -21   3   0 141.260 11.9052  18
 -23  -3   0 61.5811 9.07679  17
  23  -3   0 68.5016 7.58117   7
 -23  -3   0 78.4840 11.2734   6
  23  -3   0 76.7483 10.0805  10
 -23  -3   0 55.7932 10.2904  18
 -23  -3   0 83.0424 13.4185  20
 -23  -3   0 67.7987 12.2911  21
  23  -3   0 60.2574 9.89136   9
  23  -3   0 63.1950 9.36715  13
  23  -3   0 64.9110 7.61694   8
 -23  -3   0 77.8635 12.5985  19
  23  -3   0 61.9967 9.82340  11
  23  -3   0 71.1576 9.92708  12
  23   3   0 85.5518 9.82233  12
 -23   3   0 72.9136 10.0941  18
 -23   3   0 55.8220 11.1378   6
 -23   3   0 79.9676 7.54886  16
 -23   3   0 65.4178 11.5203  19
 -23   3   0 59.8157 12.1464   1
  23   3   0 64.1361 10.5270   9
  23   3   0 74.3626 10.1344  11
  23   3   0 63.6617 10.8049  10
 -23   3   0 67.0875 11.1366  21
  23   3   0 64.4151 9.35672   8
 -23   3   0 71.8758 9.73924   1
 -23   3   0 49.7551 10.0749  20
 -23   3   0 69.2722 8.37424  17
  23   3   0 72.8327 8.19899   7
  25  -3   0 40.0465 8.93418  12
 -25  -3   0 18.4383 9.33805  21
  25  -3   0 48.4716 7.94534   7
 -25  -3   0 57.5881 12.6039  19
  25  -3   0 48.0636 7.74688   8
  25  -3   0 46.4948 8.89706  13
  25  -3   0 47.4210 10.6750  10
  25  -3   0 56.7400 9.59409   9
 -25  -3   0 43.9542 10.1961   6
 -25  -3   0 31.9497 10.2605  20
  25  -3   0 43.3733 9.34623  11
 -25  -3   0 55.8402 9.21884  17
 -25  -3   0 51.9938 10.6486  18
 -25   3   0 43.8264 8.49347  17
  25   3   0 46.3866 10.5269  10
 -25   3   0 52.6999 12.4275  20
 -25   3   0 40.6894 9.02232  18
 -25   3   0 51.7173 10.5727   6
 -25   3   0 43.0893 10.5573  19
  25   3   0 57.7349 10.4581  12
  25   3   0 34.5058 9.31282  11
 -25   3   0 41.9705 10.3263  21
  25   3   0 49.0738 10.1530   9
  25   3   0 43.4484 7.82302   7
  25   3   0 45.4563 8.31886   8
  27  -3   0 49.3371 11.7769   9
  27  -3   0 71.6256 12.4453  12
 -27  -3   0 61.3423 11.5940  18
  27  -3   0 42.8955 9.34133  11
  27  -3   0 53.8473 9.58751   8
 -27  -3   0 49.8799 13.6305  20
  27  -3   0 55.8607 12.0661  13
 -27  -3   0 45.0931 13.2715  21
 -27  -3   0 70.1239 13.7154   6
 -27  -3   0 50.2929 14.7607  17
 -27  -3   0 54.0071 12.7313  19
  27  -3   0 57.9787 12.0971  10
  27   3   0 54.7804 11.0944  10
  27   3   0 45.0534 11.1832   9
  27   3   0 54.2168 9.61337   7
 -27   3   0 68.2446 12.1981  18
  27   3   0 53.0156 11.5633  11
 -27   3   0 59.8563 12.7878  21
  27   3   0 60.9892 12.3193  12
  27   3   0 66.8662 10.7084   8
 -27   3   0 70.3471 14.9493  20
 -27   3   0 30.3248 10.1706  19
 -29  -3   0 112.034 19.7398  20
  29  -3   0 122.956 13.3800   8
  29  -3   0 125.334 19.3909  10
 -29  -3   0 105.172 16.3073  18
  29  -3   0 83.3506 14.4440  11
 -29  -3   0 93.8596 16.9192  21
 -29  -3   0 70.0164 16.8601  19
  29  -3   0 115.350 16.7191   9
 -29  -3   0 136.624 18.6414   6
  29   3   0 147.274 17.2906  11
 -29   3   0 107.158 16.6550  20
 -29   3   0 120.685 17.7331  19
  29   3   0 121.255 14.2947   8
  29   3   0 133.524 16.7347  10
  29   3   0 149.293 16.2565   7
 -29   3   0 138.935 17.1436  18
 -29   3   0 121.257 17.8731  21
  29   3   0 61.0607 15.2707   9
   0  -4   0 232.062 8.23611  11
   0  -4   0 219.242 8.74363  15
   0  -4   0 232.703 9.03649  18
   0  -4   0 232.734 8.11203   8
   0  -4   0 228.229 8.32341   7
   0  -4   0 228.751 8.62569  13
   0  -4   0 227.310 8.39455   4
   0  -4   0 234.912 9.02011  16
   0  -4   0 239.073 8.43279  12
   0  -4   0 240.698 8.66010   2
   0  -4   0 222.991 8.57562  13
   0  -4   0 233.819 8.16292   9
   0  -4   0 218.700 8.78906   6
   0  -4   0 242.131 9.32554  19
   0  -4   0 222.678 8.74330  15
   0  -4   0 224.484 9.65692   3
   0  -4   0 226.018 8.40589  12
   0  -4   0 232.168 8.35491  10
   0  -4   0 226.846 9.04536  17
   0  -4   0 230.644 9.35015   1
   0  -4   0 236.868 9.85821   3
   0  -4   0 225.696 9.26178  20
   0  -4   0 240.618 9.27955  21
   0  -4   0 214.027 9.76577   5
   0  -4   0 223.489 8.28394  11
   0   4   0 234.871 8.81696   9
   0   4   0 231.857 9.38477  20
   0   4   0 234.986 8.36180   4
   0   4   0 225.944 8.83590   6
   0   4   0 229.440 9.19295  21
   0   4   0 222.397 8.66903   2
   0   4   0 226.748 9.01984  16
   0   4   0 235.273 9.45689  10
   0   4   0 211.761 9.57589   3
   0   4   0 227.978 9.31106  19
   0   4   0 219.288 9.00386  18
   0   4   0 229.088 8.93032  15
   0   4   0 221.294 9.08490  17
   0   4   0 226.235 8.05576   8
   0   4   0 233.540 8.30454   7
   0   4   0 217.660 8.61304  13
   0   4   0 221.549 9.83133   5
   0   4   0 220.984 9.20441   1
   0   4   0 231.413 8.49180  12
   2  -4   0 2096.86 71.3195  17
  -2  -4   0 2111.19 71.8009   1
   2  -4   0 2172.88 69.6153   4
   2  -4   0 2163.92 70.9084  12
  -2  -4   0 2173.22 70.9811  16
   2  -4   0 2129.60 69.7004   7
  -2  -4   0 2153.69 71.0418  16
   2  -4   0 2183.11 71.7157  21
  -2  -4   0 2148.10 71.3408   4
  -2  -4   0 2222.16 71.2910  17
  -2  -4   0 2116.36 71.6548  18
   2  -4   0 2182.70 72.9016   5
   2  -4   0 2346.81 70.3239   9
  -2  -4   0 2103.81 71.1570   6
   2  -4   0 2210.35 71.2009  15
  -2  -4   0 2101.02 70.6236  15
  -2  -4   0 2234.72 70.2808  11
  -2  -4   0 2172.55 71.7409  20
  -2  -4   0 2224.23 70.9505   7
   2  -4   0 2044.23 71.0143  15
  -2  -4   0 2198.33 70.2663  13
  -2  -4   0 2197.99 72.2672   3
  -2  -4   0 2293.11 70.6794   2
   2  -4   0 2288.77 69.6279   8
   2  -4   0 2090.93 71.6247  19
   2  -4   0 2261.12 72.3590   3
  -2  -4   0 2260.41 70.6225  10
   2  -4   0 2112.45 71.2821  18
  -2  -4   0 2208.82 71.3519  18
  -2  -4   0 2204.93 71.6920  19
  -2  -4   0 2260.40 70.9314   9
   2  -4   0 2211.57 70.5903  10
  -2  -4   0 2136.01 70.7627   8
   2  -4   0 2163.25 70.6006  11
  -2  -4   0 2229.34 71.6456  17
   2  -4   0 2198.80 69.5034   8
   2  -4   0 2187.42 72.3512   3
   2  -4   0 2240.68 70.1500   9
  -2  -4   0 2092.47 71.4404  21
   2  -4   0 2364.78 74.4070   1
  -2  -4   0 2224.19 72.4475   5
  -2  -4   0 2247.34 70.2924  13
   2  -4   0 2074.73 71.1639  16
   2  -4   0 2484.10 69.8182   4
  -2  -4   0 2326.79 70.3029  12
  -2  -4   0 2288.23 73.1264   5
   2  -4   0 2220.66 71.1720  13
   2   4   0 2140.68 70.2240  11
  -2   4   0 2028.64 70.8037  12
  -2   4   0 2191.01 70.7625   6
   2   4   0 2181.23 71.9073  19
   2   4   0 2300.62 70.7470  10
   2   4   0 2111.18 71.2632   4
   2   4   0 2220.83 70.7184   8
   2   4   0 2135.13 70.8487   7
  -2   4   0 2227.88 71.7368  19
  -2   4   0 2248.84 72.6674   5
  -2   4   0 2186.87 71.8258  20
  -2   4   0 2241.53 70.2225   9
   2   4   0 2173.39 71.3677   6
   2   4   0 2213.79 70.0763  12
  -2   4   0 2178.16 70.6626  10
  -2   4   0 2151.68 71.2945  16
   2   4   0 2169.48 72.0992   3
  -2   4   0 2199.66 71.2960   2
  -2   4   0 2185.90 71.2650   1
   2   4   0 2220.48 71.5333  18
  -2   4   0 2228.67 69.6870   7
  -2   4   0 2147.05 71.3883  17
   2   4   0 2239.78 70.8559   9
  -2   4   0 2253.38 71.4279  18
  -2   4   0 2283.55 72.3634   3
   2   4   0 2264.43 71.5563  17
  -2   4   0 2231.71 71.6919  21
  -2   4   0 2157.01 70.6577  11
  -2   4   0 2100.15 71.1241  15
   2   4   0 2220.94 70.6116   2
   2   4   0 2016.03 70.5223  15
   2   4   0 2200.37 71.7715  21
   2   4   0 2229.16 71.9910  20
  -2   4   0 2007.01 71.0493  13
   2   4   0 2238.09 71.9961   1
  -4  -4   0 840.826 30.5499  19
  -4  -4   0 874.849 30.1478   4
   4  -4   0 855.968 27.7964   4
  -4  -4   0 903.933 27.8862  13
  -4  -4   0 840.851 29.0583  16
   4  -4   0 830.781 31.1599   6
   4  -4   0 888.833 27.6260   8
   4  -4   0 887.131 29.9676   2
  -4  -4   0 830.005 29.3916   9
  -4  -4   0 857.287 29.0418  10
   4  -4   0 820.459 29.2922  13
  -4  -4   0 809.180 29.9343  18
  -4  -4   0 780.052 29.2286  15
  -4  -4   0 881.113 31.5445   5
  -4  -4   0 856.899 28.7549   2
  -4  -4   0 874.881 30.2958   1
  -4  -4   0 877.986 29.8626  17
   4  -4   0 858.294 31.6054   5
  -4  -4   0 863.996 30.5958   3
  -4  -4   0 840.126 28.3846  15
   4  -4   0 836.940 29.0992  11
  -4  -4   0 808.905 30.4985  20
   4  -4   0 867.850 30.7108   3
  -4  -4   0 862.033 27.6487  13
   4  -4   0 851.406 29.2266  12
  -4  -4   0 875.399 28.0129  12
  -4  -4   0 874.846 28.3649  11
  -4   4   0 936.904 27.9871   4
   4   4   0 793.399 28.6127  16
  -4   4   0 835.533 29.7144   2
   4   4   0 867.941 28.5342  11
  -4   4   0 863.781 29.1666  15
  -4   4   0 855.816 29.1698   1
   4   4   0 830.773 29.1938   7
  -4   4   0 857.298 29.2934  16
   4   4   0 859.088 29.1914   8
   4   4   0 820.745 27.5832  13
  -4   4   0 852.851 31.2454   5
  -4   4   0 822.102 28.5476   9
   4   4   0 861.482 28.9903   2
  -4   4   0 880.998 30.1399  21
  -4   4   0 878.195 29.6602  18
   4   4   0 923.590 28.6318  12
  -4   4   0 872.869 28.7434   6
  -4   4   0 842.261 30.1919  20
   4   4   0 864.320 29.9124   4
  -4   4   0 861.702 30.0897  19
   4   4   0 863.332 30.1450  21
   4   4   0 837.037 30.1774   3
   4   4   0 863.024 31.3619   5
   4   4   0 772.414 29.2551  17
  -4   4   0 905.855 27.6998   8
   4   4   0 806.605 28.6730  15
   4   4   0 877.237 30.3538   1
  -4   4   0 845.726 29.5063  17
   4   4   0 838.390 29.5948   6
   4   4   0 876.906 29.2167  10
  -4   4   0 886.567 30.5704   3
   4   4   0 850.569 30.2925  20
   4   4   0 878.188 29.4622   9
  -4   4   0 825.141 29.0130  10
  -6  -4   0 801.939 29.0683   1
  -6  -4   0 813.847 29.5291   3
  -6  -4   0 776.441 28.3970  17
   6  -4   0 826.455 26.8335   4
   6  -4   0 812.841 29.7376   3
   6  -4   0 773.633 27.9398  12
   6  -4   0 795.127 25.6326   7
  -6  -4   0 787.128 29.4465  21
   6  -4   0 802.965 28.2584  10
   6  -4   0 768.669 27.9397  13
  -6  -4   0 788.370 26.9577  11
  -6  -4   0 789.774 29.7514  20
   6  -4   0 781.174 27.3987   6
  -6  -4   0 819.613 27.6780   2
   6  -4   0 786.385 30.6797   5
  -6  -4   0 827.283 29.2665   4
  -6  -4   0 776.121 29.5198  19
   6  -4   0 798.475 28.7889   2
   6  -4   0 811.192 26.3798   8
  -6  -4   0 789.060 28.8957  18
   6  -4   0 806.307 27.9772  11
  -6  -4   0 820.032 29.8540   1
  -6  -4   0 777.845 30.4020   5
  -6  -4   0 786.681 25.5190  13
  -6  -4   0 801.905 26.3312  12
   6  -4   0 788.990 27.5613   9
  -6  -4   0 783.698 27.5298  16
   6  -4   0 818.865 28.2515   1
  -6  -4   0 806.847 26.6006  15
  -6   4   0 789.468 27.5608  15
  -6   4   0 855.437 27.0720   4
  -6   4   0 800.544 27.9590   1
   6   4   0 811.186 26.6708  12
   6   4   0 774.540 28.9760   3
   6   4   0 779.689 28.3359   6
   6   4   0 773.905 27.8291   2
   6   4   0 819.879 28.2052  10
  -6   4   0 785.418 29.0570   3
   6   4   0 745.919 27.8224   7
  -6   4   0 797.414 28.6665   2
  -6   4   0 801.294 28.0816  17
   6   4   0 809.980 28.9069   4
   6   4   0 778.893 28.9239  21
   6   4   0 816.461 27.3136  11
   6   4   0 788.456 30.4037   5
  -6   4   0 817.302 26.4837   8
   6   4   0 767.120 26.1322  15
  -6   4   0 795.391 29.2481  20
   6   4   0 745.795 26.9570  16
  -6   4   0 802.343 28.9556  21
  -6   4   0 788.327 28.3515  18
  -6   4   0 786.272 30.4627   5
   6   4   0 828.333 29.2596   1
   6   4   0 822.032 25.5255  13
  -6   4   0 781.200 27.1528   6
   6   4   0 801.522 28.4359   9
  -6   4   0 769.189 27.6258  16
  -6   4   0 770.363 28.8654  19
  -6   4   0 778.572 27.6567   9
   6   4   0 803.003 28.0169   8
  -6   4   0 830.264 25.6416   7
   8  -4   0 197.144 9.21977  13
   8  -4   0 198.042 10.7043   3
  -8  -4   0 189.446 7.41643  15
  -8  -4   0 185.360 8.56774  16
  -8  -4   0 183.113 7.61664  12
   8  -4   0 189.553 11.7173   5
   8  -4   0 176.879 8.47632   6
  -8  -4   0 205.770 10.5127   4
  -8  -4   0 179.647 11.2286   5
  -8  -4   0 187.481 9.92611   1
   8  -4   0 191.454 7.14180   7
   8  -4   0 198.187 8.41513   4
   8  -4   0 205.639 10.2464   2
  -8  -4   0 182.403 8.87364   2
  -8  -4   0 185.674 10.5190  21
   8  -4   0 187.899 9.14555  11
   8  -4   0 202.255 9.33324  12
  -8  -4   0 182.481 10.5277  20
  -8  -4   0 179.421 10.4288  19
  -8  -4   0 203.127 10.5887   3
  -8  -4   0 198.748 10.0297  18
   8  -4   0 176.361 8.87222   9
   8  -4   0 193.564 9.60294  10
  -8  -4   0 186.889 6.57284  13
   8  -4   0 207.859 9.56056   1
  -8  -4   0 187.747 10.5780   1
  -8  -4   0 181.336 9.44965  17
   8  -4   0 183.714 7.79719   8
  -8   4   0 190.987 7.17710   7
  -8   4   0 193.620 9.07510   8
   8   4   0 198.827 10.1753   3
  -8   4   0 186.636 9.89705  21
  -8   4   0 181.588 10.2310  20
  -8   4   0 192.152 8.50408  15
   8   4   0 188.186 8.02777  12
  -8   4   0 197.722 11.6294   5
  -8   4   0 192.055 9.92977   4
  -8   4   0 199.695 10.1559  19
   8   4   0 191.272 9.98648   4
   8   4   0 199.865 9.56595  10
  -8   4   0 208.268 9.31804   1
  -8   4   0 209.760 9.36592  17
  -8   4   0 197.122 9.48714  18
   8   4   0 183.396 6.95800  15
  -8   4   0 186.947 8.41890   6
   8   4   0 205.489 9.38546   8
   8   4   0 190.470 6.77075  13
   8   4   0 208.034 12.7135   6
   8   4   0 201.138 8.72406  11
  -8   4   0 212.167 8.94764  16
   8   4   0 162.386 7.91049  16
   8   4   0 181.462 8.96436   7
  -8   4   0 191.079 9.89053   2
   8   4   0 180.892 9.93981   1
  -8   4   0 213.544 10.3580   3
   8   4   0 210.989 11.6876   5
   8   4   0 198.220 9.34649   2
 -10  -4   0 388.386 13.9231  13
 -10  -4   0 436.609 18.9464   3
  10  -4   0 412.681 14.7058   7
 -10  -4   0 375.387 16.8563   2
  10  -4   0 402.272 17.1631  11
  10  -4   0 418.418 16.3172   4
 -10  -4   0 462.633 19.9792   1
 -10  -4   0 402.515 14.1997  15
 -10  -4   0 417.447 16.0923  16
 -10  -4   0 428.290 19.2016  21
 -10  -4   0 389.429 20.2970   5
  10  -4   0 431.407 19.6291   9
  10  -4   0 402.867 16.7818  13
  10  -4   0 403.445 18.1800   2
 -10  -4   0 408.168 18.9978   1
  10  -4   0 392.966 20.6613   5
  10  -4   0 405.433 17.1372   1
  10  -4   0 422.596 15.6006   8
 -10  -4   0 413.224 17.4933  17
 -10  -4   0 421.341 18.2544  18
 -10  -4   0 395.551 19.0658  19
  10  -4   0 405.336 17.0810  12
 -10  -4   0 384.365 18.9264  20
  10  -4   0 425.638 19.2928   3
  10  -4   0 389.840 17.5464  10
 -10  -4   0 448.898 19.0768   4
  10   4   0 444.405 18.5667   3
 -10   4   0 430.023 18.2838   2
 -10   4   0 442.994 16.1230  15
 -10   4   0 409.659 20.0125   5
 -10   4   0 401.677 16.1185  16
  10   4   0 398.425 16.8026   7
 -10   4   0 399.792 17.0176   1
  10   4   0 421.996 14.3242  13
  10   4   0 439.760 17.6498   2
  10   4   0 409.975 18.1621   4
 -10   4   0 412.316 18.8120  20
 -10   4   0 415.618 16.1687   6
  10   4   0 422.863 20.3602   5
  10   4   0 390.447 13.8131  15
  10   4   0 435.789 18.1279   9
 -10   4   0 404.804 18.3737  19
  10   4   0 404.136 17.4812   6
 -10   4   0 420.346 17.5791  18
 -10   4   0 423.093 18.2750   3
 -10   4   0 429.959 18.6746   4
  10   4   0 422.011 17.1509   8
  10   4   0 413.341 15.7279  12
 -10   4   0 421.770 17.0205  17
 -10   4   0 420.498 14.8246   7
 -10   4   0 433.715 18.2077  21
  10   4   0 411.498 17.6000  10
  10   4   0 399.693 16.4087  11
  12  -4   0 607.663 28.7001   5
  12  -4   0 587.600 23.7727   9
 -12  -4   0 549.571 19.9126  13
  12  -4   0 613.582 24.6253  10
 -12  -4   0 609.610 26.3383  20
 -12  -4   0 584.059 22.0048  16
  12  -4   0 618.124 21.9901   8
  12  -4   0 630.888 23.9325  12
 -12  -4   0 594.166 26.3303  19
 -12  -4   0 556.389 25.6892  21
 -12  -4   0 554.392 26.1795   2
  12  -4   0 581.391 23.4906   1
 -12  -4   0 581.896 24.6097  18
  12  -4   0 572.702 23.6309  11
 -12  -4   0 623.927 26.2783   1
 -12  -4   0 618.086 23.9995  17
 -12  -4   0 618.661 25.7028   4
 -12  -4   0 621.587 24.8466   1
  12  -4   0 611.773 25.2325   2
  12  -4   0 555.171 20.7905   7
 -12  -4   0 574.427 25.1966   3
  12  -4   0 602.327 22.8311   4
  12  -4   0 588.793 25.9920   3
 -12  -4   0 586.630 27.7081   5
  12  -4   0 610.762 23.3662  13
  12   4   0 574.248 23.1353   7
 -12   4   0 595.152 23.7506   1
 -12   4   0 552.653 25.3796   4
 -12   4   0 595.438 23.2773  17
 -12   4   0 607.153 25.2981  19
 -12   4   0 568.231 22.3519   6
  12   4   0 609.797 22.1782  12
 -12   4   0 611.716 26.5503   3
 -12   4   0 555.339 26.7747   5
  12   4   0 614.561 20.4948  13
 -12   4   0 608.461 22.6906  15
  12   4   0 586.922 24.3869  10
  12   4   0 589.614 24.7591   4
 -12   4   0 601.849 24.8614   2
 -12   4   0 603.256 24.8905  21
  12   4   0 588.195 23.4823   8
  12   4   0 549.670 19.1299  15
 -12   4   0 615.768 22.3649  16
  12   4   0 555.534 19.8492  13
  12   4   0 615.830 25.1723   3
  12   4   0 589.310 22.9394  11
  12   4   0 596.157 24.6387   9
  12   4   0 633.645 24.3101   6
  12   4   0 571.631 27.0080   5
 -12   4   0 595.978 24.0106  18
  12   4   0 597.083 24.1340   2
 -12   4   0 579.595 25.4840  20
 -14  -4   0 253.708 13.5939   2
  14  -4   0 250.636 13.4187  11
  14  -4   0 246.049 14.0276  10
  14  -4   0 260.043 15.7923   3
  14  -4   0 272.051 15.0516   2
  14  -4   0 262.416 13.3960  12
 -14  -4   0 274.405 16.1569   1
 -14  -4   0 271.865 14.6845  18
  14  -4   0 262.060 12.7549   4
 -14  -4   0 240.732 14.5767   3
  14  -4   0 266.371 18.2175   5
 -14  -4   0 270.941 15.4539   4
  14  -4   0 260.270 10.9777   7
 -14  -4   0 263.120 15.7970  21
 -14  -4   0 276.368 11.9098  16
  14  -4   0 260.436 11.7820   8
  14  -4   0 256.809 13.6620   9
 -14  -4   0 270.180 16.1304  20
 -14  -4   0 240.393 16.8921   5
  14  -4   0 292.018 11.8874  15
 -14  -4   0 271.847 15.8097  19
  14  -4   0 268.822 13.6584   1
  14  -4   0 254.132 12.9705  13
 -14  -4   0 269.058 14.6094   1
 -14  -4   0 272.769 13.7722  17
  14   4   0 266.003 14.4169   9
  14   4   0 252.209 12.7948  11
  14   4   0 247.256 13.5820   6
 -14   4   0 273.342 13.1928  17
 -14   4   0 279.048 13.5190   6
  14   4   0 246.129 14.6820   3
  14   4   0 259.160 14.0800   2
 -14   4   0 270.837 14.6733   2
  14   4   0 249.606 12.8903   7
 -14   4   0 247.872 14.5612  21
 -14   4   0 275.075 15.3801  19
 -14   4   0 271.104 12.1056  16
 -14   4   0 284.753 14.8071   3
 -14   4   0 275.920 11.7193  15
 -14   4   0 274.820 17.1804   5
  14   4   0 269.036 14.5295  10
 -14   4   0 279.656 15.7722  20
  14   4   0 275.092 17.3999   5
  14   4   0 281.014 14.7860   4
  14   4   0 256.706 9.95506  13
  14   4   0 265.071 12.1880  12
  14   4   0 262.418 13.2745   8
  14   4   0 258.524 10.4746  13
 -14   4   0 254.951 13.5605   1
 -14   4   0 255.476 13.8294  18
  16  -4   0 89.8100 7.84780  12
  16  -4   0 89.6136 9.62001   1
 -16  -4   0 87.8090 9.83421  20
 -16  -4   0 90.4817 6.23453  16
  16  -4   0 92.0078 7.47668   4
  16  -4   0 112.755 8.56422   9
  16  -4   0 108.425 7.94475  13
 -16  -4   0 88.6351 8.69984  18
 -16  -4   0 91.6212 10.4930   1
  16  -4   0 104.892 10.4355   3
  16  -4   0 103.128 6.22761   7
 -16  -4   0 94.4757 10.6037  19
  16  -4   0 100.891 12.8992  10
 -16  -4   0 106.847 9.63268   3
  16  -4   0 99.2904 9.23590   2
 -16  -4   0 103.905 8.61638  17
 -16  -4   0 106.546 9.58567   4
 -16  -4   0 108.416 12.2272  21
  16  -4   0 106.574 6.88891   8
 -16  -4   0 118.074 12.8254   5
  16  -4   0 88.6392 7.79622  11
  16  -4   0 91.8859 11.9077   5
 -16  -4   0 100.612 8.78990   2
  16  -4   0 109.677 6.45366  15
 -16  -4   0 103.149 9.22505   1
 -16   4   0 99.5520 9.04365   1
  16   4   0 106.902 9.13241   9
 -16   4   0 106.219 11.4927   4
  16   4   0 93.8664 8.24600   6
  16   4   0 98.2181 7.40872   7
 -16   4   0 102.796 7.80439   6
  16   4   0 104.416 5.52136  13
 -16   4   0 111.152 11.8955   5
  16   4   0 114.182 9.63803   4
 -16   4   0 115.759 9.89403  21
 -16   4   0 89.8790 7.52156  17
  16   4   0 96.8974 8.66816  10
 -16   4   0 110.628 8.54904  18
 -16   4   0 89.0647 6.51630  16
 -16   4   0 112.105 9.94695  20
 -16   4   0 91.7663 6.42748  15
  16   4   0 90.9721 9.28555   3
  16   4   0 103.739 7.31479  12
  16   4   0 103.433 5.85706  13
 -16   4   0 107.339 7.97706   1
 -16   4   0 111.462 9.50037   3
  16   4   0 109.631 8.08688  11
 -16   4   0 113.463 9.80323   2
 -16   4   0 96.2451 9.53235  19
  16   4   0 92.0984 7.68325   8
  16   4   0 104.488 9.40082   2
  16   4   0 99.7295 11.9128   5
 -18  -4   0 434.332 22.2233  18
  18  -4   0 383.394 20.4482   1
 -18  -4   0 458.241 17.8408  16
 -18  -4   0 458.907 24.4763   1
  18  -4   0 468.623 21.7969  11
  18  -4   0 463.945 22.7456  10
 -18  -4   0 453.037 24.9463  20
 -18  -4   0 475.291 22.7756   1
  18  -4   0 434.293 20.3059  13
 -18  -4   0 432.025 22.1236   6
 -18  -4   0 404.274 23.2304  19
 -18  -4   0 461.712 21.1082  17
  18  -4   0 440.960 17.9481   7
  18  -4   0 437.564 18.9007   8
  18  -4   0 446.563 24.0391   3
  18  -4   0 415.082 20.0344   4
 -18  -4   0 400.722 21.5206   2
  18  -4   0 437.671 20.9001  12
 -18  -4   0 456.617 24.3586  21
  18  -4   0 442.084 17.7111  15
  18  -4   0 423.875 21.3617   9
 -18  -4   0 449.767 23.0771   3
  18   4   0 480.278 21.1247   8
 -18   4   0 442.043 18.4648  16
 -18   4   0 456.373 19.9276   6
 -18   4   0 443.060 21.5314   1
  18   4   0 442.194 20.2024   7
  18   4   0 415.025 22.4406   3
 -18   4   0 444.640 21.3508  18
 -18   4   0 425.256 23.3250  20
 -18   4   0 407.499 21.7450   3
  18   4   0 436.648 19.5014  12
 -18   4   0 465.901 23.6901  19
 -18   4   0 479.605 20.6336  17
  18   4   0 451.592 22.7226  10
  18   4   0 477.950 27.4062   2
  18   4   0 440.720 21.2640   6
  18   4   0 433.842 16.9801  13
 -18   4   0 460.075 24.6204   4
 -18   4   0 448.463 20.1505   1
 -18   4   0 481.718 23.4960  21
  18   4   0 439.011 22.3683   9
 -20  -4   0 118.590 12.7710  20
  20  -4   0 141.128 11.1406  11
  20  -4   0 140.322 10.9009  12
  20  -4   0 121.717 8.11947   7
 -20  -4   0 120.710 10.2939  17
 -20  -4   0 117.278 12.8962   3
  20  -4   0 126.285 10.2227  13
  20  -4   0 138.801 13.0528   8
 -20  -4   0 132.231 12.5805  21
  20  -4   0 136.772 11.7139  10
  20  -4   0 141.218 8.03969  15
  20  -4   0 135.613 10.7453   4
 -20  -4   0 127.775 11.8177   6
  20  -4   0 135.328 14.8485   3
  20  -4   0 127.574 10.7759   9
 -20  -4   0 123.174 12.3245  19
 -20  -4   0 129.349 11.8179  18
  20   4   0 138.932 10.5184  11
 -20   4   0 144.399 12.5211  19
 -20   4   0 147.332 14.1973   4
 -20   4   0 129.294 10.2804   6
  20   4   0 125.138 10.2470   8
  20   4   0 141.518 13.3110   3
 -20   4   0 132.668 12.0870   3
  20   4   0 135.551 11.9256   9
  20   4   0 134.580 10.1114   7
 -20   4   0 136.545 12.7026  20
 -20   4   0 141.630 11.4181  18
  20   4   0 128.068 7.70626  13
 -20   4   0 135.469 8.67529  16
 -20   4   0 114.597 9.54115  17
 -20   4   0 140.425 10.6983   1
 -20   4   0 126.314 12.6122   1
  20   4   0 128.135 10.7813   6
 -20   4   0 104.814 10.8576  21
  20   4   0 118.285 11.5727  10
  20   4   0 118.578 9.65069  12
  22  -4   0 82.2894 9.52461  11
  22  -4   0 90.7751 10.2643  12
  22  -4   0 97.4463 8.65433   8
 -22  -4   0 107.280 11.9139   6
 -22  -4   0 96.1916 10.3475  17
 -22  -4   0 94.5912 13.3673  19
  22  -4   0 85.4916 10.6282  10
 -22  -4   0 89.5526 13.6663  21
 -22  -4   0 76.4673 12.8964  20
  22  -4   0 83.5851 7.87067   7
 -22  -4   0 99.2441 12.4642  18
  22  -4   0 92.3382 7.20745  15
  22  -4   0 85.0066 9.65677   9
 -22  -4   0 98.6201 12.9021   3
  22  -4   0 88.5258 9.71573  13
 -22   4   0 99.7089 10.0042  18
  22   4   0 97.3890 10.4881  11
  22   4   0 81.8689 10.9109   9
 -22   4   0 94.9240 9.92041   6
  22   4   0 103.444 13.4277   3
  22   4   0 99.4452 9.31760   7
 -22   4   0 96.7482 11.0530  21
 -22   4   0 97.7678 10.9367  19
  22   4   0 93.8067 9.68135   8
 -22   4   0 95.8337 11.2433   1
  22   4   0 92.4038 9.30050  12
 -22   4   0 115.744 8.47837  16
  22   4   0 95.3235 10.6845  10
 -22   4   0 83.3594 9.13767  17
 -22   4   0 116.565 13.9101   1
 -22   4   0 118.829 13.1405  20
  24  -4   0 127.064 12.8033   9
  24  -4   0 145.846 13.2502  13
 -24  -4   0 120.789 11.8938  17
  24  -4   0 112.902 11.6378  11
 -24  -4   0 120.291 22.1740  18
 -24  -4   0 112.876 15.9629  21
  24  -4   0 123.343 13.9601   7
  24  -4   0 150.325 11.1833   8
  24  -4   0 119.291 12.9323  10
 -24  -4   0 123.479 14.7060  20
  24  -4   0 127.033 12.5286  12
 -24  -4   0 134.439 14.2091   6
 -24  -4   0 119.503 14.1564  19
  24   4   0 110.586 11.9152   7
 -24   4   0 138.833 15.2603  19
  24   4   0 135.144 11.8494   8
  24   4   0 133.716 13.3724  10
 -24   4   0 135.375 10.1218  16
 -24   4   0 127.783 11.4899  17
  24   4   0 133.801 12.3565  12
 -24   4   0 132.837 14.0369  21
  24   4   0 116.360 12.7202  11
 -24   4   0 132.453 14.3535  20
  24   4   0 116.936 13.1042   9
 -24   4   0 140.259 13.1154  18
 -24   4   0 127.339 12.2052   6
  26  -4   0 123.528 14.0002   9
 -26  -4   0 123.378 15.2051   6
  26  -4   0 115.442 13.7289  12
 -26  -4   0 126.141 14.6779  18
  26  -4   0 139.962 13.7870  11
  26  -4   0 119.716 14.1702  13
 -26  -4   0 125.296 18.2694  20
  26  -4   0 154.836 15.2444  10
 -26  -4   0 148.526 16.3420  19
  26  -4   0 109.763 16.8974   8
 -26  -4   0 153.124 17.2284  21
 -26  -4   0 110.186 13.1460  17
  26   4   0 112.591 13.5310   9
 -26   4   0 111.568 13.0895  18
 -26   4   0 140.413 18.4429  21
  26   4   0 145.171 15.7970  10
 -26   4   0 132.164 11.8720  17
  26   4   0 144.873 12.8915   7
  26   4   0 117.860 12.4544   8
 -26   4   0 155.224 17.6653  20
  26   4   0 120.270 14.5965  12
 -26   4   0 133.940 14.5356  19
  26   4   0 149.853 14.6503  11
  28  -4   0 93.9283 17.6719   9
 -28  -4   0 60.8309 13.7586  19
 -28  -4   0 92.2560 17.2008  21
  28  -4   0 110.073 23.1186  13
 -28  -4   0 61.6960 14.2946  20
 -28  -4   0 114.123 17.1310   6
  28  -4   0 93.1219 15.7057  10
  28  -4   0 87.7375 11.8540   8
  28  -4   0 67.7108 12.9443  12
  28  -4   0 76.2155 13.2602  11
 -28  -4   0 69.4694 13.4137  18
  28   4   0 75.9239 11.6943   7
 -28   4   0 87.6881 16.4141  19
  28   4   0 100.961 13.2416   8
 -28   4   0 81.5404 15.3888  21
  28   4   0 76.6021 14.2148  11
 -28   4   0 97.4523 14.1042  18
  28   4   0 104.629 16.6162  10
  28   4   0 84.0598 14.3198   9
 -28   4   0 76.3358 14.5093  20
 -30  -4   0 63.7865 16.2468  18
 -30  -4   0 83.9671 20.3930   6
  30  -4   0 53.5925 14.7395  12
  30   4   0 74.5509 12.9818   7
  30   4   0 57.7230 14.7388  11
   1  -5   0 526.733 17.2925   8
  -1  -5   0 526.329 17.7937  12
  -1  -5   0 519.621 17.8315  11
   1  -5   0 532.370 17.5964   4
  -1  -5   0 531.803 17.6956  11
  -1  -5   0 532.151 20.1545   5
   1  -5   0 546.491 20.0232   3
   1  -5   0 519.628 18.5565   6
   1  -5   0 529.819 17.8737  10
  -1  -5   0 532.678 17.9967   8
  -1  -5   0 513.901 18.4435   4
   1  -5   0 501.057 18.0107  11
  -1  -5   0 529.870 17.9380  10
   1  -5   0 501.540 18.4749  13
   1  -5   0 560.779 19.1894   2
   1  -5   0 507.087 19.1407   1
   1  -5   0 536.444 18.0842  10
  -1  -5   0 549.684 18.2222  12
   1  -5   0 515.993 17.8709  11
  -1  -5   0 518.177 20.0098   3
   1  -5   0 524.875 18.6846  15
  -1  -5   0 525.229 18.4351  15
   1  -5   0 516.647 18.1684  12
  -1  -5   0 478.451 18.3381  15
  -1  -5   0 537.771 17.9783   9
   1  -5   0 464.852 18.2918  13
  -1  -5   0 503.276 18.0477  13
  -1  -5   0 544.526 18.1530   2
  -1  -5   0 528.131 18.2929   2
  -1  -5   0 516.516 18.0557  13
   1  -5   0 521.709 17.6045   7
   1  -5   0 536.371 17.5843   9
   1  -5   0 502.249 18.1902  12
  -1  -5   0 542.190 18.2588   7
  -1  -5   0 507.438 18.6478  16
   1  -5   0 522.320 20.1950   5
   1  -5   0 533.413 20.1000   3
  -1  -5   0 524.282 19.3905   1
   1   5   0 541.957 18.3737   2
  -1   5   0 531.731 17.5753   8
   1   5   0 509.332 19.7909   3
  -1   5   0 553.065 20.3439   5
  -1   5   0 531.055 17.5900   7
   1   5   0 540.354 18.1996   7
  -1   5   0 513.141 18.9722   1
  -1   5   0 537.085 18.7349   2
   1   5   0 524.681 17.9688  10
  -1   5   0 510.213 18.0113  11
   1   5   0 528.332 17.6602  11
   1   5   0 536.762 17.8981   8
   1   5   0 511.452 18.7373   6
   1   5   0 506.772 18.8214  16
  -1   5   0 435.304 18.2912  13
   1   5   0 527.427 19.2962  21
  -1   5   0 521.448 17.6030   4
   1   5   0 509.278 18.9976  17
  -1   5   0 544.442 18.5615   6
  -1   5   0 504.789 18.9483  17
  -1   5   0 528.479 19.3236  19
  -1   5   0 514.542 19.0882  21
   1   5   0 541.307 20.1853   5
  -1   5   0 497.511 18.2181  12
   1   5   0 529.812 19.1136  18
   1   5   0 514.164 19.4485  20
   1   5   0 526.048 19.4411  19
  -1   5   0 513.278 18.9507  16
  -1   5   0 517.721 18.9416  18
   1   5   0 526.944 18.5590   4
   1   5   0 536.477 18.0641   9
   1   5   0 536.122 19.4300   1
  -1   5   0 512.016 18.7746  15
  -1   5   0 526.832 19.4049  20
   3  -5   0 1853.98 60.2933  13
   3  -5   0 1830.11 61.5497   3
  -3  -5   0 1844.17 62.4975   5
  -3  -5   0 1902.52 58.9460  13
  -3  -5   0 1883.91 61.9661   5
   3  -5   0 1801.36 59.7019   6
   3  -5   0 1814.88 58.0343   7
   3  -5   0 1967.62 59.0235   9
   3  -5   0 1889.40 60.5641   1
  -3  -5   0 1685.74 59.2519  15
  -3  -5   0 1836.93 58.9302  11
   3  -5   0 1940.17 60.0470  10
  -3  -5   0 1805.46 60.7178  17
   3  -5   0 1770.44 59.4851  11
   3  -5   0 1975.50 57.9416   8
  -3  -5   0 1833.74 59.3879   2
   3  -5   0 1847.29 57.9682   4
  -3  -5   0 1801.03 59.3665  15
   3  -5   0 1786.48 57.8447   8
   3  -5   0 1794.78 61.5528   3
  -3  -5   0 1834.91 59.4430  10
  -3  -5   0 1886.29 61.7340   3
  -3  -5   0 1773.41 60.8806  18
   3  -5   0 1842.50 60.2862   2
  -3  -5   0 1833.61 60.0022  16
  -3  -5   0 1782.47 59.7796   9
   3  -5   0 1784.32 60.0609  15
  -3  -5   0 1759.62 60.4778   4
   3  -5   0 1818.12 59.8988  12
  -3  -5   0 1893.51 58.9122  12
   3  -5   0 2016.03 58.0974   4
   3  -5   0 1870.42 62.5072   5
  -3  -5   0 1814.26 61.0644   1
  -3  -5   0 1792.82 58.7429  13
   3   5   0 1810.15 62.0919   5
   3   5   0 1818.32 60.7061  18
  -3   5   0 1889.91 60.9163  21
   3   5   0 1809.08 59.8431   7
  -3   5   0 1637.07 59.4200  11
  -3   5   0 1772.48 60.2491  16
  -3   5   0 1838.71 58.9672   9
   3   5   0 1784.91 58.5948  12
   3   5   0 1819.01 60.3185   4
   3   5   0 1764.39 61.0533  20
  -3   5   0 1847.58 62.0650   5
   3   5   0 1821.49 59.6319   8
  -3   5   0 1805.15 60.4133  18
  -3   5   0 1720.94 60.6393  19
   3   5   0 1799.08 61.0848   1
  -3   5   0 1835.09 61.4314   3
  -3   5   0 1786.00 60.1395  15
  -3   5   0 1824.79 59.5818  10
   3   5   0 1885.75 59.4666   2
  -3   5   0 1770.73 60.8444  20
   3   5   0 1748.80 60.8485  21
  -3   5   0 1869.44 60.4849   2
   3   5   0 1895.94 59.0077  11
  -3   5   0 1854.64 57.9821   7
  -3   5   0 1791.18 60.4349  17
   3   5   0 1728.29 60.3035   6
   3   5   0 1833.50 61.3290   3
  -3   5   0 1844.89 60.1127   1
  -3   5   0 1863.16 59.5254   6
   3   5   0 1656.56 59.1729  15
   3   5   0 1858.39 59.8486   9
   3   5   0 1826.69 61.1171  19
   3   5   0 1885.54 59.6693  10
  -5  -5   0 323.550 13.8712  17
  -5  -5   0 354.835 11.8665  13
   5  -5   0 337.941 14.8704   3
   5  -5   0 344.133 11.3890   8
  -5  -5   0 344.379 14.4782   1
  -5  -5   0 346.028 11.9000  12
  -5  -5   0 351.457 14.3685   4
  -5  -5   0 340.908 14.8847   3
   5  -5   0 353.801 11.6321   4
  -5  -5   0 344.839 11.7373  13
  -5  -5   0 339.844 15.6878   5
   5  -5   0 351.526 16.0738   5
  -5  -5   0 331.941 12.2463  15
   5  -5   0 328.582 13.3637  12
  -5  -5   0 329.984 14.2214  18
  -5  -5   0 346.681 12.4831  15
   5  -5   0 327.445 13.2161  11
   5  -5   0 314.648 14.2245  10
  -5  -5   0 348.919 12.8578   2
   5  -5   0 342.059 12.9898   6
  -5  -5   0 339.846 14.9679  20
  -5  -5   0 330.299 14.8302  19
   5  -5   0 346.758 14.1475   2
  -5  -5   0 344.851 12.3394  11
  -5  -5   0 348.825 13.2964  16
   5  -5   0 342.515 13.7135   1
   5  -5   0 368.201 13.0256   9
   5  -5   0 335.969 13.5530  13
   5   5   0 326.068 14.3786   1
   5   5   0 321.114 14.2180  21
  -5   5   0 365.125 12.8325   6
  -5   5   0 325.300 14.1422  21
   5   5   0 341.095 13.3077  10
   5   5   0 365.844 13.4414   8
   5   5   0 330.409 13.9416   4
  -5   5   0 331.960 14.4033  20
  -5   5   0 342.775 11.5062   8
   5   5   0 342.471 13.5888   9
  -5   5   0 331.414 13.6037  18
   5   5   0 316.040 12.0993  15
   5   5   0 330.018 14.3380   3
  -5   5   0 319.922 13.8713   2
   5   5   0 329.460 15.3467   5
  -5   5   0 335.183 12.6294   9
  -5   5   0 325.288 11.7087   4
  -5   5   0 324.654 13.2560  15
  -5   5   0 339.880 15.4791   5
   5   5   0 304.870 13.5912   6
  -5   5   0 345.525 14.6968   3
   5   5   0 359.615 14.7984  20
  -5   5   0 319.028 13.5595  17
  -5   5   0 337.543 13.3938  16
   5   5   0 335.937 13.4034   7
   5   5   0 355.250 12.6286  11
  -5   5   0 329.618 14.1662  19
  -5   5   0 351.918 13.3395   1
   5   5   0 324.557 13.4542   2
   5   5   0 339.692 11.9074  12
  -7  -5   0 2.16636 1.72907   1
   7  -5   0 2.80668 1.53310   1
  -7  -5   0 6.36363 1.71958  16
  -7  -5   0 4.74932 1.19262  15
  -7  -5   0 5.68692 1.49630   2
  -7  -5   0 0.75663 1.81287   5
  -7  -5   0 4.39053 2.02335  21
   7  -5   0 7.78903 1.26808   8
  -7  -5   0 3.18735 1.64673   1
   7  -5   0 5.00151 2.44958   5
   7  -5   0 2.53920 2.23133   3
  -7  -5   0 4.78681 1.23372  12
  -7  -5   0 4.24335 2.23636  19
   7  -5   0 6.72371 1.74973   9
   7  -5   0 4.24118 1.66003  12
   7  -5   0 4.45425 1.75470  11
   7  -5   0 5.94710 1.99064   6
   7  -5   0 7.26396 1.22303   4
  -7  -5   0 2.14890 1.73560  17
  -7  -5   0 3.45050 1.19257  15
  -7  -5   0 6.61748 2.25697  18
   7  -5   0 2.82006 1.71184  10
  -7  -5   0 3.06804 1.86120   3
   7  -5   0 8.33506 2.32098   2
  -7  -5   0 3.36492 2.10677  20
  -7  -5   0 3.22726 1.92880   4
   7  -5   0 6.91103 1.99226  13
   7   5   0 11.7457 2.86120   9
   7   5   0 4.59527 1.72889   1
  -7   5   0 4.79920 1.90865  18
  -7   5   0 2.75012 1.59821  17
   7   5   0 4.54482 1.27234  12
   7   5   0 6.60254 1.92203  10
   7   5   0 4.32599 1.55115   2
   7   5   0 6.21121 1.26357  15
  -7   5   0 4.75571 2.22974  20
   7   5   0 3.44301 1.55147   3
  -7   5   0 3.49637 1.40378  15
   7   5   0 2.45763 1.75093  21
  -7   5   0 2.90415 1.21944   4
  -7   5   0 2.42910 1.31172   1
  -7   5   0 6.67976 2.19061   3
   7   5   0 6.68960 1.82385   7
   7   5   0 7.07652 1.62570  11
  -7   5   0 2.66660 2.20578   5
   7   5   0 2.30458 2.32885   8
  -7   5   0 2.64832 1.50424  16
  -7   5   0 6.52308 1.69687   6
   7   5   0 5.32153 1.71340   4
  -7   5   0 5.20665 1.20749   8
  -7   5   0 2.54301 1.77355  19
  -7   5   0 5.43880 1.74520   2
   7   5   0 4.13852 2.11393   5
   7   5   0 2.28409 1.37911   6
  -7   5   0 4.98378 2.10256  21
  -9  -5   0 19.1489 3.52299  18
  -9  -5   0 15.8081 3.70293   3
   9  -5   0 27.5871 4.67682   3
  -9  -5   0 14.3682 3.61538  20
  -9  -5   0 18.8735 4.07540  19
  -9  -5   0 17.5697 3.42311  17
   9  -5   0 20.2537 3.60149   2
  -9  -5   0 19.9791 5.74370   1
  -9  -5   0 15.3921 5.15475   5
  -9  -5   0 16.0646 2.74975   2
   9  -5   0 18.7035 3.11966  13
  -9  -5   0 26.8272 3.41735  16
   9  -5   0 19.9833 3.11966  12
   9  -5   0 16.1075 3.06764  11
  -9  -5   0 20.5180 3.75206   4
  -9  -5   0 16.2792 1.91367  15
   9  -5   0 22.6345 3.58877   1
   9  -5   0 21.3829 3.74799  10
  -9  -5   0 25.3463 4.72053  21
   9  -5   0 24.3112 2.14851   8
  -9  -5   0 19.0313 2.13901  12
  -9  -5   0 20.8341 2.69947  15
   9  -5   0 24.6428 2.99815   9
   9  -5   0 18.1563 1.53844   7
  -9  -5   0 19.6583 3.98387   1
   9  -5   0 22.1568 4.75010   5
   9  -5   0 16.1953 2.16711   4
  -9   5   0 22.1371 4.68658  16
  -9   5   0 14.6189 1.55044   7
  -9   5   0 19.3425 5.67800   5
  -9   5   0 18.6061 4.03484  20
   9   5   0 21.8656 3.65117   9
   9   5   0 19.5687 3.50728  10
   9   5   0 23.0815 3.91301   1
   9   5   0 19.0267 3.29716   7
  -9   5   0 22.3005 2.60605   4
  -9   5   0 23.4480 3.97104   3
  -9   5   0 17.0953 3.20759  18
   9   5   0 20.9483 3.33549   8
  -9   5   0 21.0992 3.84126  21
   9   5   0 16.5952 2.93727   2
   9   5   0 23.4951 3.22597  11
  -9   5   0 16.8199 2.84901   1
  -9   5   0 18.9191 2.65841   8
  -9   5   0 22.3479 3.11195   6
   9   5   0 18.1294 1.72553  15
  -9   5   0 13.1800 3.02111   2
   9   5   0 20.4042 3.77601   3
  -9   5   0 22.1931 3.97957  19
   9   5   0 16.4796 3.28425   6
  -9   5   0 22.9661 3.59817  17
   9   5   0 8.63309 3.39828   5
   9   5   0 25.7761 2.55563  12
 -11  -5   0 586.806 25.3165  21
  11  -5   0 609.349 23.1735  12
 -11  -5   0 522.128 19.0154  15
  11  -5   0 578.447 21.6914  15
 -11  -5   0 543.451 22.5169   2
 -11  -5   0 596.558 24.9394   4
 -11  -5   0 554.616 25.2677  19
 -11  -5   0 576.390 23.3055  17
 -11  -5   0 555.226 23.9565  18
  11  -5   0 596.828 23.7082  10
  11  -5   0 584.917 22.8038   9
 -11  -5   0 567.523 21.6617  16
  11  -5   0 560.415 27.2996   5
  11  -5   0 556.757 22.9151  11
  11  -5   0 577.543 25.3477   3
  11  -5   0 551.943 21.3469   4
  11  -5   0 578.420 24.2200   2
  11  -5   0 585.578 20.7536   8
 -11  -5   0 545.375 25.2002  20
 -11  -5   0 570.446 19.4499  15
  11  -5   0 586.748 22.6511  13
  11  -5   0 553.560 22.5906   1
 -11  -5   0 574.977 24.8786   3
  11  -5   0 577.973 19.7354   7
 -11  -5   0 594.594 25.4008   1
 -11  -5   0 587.112 27.1469   5
 -11  -5   0 550.794 23.8327   1
 -11   5   0 582.525 24.2213  21
 -11   5   0 591.481 26.6292   5
 -11   5   0 581.052 22.6687  17
  11   5   0 598.914 23.7220   6
 -11   5   0 601.476 21.8146  15
  11   5   0 551.323 23.9343   3
 -11   5   0 557.611 22.5023   1
  11   5   0 574.825 23.7328   9
 -11   5   0 588.332 24.0259   2
  11   5   0 555.994 22.9280   2
  11   5   0 555.385 26.3014   5
 -11   5   0 623.875 23.0260   4
  11   5   0 566.320 23.3405  10
 -11   5   0 550.158 21.7446  16
  11   5   0 577.758 24.0290   4
 -11   5   0 574.115 21.5880   6
  11   5   0 564.870 22.5488   7
  11   5   0 599.096 22.9700   8
 -11   5   0 596.735 19.8387   7
  11   5   0 584.486 21.1187  12
  11   5   0 567.947 22.0403  11
 -11   5   0 563.395 24.5813  20
 -11   5   0 576.192 23.1887  18
 -11   5   0 583.544 24.3996  19
 -13  -5   0 884.168 35.1268  18
 -13  -5   0 890.776 35.1579   1
  13  -5   0 831.923 38.9983   5
  13  -5   0 899.051 33.8285   9
  13  -5   0 897.047 34.7487  10
 -13  -5   0 922.388 36.0751   3
 -13  -5   0 925.049 38.9745   5
 -13  -5   0 920.398 37.0073   1
 -13  -5   0 870.415 36.5210  21
 -13  -5   0 898.535 33.8313   2
  13  -5   0 842.841 33.0303   8
 -13  -5   0 862.221 31.9241  16
  13  -5   0 910.259 34.1767  11
  13  -5   0 845.242 33.5934  12
  13  -5   0 878.885 33.5097   1
 -13  -5   0 887.926 35.9161   4
  13  -5   0 891.339 30.3239   7
  13  -5   0 890.094 33.5401  13
  13  -5   0 958.837 35.9867   2
 -13  -5   0 853.029 36.5412  19
 -13  -5   0 900.133 34.2342  17
  13  -5   0 901.020 32.0081  15
  13  -5   0 869.442 32.2701   4
 -13  -5   0 910.268 37.0251  20
  13  -5   0 884.640 36.6873   3
  13   5   0 882.245 34.5563  10
  13   5   0 947.039 32.0768  12
 -13   5   0 886.556 35.3621  21
  13   5   0 883.371 33.6472   8
 -13   5   0 884.675 35.0218   3
  13   5   0 847.734 37.7252   5
 -13   5   0 913.647 32.3297   6
  13   5   0 866.303 34.1921   6
 -13   5   0 876.733 33.3389   1
  13   5   0 887.146 33.0270  11
 -13   5   0 853.811 34.8979   2
 -13   5   0 891.997 33.3556  17
  13   5   0 919.032 35.1446   9
  13   5   0 891.626 35.1519   4
 -13   5   0 909.344 32.0775  15
  13   5   0 901.493 30.0988  13
 -13   5   0 910.444 32.4320  16
 -13   5   0 887.554 35.4706  19
 -13   5   0 910.022 34.1960  18
 -13   5   0 852.635 37.8119   5
  13   5   0 887.702 35.1866   3
  13   5   0 872.658 34.1793   2
  13   5   0 864.381 33.2810   7
 -13   5   0 911.092 36.3151  20
 -13   5   0 978.349 34.8540   4
  15  -5   0 190.509 24.1232   5
 -15  -5   0 191.515 15.5954  20
  15  -5   0 262.536 15.9935   3
  15  -5   0 235.254 10.9058   8
  15  -5   0 232.169 9.98033   7
  15  -5   0 242.300 11.1191  15
  15  -5   0 207.811 12.3341  12
 -15  -5   0 252.653 14.3867  18
  15  -5   0 238.039 13.6121  11
 -15  -5   0 245.023 13.4183   2
 -15  -5   0 222.047 16.1484   4
 -15  -5   0 268.894 16.6189   1
 -15  -5   0 232.658 13.8821   1
 -15  -5   0 248.568 13.2909  17
 -15  -5   0 209.721 10.8543  16
 -15  -5   0 227.432 14.5971   3
  15  -5   0 252.423 14.0674  10
  15  -5   0 223.847 12.8314   9
  15  -5   0 240.003 12.8707   1
  15  -5   0 250.882 14.5440   4
  15  -5   0 231.384 12.5505  13
 -15  -5   0 224.036 15.2125  21
 -15  -5   0 237.249 15.2818  19
 -15   5   0 234.379 12.8865   1
 -15   5   0 239.087 14.3833  21
 -15   5   0 232.261 13.9215   2
 -15   5   0 234.659 13.6237   4
  15   5   0 227.176 9.08401  13
  15   5   0 238.783 13.8728   9
  15   5   0 237.120 13.7647  10
 -15   5   0 220.339 11.0536  15
  15   5   0 212.295 12.9915   6
  15   5   0 232.272 12.7679   8
  15   5   0 226.856 12.3493  11
 -15   5   0 222.338 12.2480  17
 -15   5   0 231.657 11.7229   6
  15   5   0 219.191 12.2815   7
  15   5   0 208.207 8.26125  13
 -15   5   0 228.997 11.3509  16
 -15   5   0 249.956 13.3548  18
  15   5   0 226.727 17.1911   5
  15   5   0 238.270 13.6957   2
  15   5   0 250.429 19.0094   4
 -15   5   0 242.358 13.9180   3
  15   5   0 240.819 14.5433   3
 -15   5   0 221.611 14.7008  20
 -15   5   0 227.507 14.5220  19
  15   5   0 220.809 11.1962  12
 -15   5   0 249.178 18.0746   5
 -17  -5   0 7.27834 4.41487  18
 -17  -5   0 18.3061 5.49206   1
 -17  -5   0 16.5599 6.40103  19
 -17  -5   0 15.2939 7.76896   5
  17  -5   0 5.63469 5.49749   3
  17  -5   0 7.04780 2.81222   8
  17  -5   0 4.92030 3.61445  10
  17  -5   0 10.6128 4.34380   1
  17  -5   0 8.70764 6.17293   2
 -17  -5   0 10.8793 4.26751  17
 -17  -5   0 12.9020 6.05584  21
 -17  -5   0 14.9623 3.56955  16
 -17  -5   0 9.11848 4.61600   2
 -17  -5   0 17.1175 5.49868   3
  17  -5   0 16.3671 4.35822  13
  17  -5   0 14.3027 3.29743  15
  17  -5   0 11.5278 3.93951  12
  17  -5   0 15.4636 4.64448   9
  17  -5   0 14.2535 3.65237   4
 -17  -5   0 12.0071 5.47612  20
  17  -5   0 3.85382 3.36459  11
 -17  -5   0 11.3355 6.27144   1
 -17   5   0 11.3378 3.92434   6
 -17   5   0 8.72485 5.62608   1
 -17   5   0 11.6442 5.01863  20
 -17   5   0 11.2709 3.79456   1
 -17   5   0 6.77760 3.08606  17
 -17   5   0 18.4947 3.68962  16
  17   5   0 18.3316 4.25734  12
  17   5   0 12.4019 2.04331  13
  17   5   0 11.3703 4.57240   3
  17   5   0 12.0331 4.31261   9
  17   5   0 8.75550 4.73758   4
 -17   5   0 6.61145 3.89509  18
 -17   5   0 7.65733 4.44110  19
  17   5   0 14.2347 2.26343  13
  17   5   0 9.17187 4.56656   2
 -17   5   0 17.0454 6.81611   5
  17   5   0 18.2142 4.48515   7
 -17   5   0 11.4844 4.65239  21
 -17   5   0 15.7183 4.57961   4
 -17   5   0 17.2414 5.22028   3
  17   5   0 12.8240 4.22672  11
  17   5   0 10.6380 4.28472  10
  17   5   0 18.6055 5.47063   6
  17   5   0 11.1171 4.10718   8
 -19  -5   0 524.666 25.3479  18
  19  -5   0 466.883 22.3440   4
 -19  -5   0 494.611 27.1516  21
  19  -5   0 489.724 27.1575   3
  19  -5   0 523.779 25.7157  10
  19  -5   0 530.670 24.6062  11
 -19  -5   0 444.043 24.0501   2
 -19  -5   0 495.278 27.7398  20
  19  -5   0 510.349 24.0535  12
  19  -5   0 512.212 21.2682   8
 -19  -5   0 530.364 24.0301  17
 -19  -5   0 506.236 26.0060   3
 -19  -5   0 589.195 39.8746   1
 -19  -5   0 474.127 26.6736  19
  19  -5   0 522.813 20.2128   7
  19  -5   0 498.024 20.4211  15
 -19  -5   0 511.688 23.6754  16
 -19  -5   0 514.605 25.2797   6
  19  -5   0 534.511 24.6625   9
  19  -5   0 547.358 23.7849  13
  19   5   0 512.022 25.7990   3
  19   5   0 511.706 23.6170   8
 -19   5   0 506.293 23.0840  17
 -19   5   0 525.805 22.3254   6
  19   5   0 523.870 25.6091  10
 -19   5   0 537.207 26.2702  21
  19   5   0 494.581 25.3243   2
 -19   5   0 519.693 21.2429  16
 -19   5   0 496.461 25.9590  19
 -19   5   0 503.163 25.2027   3
 -19   5   0 504.691 23.9211  18
  19   5   0 521.921 22.2010  12
  19   5   0 499.105 23.4773  11
 -19   5   0 504.616 22.3462   1
  19   5   0 495.911 25.2388   9
  19   5   0 521.056 24.3794   6
 -19   5   0 492.786 26.5531  20
 -19   5   0 550.878 24.5983   4
  19   5   0 524.220 23.3865   7
 -19   5   0 543.349 24.1995   1
  21  -5   0 213.274 14.5864  11
  21  -5   0 201.467 14.3341   9
  21  -5   0 199.659 13.4748  13
  21  -5   0 219.431 15.5808  10
  21  -5   0 201.096 10.9393  15
 -21  -5   0 212.698 17.5269  20
 -21  -5   0 213.886 16.9956  19
  21  -5   0 201.409 14.2389  12
 -21  -5   0 190.105 14.9871   6
 -21  -5   0 199.320 17.2018   3
 -21  -5   0 215.843 11.5253  16
 -21  -5   0 214.610 14.4829  17
 -21  -5   0 235.954 15.5744  18
  21  -5   0 192.617 11.5626   8
 -21  -5   0 201.640 16.7050  21
  21  -5   0 198.724 10.9050   7
  21  -5   0 187.700 13.1879   4
 -21   5   0 232.828 16.6569  19
 -21   5   0 205.869 14.9484   1
 -21   5   0 193.617 13.6640  18
  21   5   0 221.315 13.9509   8
  21   5   0 215.517 15.6564   9
  21   5   0 197.750 13.0583   7
 -21   5   0 188.007 15.8197  20
 -21   5   0 213.519 11.8250  16
 -21   5   0 224.287 13.8032   1
 -21   5   0 182.024 15.5951  21
 -21   5   0 185.255 12.5732  17
 -21   5   0 199.606 12.5979   6
  21   5   0 190.942 16.0631   3
  21   5   0 215.065 14.7429   6
  21   5   0 209.111 15.2618  10
 -21   5   0 201.946 14.8980   4
  21   5   0 197.006 12.7196  12
  21   5   0 201.902 13.9082  11
 -23  -5   0 49.9687 9.52817  18
  23  -5   0 57.6423 7.19723   7
 -23  -5   0 53.0387 12.1465  20
 -23  -5   0 47.5171 10.6597  19
 -23  -5   0 36.1065 8.93874   6
  23  -5   0 57.0867 9.29305   9
 -23  -5   0 41.0625 11.1310  21
  23  -5   0 55.4615 9.43802  11
  23  -5   0 46.7936 8.49165  13
  23  -5   0 60.6226 7.00697  15
  23  -5   0 46.2294 13.1900  12
  23  -5   0 68.7128 8.21072   8
 -23  -5   0 62.1872 9.98551  17
  23  -5   0 58.0141 9.84536  10
  23   5   0 71.7541 10.3105  11
 -23   5   0 47.1715 7.94385  17
  23   5   0 59.6281 9.02230  12
 -23   5   0 45.1686 9.90077  20
 -23   5   0 65.6292 11.3957  19
  23   5   0 56.3398 9.79383   7
  23   5   0 50.6939 9.38588  10
  23   5   0 55.5875 8.63229   8
 -23   5   0 64.0489 9.09889   6
 -23   5   0 49.6939 10.5667  21
 -23   5   0 50.5639 9.43244  18
  23   5   0 52.7889 9.72363   9
 -23   5   0 53.1422 10.4793  16
  25  -5   0 44.6647 9.90864  13
 -25  -5   0 28.8960 9.58176  19
  25  -5   0 46.3118 9.48449  11
 -25  -5   0 43.2091 13.1098  21
 -25  -5   0 37.4826 10.7093   6
 -25  -5   0 37.6361 9.71251  18
  25  -5   0 36.3669 9.44643  10
 -25  -5   0 26.1786 11.5605  20
  25  -5   0 27.6058 7.07073   8
 -25  -5   0 34.8537 8.90734  17
  25  -5   0 36.6419 8.84515  12
  25  -5   0 36.0345 9.09572   9
 -25   5   0 33.4275 8.69374  18
  25   5   0 40.3928 8.28803   7
 -25   5   0 21.9259 8.60195  19
 -25   5   0 27.5822 10.0594  21
 -25   5   0 34.7964 9.94270  20
  25   5   0 40.6003 9.66947  12
  25   5   0 34.9238 8.89165   9
 -25   5   0 38.7316 8.36722  17
  25   5   0 37.9288 9.48001  10
  25   5   0 38.1294 8.51795   8
  25   5   0 32.8265 8.58261  11
 -27  -5   0 194.684 19.8753   6
  27  -5   0 195.638 17.5679  12
 -27  -5   0 183.057 17.7293  18
  27  -5   0 211.928 17.8548   9
  27  -5   0 184.320 14.3759   8
  27  -5   0 209.394 17.2486  13
 -27  -5   0 177.182 19.7375  21
 -27  -5   0 198.422 20.6469  19
 -27   5   0 260.538 30.0204  19
  27   5   0 167.665 15.2864   7
 -27   5   0 168.934 14.5191  17
  27   5   0 213.772 18.9004  10
 -27   5   0 206.968 18.5332  21
 -27   5   0 170.520 16.5021  18
  27   5   0 215.801 17.5366  11
  27   5   0 212.264 15.9463   8
  29  -5   0 64.9980 13.4722  12
 -29  -5   0 54.0766 13.8147  18
 -29  -5   0 53.3797 15.9005  21
  29  -5   0 78.4816 13.9968   9
 -29  -5   0 53.0278 16.4040   6
  29   5   0 56.6964 14.2997  11
 -29   5   0 61.1222 14.2088  21
 -29   5   0 50.5768 12.2839  18
  29   5   0 34.8424 10.6451   7
   0  -6   0 153.723 8.56764   5
   0  -6   0 160.384 7.89419   1
   0  -6   0 155.436 6.59782   7
   0  -6   0 150.935 7.11936  15
   0  -6   0 160.507 6.43092  11
   0  -6   0 160.668 6.67151  12
   0  -6   0 165.035 6.86536  12
   0  -6   0 156.070 7.00212  13
   0  -6   0 162.473 6.35087   9
   0  -6   0 157.078 8.38167   3
   0  -6   0 148.958 7.60745   8
   0  -6   0 152.392 7.42890  16
   0  -6   0 161.424 6.52958  10
   0  -6   0 167.837 6.73641  11
   0  -6   0 166.803 6.69174  10
   0  -6   0 178.455 8.93980   3
   0   6   0 156.979 7.60750  18
   0   6   0 150.985 7.81048  19
   0   6   0 151.666 7.71538   1
   0   6   0 158.999 7.15876   2
   0   6   0 157.122 7.59085  16
   0   6   0 162.601 8.45462   3
   0   6   0 153.179 7.61194  17
   0   6   0 151.719 7.74652  21
   0   6   0 164.374 6.58224  10
   0   6   0 159.464 6.62850   4
   0   6   0 169.697 8.79011   5
   0   6   0 154.502 6.22847   8
   0   6   0 153.024 7.94308  20
   0   6   0 151.127 6.49669   7
   0   6   0 169.114 7.44760   6
   0   6   0 159.309 6.51682   9
  -2  -6   0 1077.51 37.9447  15
  -2  -6   0 1112.83 38.5108   4
  -2  -6   0 1110.56 37.7566   9
   2  -6   0 1188.75 40.4982   3
   2  -6   0 1209.33 37.9624  10
  -2  -6   0 1155.95 37.5817  13
   2  -6   0 1109.86 37.5829  11
   2  -6   0 1130.19 38.4597  13
   2  -6   0 1098.13 36.8170   7
  -2  -6   0 1148.85 41.0517   5
  -2  -6   0 1106.69 38.5163  16
   2  -6   0 1195.14 38.4454   2
  -2  -6   0 1145.51 37.8487   2
  -2  -6   0 1133.04 39.5281   1
   2  -6   0 1101.61 38.4572  15
  -2  -6   0 1036.23 37.6436   8
   2  -6   0 1135.20 38.0974  12
  -2  -6   0 1170.88 37.3597  11
  -2  -6   0 1142.14 37.1826  12
  -2  -6   0 1167.48 40.3159   3
   2  -6   0 1138.16 39.1700   1
  -2  -6   0 1206.66 37.7806   2
   2  -6   0 1153.30 37.0223   9
   2  -6   0 1194.80 36.9128   4
   2  -6   0 1129.24 36.4201   8
   2  -6   0 1136.12 40.8641   5
   2  -6   0 1195.55 39.8841   6
  -2  -6   0 1142.42 40.3675   5
  -2  -6   0 1192.19 39.6564  10
   2  -6   0 1145.44 37.0744   9
   2  -6   0 1133.84 40.1848   3
   2  -6   0 1175.48 36.7128   4
  -2  -6   0 1104.82 37.5364  13
  -2  -6   0 1081.02 39.1250  17
   2  -6   0 1153.49 37.5505  10
  -2  -6   0 1165.79 37.4957  12
  -2   6   0 1178.18 40.6398   5
  -2   6   0 1149.45 36.7733   7
   2   6   0 1137.66 37.6801   8
  -2   6   0 1130.26 39.1250  21
  -2   6   0 1167.49 38.7684   2
  -2   6   0 1106.69 39.3028  20
   2   6   0 1138.65 37.6866  10
  -2   6   0 1120.92 38.7235   1
   2   6   0 1127.23 39.3601  21
  -2   6   0 1104.56 38.8553  18
  -2   6   0 1043.96 38.4949  15
  -2   6   0 1089.14 38.8311  17
  -2   6   0 1097.79 38.8296  16
   2   6   0 1120.65 38.2707   4
   2   6   0 1120.79 39.0646  17
   2   6   0 1165.92 39.6871  19
   2   6   0 1121.64 39.0530  18
  -2   6   0 1146.80 38.1738   6
   2   6   0 1076.66 39.3361   1
   2   6   0 1098.96 39.5653  20
  -2   6   0 1110.75 39.2079  19
  -2   6   0 1030.50 37.6598  11
   2   6   0 1087.10 40.3249   5
  -2   6   0 1135.01 37.7497  10
   2   6   0 1141.23 37.1167  11
   2   6   0 1126.58 39.9521   3
   2   6   0 1161.57 38.1031   7
   2   6   0 1158.15 37.9219   9
   2   6   0 1093.30 38.6806   6
  -2   6   0 1128.38 36.5605   8
  -4  -6   0 1418.13 48.3691  16
   4  -6   0 1522.45 49.0790   2
   4  -6   0 1452.75 48.3035  12
  -4  -6   0 1466.03 51.4132   5
  -4  -6   0 1451.91 50.3516   3
   4  -6   0 1463.81 50.4307   3
   4  -6   0 1465.72 50.2318   3
  -4  -6   0 1432.37 47.6955  10
  -4  -6   0 1461.18 50.5826   5
  -4  -6   0 1471.68 46.8768  12
  -4  -6   0 1428.98 47.8810  11
   4  -6   0 1486.17 51.6380   5
  -4  -6   0 1448.53 47.8258   2
   4  -6   0 1417.36 47.9085  11
   4  -6   0 1485.50 48.6131  15
  -4  -6   0 1420.93 49.5745  18
  -4  -6   0 1447.69 49.7315   1
   4  -6   0 1390.52 47.9078   6
  -4  -6   0 1416.95 46.6555  13
  -4  -6   0 1395.88 49.1301  17
  -4  -6   0 1403.45 47.5429  15
   4  -6   0 1370.28 48.4095  13
   4  -6   0 1429.14 48.7649   1
  -4  -6   0 1452.91 49.1418   4
  -4  -6   0 1539.70 47.4796  13
  -4  -6   0 1410.39 50.1586  19
   4   6   0 1427.51 46.5351  12
  -4   6   0 1496.97 47.7264   6
  -4   6   0 1420.93 48.8837  18
   4   6   0 1454.69 47.6315   2
   4   6   0 1391.96 49.7233   3
  -4   6   0 1490.89 48.4297   1
  -4   6   0 1461.94 50.8628   5
   4   6   0 1492.22 48.0330  10
   4   6   0 1423.12 47.9096   8
  -4   6   0 1380.83 48.5785  16
   4   6   0 1442.20 50.9803   5
  -4   6   0 1397.73 48.8184   2
  -4   6   0 1389.42 48.4230  15
   4   6   0 1467.47 49.9559  20
  -4   6   0 1432.25 47.1085   9
   4   6   0 1436.94 49.7925  19
   4   6   0 1452.33 48.3115   7
  -4   6   0 1430.65 49.3473  19
  -4   6   0 1476.67 49.3618  21
   4   6   0 1435.22 49.6029  21
   4   6   0 1476.28 47.1111  11
   4   6   0 1463.93 48.2547   9
   4   6   0 1427.38 48.9047   6
   4   6   0 1427.26 48.7612   4
   4   6   0 1385.70 49.6297   1
  -4   6   0 1453.54 49.5686  20
  -4   6   0 1284.76 47.6247  10
  -4   6   0 1437.54 49.9890   3
  -4   6   0 1350.54 48.6836  17
  -6  -6   0 582.290 25.9767  18
  -6  -6   0 612.772 21.2780  11
  -6  -6   0 597.582 24.7122  20
   6  -6   0 570.828 22.5657  12
  -6  -6   0 626.140 22.6835  16
  -6  -6   0 613.180 23.9192   4
   6  -6   0 616.753 25.9315   5
   6  -6   0 614.538 22.5923  11
   6  -6   0 608.532 24.6796   3
  -6  -6   0 635.618 25.9743   5
  -6  -6   0 607.899 24.7168  19
   6  -6   0 635.487 20.2320   8
  -6  -6   0 614.072 20.6702  13
  -6  -6   0 615.550 24.0982   1
  -6  -6   0 619.505 21.9132   2
  -6  -6   0 592.728 24.5575   3
  -6  -6   0 601.985 23.4600  17
  -6  -6   0 629.186 20.5682  13
   6  -6   0 651.637 23.8673   2
   6  -6   0 551.533 21.9103   6
   6  -6   0 622.210 20.3570   4
   6  -6   0 646.825 23.4537  10
   6  -6   0 618.633 21.7638   9
   6  -6   0 615.480 23.0622   1
  -6  -6   0 633.203 20.7641  12
   6  -6   0 613.808 22.9801  13
  -6  -6   0 601.802 21.5047  15
  -6  -6   0 535.226 21.0503  15
   6   6   0 612.949 24.2928  20
  -6   6   0 581.459 25.1253   5
  -6   6   0 649.739 22.6476   1
   6   6   0 621.439 22.6121   8
   6   6   0 630.920 22.3377   2
  -6   6   0 606.888 22.8060  16
  -6   6   0 625.104 23.5770   2
  -6   6   0 621.885 21.8492   6
   6   6   0 614.877 21.6391  11
   6   6   0 640.647 25.7277   5
   6   6   0 636.078 23.6554   4
   6   6   0 645.224 24.2030   3
  -6   6   0 634.906 23.8648  21
   6   6   0 614.802 22.7646   7
   6   6   0 611.144 22.9303   9
   6   6   0 614.485 20.7366  12
   6   6   0 642.908 22.7850  10
  -6   6   0 566.169 22.8708  18
  -6   6   0 623.185 23.9653  19
   6   6   0 603.935 23.3384   6
   6   6   0 609.156 24.2091   1
  -6   6   0 638.901 25.5579  17
   6   6   0 581.717 23.8138  21
  -6   6   0 601.757 20.5116   4
  -6   6   0 620.928 24.1797  20
  -6   6   0 590.407 21.7040   9
  -6   6   0 631.287 24.4082   3
  -6   6   0 608.457 20.2344   8
   8  -6   0 363.847 12.6739   8
  -8  -6   0 359.303 16.2661  18
  -8  -6   0 323.260 22.2446   5
  -8  -6   0 372.499 22.4697   1
  -8  -6   0 349.641 16.8531   3
  -8  -6   0 370.488 17.4762  20
  -8  -6   0 359.481 20.9442   4
  -8  -6   0 377.929 16.5669   1
  -8  -6   0 351.028 13.4549  15
  -8  -6   0 371.676 17.2921  19
   8  -6   0 356.840 15.3209   1
   8  -6   0 329.856 14.7639  11
   8  -6   0 339.335 16.7878   3
  -8  -6   0 373.883 14.5469   2
  -8  -6   0 363.689 16.9821  21
   8  -6   0 360.701 14.4160   9
   8  -6   0 361.444 13.0920   4
  -8  -6   0 341.826 14.5870  16
  -8  -6   0 332.240 12.6640  12
  -8  -6   0 339.245 12.9292  15
   8  -6   0 340.138 18.0605   5
   8  -6   0 369.280 14.7722  15
   8  -6   0 381.913 17.5032  10
   8  -6   0 384.857 16.3755   2
   8  -6   0 361.514 15.1998  12
   8  -6   0 366.707 15.3746  13
  -8  -6   0 358.419 20.3986  17
  -8   6   0 364.390 15.5213  18
   8   6   0 359.173 17.8640   5
  -8   6   0 348.232 15.9998  21
  -8   6   0 375.040 15.4066  17
  -8   6   0 377.755 16.7557   3
  -8   6   0 374.560 14.7702   1
   8   6   0 364.273 13.1558  12
  -8   6   0 349.570 19.3151   5
   8   6   0 369.643 15.2022   7
  -8   6   0 357.714 16.5139  20
   8   6   0 353.579 15.1848  10
  -8   6   0 347.193 13.8860   6
  -8   6   0 341.056 14.6751  16
  -8   6   0 326.065 15.9384  19
   8   6   0 388.031 15.2775   8
   8   6   0 353.119 14.8201   2
   8   6   0 374.373 14.2740  11
  -8   6   0 368.686 16.0364   2
   8   6   0 341.770 20.7075   1
   8   6   0 354.752 15.4610   9
  -8   6   0 336.201 14.5487  15
   8   6   0 350.683 16.2022   3
   8   6   0 365.799 16.4642  21
   8   6   0 345.439 15.5374   6
  -8   6   0 355.415 14.2487   4
   8   6   0 362.392 16.0722   4
 -10  -6   0 233.200 11.9243  17
  10  -6   0 220.897 11.3314   1
 -10  -6   0 212.365 12.9242  20
  10  -6   0 211.822 14.1632   5
  10  -6   0 232.387 10.6986  15
 -10  -6   0 228.570 13.4610  19
 -10  -6   0 217.796 12.1663   1
  10  -6   0 227.080 9.56534   4
 -10  -6   0 239.205 13.2895  21
  10  -6   0 240.060 11.4645  11
 -10  -6   0 197.824 8.40431  15
  10  -6   0 195.915 12.6129   3
  10  -6   0 231.768 10.9204   9
 -10  -6   0 209.957 12.3694   4
  10  -6   0 232.231 12.4483   2
 -10  -6   0 224.418 9.10340  15
 -10  -6   0 254.985 14.8491   5
  10  -6   0 215.578 8.92720   8
 -10  -6   0 216.356 12.7272   3
 -10  -6   0 207.758 8.83134  12
 -10  -6   0 220.777 10.7676   2
 -10  -6   0 210.844 12.0702  18
 -10  -6   0 239.656 10.8714  16
  10  -6   0 231.140 11.3194  13
  10  -6   0 213.389 11.3321  10
 -10  -6   0 227.372 13.3442   1
  10  -6   0 237.478 11.4672  12
  10   6   0 220.237 12.5505   1
 -10   6   0 236.055 10.8616   1
  10   6   0 245.444 14.4967   5
  10   6   0 214.559 11.0868   2
  10   6   0 240.626 12.0135   9
 -10   6   0 227.574 10.6423  15
 -10   6   0 225.939 10.6573  16
  10   6   0 236.479 11.2935   8
 -10   6   0 240.568 11.8211  18
  10   6   0 223.072 12.3006   3
  10   6   0 216.271 11.3802  10
 -10   6   0 222.285 12.6882  20
  10   6   0 232.927 11.1806   7
 -10   6   0 216.364 12.0268   2
 -10   6   0 208.370 9.11883   8
  10   6   0 234.330 10.5262  11
 -10   6   0 254.087 12.8194  19
  10   6   0 226.570 12.1269   4
 -10   6   0 227.829 9.86609   4
 -10   6   0 213.700 13.7650   5
 -10   6   0 230.253 12.3571   3
 -10   6   0 232.289 10.0896   6
 -10   6   0 222.272 11.2112  17
  10   6   0 200.125 11.3974   6
 -10   6   0 225.171 7.79767   7
  10   6   0 227.225 9.46438  12
 -10   6   0 213.366 12.0693  21
 -10   6   0 217.632 7.94556   7
  12  -6   0 787.172 35.7051   5
 -12  -6   0 775.765 26.3831  15
  12  -6   0 763.393 29.9259   1
  12  -6   0 819.281 33.5923   3
 -12  -6   0 770.210 33.0656   1
 -12  -6   0 811.044 32.6705   4
 -12  -6   0 781.248 33.4992  20
 -12  -6   0 763.635 28.8970  16
 -12  -6   0 779.887 30.8873  17
  12  -6   0 734.998 29.8018  13
 -12  -6   0 791.653 29.9755   2
 -12  -6   0 827.865 32.0796  18
 -12  -6   0 749.189 34.5979   5
 -12  -6   0 778.130 32.4922   3
  12  -6   0 819.236 30.0842   9
 -12  -6   0 774.443 31.5801   1
  12  -6   0 778.096 30.5236  12
 -12  -6   0 774.251 33.0162  21
  12  -6   0 824.548 30.7923  11
  12  -6   0 823.146 29.1109  15
  12  -6   0 789.015 27.5006   8
  12  -6   0 785.547 26.3259   7
  12  -6   0 816.227 32.1716   2
 -12  -6   0 693.901 25.8180  15
  12  -6   0 771.336 28.2372   4
  12  -6   0 830.420 31.2938  10
 -12  -6   0 829.260 33.7356  19
 -12   6   0 783.897 31.9550  19
 -12   6   0 804.949 28.8232   4
  12   6   0 800.086 30.1567   7
  12   6   0 813.748 31.9008   3
 -12   6   0 762.706 31.5776  21
 -12   6   0 796.286 29.6214   1
 -12   6   0 799.944 29.2918  16
  12   6   0 773.137 27.9769  12
  12   6   0 781.167 31.1340   6
 -12   6   0 747.390 31.2997   3
 -12   6   0 817.922 34.7709   5
  12   6   0 781.598 30.4191   2
 -12   6   0 776.840 31.5747   2
 -12   6   0 803.003 29.1616  15
  12   6   0 767.803 31.0402   9
 -12   6   0 794.432 28.5723   6
  12   6   0 782.168 29.3467  11
  12   6   0 817.718 30.3737   8
 -12   6   0 767.751 29.8726  17
 -12   6   0 792.149 32.5378  20
  12   6   0 792.381 31.6405   4
  12   6   0 820.575 34.8612   5
 -12   6   0 797.309 30.8582  18
  12   6   0 798.925 31.0081  10
 -14  -6   0 270.115 16.6044   4
 -14  -6   0 292.479 14.6875   2
  14  -6   0 253.189 16.9010   3
  14  -6   0 268.829 14.2411  13
 -14  -6   0 281.977 17.1398  19
  14  -6   0 295.005 15.5401  10
  14  -6   0 316.667 14.9005   9
  14  -6   0 293.989 12.3544   8
  14  -6   0 289.411 14.9253  12
  14  -6   0 282.208 14.8482  11
  14  -6   0 293.474 14.5390   1
 -14  -6   0 280.131 14.9726  17
  14  -6   0 302.891 13.2847   4
  14  -6   0 295.185 16.5350   2
 -14  -6   0 337.591 16.7351  18
  14  -6   0 286.075 11.1392   7
 -14  -6   0 304.785 13.4454  16
 -14  -6   0 304.201 16.1030   1
 -14  -6   0 277.491 16.9431  20
 -14  -6   0 273.987 17.4075   1
  14  -6   0 241.288 18.6673   5
  14  -6   0 298.660 13.2924  15
 -14  -6   0 289.678 17.3765  21
 -14  -6   0 297.343 19.2757   5
 -14  -6   0 269.364 16.4803   3
  14   6   0 305.152 15.4632   2
  14   6   0 271.461 12.6225  12
  14   6   0 282.885 15.2735  10
 -14   6   0 295.924 13.1898   6
  14   6   0 316.677 14.7867   7
  14   6   0 296.949 15.6601   9
 -14   6   0 256.743 11.0848   7
 -14   6   0 300.205 16.0565   3
 -14   6   0 270.190 14.6077  18
 -14   6   0 286.173 13.6229   4
 -14   6   0 278.193 15.6832   2
 -14   6   0 299.540 13.5085  15
  14   6   0 257.132 17.8038   5
  14   6   0 316.040 16.3824   3
 -14   6   0 294.274 16.3339  19
 -14   6   0 271.290 16.2993  20
 -14   6   0 304.156 14.4589   1
 -14   6   0 299.159 13.5724  16
 -14   6   0 294.307 16.0048  21
  14   6   0 285.581 15.2245   6
 -14   6   0 313.723 14.6031  17
  14   6   0 297.163 14.5941   8
  14   6   0 293.006 14.0523  11
  14   6   0 317.981 16.4593   4
 -14   6   0 282.041 18.4367   5
  16  -6   0 166.783 10.9130   1
 -16  -6   0 165.192 12.5503  18
 -16  -6   0 159.674 13.1731  21
  16  -6   0 159.501 13.6348   3
  16  -6   0 167.326 10.8707  13
  16  -6   0 143.202 15.4472   5
  16  -6   0 154.213 9.39858   4
  16  -6   0 155.398 10.4595   9
  16  -6   0 164.285 7.65609   7
  16  -6   0 150.047 8.40065   8
 -16  -6   0 160.346 11.1024  17
 -16  -6   0 170.566 12.4131   1
 -16  -6   0 134.118 11.7342   4
  16  -6   0 158.473 11.4530  10
 -16  -6   0 153.596 13.9757   1
 -16  -6   0 173.136 12.7894   3
  16  -6   0 152.024 8.77216  15
  16  -6   0 155.383 10.7403  11
  16  -6   0 160.709 12.1221   2
 -16  -6   0 155.099 12.7831  20
  16  -6   0 156.576 10.7369  12
 -16  -6   0 147.335 13.1892  19
 -16  -6   0 141.457 10.6316   2
 -16  -6   0 192.648 16.1666   5
  16   6   0 144.422 11.1771   6
 -16   6   0 174.544 10.8260   1
  16   6   0 167.896 10.4361  11
 -16   6   0 181.505 10.4863   4
  16   6   0 151.777 10.2364   8
  16   6   0 150.816 14.0443   5
 -16   6   0 167.896 11.1475  18
 -16   6   0 163.957 11.9518   3
 -16   6   0 150.951 12.1835   2
 -16   6   0 160.930 14.7003  21
  16   6   0 150.942 11.6287   3
 -16   6   0 149.961 9.25118   6
  16   6   0 157.659 9.19832  12
 -16   6   0 153.857 11.8017  19
  16   6   0 148.420 11.2343   2
  16   6   0 165.865 11.8771   9
 -16   6   0 159.332 12.3958  20
 -16   6   0 165.851 14.6582   5
  16   6   0 164.640 10.3388   7
 -16   6   0 181.112 9.87857  16
  16   6   0 158.004 11.7148   4
 -16   6   0 179.269 10.4812  17
  18  -6   0 198.651 10.4143   8
  18  -6   0 206.325 12.9356   1
  18  -6   0 194.319 16.1563   3
  18  -6   0 210.954 13.2327  11
  18  -6   0 231.358 14.4721  10
 -18  -6   0 210.650 10.7016  16
 -18  -6   0 210.455 14.0780  18
  18  -6   0 215.739 13.0755  13
 -18  -6   0 188.610 15.3466  20
 -18  -6   0 193.396 17.4671   1
  18  -6   0 200.758 10.7123  15
  18  -6   0 188.033 12.7356   9
 -18  -6   0 198.225 15.3527  19
  18  -6   0 187.082 12.6497  12
 -18  -6   0 209.212 13.1596  17
 -18  -6   0 194.740 15.0245   3
 -18  -6   0 154.250 14.0359  21
  18  -6   0 189.356 11.5013   4
  18  -6   0 198.612 9.39896   7
  18   6   0 200.465 13.1592   6
  18   6   0 218.998 11.5081  12
 -18   6   0 173.117 13.5174  21
 -18   6   0 188.162 14.1523  19
 -18   6   0 193.853 12.7334   1
  18   6   0 210.581 13.0483   8
 -18   6   0 202.960 13.1148  18
 -18   6   0 190.375 14.4103  17
  18   6   0 203.668 13.8430  10
 -18   6   0 193.531 11.3707   6
  18   6   0 174.788 13.7881   2
 -18   6   0 179.736 13.8423   3
  18   6   0 218.307 12.7538   7
 -18   6   0 204.767 11.8721   1
  18   6   0 192.271 13.5837   9
 -18   6   0 197.482 11.0183  16
 -18   6   0 190.362 14.6578  20
 -18   6   0 199.440 12.4431   4
  18   6   0 206.456 12.5768  11
  18   6   0 204.637 14.7831   3
  20  -6   0 168.786 13.4422  10
 -20  -6   0 191.812 15.5115  21
  20  -6   0 169.239 12.6888  11
  20  -6   0 157.471 11.5354   4
  20  -6   0 196.405 10.5889   8
  20  -6   0 161.771 9.89320  15
  20  -6   0 189.344 13.1149   9
  20  -6   0 182.647 12.6292  13
  20  -6   0 148.153 11.9241  12
 -20  -6   0 151.945 14.9458  20
 -20  -6   0 165.558 15.2368   3
 -20  -6   0 163.855 13.7917   6
 -20  -6   0 179.025 13.0685  17
 -20  -6   0 171.087 15.9141  19
 -20  -6   0 170.215 9.52735  16
 -20  -6   0 166.409 13.8457  18
  20  -6   0 162.028 9.13915   7
  20   6   0 174.361 14.5378   3
 -20   6   0 187.327 10.7306  16
  20   6   0 168.925 13.0645   6
 -20   6   0 144.605 14.8951   3
  20   6   0 141.729 16.0059   2
 -20   6   0 178.083 11.4200   6
  20   6   0 165.178 13.1526   9
  20   6   0 173.850 13.8635  10
 -20   6   0 175.997 11.7233  17
 -20   6   0 164.064 11.6158   1
 -20   6   0 162.526 14.1628  21
 -20   6   0 172.128 13.0748   1
  20   6   0 171.872 12.0962   7
 -20   6   0 169.597 12.7878   4
  20   6   0 171.360 11.2367  12
 -20   6   0 169.333 13.8513  19
 -20   6   0 162.264 14.0645  20
  20   6   0 182.599 12.5945   8
  20   6   0 169.056 12.1736  11
 -20   6   0 187.844 13.2063  18
  22  -6   0 83.7466 7.61037  15
  22  -6   0 88.2109 9.58326  13
  22  -6   0 63.8626 7.44898   8
 -22  -6   0 69.9491 12.6267  19
  22  -6   0 86.4661 9.51966  11
 -22  -6   0 91.4222 14.4411  20
  22  -6   0 94.7871 10.3802  12
 -22  -6   0 77.2024 11.0364  18
  22  -6   0 84.8736 10.1575   4
 -22  -6   0 67.6673 11.1714   6
 -22  -6   0 78.3262 19.8881  21
  22  -6   0 89.6953 9.42838   9
 -22  -6   0 85.5527 10.4481  17
  22   6   0 83.3100 9.00235   8
  22   6   0 74.4496 8.88362   7
  22   6   0 81.4805 10.0871   6
 -22   6   0 66.6772 9.02767  17
 -22   6   0 75.6167 11.7077  19
 -22   6   0 83.1379 8.06469  16
 -22   6   0 82.9791 9.14815   6
 -22   6   0 67.0357 9.67945  18
  22   6   0 64.8613 9.70884  11
 -22   6   0 88.2897 12.8489  20
  22   6   0 59.7540 10.3401   9
 -22   6   0 88.7025 11.8615   4
 -22   6   0 59.6270 10.3109  21
  22   6   0 76.5599 9.91457  10
  22   6   0 72.2719 9.19798  12
 -24  -6   0 31.3436 8.71059  17
 -24  -6   0 32.4251 10.0884  19
  24  -6   0 25.7746 7.60643  13
  24  -6   0 32.3626 8.15582  12
 -24  -6   0 27.1394 9.75968  21
  24  -6   0 37.7192 8.97600  11
  24  -6   0 45.4370 9.62165  10
 -24  -6   0 32.6446 9.71524   6
  24  -6   0 37.1752 8.54530   9
  24  -6   0 42.8040 7.55402   8
 -24  -6   0 29.8137 11.7950  20
 -24  -6   0 42.2703 9.90698  18
 -24   6   0 27.6395 7.05164  17
 -24   6   0 36.3186 10.2147  20
  24   6   0 34.4494 7.88745   7
  24   6   0 33.3837 8.44943   9
 -24   6   0 37.2657 8.84774  18
 -24   6   0 44.9661 10.3695  19
  24   6   0 35.5156 8.10454   8
  24   6   0 36.1209 8.55246  12
 -24   6   0 32.6190 6.66949  16
 -24   6   0 27.8079 8.50246  21
  24   6   0 36.6421 8.78734  10
  24   6   0 26.9055 8.01245  11
  26  -6   0 109.403 15.6647  10
 -26  -6   0 103.663 16.8147  21
 -26  -6   0 97.9623 15.9531  20
  26  -6   0 95.6413 13.5548  12
  26  -6   0 92.2842 11.0817   8
  26  -6   0 92.6438 13.3593  13
 -26  -6   0 72.9659 12.9051  18
  26  -6   0 93.6602 13.0993   9
 -26  -6   0 67.7975 13.3583   6
 -26  -6   0 96.9132 13.4859  17
  26  -6   0 83.1505 12.7465  11
 -26  -6   0 78.4298 14.2868  19
 -26   6   0 89.1351 14.5604  19
  26   6   0 110.236 12.2998   8
 -26   6   0 88.0799 14.9137  20
 -26   6   0 95.2172 11.6035  17
 -26   6   0 89.3077 12.3026  18
  26   6   0 90.0432 12.3703   7
  26   6   0 94.4521 13.9186   9
  26   6   0 116.503 14.9356  11
 -26   6   0 89.9418 15.0553  21
  26   6   0 77.6497 13.1587  10
  28  -6   0 66.8529 14.2441  10
 -28  -6   0 89.1192 17.3796  19
 -28  -6   0 41.9378 15.1680  21
 -28  -6   0 69.1706 15.7721   6
  28  -6   0 48.2285 12.0537  11
  28  -6   0 60.8360 12.4946  13
 -28  -6   0 54.0847 14.1418  20
  28  -6   0 71.7276 13.7890  12
  28   6   0 78.3956 12.0216   7
 -28   6   0 54.9339 14.7726  21
 -28   6   0 86.4763 13.5522  18
  28   6   0 73.9991 14.1413  10
 -28   6   0 48.4629 14.5417  20
  28   6   0 45.6008 12.0682   9
 -28   6   0 70.7159 15.2993  19
  28   6   0 67.5577 12.4552   8
  28   6   0 89.8199 14.7125  11
 -30  -6   0 44.2642 16.8255   6
  30   6   0 32.8573 15.9971  11
   1  -7   0 510.088 17.8262  11
   1  -7   0 499.978 20.5258   3
  -1  -7   0 525.379 18.3515   2
   1  -7   0 505.227 18.0548  10
   1  -7   0 509.178 17.7602  10
  -1  -7   0 443.991 19.6567  10
  -1  -7   0 512.322 17.5908  11
   1  -7   0 487.639 17.5731   7
   1  -7   0 496.570 18.7122  13
  -1  -7   0 502.637 18.5201   4
  -1  -7   0 498.227 19.1026  16
  -1  -7   0 511.848 21.0408   5
  -1  -7   0 475.397 17.7774   8
  -1  -7   0 468.278 17.9542  12
  -1  -7   0 521.653 17.8601  12
  -1  -7   0 495.650 18.2315  13
   1  -7   0 481.873 18.0266  11
   1  -7   0 507.953 21.0504   5
  -1  -7   0 512.320 20.0291   1
   1  -7   0 499.908 17.3487   9
   1  -7   0 522.191 18.5816   2
   1  -7   0 546.088 21.0891   3
   1  -7   0 494.443 18.8831  15
  -1  -7   0 510.708 17.8979  11
  -1  -7   0 516.091 20.9304   3
  -1  -7   0 515.419 18.5087   2
   1  -7   0 527.470 18.3192  12
   1  -7   0 486.761 17.1691   8
  -1  -7   0 496.242 17.7876   9
   1  -7   0 520.159 17.8771   4
  -1  -7   0 507.335 18.7512  15
   1  -7   0 517.544 17.6594   4
   1  -7   0 516.591 19.8243   1
  -1  -7   0 551.823 20.8063   3
   1  -7   0 514.451 17.5325   9
   1   7   0 505.022 20.5203   3
   1   7   0 505.088 19.5251  17
  -1   7   0 501.772 17.5403   7
   1   7   0 508.829 18.0333   9
  -1   7   0 504.925 19.9738  20
   1   7   0 516.729 17.9234  10
   1   7   0 515.111 20.2231  20
  -1   7   0 506.386 19.4083  16
   1   7   0 502.013 20.8312   5
   1   7   0 471.438 19.3667  18
  -1   7   0 509.265 18.9862   2
  -1   7   0 508.797 19.6799  21
  -1   7   0 483.669 19.2806  18
  -1   7   0 503.800 17.6360   4
   1   7   0 487.680 19.7164   1
  -1   7   0 491.429 19.7925  19
   1   7   0 501.501 18.2805   4
   1   7   0 496.838 17.7513   8
   1   7   0 523.546 19.2086   6
   1   7   0 519.776 18.2115   7
   1   7   0 542.539 20.0821  21
  -1   7   0 495.062 18.7717   6
  -1   7   0 491.718 20.7531   5
  -1   7   0 509.171 19.5849  17
  -1   7   0 507.968 17.2483   8
   1   7   0 491.088 19.9070  19
  -1   7   0 538.187 17.6522   9
   1   7   0 516.846 19.4187  16
  -1   7   0 484.096 19.3507   1
  -3  -7   0 952.048 31.9990  12
  -3  -7   0 909.433 33.3241  16
   3  -7   0 971.627 32.4356  10
  -3  -7   0 957.186 31.8927  11
   3  -7   0 1010.20 33.4474   2
   3  -7   0 983.012 32.5793  11
   3  -7   0 966.261 31.6948   9
   3  -7   0 955.962 30.7065   8
   3  -7   0 1002.10 35.6089   3
   3  -7   0 970.561 33.0692  12
   3  -7   0 900.019 33.2279  13
   3  -7   0 944.450 33.9862   1
   3  -7   0 966.286 31.1536   7
  -3  -7   0 919.403 32.3549   2
  -3  -7   0 937.921 34.2969  17
   3  -7   0 914.697 31.4529   9
  -3  -7   0 964.196 32.0403  13
  -3  -7   0 956.569 31.6111  12
  -3  -7   0 938.740 32.7217  15
  -3  -7   0 872.627 31.9756  13
  -3  -7   0 1001.99 35.7151   3
  -3  -7   0 981.971 32.4266   2
   3  -7   0 911.837 30.5653   8
  -3  -7   0 948.672 32.2842  10
   3  -7   0 981.683 36.4602   5
   3  -7   0 949.682 30.9050   4
   3  -7   0 957.571 30.7832   4
   3  -7   0 965.353 32.7301  10
   3  -7   0 981.604 36.9851  15
  -3  -7   0 958.844 35.4508   5
  -3  -7   0 966.383 33.6512   4
   3  -7   0 967.186 35.4427   3
  -3  -7   0 889.622 34.5120  18
  -3  -7   0 970.940 36.4620   5
  -3  -7   0 963.319 34.6583   1
  -3   7   0 960.028 33.5171   1
   3   7   0 967.265 32.5403  10
   3   7   0 941.180 33.7309   6
  -3   7   0 969.142 36.9672  20
   3   7   0 932.945 31.6699  11
   3   7   0 987.162 32.9051   9
  -3   7   0 946.828 35.0761   3
  -3   7   0 883.313 35.1574  15
   3   7   0 939.245 33.2560   4
   3   7   0 959.849 34.9880   3
   3   7   0 994.197 33.0364   7
  -3   7   0 941.824 33.6527   2
   3   7   0 951.217 34.3718  18
   3   7   0 883.027 34.3576   1
  -3   7   0 984.041 35.8868   5
  -3   7   0 1000.94 38.6942  19
  -3   7   0 952.933 34.0990  21
   3   7   0 981.553 32.6153   8
  -3   7   0 951.371 31.0266   7
  -3   7   0 910.377 32.4779  10
  -3   7   0 956.656 32.8618   6
  -5  -7   0 579.309 20.7010  11
  -5  -7   0 563.695 21.3965  15
   5  -7   0 584.999 24.4521   3
   5  -7   0 590.797 22.8593   1
  -5  -7   0 575.162 20.5273  12
  -5  -7   0 588.248 25.4704   5
   5  -7   0 633.716 22.4877  12
  -5  -7   0 599.261 24.4667   3
   5  -7   0 589.620 21.9774  11
  -5  -7   0 610.321 21.3876   2
  -5  -7   0 595.154 22.4048  16
  -5  -7   0 604.734 24.6593   5
  -5  -7   0 605.410 20.7536  13
  -5  -7   0 592.676 23.2280   4
   5  -7   0 585.964 22.8976   2
  -5  -7   0 558.620 24.0774  19
  -5  -7   0 592.621 23.7027  18
   5  -7   0 579.534 22.4631  13
  -5  -7   0 630.881 23.9957   1
  -5  -7   0 598.844 20.3373  13
   5  -7   0 606.973 25.7408   5
  -5  -7   0 572.669 25.3786  17
   5  -7   0 636.787 24.5253   3
   5  -7   0 638.030 22.6173  15
  -5   7   0 619.503 25.0489   5
   5   7   0 599.071 22.8735   4
  -5   7   0 610.989 23.6460  21
  -5   7   0 574.766 22.8536   2
  -5   7   0 590.452 22.5446  15
   5   7   0 580.849 23.7692   1
  -5   7   0 571.522 22.7586  18
  -5   7   0 621.289 24.2145   3
   5   7   0 611.808 20.2375  12
   5   7   0 550.196 23.5378   3
   5   7   0 592.070 20.9018  11
  -5   7   0 616.992 21.5852   6
  -5   7   0 598.365 23.6079  20
   5   7   0 610.622 22.3442   9
  -5   7   0 617.007 23.5517  19
   5   7   0 626.735 24.1626  19
  -5   7   0 560.048 22.7311  17
   5   7   0 611.593 21.5700   2
   5   7   0 588.294 22.2275   7
   5   7   0 615.384 23.9112  21
  -5   7   0 595.052 21.0119   9
  -5   7   0 622.175 22.3529   1
  -5   7   0 556.515 22.5132  16
   5   7   0 607.272 21.9828   8
   5   7   0 598.787 24.0803  20
   5   7   0 640.627 23.3399   6
   5   7   0 614.869 22.0534  10
   5   7   0 620.929 25.2726   5
   7  -7   0 34.4592 4.09359   1
   7  -7   0 31.0068 3.54452  10
  -7  -7   0 32.4165 5.23386  20
  -7  -7   0 36.1721 4.35859   1
  -7  -7   0 37.0007 4.20786  18
   7  -7   0 36.4527 3.14946   9
   7  -7   0 36.5681 3.70594  11
  -7  -7   0 28.5007 3.38398  16
   7  -7   0 38.6274 3.65132  15
  -7  -7   0 33.8447 4.19539   4
   7  -7   0 34.1742 1.79588   8
  -7  -7   0 33.0955 4.11811  17
  -7  -7   0 40.9844 6.31583   5
   7  -7   0 39.0924 3.83597  13
  -7  -7   0 32.7291 2.45876  12
   7  -7   0 34.9126 1.95033   4
   7  -7   0 28.2585 5.43505   5
   7  -7   0 38.7459 4.34168   2
  -7  -7   0 31.3325 2.93750  15
  -7  -7   0 41.0441 4.94149  19
  -7  -7   0 35.8506 2.06545  13
   7  -7   0 38.6720 3.78066  12
  -7  -7   0 31.7724 2.30179  13
  -7  -7   0 38.1426 5.61566   3
  -7  -7   0 35.9177 3.17400   2
  -7   7   0 34.3383 1.98658   8
   7   7   0 36.9436 3.80069   9
   7   7   0 29.2863 4.85422  20
   7   7   0 37.8162 5.26164  21
   7   7   0 41.4098 4.38923   6
  -7   7   0 34.0704 3.46683  15
   7   7   0 41.1242 4.74617   3
  -7   7   0 35.7965 3.69244  17
   7   7   0 39.6626 3.79157   7
   7   7   0 40.9883 4.26100   4
  -7   7   0 28.4741 3.42204  16
  -7   7   0 34.5080 4.08344  19
   7   7   0 39.9490 3.21140  11
  -7   7   0 32.4336 4.77033  21
  -7   7   0 34.4437 6.52769   5
  -7   7   0 42.0542 4.73556   3
   7   7   0 33.3452 5.31746   5
  -7   7   0 37.6913 4.32406   2
  -7   7   0 40.1629 4.77525  20
  -7   7   0 34.8314 3.56798   1
   7   7   0 35.4674 4.39817   1
   7   7   0 36.2530 3.77435  10
  -7   7   0 34.6141 2.12084   4
   7   7   0 37.1343 3.51860   2
   7   7   0 30.8271 2.36641  12
  -7   7   0 30.7538 3.65722  18
   7   7   0 34.7095 3.53901   8
  -7   7   0 38.3773 3.26640   6
   9  -7   0 133.109 7.51004  15
  -9  -7   0 119.214 8.74560  18
  -9  -7   0 119.287 9.21170   3
  -9  -7   0 147.296 9.25774   1
   9  -7   0 127.745 8.04430   1
   9  -7   0 129.150 8.58840   2
  -9  -7   0 121.182 9.47423  20
  -9  -7   0 117.848 7.42619  16
   9  -7   0 128.810 7.88921  10
   9  -7   0 130.045 7.89100  13
  -9  -7   0 114.044 5.46111  12
   9  -7   0 132.798 7.16789   9
  -9  -7   0 116.871 6.29122  15
   9  -7   0 110.437 7.46834  12
   9  -7   0 118.555 9.16854   3
   9  -7   0 140.811 10.8220   5
  -9  -7   0 145.920 9.77472  21
   9  -7   0 124.386 7.62405  11
  -9  -7   0 135.754 9.75918  19
  -9  -7   0 135.766 10.7472   5
  -9  -7   0 135.648 7.24119   2
   9  -7   0 125.866 5.31264   8
  -9  -7   0 131.939 9.92024   1
  -9  -7   0 127.531 8.51048  17
  -9  -7   0 123.873 8.85815   4
   9  -7   0 127.224 5.78517   4
   9   7   0 118.258 7.83560   9
   9   7   0 123.289 8.69265  21
   9   7   0 125.230 8.47994   4
  -9   7   0 126.205 8.49516   2
  -9   7   0 129.626 10.0746   5
  -9   7   0 134.584 6.82560   6
   9   7   0 141.529 7.14001  11
   9   7   0 128.683 10.1627   5
  -9   7   0 110.044 7.50986  18
  -9   7   0 115.306 8.52939  20
  -9   7   0 131.444 6.21929   4
   9   7   0 127.819 7.63777   7
   9   7   0 130.549 7.92883  10
   9   7   0 120.809 7.44425   8
  -9   7   0 127.285 8.72809  21
  -9   7   0 141.907 7.19147   8
  -9   7   0 137.942 7.46798   1
  -9   7   0 129.937 8.00738  17
   9   7   0 124.443 8.33096   6
   9   7   0 133.434 5.88100  12
   9   7   0 109.125 8.73501   3
  -9   7   0 129.633 8.58430  19
   9   7   0 133.561 9.19370   1
   9   7   0 114.717 7.38316   2
  -9   7   0 113.262 7.13058  15
  -9   7   0 130.331 9.00200   3
  -9   7   0 139.923 7.75497  16
  11  -7   0 478.978 24.5480   5
 -11  -7   0 426.145 22.2206  20
 -11  -7   0 517.953 22.1324  18
  11  -7   0 467.437 19.2987   9
 -11  -7   0 489.553 17.4414  15
 -11  -7   0 431.415 22.2673  19
 -11  -7   0 477.526 23.0323   1
 -11  -7   0 460.594 22.3191   3
 -11  -7   0 468.549 19.2241   2
 -11  -7   0 406.591 16.6683  12
 -11  -7   0 488.115 21.0869  17
  11  -7   0 478.783 17.5756   4
  11  -7   0 459.834 16.8740   8
  11  -7   0 484.225 21.6037   2
 -11  -7   0 475.247 22.5548  21
  11  -7   0 505.167 23.1938   3
 -11  -7   0 478.809 19.4343  16
  11  -7   0 472.091 20.1934   1
 -11  -7   0 491.442 22.1160   4
  11  -7   0 465.865 20.2013  12
  11  -7   0 468.312 20.0901  13
 -11  -7   0 463.569 21.5534   1
 -11  -7   0 471.876 24.1180   5
  11  -7   0 434.628 19.7537  11
 -11  -7   0 420.060 16.5014  15
  11  -7   0 501.024 19.3416  15
  11  -7   0 465.651 20.3446  10
 -11   7   0 468.194 20.3497  18
 -11   7   0 470.471 21.2590   2
  11   7   0 478.815 17.5346  12
  11   7   0 446.742 19.6887   2
  11   7   0 507.734 21.6354   4
  11   7   0 474.903 21.4447   3
 -11   7   0 490.930 19.4924  15
  11   7   0 480.532 23.8540   5
  11   7   0 462.313 20.8723   6
 -11   7   0 501.616 20.3140  17
 -11   7   0 487.131 18.6974   8
 -11   7   0 472.474 18.2672   6
 -11   7   0 484.294 19.2361   1
  11   7   0 470.916 20.7172   9
  11   7   0 494.757 20.1018   8
 -11   7   0 478.513 19.4565  16
 -11   7   0 509.624 18.2330   4
 -11   7   0 486.319 21.4347  21
  11   7   0 477.449 22.1054   1
 -11   7   0 482.405 21.9497  20
  11   7   0 463.956 20.2871  10
 -11   7   0 480.585 21.7151  19
 -11   7   0 484.195 23.8737   5
  11   7   0 474.132 19.9593   7
 -11   7   0 502.020 21.8895   3
 -13  -7   0 192.935 13.6471  21
  13  -7   0 184.669 15.3990   5
 -13  -7   0 190.876 13.8237  20
  13  -7   0 216.767 13.5077   2
  13  -7   0 201.255 11.1127   9
 -13  -7   0 214.318 13.6556   4
 -13  -7   0 208.685 8.30263  15
 -13  -7   0 214.017 11.8462  16
 -13  -7   0 192.385 12.7404  18
  13  -7   0 201.418 10.5150  15
 -13  -7   0 201.473 12.9434   1
 -13  -7   0 208.399 14.1522  19
  13  -7   0 205.043 9.05184   8
 -13  -7   0 199.275 14.1690   1
 -13  -7   0 207.567 15.6959   5
  13  -7   0 214.017 11.6928   1
  13  -7   0 228.703 12.5966  10
  13  -7   0 210.415 9.82011   4
  13  -7   0 208.032 11.6679  13
 -13  -7   0 218.320 14.0308   3
  13  -7   0 202.612 14.3464   3
 -13  -7   0 207.769 11.2767   2
  13  -7   0 227.592 12.3130  12
  13  -7   0 218.260 12.0656  11
 -13  -7   0 202.833 12.1927  17
  13   7   0 201.780 10.8925  11
  13   7   0 213.974 13.0243   4
  13   7   0 229.453 13.4270   3
 -13   7   0 227.479 12.4518  18
 -13   7   0 220.317 10.3570   6
 -13   7   0 197.593 11.3793  17
  13   7   0 213.495 12.6078   9
 -13   7   0 230.957 15.6268   5
 -13   7   0 195.620 12.6700   2
  13   7   0 212.538 16.4235   2
 -13   7   0 214.217 11.0025   1
 -13   7   0 208.512 12.9418  21
  13   7   0 204.912 12.3964   6
  13   7   0 204.521 11.6482   8
 -13   7   0 225.124 11.1955  16
  13   7   0 205.756 11.5231   7
 -13   7   0 220.880 13.2427   3
  13   7   0 201.596 9.56271  12
  13   7   0 198.125 11.9879  10
 -13   7   0 202.018 13.2631  20
  13   7   0 197.594 14.8576   5
 -13   7   0 205.040 10.8480  15
 -13   7   0 215.047 10.4112   4
 -13   7   0 216.570 13.1944  19
 -15  -7   0 47.4053 5.42127  16
  15  -7   0 48.1610 5.86270   9
 -15  -7   0 41.5232 7.53574   3
  15  -7   0 50.2218 8.86598   3
  15  -7   0 39.4692 6.26730  12
  15  -7   0 42.5028 6.70383  10
 -15  -7   0 44.5403 7.97736  20
  15  -7   0 53.1702 4.34994   8
  15  -7   0 39.0209 5.91188   1
  15  -7   0 38.6304 4.63707  15
 -15  -7   0 49.8415 7.73892  18
 -15  -7   0 31.5277 7.75178   5
 -15  -7   0 41.7182 7.20604   1
 -15  -7   0 38.5477 8.19995  19
 -15  -7   0 53.2695 6.46726   2
  15  -7   0 46.1627 7.73808   2
 -15  -7   0 44.3896 8.17817  21
  15  -7   0 41.8307 9.80881   5
  15  -7   0 43.6481 3.19125   7
 -15  -7   0 42.0225 7.91398   1
 -15  -7   0 49.1176 7.22555  17
  15  -7   0 40.3276 4.73772   4
 -15  -7   0 40.9891 6.98928   4
  15  -7   0 48.2269 7.00405  11
  15   7   0 35.1612 5.93745   4
  15   7   0 46.1462 6.48269   7
 -15   7   0 50.6390 5.53512   4
  15   7   0 48.9572 6.89336   2
 -15   7   0 39.2083 6.82980  21
 -15   7   0 37.6427 7.01998   2
 -15   7   0 44.2179 8.76006   5
 -15   7   0 53.5266 6.91950   3
  15   7   0 45.2256 5.82581  10
  15   7   0 51.9645 5.77962  11
  15   7   0 31.2439 7.68687   5
 -15   7   0 47.9430 6.18806   6
  15   7   0 50.1346 6.18613   9
  15   7   0 49.1256 4.92907  12
  15   7   0 39.8826 6.94123   3
  15   7   0 43.3955 5.30147   8
 -15   7   0 40.9187 5.51370   1
  15   7   0 51.3019 7.41853   6
 -15   7   0 45.2565 5.11830  16
 -15   7   0 60.4318 8.81555  20
 -15   7   0 45.5567 5.78255  15
 -15   7   0 43.1314 3.35221   7
 -15   7   0 42.7904 7.25384  19
 -15   7   0 49.9909 5.57393  17
 -15   7   0 49.9867 11.2987  18
 -17  -7   0 164.193 13.0896  18
  17  -7   0 188.784 10.5420   4
 -17  -7   0 163.596 14.3283   3
  17  -7   0 184.534 12.9754   1
  17  -7   0 191.937 12.3379  13
 -17  -7   0 179.500 14.7319  21
 -17  -7   0 174.894 18.3176   1
  17  -7   0 204.196 12.7300  11
  17  -7   0 170.405 10.0299  15
 -17  -7   0 168.658 14.3437  20
  17  -7   0 190.206 13.1600  10
  17  -7   0 195.028 9.59140   8
  17  -7   0 188.716 11.9510   9
  17  -7   0 178.766 12.1151  12
  17  -7   0 200.315 16.0487   3
 -17  -7   0 170.210 12.1044   2
 -17  -7   0 198.066 10.5786  16
 -17  -7   0 175.354 12.3418  17
 -17  -7   0 178.681 14.5106  19
  17  -7   0 196.542 8.23799   7
  17   7   0 176.307 12.7823   9
  17   7   0 194.886 11.8798   7
  17   7   0 179.834 12.4512   6
 -17   7   0 192.893 12.4401  18
 -17   7   0 177.794 14.2005  20
  17   7   0 177.510 10.0192  12
 -17   7   0 188.500 13.5558  19
 -17   7   0 183.919 13.3361  21
  17   7   0 178.420 11.7694   8
 -17   7   0 153.227 12.8070   3
 -17   7   0 166.039 13.3938  17
 -17   7   0 175.844 10.6031  16
 -17   7   0 178.981 8.33163   7
 -17   7   0 199.070 11.9329   1
  17   7   0 177.656 13.4960   3
  17   7   0 190.207 11.5292  11
  17   7   0 165.080 13.0042   2
 -17   7   0 202.648 11.5666   4
 -17   7   0 195.558 10.6133   6
  17   7   0 175.557 12.8402  10
 -19  -7   0 133.487 11.9374   2
 -19  -7   0 142.763 14.1971  17
  19  -7   0 122.628 10.8229   1
  19  -7   0 143.956 11.0829   9
  19  -7   0 141.297 11.3414  12
 -19  -7   0 137.953 11.8538  18
  19  -7   0 143.535 7.56808   7
 -19  -7   0 151.270 14.5132  21
  19  -7   0 148.379 11.8213  11
  19  -7   0 154.822 12.2923  10
 -19  -7   0 156.760 9.43126  16
  19  -7   0 144.070 8.64716   8
 -19  -7   0 161.510 15.0679  20
  19  -7   0 138.736 9.91502   4
  19  -7   0 143.199 11.2601  13
 -19  -7   0 134.502 13.3394  19
  19  -7   0 180.630 24.1802   3
  19  -7   0 152.048 9.48613  15
 -19  -7   0 147.082 14.2019   3
  19   7   0 144.834 10.7721  11
 -19   7   0 164.487 11.8447   1
  19   7   0 143.998 13.1039   3
 -19   7   0 139.768 10.2868   1
 -19   7   0 137.698 11.0293   4
 -19   7   0 160.242 12.8736  19
  19   7   0 140.141 12.9530   2
 -19   7   0 152.416 10.1517  16
  19   7   0 135.267 10.4455   7
 -19   7   0 143.568 12.9833   3
 -19   7   0 176.765 13.9183  21
  19   7   0 140.018 12.2471  10
 -19   7   0 133.468 11.1837  18
 -19   7   0 130.930 7.66735   7
  19   7   0 140.047 11.9050   9
 -19   7   0 149.488 10.5706  17
  19   7   0 143.950 11.1657   8
 -19   7   0 145.459 9.76062   6
 -19   7   0 133.463 12.5930  20
  19   7   0 151.565 12.1961   6
  19   7   0 146.848 9.70237  12
 -21  -7   0 4.97315 6.99904  21
  21  -7   0 14.7956 4.45357  15
 -21  -7   0 14.6709 7.88877  19
  21  -7   0 13.3260 5.45116  13
  21  -7   0 13.9168 5.36606   4
 -21  -7   0 13.1465 6.56747  18
  21  -7   0 10.6861 4.93388  12
 -21  -7   0 20.3395 6.95387  17
 -21  -7   0 10.3683 5.28323  16
  21  -7   0 9.22997 5.83467  10
 -21  -7   0 -1.4867 9.96640  20
  21  -7   0 14.4542 5.63755   9
 -21  -7   0 15.5875 6.62102   6
  21  -7   0 17.5026 4.59593   8
 -21  -7   0 13.9536 9.44001   3
  21   7   0 16.6411 6.17706   6
 -21   7   0 8.18369 6.13691  21
  21   7   0 9.38096 5.77609  10
 -21   7   0 7.66715 5.22238  17
  21   7   0 3.46679 5.52823   8
  21   7   0 -3.6413 11.1565   3
  21   7   0 13.6457 5.66025   7
  21   7   0 15.7662 6.18876   9
 -21   7   0 2.14624 5.86859   4
 -21   7   0 7.83562 5.12254   6
  21   7   0 9.50906 5.77148  11
 -21   7   0 8.55503 4.47559  16
 -21   7   0 9.54259 5.64165  19
 -21   7   0 5.34661 5.91607  20
 -21   7   0 3.39863 7.59962   1
  21   7   0 8.76654 5.54365  12
 -21   7   0 15.1510 9.34011   1
 -21   7   0 4.63069 4.84941  18
  23  -7   0 65.0767 10.7600  10
 -23  -7   0 35.3510 10.3165  20
  23  -7   0 73.7378 7.98348   8
 -23  -7   0 64.1027 11.5497  18
  23  -7   0 78.3921 10.8923  13
 -23  -7   0 75.5690 12.7139  19
 -23  -7   0 73.8154 11.8471   6
 -23  -7   0 77.3012 11.1003  17
  23  -7   0 48.4667 9.01342   9
 -23  -7   0 63.8820 13.5399  21
  23  -7   0 52.9103 9.55495  11
  23  -7   0 64.4999 10.3154  12
  23  -7   0 68.5116 8.09679  15
  23   7   0 62.7592 9.73919   8
 -23   7   0 32.1125 9.68078  20
  23   7   0 68.4021 11.2641   6
 -23   7   0 80.7255 8.66870  16
 -23   7   0 57.9837 11.2495  21
 -23   7   0 62.0183 9.81503  18
  23   7   0 67.4558 11.1552   9
 -23   7   0 59.1542 9.19908  17
  23   7   0 60.5154 9.85924  11
  23   7   0 56.0992 10.7396  10
  23   7   0 73.5396 8.54339   7
 -23   7   0 46.1017 10.0058  19
  23   7   0 58.6002 11.5364  12
 -25  -7   0 15.6313 9.08562  17
 -25  -7   0 26.5732 12.4411  21
 -25  -7   0 -8.9457 8.53034  20
 -25  -7   0 10.8557 8.79725  18
 -25  -7   0 11.9194 9.44095   6
  25  -7   0 -1.1360 7.04317  12
 -25  -7   0 9.71515 8.82288  19
  25  -7   0 7.03405 7.27530  10
  25  -7   0 19.4592 8.20389   9
  25  -7   0 18.2866 8.08857   8
  25  -7   0 15.2485 8.07435  13
  25  -7   0 9.73748 6.86727  11
 -25   7   0 7.28977 9.00586  19
 -25   7   0 13.3207 8.54317  20
  25   7   0 12.5390 8.21583  11
  25   7   0 20.2385 7.09438   8
 -25   7   0 4.51562 7.35336  17
  25   7   0 15.2066 7.30032   7
 -25   7   0 8.64353 7.07501  18
  25   7   0 11.1855 8.23912  10
  25   7   0 23.5217 8.24822   9
 -25   7   0 -1.0866 9.05871  21
  27  -7   0 19.0271 10.3665  13
 -27  -7   0 40.6968 14.2153  20
  27  -7   0 13.8004 8.77416  10
  27  -7   0 4.04216 8.22426  11
  27  -7   0 18.4322 9.50356   9
 -27  -7   0 18.9027 11.6390   6
 -27  -7   0 -1.0686 12.3518  21
 -27  -7   0 25.0798 10.6609  18
 -27  -7   0 14.8345 11.0433  19
 -27   7   0 19.1786 11.9299  20
 -27   7   0 14.1824 8.13424  17
  27   7   0 3.41242 10.0346  11
  27   7   0 8.83419 8.53812   9
 -27   7   0 5.77394 9.56472  19
  27   7   0 10.5938 7.89040   8
  27   7   0 12.2309 14.7393  10
 -27   7   0 3.16308 8.69796  18
 -27   7   0 18.4354 10.7919  21
  29  -7   0 73.0077 18.5198  13
 -29  -7   0 54.1649 14.6279  18
  29  -7   0 40.8611 12.2649   9
 -29  -7   0 33.2186 14.9287   6
 -29   7   0 45.2970 22.4679  21
  29   7   0 49.5113 14.2966  11
   0  -8   0 73.9959 5.24292  16
   0  -8   0 79.2456 4.17163   8
   0  -8   0 80.7606 4.46949  12
   0  -8   0 74.0450 5.70822   1
   0  -8   0 76.8764 4.15212  10
   0  -8   0 78.7712 6.19429   3
   0  -8   0 68.0636 3.93922   9
   0  -8   0 76.6106 4.75140  13
   0  -8   0 76.7003 4.39000  10
   0  -8   0 82.1645 6.56949   5
   0  -8   0 81.9059 4.64001   2
   0  -8   0 76.1379 6.32682   3
   0  -8   0 72.2881 4.46248  11
   0  -8   0 82.1976 5.14334  15
   0  -8   0 75.4748 4.07362  11
   0  -8   0 78.7402 4.48127   4
   0   8   0 84.0326 5.13349   2
   0   8   0 70.8755 5.33797  17
   0   8   0 85.0489 4.14092   8
   0   8   0 73.6832 5.70034  19
   0   8   0 76.2939 4.36764   4
   0   8   0 84.9692 5.25308   6
   0   8   0 84.3603 4.33597   9
   0   8   0 86.3980 6.73051   5
   0   8   0 79.7090 5.86851  20
   0   8   0 80.3272 4.33405   7
   0   8   0 74.3643 5.38208  18
   0   8   0 86.8675 6.42954   3
   0   8   0 70.7812 5.32594  16
   0   8   0 77.1189 5.62584  21
   0   8   0 74.8521 5.45652   1
   2  -8   0 7.97794 2.57172   3
  -2  -8   0 5.21809 2.43566   5
  -2  -8   0 8.04804 1.99278  15
  -2  -8   0 6.80288 1.74473  13
   2  -8   0 13.7008 2.89990   1
  -2  -8   0 3.00182 2.28202   3
   2  -8   0 8.90725 1.65585   7
  -2  -8   0 5.39084 1.83717   9
  -2  -8   0 5.56531 1.70608  10
  -2  -8   0 9.26018 2.06467  16
   2  -8   0 6.77981 1.51945  10
  -2  -8   0 4.56045 1.55104   4
   2  -8   0 7.84707 2.16143  15
   2  -8   0 6.20823 1.40637   9
  -2  -8   0 7.79364 1.83516  11
  -2  -8   0 8.83418 1.53199  11
   2  -8   0 6.90533 2.53963   3
   2  -8   0 6.51335 1.13051   4
  -2  -8   0 4.22193 2.26633   5
  -2  -8   0 5.54095 2.15260   1
  -2  -8   0 6.86289 1.69404   2
   2  -8   0 7.85279 2.86029   5
   2  -8   0 6.75319 1.47664  11
  -2  -8   0 7.45812 1.80721  12
  -2  -8   0 7.27317 1.47588   2
   2  -8   0 6.50498 1.31404   4
  -2  -8   0 7.46993 1.52954  12
   2  -8   0 11.4539 2.19296  10
  -2  -8   0 6.82121 2.37782  17
   2  -8   0 7.84495 1.20949   8
   2  -8   0 7.28177 1.81667   2
   2  -8   0 7.71995 1.39902   9
   2  -8   0 6.00894 1.57196  12
   2   8   0 5.18421 2.01882  17
   2   8   0 2.05346 1.97557   5
  -2   8   0 6.79871 2.30938  20
   2   8   0 4.14026 1.65705   6
  -2   8   0 10.0902 2.37162  18
   2   8   0 6.64326 2.49143   3
  -2   8   0 3.34145 1.59709   1
  -2   8   0 8.82702 2.68192   5
   2   8   0 6.30068 2.51274  19
   2   8   0 6.91062 1.58788   8
   2   8   0 9.60200 1.93326   7
  -2   8   0 10.4196 2.51670  17
   2   8   0 6.01084 1.63579   4
   2   8   0 9.23502 1.86791  10
   2   8   0 4.70077 1.61149   9
  -2   8   0 5.96168 1.15149   8
  -2   8   0 11.2332 1.66294   7
  -2   8   0 4.58164 2.04016  19
   2   8   0 5.27317 1.99199   1
  -2   8   0 4.02586 1.73122   2
   2   8   0 9.24843 2.95143  20
  -2   8   0 8.05301 1.91489   6
   2   8   0 6.30700 2.24290  18
  -2   8   0 8.09723 2.45144  21
   2   8   0 9.46151 2.60791  21
  -2   8   0 10.4320 2.50957  16
  -4  -8   0 21.2820 3.90752  18
   4  -8   0 24.2556 3.85268  10
  -4  -8   0 23.1728 3.37897  16
  -4  -8   0 20.7096 2.33098   2
  -4  -8   0 18.1623 5.83318   5
  -4  -8   0 21.0527 2.17659  13
   4  -8   0 25.4494 2.92457   9
   4  -8   0 14.7660 2.50902   9
   4  -8   0 19.6425 3.15305   2
  -4  -8   0 22.0695 3.66102   1
   4  -8   0 18.1856 1.59900   7
   4  -8   0 24.4735 2.65519  11
  -4  -8   0 24.1195 2.75578  10
  -4  -8   0 22.8157 2.56996  13
  -4  -8   0 23.1008 2.41365  11
   4  -8   0 22.7655 3.39384  13
   4  -8   0 20.4374 3.42196   1
  -4  -8   0 23.3373 3.21490   4
  -4  -8   0 17.6086 3.76016   5
  -4  -8   0 19.8108 1.91363  12
  -4  -8   0 20.2389 3.99419   3
  -4  -8   0 23.8563 2.71004  15
  -4  -8   0 23.6378 2.53331   2
   4  -8   0 21.7797 3.18379  12
   4  -8   0 17.8834 3.71971   3
  -4  -8   0 20.6170 3.55613  17
  -4  -8   0 23.8625 2.87658  12
   4  -8   0 22.2840 6.71552   5
   4  -8   0 18.6481 2.98754  15
   4   8   0 23.5680 3.84078   6
  -4   8   0 20.3217 3.27546  18
   4   8   0 20.7304 3.08601   9
   4   8   0 24.3099 4.04903  20
  -4   8   0 25.4047 4.09347  20
  -4   8   0 20.8153 3.29486  15
   4   8   0 22.1573 2.57724   8
   4   8   0 21.5470 3.80888   1
  -4   8   0 27.1941 3.85968  17
  -4   8   0 13.4398 3.30915   5
  -4   8   0 27.4402 4.12440  19
   4   8   0 18.2116 2.73318  10
  -4   8   0 23.6612 1.73109   7
   4   8   0 23.3088 2.18607  11
   4   8   0 24.0210 3.83308  18
   4   8   0 27.4041 4.38583  21
  -4   8   0 22.9313 3.02093   1
   4   8   0 21.1676 3.17662   7
  -4   8   0 23.7509 3.98421   3
  -4   8   0 26.0526 2.78202   6
  -4   8   0 24.6066 3.29197   2
   4   8   0 19.9595 3.81076  19
   4   8   0 21.6201 2.92962   4
  -4   8   0 17.8029 3.06841  16
   4   8   0 26.6730 4.21604   3
  -4   8   0 26.2909 3.94495  21
  -6  -8   0 45.8388 5.07510  18
   6  -8   0 60.4803 5.16106   2
  -6  -8   0 44.2483 3.35215  11
  -6  -8   0 46.2672 5.74593   3
  -6  -8   0 49.9753 5.39536   1
  -6  -8   0 49.4968 2.86995  13
  -6  -8   0 51.4508 5.72158   5
  -6  -8   0 44.3827 3.36624  13
   6  -8   0 51.0954 3.46175   9
   6  -8   0 43.6720 4.20221  15
   6  -8   0 44.6710 4.74971   1
   6  -8   0 56.0442 5.87857   3
  -6  -8   0 42.4819 4.05720  16
   6  -8   0 44.6586 4.01579  11
  -6  -8   0 41.7545 6.37771   5
  -6  -8   0 45.7128 3.77347  15
   6  -8   0 41.6397 6.35405   5
  -6  -8   0 50.7692 4.56639  12
  -6  -8   0 48.4741 3.66875   2
   6  -8   0 47.3277 5.27909   3
   6  -8   0 52.4359 4.43617  12
   6  -8   0 47.6150 4.42677  13
  -6  -8   0 52.8646 5.61050  19
  -6  -8   0 44.5354 4.73447  17
  -6  -8   0 49.3007 4.93383   4
   6  -8   0 54.0486 4.98466  10
   6   8   0 44.2216 4.97575   1
  -6   8   0 53.8175 4.34394   1
   6   8   0 52.5995 4.01937   2
  -6   8   0 50.0329 3.73275   6
   6   8   0 52.8902 5.35899  19
   6   8   0 50.3714 3.50350  11
   6   8   0 45.2363 4.21073   7
   6   8   0 49.7677 4.29363   9
   6   8   0 39.5828 4.18443   4
  -6   8   0 41.4966 4.22589  18
  -6   8   0 62.1591 5.31672  19
  -6   8   0 47.4401 4.35731  16
   6   8   0 44.3922 5.62078   5
  -6   8   0 42.2958 5.00838   3
   6   8   0 54.0901 4.89119   6
   6   8   0 53.0451 5.33419   3
  -6   8   0 48.3477 4.89913  20
  -6   8   0 47.8460 3.74140   9
  -6   8   0 45.7784 4.71126  21
  -6   8   0 51.4613 4.53676  15
   6   8   0 44.9752 3.84184   8
   6   8   0 46.8374 5.04303  21
   6   8   0 44.7080 2.66704  12
  -6   8   0 47.5128 4.65111   2
   6   8   0 49.0126 5.17678  20
   6   8   0 47.7891 4.13496  10
  -6   8   0 48.7780 4.55291  17
  -6   8   0 45.2244 5.58149   5
  -8  -8   0 47.0546 3.81663  15
   8  -8   0 49.7811 4.76707  13
   8  -8   0 51.5623 3.88995   9
  -8  -8   0 54.1397 5.72007  18
  -8  -8   0 51.4344 5.56369   1
   8  -8   0 52.0420 5.22788   1
  -8  -8   0 45.0009 6.19194   3
  -8  -8   0 49.4624 4.68051  16
   8  -8   0 46.3262 4.56813  12
   8  -8   0 51.6903 6.82902   5
   8  -8   0 45.8749 4.47419  10
  -8  -8   0 38.9596 6.42314   5
  -8  -8   0 49.5185 5.34290   4
   8  -8   0 44.5133 5.75574   3
  -8  -8   0 56.2647 6.49238   5
   8  -8   0 45.5640 4.26312  15
  -8  -8   0 45.5438 4.94103  17
  -8  -8   0 53.7326 4.12144   2
  -8  -8   0 38.4171 6.19712  20
  -8  -8   0 42.3786 2.65579  13
   8  -8   0 47.9161 4.56109  11
   8  -8   0 42.1471 5.10105   2
  -8  -8   0 55.0958 6.28397  19
  -8   8   0 46.5844 5.23310  21
   8   8   0 46.5900 3.90086  11
   8   8   0 48.0571 2.91642  12
   8   8   0 48.5449 4.49834   8
  -8   8   0 48.9835 5.57877   3
   8   8   0 51.9184 4.90409   9
   8   8   0 49.4688 4.39772   2
  -8   8   0 57.8090 4.12346   6
  -8   8   0 47.1988 4.59564  15
  -8   8   0 51.0579 4.52364   1
   8   8   0 54.3586 4.83993  10
  -8   8   0 41.1988 5.04908  19
   8   8   0 53.4724 5.30990   4
   8   8   0 52.8628 5.77839   3
  -8   8   0 50.6963 4.68506  16
  -8   8   0 45.7174 4.66543  18
  -8   8   0 48.5529 5.38050  20
   8   8   0 64.5088 7.42988   5
   8   8   0 48.8856 5.48643   1
   8   8   0 46.1400 5.48367  20
   8   8   0 47.1539 5.25962  21
  -8   8   0 39.7066 4.73256   2
   8   8   0 46.2901 4.45275   7
   8   8   0 55.2964 5.20994   6
  -8   8   0 44.5787 6.73956   5
  -8   8   0 37.4533 4.35707  17
 -10  -8   0 13.1104 4.39603   3
  10  -8   0 26.4033 4.37380  11
 -10  -8   0 25.5391 4.25968  16
 -10  -8   0 20.1794 3.20893   2
  10  -8   0 22.8121 3.87637  15
 -10  -8   0 22.5497 3.13082  15
 -10  -8   0 20.9322 4.37840  17
  10  -8   0 19.0835 2.02892   4
  10  -8   0 21.9950 4.31628   2
  10  -8   0 24.7988 4.27204  13
 -10  -8   0 22.2307 4.89784  18
 -10  -8   0 15.9051 4.41751   1
  10  -8   0 26.2736 6.13866   5
  10  -8   0 19.0769 4.65808   3
  10  -8   0 26.8562 4.49944  10
 -10  -8   0 29.9049 6.21539  19
 -10  -8   0 29.6041 5.92904  20
  10  -8   0 19.6708 3.40942   9
 -10  -8   0 27.2423 5.96685   5
  10  -8   0 20.2444 1.82951   8
 -10  -8   0 19.2521 4.88460  21
 -10  -8   0 18.6590 2.35594  12
  10  -8   0 20.2269 3.89881   1
 -10  -8   0 28.3021 5.34269   4
 -10  -8   0 19.2625 4.30130   1
  10  -8   0 28.0258 4.64957  12
 -10   8   0 25.7398 5.88179   5
 -10   8   0 20.2326 4.19197  21
  10   8   0 21.8692 3.44781  11
 -10   8   0 36.5011 5.40340  18
  10   8   0 13.8935 3.34314   7
 -10   8   0 18.4966 4.04044   2
  10   8   0 22.3060 3.64547   2
 -10   8   0 19.6175 3.35503   1
  10   8   0 16.2733 3.66714   9
 -10   8   0 13.1315 2.81898   6
  10   8   0 22.3740 4.81113   3
 -10   8   0 16.8979 4.01208   3
  10   8   0 25.1917 4.43627   6
 -10   8   0 23.8798 4.70995  19
  10   8   0 22.0883 2.46225  12
  10   8   0 18.3834 4.14930   1
 -10   8   0 21.2023 3.88132  16
 -10   8   0 16.4823 4.46109  20
  10   8   0 17.8736 3.76508   4
  10   8   0 20.4394 3.63552   8
  10   8   0 16.0487 4.21887  21
  10   8   0 20.7416 5.31500   5
 -10   8   0 21.9760 4.09325  17
  10   8   0 20.2421 3.97482  10
 -10   8   0 23.9399 4.18553  15
 -12  -8   0 27.0588 3.27608  15
 -12  -8   0 24.7555 2.94198  12
 -12  -8   0 30.1138 5.79975   4
 -12  -8   0 22.6849 4.05299   2
 -12  -8   0 26.1434 6.51953   5
  12  -8   0 29.1880 5.03142  11
  12  -8   0 19.5053 5.82603   3
  12  -8   0 27.0156 4.35038   9
 -12  -8   0 21.8952 5.82136  19
 -12  -8   0 29.0985 5.62615   1
  12  -8   0 19.2980 6.28825   5
 -12  -8   0 23.3826 5.98398   1
 -12  -8   0 26.5465 5.97198   3
 -12  -8   0 20.9862 5.48848  21
  12  -8   0 28.2176 5.11090  12
 -12  -8   0 33.8006 4.99925  16
  12  -8   0 31.1323 4.93229  13
  12  -8   0 26.3320 2.90198   4
  12  -8   0 28.2176 2.59914   8
  12  -8   0 29.0871 4.29110  15
  12  -8   0 30.7550 5.18045  10
 -12  -8   0 33.8473 6.98532  20
  12  -8   0 38.1598 5.34940   1
 -12  -8   0 24.3007 3.29811  15
  12  -8   0 28.5212 5.38608   2
 -12  -8   0 35.2880 6.08541  17
 -12  -8   0 28.6724 5.76997  18
  12   8   0 35.6038 4.82929  11
  12   8   0 34.0932 5.22113  10
  12   8   0 30.3026 5.72378   6
 -12   8   0 35.1151 5.77844  18
 -12   8   0 24.3526 3.39003   4
  12   8   0 25.7035 4.56612   8
  12   8   0 28.9601 4.70290   2
 -12   8   0 30.8890 3.95902   8
  12   8   0 32.4084 5.24615   7
 -12   8   0 35.4559 6.34359  20
 -12   8   0 31.9857 4.92399  16
 -12   8   0 28.3034 4.81992  17
  12   8   0 24.9196 5.26475   3
 -12   8   0 29.1007 5.70473  19
 -12   8   0 25.0265 5.10152   3
 -12   8   0 21.5634 5.90874   5
 -12   8   0 29.8728 4.30108   1
  12   8   0 19.5092 6.38086   5
 -12   8   0 35.6645 5.08678  15
 -12   8   0 31.2804 4.15866   6
  12   8   0 34.2867 5.43061   9
  12   8   0 18.5998 4.44106   4
 -12   8   0 24.9782 4.95840   2
  12   8   0 30.0670 3.19320  12
 -12   8   0 30.9194 5.70904  21
  14  -8   0 29.7602 5.76959  10
  14  -8   0 24.1759 4.16726  15
  14  -8   0 22.2423 6.49868   3
 -14  -8   0 20.5215 5.89614   1
 -14  -8   0 22.9348 7.46470   5
 -14  -8   0 16.5789 5.20359   4
 -14  -8   0 15.1901 3.99950   2
  14  -8   0 19.0686 4.16287   9
 -14  -8   0 18.4257 2.44476  15
  14  -8   0 21.5840 4.68549  11
 -14  -8   0 16.6283 5.86456  21
 -14  -8   0 23.1786 4.50219  16
  14  -8   0 15.3184 4.93357   2
 -14  -8   0 30.6427 5.80224  17
 -14  -8   0 19.1196 6.46359  20
 -14  -8   0 11.3581 5.14465  19
  14  -8   0 14.9205 4.28954  13
  14  -8   0 21.7259 2.99123   8
  14  -8   0 18.3272 4.37625  12
  14  -8   0 24.0960 3.31227   4
 -14  -8   0 21.2366 5.02261   1
 -14  -8   0 8.64176 4.57396  18
 -14  -8   0 23.9881 6.20154   3
  14  -8   0 15.8671 4.27812   1
  14  -8   0 22.4542 8.09196   5
 -14   8   0 25.1290 4.86692   2
  14   8   0 22.3375 5.28597   3
  14   8   0 13.5645 4.21939  10
 -14   8   0 17.7091 4.45656  17
  14   8   0 20.7626 5.10495   6
  14   8   0 20.0335 4.56736   2
 -14   8   0 17.3764 7.16240   5
  14   8   0 20.2192 3.54182  12
  14   8   0 17.6481 4.31110   8
  14   8   0 18.0006 4.00658  11
 -14   8   0 23.7498 5.89793  21
 -14   8   0 22.8385 4.11441  15
 -14   8   0 22.9423 5.28551  19
  14   8   0 13.6688 4.86548   4
  14   8   0 15.3217 6.05712   5
 -14   8   0 17.2354 5.86551  20
 -14   8   0 23.6544 5.68561   3
 -14   8   0 29.1144 4.28924   6
 -14   8   0 16.0389 3.53696  16
  14   8   0 21.0224 4.74861   7
 -14   8   0 18.5582 3.99430   1
 -14   8   0 22.1996 3.59538   4
  16  -8   0 21.7884 4.17063  15
 -16  -8   0 11.4705 5.75076  21
 -16  -8   0 20.2768 5.60692  17
  16  -8   0 20.2998 3.73092   4
  16  -8   0 18.7835 4.73682   9
  16  -8   0 16.0066 7.04643   3
 -16  -8   0 16.8840 4.76844   2
 -16  -8   0 33.5435 5.30804  16
  16  -8   0 24.8636 5.22722  13
 -16  -8   0 20.7051 7.48629  19
  16  -8   0 12.8796 4.46119   1
 -16  -8   0 16.3936 6.33842  20
  16  -8   0 28.4049 6.35437  10
 -16  -8   0 17.7438 6.41471   3
  16  -8   0 20.3918 5.11600  11
  16  -8   0 22.4593 3.46589   8
 -16  -8   0 25.7522 6.40793  18
  16  -8   0 27.9240 5.81533  12
 -16   8   0 20.4745 4.20651   4
  16   8   0 13.5636 4.85835   9
  16   8   0 19.6126 4.43397  11
  16   8   0 15.5074 4.21024   7
 -16   8   0 24.0098 5.44796  18
  16   8   0 24.8862 6.15004   3
  16   8   0 17.5158 5.11522   2
  16   8   0 24.4920 5.07876   8
 -16   8   0 22.6085 4.86304  16
 -16   8   0 18.7096 4.07653   6
 -16   8   0 25.2611 6.47056  20
 -16   8   0 15.4892 5.23334  21
 -16   8   0 19.4076 4.46480   1
 -16   8   0 15.4087 4.41746  17
  16   8   0 20.3647 5.60500   6
  16   8   0 23.6038 5.56543  10
 -16   8   0 21.9538 5.92523   3
  16   8   0 17.2417 3.83493  12
 -16   8   0 21.0656 5.98578  19
 -18  -8   0 2.28326 4.48613   2
 -18  -8   0 -11.636 6.57735   3
 -18  -8   0 5.31381 4.02909  16
  18  -8   0 0.19160 3.61714  12
 -18  -8   0 0.19096 4.71041  20
  18  -8   0 8.26438 5.43149   1
  18  -8   0 5.85052 4.28948   9
  18  -8   0 -2.1723 3.18201   4
  18  -8   0 -1.0573 3.71366  13
 -18  -8   0 4.70367 5.46986  18
  18  -8   0 0.74496 2.87272   8
 -18  -8   0 3.28732 5.33382  21
  18  -8   0 5.65592 4.50389  10
  18  -8   0 -1.2164 3.10546  11
 -18  -8   0 5.40084 8.00934  17
  18  -8   0 1.12734 3.26660  15
 -18  -8   0 0.83840 5.68092  19
 -18   8   0 -4.3665 4.33724  21
 -18   8   0 -2.3341 5.52248   3
  18   8   0 0.42928 3.87803   6
  18   8   0 0.15102 3.77636  10
 -18   8   0 5.63980 4.33689  18
 -18   8   0 1.84449 3.60870  16
  18   8   0 1.59207 3.24558   7
  18   8   0 -1.6299 3.64734  12
  18   8   0 1.38832 3.68565   9
 -18   8   0 0.97286 3.68163   6
 -18   8   0 3.83328 3.63676  17
 -18   8   0 2.10539 4.87885   1
 -18   8   0 4.64601 4.07043   4
 -18   8   0 -2.1772 4.61126  19
  18   8   0 -0.8385 2.94445   8
 -18   8   0 2.01370 4.42762  20
  18   8   0 5.00103 5.82022   3
  18   8   0 -1.2558 5.34618   2
  18   8   0 -3.2347 4.04490  11
 -20  -8   0 14.3959 8.87146   3
 -20  -8   0 18.1208 7.87490  21
  20  -8   0 20.2853 5.83622   9
  20  -8   0 12.0407 9.53141   1
 -20  -8   0 17.1514 6.34604  18
 -20  -8   0 24.4919 6.75450  17
  20  -8   0 22.3886 5.27316  15
 -20  -8   0 18.4976 7.74651  19
 -20  -8   0 21.1556 7.28525   2
  20  -8   0 28.7094 5.00052   8
 -20  -8   0 27.5894 8.91572  20
  20  -8   0 24.1215 5.41054   4
  20  -8   0 13.4223 5.97441  11
  20  -8   0 21.8256 6.24095  13
 -20  -8   0 20.2873 5.35300  16
  20  -8   0 25.9737 7.76416  10
  20  -8   0 22.1792 5.84053  12
  20   8   0 27.3995 7.62416  10
  20   8   0 32.9780 6.89552   8
  20   8   0 19.7557 6.68295   6
 -20   8   0 20.2082 6.15146   1
  20   8   0 8.27006 7.65068   2
 -20   8   0 16.5110 6.19833  19
  20   8   0 18.7649 5.98036   9
 -20   8   0 32.6484 6.97142  17
 -20   8   0 21.7967 5.65077  16
 -20   8   0 16.0473 6.88166  21
  20   8   0 23.3886 6.21744  11
 -20   8   0 13.9820 5.25444   6
 -20   8   0 25.8370 5.61045   1
  20   8   0 22.7744 5.87171   7
 -20   8   0 25.0512 7.73436  20
 -20   8   0 27.8922 6.79436   4
  20   8   0 17.6664 5.49867  12
 -20   8   0 17.5538 6.07218  18
  20   8   0 16.0294 8.30197   3
 -22  -8   0 -1.9977 7.16098  21
  22  -8   0 3.90794 5.42131   9
  22  -8   0 -4.7843 5.24324  11
 -22  -8   0 -2.5122 7.21963  20
 -22  -8   0 8.12468 7.14245  18
  22  -8   0 3.37313 5.09873  13
 -22  -8   0 1.40406 7.26397  19
 -22  -8   0 1.37440 7.57728   6
  22  -8   0 -0.7581 4.49464  15
  22  -8   0 13.0398 5.61715  12
 -22  -8   0 0.47402 6.77974  17
  22  -8   0 3.23882 4.39239   8
  22  -8   0 -5.1177 5.59904  10
 -22   8   0 -5.9332 4.97513  17
 -22   8   0 0.14472 7.02592  20
  22   8   0 3.53694 5.54618   9
 -22   8   0 4.35115 5.38363  16
  22   8   0 1.15619 6.26023   6
 -22   8   0 6.88862 8.22161  21
  22   8   0 6.38572 5.45496   8
  22   8   0 -0.0260 5.86870  11
  22   8   0 2.41433 5.11750   7
 -22   8   0 0.64447 5.62060  18
 -22   8   0 0.52360 5.35771  19
 -24  -8   0 4.60432 9.66911  20
 -24  -8   0 2.00702 7.86496  18
  24  -8   0 0.35477 6.21140  10
  24  -8   0 -8.5453 6.46952  12
  24  -8   0 -6.3754 6.24975  11
  24  -8   0 -3.5554 5.59193  15
  24  -8   0 3.16791 6.54199   9
  24  -8   0 4.88169 6.78412  13
 -24  -8   0 4.24491 8.08885  19
 -24  -8   0 7.61098 8.53711   6
 -24  -8   0 3.51958 7.67085  17
 -24  -8   0 11.7638 9.57233  21
 -24   8   0 -5.5414 8.30037  21
 -24   8   0 2.35608 7.85585  19
  24   8   0 3.10282 7.58036  10
 -24   8   0 -0.1537 8.29598  20
  24   8   0 7.96097 6.51689   8
  24   8   0 1.49003 6.04464   9
  24   8   0 1.77827 7.53892  11
  24   8   0 3.25750 7.07244   6
 -24   8   0 4.60855 5.98459  18
 -24   8   0 5.77825 6.12168  16
  24   8   0 1.04080 5.48138   7
 -26  -8   0 26.4666 10.5323  18
  26  -8   0 18.9332 9.01528   9
 -26  -8   0 42.7877 13.0380  21
  26  -8   0 18.4262 9.35281  13
 -26  -8   0 15.3066 14.3216  20
  26  -8   0 15.9579 8.51432  10
  26  -8   0 26.1467 9.11864  11
  26  -8   0 21.0394 8.81276  12
 -26  -8   0 16.3933 11.3339   6
 -26   8   0 19.4629 11.2950  21
  26   8   0 23.9827 12.0310   8
  26   8   0 20.5908 9.59175  11
  26   8   0 22.1119 10.4628  10
 -26   8   0 25.2648 8.61126  17
  26   8   0 23.0155 14.8872   9
 -26   8   0 11.4014 8.43147  18
  26   8   0 33.0276 9.16301   7
 -28  -8   0 8.67969 13.4166   6
  28  -8   0 0.08415 14.7161   9
  28  -8   0 7.16615 10.6835  12
 -28  -8   0 24.4898 13.3977  18
 -28   8   0 10.8943 9.89153  18
  28   8   0 20.7319 12.3783  11
 -28   8   0 22.4353 12.8690  21
  28   8   0 22.2954 11.6132  10
  28   8   0 5.78322 8.45658   7
   1  -9   0 1.14680 0.95071   4
  -1  -9   0 0.92863 1.13316  10
  -1  -9   0 1.30721 1.45031  16
  -1  -9   0 0.33725 1.24986   2
  -1  -9   0 0.17001 2.13629   3
   1  -9   0 3.39014 2.21382   3
   1  -9   0 1.24313 2.13886   3
   1  -9   0 -1.0804 1.96185   5
   1  -9   0 1.90625 1.38095  13
   1  -9   0 0.10971 1.08440   2
   1  -9   0 0.46522 1.67356   1
   1  -9   0 3.27309 1.30566   4
   1  -9   0 1.17249 1.04924   9
   1  -9   0 0.53680 1.08088  11
  -1  -9   0 0.95689 0.96007  11
  -1  -9   0 5.17184 2.57681   3
   1  -9   0 1.93766 1.10262  10
  -1  -9   0 2.54498 2.45369   5
  -1  -9   0 3.04517 2.15936   1
  -1  -9   0 0.04370 1.68991  17
  -1  -9   0 1.50113 1.24184  12
   1  -9   0 2.93937 1.71936  16
   1  -9   0 0.22380 1.62314  10
  -1  -9   0 2.23144 1.71686  11
  -1  -9   0 3.00432 1.70203  10
  -1  -9   0 1.46017 1.32732  15
   1  -9   0 0.73756 1.24271   8
  -1  -9   0 0.65691 1.22509   4
  -1  -9   0 2.78604 1.54210   9
   1  -9   0 -0.4630 1.30460  15
  -1  -9   0 1.12049 1.31452  13
  -1  -9   0 1.97501 1.10163   2
   1  -9   0 -0.3360 1.22105  12
   1   9   0 3.56852 2.45560   3
  -1   9   0 1.12228 1.14224   7
   1   9   0 1.59241 1.89773  21
   1   9   0 -0.0046 1.64936  19
  -1   9   0 -0.1448 1.47609  16
  -1   9   0 3.30378 2.14378  21
  -1   9   0 0.25254 1.57849  20
  -1   9   0 1.54064 1.63833  17
   1   9   0 2.22774 1.36461   9
   1   9   0 -1.0304 1.61059   1
   1   9   0 1.87378 1.20932   4
   1   9   0 1.36093 1.16775  10
   1   9   0 2.30418 1.22967   8
  -1   9   0 1.22198 1.13277   8
  -1   9   0 1.54004 1.04944   4
  -1   9   0 5.08641 2.45366   5
   1   9   0 0.13700 1.49065  17
   1   9   0 0.95865 1.57810   6
  -1   9   0 2.36716 1.96708  19
   1   9   0 3.31867 1.99765  18
  -1   9   0 0.88609 1.43931   2
   1   9   0 1.36776 1.82689  20
  -1   9   0 2.39284 1.64041   1
   1   9   0 2.54683 2.34619   5
  -1   9   0 1.87405 1.60519  18
   1   9   0 2.78761 1.53687   7
  -1   9   0 5.71982 2.16184   6
  -3  -9   0 2.12083 1.93333  17
  -3  -9   0 2.26010 1.09905  11
   3  -9   0 3.54418 2.00971   1
   3  -9   0 2.16136 1.27767   7
   3  -9   0 0.58320 1.18147   9
   3  -9   0 -0.6244 2.32824   5
  -3  -9   0 0.88635 1.24487  13
  -3  -9   0 2.97174 1.21579  12
   3  -9   0 3.01817 1.06522   9
  -3  -9   0 1.04932 2.15149   5
  -3  -9   0 5.76008 1.85919  11
   3  -9   0 2.39388 1.27600  10
   3  -9   0 -0.2952 1.37054   2
  -3  -9   0 3.97517 1.62181   2
  -3  -9   0 2.21289 1.22660   2
   3  -9   0 2.02204 0.82622   8
  -3  -9   0 2.80168 2.11158  18
   3  -9   0 2.46917 0.83503   4
  -3  -9   0 3.38773 1.79548  10
  -3  -9   0 2.83877 2.17045   3
   3  -9   0 2.84427 1.65960  15
  -3  -9   0 1.35203 1.62177  16
   3  -9   0 2.50789 0.75363   4
   3  -9   0 1.65670 1.50576  12
  -3  -9   0 2.34970 2.66597   5
  -3  -9   0 3.51153 1.61840  15
  -3  -9   0 1.65956 1.48114   4
   3  -9   0 1.68337 1.29953  11
  -3  -9   0 1.38962 1.58380   1
  -3  -9   0 -1.3566 2.05985  12
   3  -9   0 1.09835 2.02763   3
   3  -9   0 1.05610 1.41530  13
   3  -9   0 2.90192 1.98453   3
   3   9   0 3.28743 2.23597  19
   3   9   0 -0.0365 1.94575  20
   3   9   0 4.97017 2.14390  18
   3   9   0 1.57589 1.78783   6
  -3   9   0 2.60596 1.65742   1
   3   9   0 0.23560 1.42892  10
  -3   9   0 2.00831 2.28065   5
  -3   9   0 3.41267 1.77392  16
   3   9   0 2.89423 2.09490  21
  -3   9   0 0.07581 1.37158  17
  -3   9   0 5.42071 1.79113  18
   3   9   0 0.96142 1.19179   8
   3   9   0 -2.0367 1.21213   4
  -3   9   0 1.92736 1.54979   6
  -3   9   0 0.31642 1.54999   2
   3   9   0 2.90320 2.96348   1
  -3   9   0 2.71448 1.81519  19
   3   9   0 0.04849 2.02587   3
   3   9   0 4.12188 1.29811  11
   3   9   0 -0.6321 1.31321   9
  -3   9   0 0.57976 1.73174  20
  -3   9   0 1.97703 1.95249  21
  -3   9   0 2.08383 1.02882   7
   3   9   0 -1.1036 1.20163   7
  -5  -9   0 8.78144 2.78223   1
   5  -9   0 3.26532 3.10618   5
   5  -9   0 6.02167 1.92694   9
   5  -9   0 6.78939 2.46472  12
  -5  -9   0 6.34602 2.33063  16
  -5  -9   0 5.68925 1.42137  12
   5  -9   0 5.85684 2.14906   9
   5  -9   0 7.01452 3.14412   3
  -5  -9   0 4.29152 1.60371   2
  -5  -9   0 5.56950 1.91008  15
   5  -9   0 5.05556 1.99859  15
  -5  -9   0 7.10704 1.95674  11
  -5  -9   0 3.65968 2.61674  19
  -5  -9   0 6.23320 1.63417  13
  -5  -9   0 6.32461 3.06318   5
   5  -9   0 10.1714 2.49006  11
   5  -9   0 2.29542 2.76204   3
   5  -9   0 5.23009 2.35296   1
  -5  -9   0 2.56388 3.06162   5
   5  -9   0 3.77473 2.21370   2
   5  -9   0 5.45898 2.65059  10
  -5  -9   0 5.31186 2.50368  17
  -5  -9   0 5.62814 2.77941  18
  -5  -9   0 5.90806 1.69178   2
  -5  -9   0 5.18300 2.03799  12
  -5  -9   0 11.2528 3.66134   3
   5  -9   0 4.17326 2.07759  13
  -5  -9   0 7.31121 2.52633   4
   5   9   0 3.79617 2.56917  19
  -5   9   0 8.15338 2.70559  17
  -5   9   0 4.54234 1.82146   6
   5   9   0 6.83693 1.99963   9
   5   9   0 6.51356 1.76296  11
   5   9   0 5.40774 1.98234   7
  -5   9   0 5.47242 2.55597  18
   5   9   0 9.13812 2.84536  21
   5   9   0 10.0113 2.98872   6
  -5   9   0 6.58827 2.78669   3
   5   9   0 7.11312 3.26878  20
  -5   9   0 5.05484 2.63677  20
   5   9   0 3.70806 2.22317   1
  -5   9   0 6.84206 2.02053   1
   5   9   0 3.47640 1.76165  10
  -5   9   0 7.60949 2.23510  15
   5   9   0 4.34318 1.61230   8
   5   9   0 2.88485 1.70030   4
  -5   9   0 3.31805 2.18406  21
  -5   9   0 10.2956 2.79220  16
  -5   9   0 2.74834 1.90949   2
   5   9   0 7.69318 2.82544   3
  -5   9   0 3.66515 2.75895   5
  -5   9   0 10.8937 2.98828  19
  -7  -9   0 52.6315 7.88448   5
   7  -9   0 53.9828 4.63541  11
  -7  -9   0 54.1628 3.86549  13
   7  -9   0 57.8763 6.14551   3
  -7  -9   0 52.8211 6.39797  19
  -7  -9   0 66.8518 4.79347  15
   7  -9   0 62.8687 5.41961  10
  -7  -9   0 61.6618 7.16256   3
   7  -9   0 53.0254 5.04225  13
   7  -9   0 63.5406 7.07606   3
   7  -9   0 52.2229 4.77703  15
  -7  -9   0 48.4432 5.00827  16
  -7  -9   0 61.9274 3.23652  12
  -7  -9   0 59.1724 3.28238  13
  -7  -9   0 53.4299 3.53959  12
   7  -9   0 55.4909 3.91342   9
  -7  -9   0 57.4016 5.98406  17
  -7  -9   0 50.9183 5.48648   4
   7  -9   0 53.5827 8.07508   5
  -7  -9   0 57.6131 5.97020  18
  -7  -9   0 61.2660 6.16819   1
   7  -9   0 51.9462 4.73120  12
   7  -9   0 56.2872 5.35533   2
   7  -9   0 52.6019 5.56267   1
  -7  -9   0 53.5402 6.38160   5
  -7  -9   0 46.7369 6.99633  20
  -7  -9   0 54.5351 4.08731   2
   7   9   0 58.6031 6.44684  20
   7   9   0 57.8420 4.72100   8
  -7   9   0 54.7346 5.20580  17
   7   9   0 53.0552 5.74266  21
  -7   9   0 50.0997 5.89619   3
  -7   9   0 48.6535 4.95740  15
   7   9   0 60.0237 3.17440  12
  -7   9   0 61.7887 7.01127   5
   7   9   0 47.7045 5.79896   3
  -7   9   0 64.6064 5.56323  18
  -7   9   0 48.7919 5.50403  20
   7   9   0 58.1095 5.03589   9
  -7   9   0 61.5902 5.84129   2
  -7   9   0 58.3704 4.36337   6
   7   9   0 51.0584 4.59014  10
   7   9   0 54.6955 5.30226   4
  -7   9   0 66.5773 5.48143  16
  -7   9   0 49.6558 5.22988  21
   7   9   0 64.1291 4.21073  11
  -7   9   0 49.6618 4.31027   9
   7   9   0 50.9459 4.38690   2
   7   9   0 49.0529 4.63214   7
  -7   9   0 51.7147 4.67468   1
   7   9   0 62.6021 6.43847   1
   7   9   0 64.1926 5.64417   6
  -7   9   0 56.0409 5.59105  19
  -9  -9   0 8.13886 2.94928  16
   9  -9   0 9.30820 4.70137   5
   9  -9   0 11.1226 2.97642  11
   9  -9   0 8.33475 3.66984   3
  -9  -9   0 6.13810 3.70540  20
  -9  -9   0 16.0356 3.01874  15
  -9  -9   0 9.11773 4.02459   1
  -9  -9   0 8.97956 3.35470  17
  -9  -9   0 12.2594 2.52822   2
   9  -9   0 8.98452 3.04571  13
  -9  -9   0 12.9826 4.31936  19
   9  -9   0 14.9057 3.43056  10
   9  -9   0 8.86765 3.09429   1
  -9  -9   0 14.3166 4.91190   5
   9  -9   0 10.8412 3.21395  12
   9  -9   0 8.05520 2.62733  15
  -9  -9   0 14.2274 4.44408   5
   9  -9   0 11.6817 2.71345   9
  -9  -9   0 11.2829 3.98296   3
   9  -9   0 11.9418 3.52637   2
  -9  -9   0 9.45893 3.12895   4
  -9  -9   0 10.8042 3.38649   1
  -9  -9   0 9.65454 3.81013  18
   9   9   0 6.34797 3.16333  21
   9   9   0 9.75721 2.47667  11
  -9   9   0 10.8403 3.32022   2
   9   9   0 10.4152 3.22038   6
   9   9   0 10.7658 3.18598  10
  -9   9   0 8.75365 3.41151  20
   9   9   0 12.0173 4.62086   5
   9   9   0 16.5047 4.27726   1
  -9   9   0 9.64269 3.37310  15
  -9   9   0 9.85044 3.19615   3
   9   9   0 13.8919 3.00615   2
   9   9   0 9.88127 3.58103   3
   9   9   0 12.2960 3.30871   4
   9   9   0 8.22937 2.90302   9
  -9   9   0 9.78048 3.03361  17
  -9   9   0 12.9451 3.11602  16
  -9   9   0 10.9989 3.33489  18
  -9   9   0 10.9793 2.52932   6
  -9   9   0 4.93347 3.63885   5
  -9   9   0 10.8333 2.82071   1
  -9   9   0 10.6668 3.72584  21
   9   9   0 8.35580 3.07988   8
   9   9   0 10.8917 1.72611  12
   9   9   0 8.94266 2.98536   7
  -9   9   0 14.1268 4.02556  19
  11  -9   0 11.5754 3.01196  15
  11  -9   0 10.4927 1.51918   4
 -11  -9   0 6.54436 4.93991   5
 -11  -9   0 11.8308 4.36610   1
 -11  -9   0 11.1751 4.72447  19
 -11  -9   0 11.7468 3.93375  17
  11  -9   0 12.7833 3.64271  11
 -11  -9   0 12.4677 4.55452   4
  11  -9   0 12.1335 3.61258  13
 -11  -9   0 12.0567 4.88384  20
 -11  -9   0 9.45276 4.18237  18
  11  -9   0 11.5719 3.90663  12
  11  -9   0 8.29429 4.12774   2
  11  -9   0 6.94547 2.90224   9
 -11  -9   0 10.3587 3.48706  16
  11  -9   0 17.4425 4.10134  10
 -11  -9   0 7.93526 4.32625  21
 -11  -9   0 12.2756 4.89068   3
 -11  -9   0 7.41493 3.96347   1
 -11  -9   0 9.61766 2.00383  12
  11  -9   0 10.5254 4.57660   3
  11  -9   0 10.6802 1.49221   8
  11  -9   0 4.86985 5.06106   5
  11  -9   0 9.89370 3.39899   1
 -11  -9   0 7.87132 2.60220  15
 -11  -9   0 9.21339 2.74248   2
 -11   9   0 5.65029 3.63827   2
  11   9   0 5.77902 3.41586  21
 -11   9   0 9.52273 1.75559   4
  11   9   0 11.1173 3.57679   4
  11   9   0 7.22670 2.78417  11
  11   9   0 5.88045 3.24863   9
 -11   9   0 9.95078 3.14508  16
  11   9   0 9.92440 1.94703  12
 -11   9   0 11.1891 4.34383  21
 -11   9   0 15.2948 5.30580   5
  11   9   0 17.2420 3.92049   8
 -11   9   0 10.3192 3.73300  18
  11   9   0 7.03665 3.03207   7
 -11   9   0 4.00750 3.12081  19
 -11   9   0 8.04901 4.29522   3
 -11   9   0 11.5895 3.83064  17
 -11   9   0 7.11577 3.91776  20
 -11   9   0 14.7724 3.05382   1
  11   9   0 9.40668 4.74157   5
  11   9   0 8.88390 3.73145   1
  11   9   0 11.8380 3.27856   2
 -11   9   0 8.79226 2.57413   6
  11   9   0 6.64884 3.20579   6
  11   9   0 9.62569 3.90392   3
 -11   9   0 10.8947 3.10761  15
 -11   9   0 13.3485 1.98771   8
  11   9   0 12.9126 3.52710  10
 -13  -9   0 33.2256 8.19626   5
 -13  -9   0 39.8299 6.77651   1
  13  -9   0 53.8704 7.05000   2
  13  -9   0 64.8904 9.23519  11
  13  -9   0 35.3652 8.64510   5
 -13  -9   0 38.2195 7.64254  20
 -13  -9   0 32.5846 7.08153   1
  13  -9   0 49.0363 5.85194  12
  13  -9   0 45.7747 5.97777  10
  13  -9   0 47.9053 6.43078   1
 -13  -9   0 40.6400 8.04162  19
  13  -9   0 49.5671 5.35189  15
 -13  -9   0 59.5203 9.22057   3
 -13  -9   0 45.1533 6.90584   2
 -13  -9   0 40.4368 4.23005  15
 -13  -9   0 40.6809 8.39657  21
  13  -9   0 48.7582 3.27711   8
 -13  -9   0 53.0141 8.11912  18
  13  -9   0 49.0665 5.17643   9
 -13  -9   0 49.8193 7.36458  17
  13  -9   0 55.0988 8.91027   3
 -13  -9   0 49.9423 5.75917  16
 -13  -9   0 35.7319 3.47902  12
 -13  -9   0 40.6824 7.11994   4
  13  -9   0 45.5769 3.66326   4
  13  -9   0 42.6802 6.26924  13
 -13   9   0 51.9698 8.94167   5
 -13   9   0 45.2838 4.16507   4
 -13   9   0 45.4395 7.93829  18
  13   9   0 50.1178 5.24678  11
 -13   9   0 46.5471 7.08042   3
  13   9   0 52.0368 7.41419  10
 -13   9   0 49.3599 5.29873  16
  13   9   0 46.1289 5.42586   7
  13   9   0 45.2090 6.01559   2
  13   9   0 41.7725 3.64914  12
  13   9   0 51.1158 6.67481   4
 -13   9   0 41.2423 6.96876  20
 -13   9   0 46.4152 4.34071   8
  13   9   0 47.8477 7.35664   3
  13   9   0 41.5955 7.82607   5
 -13   9   0 41.2604 5.25449   1
  13   9   0 43.7731 6.87307   6
  13   9   0 54.1260 5.69428   8
 -13   9   0 40.9940 5.10874  17
 -13   9   0 51.5441 4.69302   6
  13   9   0 48.1519 7.08107   9
 -13   9   0 39.5824 6.47310   2
 -13   9   0 37.9931 6.67667  21
 -13   9   0 50.2665 7.88202  19
 -15  -9   0 31.8863 7.87354   3
 -15  -9   0 28.6719 5.26439   2
  15  -9   0 27.0812 5.69096  13
 -15  -9   0 36.1657 6.67681  17
 -15  -9   0 36.6032 8.62500  20
  15  -9   0 30.4448 3.80869   4
  15  -9   0 29.6175 6.01129  11
 -15  -9   0 26.8764 2.95587  15
 -15  -9   0 20.4136 6.58672  21
  15  -9   0 28.3013 5.74926  10
  15  -9   0 36.4282 5.66338   9
 -15  -9   0 27.3873 4.95297  16
  15  -9   0 33.1895 7.93866   3
  15  -9   0 34.2462 5.19421  15
  15  -9   0 29.9789 5.81703  12
  15  -9   0 30.1401 3.34497   8
 -15  -9   0 25.4894 7.10549  19
 -15  -9   0 24.0914 5.92624  18
  15  -9   0 29.5595 5.57160   1
 -15   9   0 22.7262 5.61387  19
  15   9   0 32.2232 5.79481   7
 -15   9   0 39.9116 5.05158   6
  15   9   0 34.6556 5.88656   8
  15   9   0 27.9695 3.68812  12
  15   9   0 26.4243 6.04129  10
 -15   9   0 24.7035 5.85808  20
 -15   9   0 24.6774 4.92920  17
  15   9   0 39.0280 6.50533   9
 -15   9   0 24.1799 6.32726   3
 -15   9   0 31.6473 5.47704  16
  15   9   0 31.5282 6.35358   3
  15   9   0 24.5287 5.72932   2
 -15   9   0 28.1857 4.12521   4
  15   9   0 32.9897 6.55217   6
 -15   9   0 26.4013 5.71397  18
  15   9   0 29.1725 5.29093  11
 -15   9   0 28.1560 4.73613   1
 -15   9   0 29.8556 6.99536  21
  17  -9   0 9.21311 4.09251  11
 -17  -9   0 7.19857 5.29367  17
 -17  -9   0 11.9832 5.35856  18
  17  -9   0 10.6897 3.17301   4
 -17  -9   0 12.6506 5.08189   2
 -17  -9   0 6.17288 7.33653   3
 -17  -9   0 8.63715 6.00842  19
  17  -9   0 7.98645 4.65248  10
  17  -9   0 10.2883 5.02519   1
 -17  -9   0 14.8884 6.46855  21
  17  -9   0 1.05647 3.39973  15
  17  -9   0 6.31271 4.02909   9
  17  -9   0 7.57714 4.46034  13
 -17  -9   0 16.6426 4.76628  16
 -17  -9   0 14.4253 6.00155  20
  17  -9   0 5.14567 4.06972  12
  17   9   0 1.13433 3.81272   6
 -17   9   0 10.9274 3.64442   4
  17   9   0 9.19822 5.49132   2
 -17   9   0 0.71546 5.24980  21
 -17   9   0 11.9984 5.80032  19
 -17   9   0 11.9353 3.81664   6
 -17   9   0 4.90160 3.70812  16
  17   9   0 10.8804 5.99560   3
  17   9   0 13.8237 3.66941  12
  17   9   0 12.8024 5.38254  10
 -17   9   0 15.8444 5.36136  18
 -17   9   0 9.78089 4.50218   1
 -17   9   0 7.57002 3.72832  17
 -17   9   0 10.7544 5.40753  20
  17   9   0 7.09197 4.68028  11
  17   9   0 10.2066 4.59551   8
  17   9   0 5.36943 4.64405   9
  17   9   0 5.97026 4.12879   7
  19  -9   0 4.88950 4.55695  11
  19  -9   0 2.41086 5.64163   1
  19  -9   0 3.24230 4.94421  10
  19  -9   0 1.79921 4.31268   9
 -19  -9   0 7.76436 8.16156   3
 -19  -9   0 2.47464 5.59484  20
  19  -9   0 4.76649 3.96088  15
 -19  -9   0 1.95708 4.39105  16
  19  -9   0 1.68324 3.68799   4
  19  -9   0 -2.3088 4.44043  13
 -19  -9   0 9.19512 5.72137  17
  19  -9   0 -0.3991 3.79778  12
 -19  -9   0 1.01131 6.59306  19
 -19  -9   0 -0.6625 5.70142   2
 -19  -9   0 0.69248 5.69813  21
 -19  -9   0 2.78146 5.18342  18
  19  -9   0 2.93965 3.34409   8
 -19   9   0 5.70639 4.75822   4
  19   9   0 0.22324 4.77712   6
 -19   9   0 8.51799 4.04229  16
  19   9   0 -1.9349 6.45070   2
 -19   9   0 5.96548 4.77820  18
 -19   9   0 4.19178 4.57480  17
  19   9   0 -0.0734 3.89564   8
 -19   9   0 0.21855 5.58201  21
  19   9   0 4.23179 4.13955   9
 -19   9   0 5.39122 6.41220  20
 -19   9   0 2.61359 5.02925  19
  19   9   0 -1.3020 4.71115  12
  19   9   0 -1.5413 3.58651   7
  19   9   0 3.13486 7.00796   3
  19   9   0 5.60122 5.06304  11
  19   9   0 3.32103 5.05878  10
 -19   9   0 1.10581 4.23019   6
  21  -9   0 11.4168 6.02914   9
  21  -9   0 16.9094 5.33175  15
 -21  -9   0 25.1444 9.35654  19
  21  -9   0 2.98042 4.88227  12
 -21  -9   0 20.5605 7.85332  17
 -21  -9   0 21.6451 8.61454  21
  21  -9   0 14.0240 4.66951   8
  21  -9   0 14.0170 6.02340  11
  21  -9   0 13.4792 6.31618  13
 -21  -9   0 24.1461 9.42119  20
  21  -9   0 15.2135 7.34778  10
 -21  -9   0 12.5174 7.56471  18
  21   9   0 14.2655 6.87601  10
  21   9   0 8.65329 5.90101   9
  21   9   0 15.1519 5.60960   7
  21   9   0 7.01479 5.93418  11
 -21   9   0 21.1404 5.78587  17
  21   9   0 11.0106 8.99676   6
 -21   9   0 20.1895 7.34001  20
 -21   9   0 9.19121 4.93839  16
  21   9   0 10.3578 4.99605   8
 -21   9   0 9.58562 6.25591  19
 -21   9   0 14.3996 7.78295  21
  23  -9   0 2.59070 5.55442  12
 -23  -9   0 9.13865 8.70716  19
 -23  -9   0 7.75028 8.05807  18
  23  -9   0 8.05343 6.70498  10
  23  -9   0 8.25324 6.62393   9
 -23  -9   0 18.0241 9.57883  21
 -23  -9   0 23.1514 11.0761  20
  23  -9   0 1.59068 6.63711  13
  23  -9   0 11.7061 6.08700  11
  23  -9   0 10.2220 6.01767  15
 -23  -9   0 21.3426 9.36151   6
 -23  -9   0 -2.1117 7.74373  17
  23   9   0 22.8163 8.06338   6
 -23   9   0 14.7457 7.15090  19
  23   9   0 7.57165 6.07659   7
  23   9   0 10.3393 5.85169   8
 -23   9   0 5.66516 6.41979  18
 -23   9   0 -0.5625 7.59062  20
  23   9   0 13.5418 7.99226  11
 -23   9   0 9.79434 6.06080  16
 -23   9   0 4.03790 8.79456  21
  23   9   0 4.13674 7.65907  10
  23   9   0 6.74821 5.55043   9
  25  -9   0 16.3499 8.43881  10
 -25  -9   0 27.3892 11.2445  21
 -25  -9   0 22.8258 9.91615  18
  25  -9   0 18.6262 9.04179   9
  25  -9   0 12.5686 8.40294  13
 -25  -9   0 23.2752 10.6551  20
  25  -9   0 24.0606 8.21146  11
 -25  -9   0 0.13552 9.73173  19
  25  -9   0 17.3304 8.03978  12
 -25  -9   0 6.78191 10.3245  17
 -25  -9   0 1.83851 9.40016   6
  25   9   0 16.5499 8.60484  10
  25   9   0 22.6935 7.86733   7
  25   9   0 28.1732 10.2153  11
 -25   9   0 8.30920 10.0421  20
 -25   9   0 31.4958 10.5495  21
  25   9   0 24.7119 8.71867   8
 -25   9   0 24.2956 8.81408  19
 -25   9   0 22.4342 8.23204  17
  25   9   0 18.9043 8.11640   9
 -25   9   0 28.4842 8.68869  18
  25   9   0 6.26841 8.59807   6
 -25   9   0 18.2923 12.1020  16
  27  -9   0 2.21271 8.47661  10
 -27  -9   0 8.37765 13.4895  21
  27  -9   0 13.3789 7.94551  11
  27  -9   0 2.10199 9.36456   9
 -27  -9   0 0.24818 11.2192  18
 -27  -9   0 -2.8152 11.3014   6
 -27  -9   0 -8.2114 10.4001  19
 -27  -9   0 -22.718 12.4700  20
  27  -9   0 5.46802 14.9023  13
  27  -9   0 3.33130 9.39739  12
  27   9   0 -12.863 9.35782  10
  27   9   0 -1.0074 7.33234   8
  27   9   0 0.31752 9.30594   9
  27   9   0 -6.6144 7.89998   7
 -27   9   0 3.50224 9.64991  20
 -27   9   0 4.62137 10.3301  21
  27   9   0 3.73574 11.4852  11
 -27   9   0 -8.2589 8.48073  17
 -27   9   0 2.07408 8.87837  18
 -27   9   0 -14.489 8.16008  19
  29  -9   0 -10.624 13.5287   9
   0 -10   0 117.112 6.81123   2
   0 -10   0 112.788 8.71607   1
   0 -10   0 119.743 5.64858  11
   0 -10   0 103.540 5.93697   4
   0 -10   0 108.564 6.46549  13
   0 -10   0 115.430 6.14215  12
   0 -10   0 118.229 7.07999  15
   0 -10   0 114.601 9.09592   3
   0 -10   0 110.200 5.54183  10
   0 -10   0 106.821 7.17587  16
   0 -10   0 108.418 8.82129   5
   0 -10   0 116.264 8.76104   3
   0 -10   0 120.101 6.30512   2
   0 -10   0 107.777 5.46678   9
   0 -10   0 97.3627 5.80231  10
   0  10   0 107.871 7.47239  18
   0  10   0 110.064 6.77609   2
   0  10   0 127.447 8.06239  17
   0  10   0 112.776 7.47356  16
   0  10   0 116.486 6.15640   4
   0  10   0 111.359 7.77884  21
   0  10   0 111.404 8.14859  20
   0  10   0 103.411 7.54912   1
   0  10   0 115.706 8.97129   5
   0  10   0 107.410 7.01901   6
   0  10   0 110.820 5.89303   7
   0  10   0 116.226 5.81688   9
   0  10   0 102.736 5.42394   8
   0  10   0 104.979 7.71394  19
   2 -10   0 13.9431 1.99540   9
   2 -10   0 11.3815 1.92141   4
   2 -10   0 11.2343 2.19356  11
  -2 -10   0 13.7059 3.72184  17
  -2 -10   0 10.6085 3.64002   3
   2 -10   0 11.9108 3.15402  10
   2 -10   0 3.09907 2.72097   3
  -2 -10   0 14.6628 3.78486   5
  -2 -10   0 11.9899 1.90290  11
   2 -10   0 11.6337 2.73106   8
   2 -10   0 10.7554 3.71926   5
   2 -10   0 15.2853 3.40745   1
  -2 -10   0 15.0573 4.46239   5
  -2 -10   0 11.1333 3.14441   1
  -2 -10   0 14.2953 2.65549   2
  -2 -10   0 12.0751 2.53413   4
   2 -10   0 20.7988 3.30064  12
   2 -10   0 12.7810 2.63131   2
  -2 -10   0 15.8878 2.87126  15
  -2 -10   0 14.6044 2.72681  13
   2 -10   0 12.5034 2.77802  13
   2 -10   0 11.5727 2.15143   4
   2 -10   0 10.6221 2.87690  16
  -2 -10   0 12.9736 3.64132   3
  -2 -10   0 11.5666 2.12169  12
   2 -10   0 6.00026 2.35391  15
   2 -10   0 6.60163 2.87229   3
  -2 -10   0 6.69862 2.22680  16
  -2 -10   0 10.9756 2.36586  10
  -2 -10   0 11.4842 2.10420   2
  -2 -10   0 13.5441 3.29942  11
   2 -10   0 10.3627 2.00853  10
  -2  10   0 10.2550 2.75731  17
   2  10   0 10.7867 3.52619   5
   2  10   0 8.97928 2.03644   8
  -2  10   0 11.1403 2.84854   1
   2  10   0 9.67274 2.31652   9
  -2  10   0 15.3679 3.11177   2
   2  10   0 17.9484 3.72796  17
  -2  10   0 5.12155 2.74682  20
   2  10   0 9.35430 3.11527  21
  -2  10   0 9.28610 2.83463  19
  -2  10   0 5.84234 3.01029   5
   2  10   0 12.7433 3.22790  18
   2  10   0 8.93281 2.21931   4
   2  10   0 11.1685 3.57274  19
  -2  10   0 12.4701 2.04749   7
  -2  10   0 7.03641 2.57771  18
  -2  10   0 12.2500 1.77675   8
  -2  10   0 9.64943 2.48049   6
   2  10   0 16.4197 3.41907   6
  -2  10   0 12.0580 3.16203  21
   2  10   0 8.45233 3.37261  20
   2  10   0 7.87605 2.15987   7
   2  10   0 11.7036 3.37279   3
   2  10   0 9.11182 2.08224  10
   2  10   0 12.7380 3.05773   1
  -2  10   0 5.29850 2.36852  16
   4 -10   0 21.1755 4.26268  10
  -4 -10   0 30.1905 5.21386  18
   4 -10   0 34.7974 5.68956   3
  -4 -10   0 31.5127 4.03674   4
   4 -10   0 31.5468 3.90169   2
  -4 -10   0 28.3266 4.97910   1
   4 -10   0 23.2570 3.85656  15
  -4 -10   0 32.4083 5.93985   5
  -4 -10   0 29.5447 3.20644   2
  -4 -10   0 26.4255 2.54407  11
   4 -10   0 30.0784 4.68578   1
  -4 -10   0 31.2507 4.63349  16
   4 -10   0 31.7611 3.84276  11
  -4 -10   0 20.8377 4.56442   5
  -4 -10   0 26.0248 2.93313   2
  -4 -10   0 26.1229 2.42279  12
   4 -10   0 36.7797 6.09812   3
  -4 -10   0 20.7544 4.23601  17
  -4 -10   0 31.2610 5.44341   3
   4 -10   0 27.2849 5.59347   5
   4 -10   0 22.9672 3.87297  13
  -4 -10   0 29.7580 3.55873  15
  -4 -10   0 27.2440 2.88999  13
   4 -10   0 35.0535 4.40172  12
  -4 -10   0 21.0426 2.98254  11
  -4  10   0 27.1427 4.87767  20
  -4  10   0 28.5350 3.28264   6
   4  10   0 30.7124 3.21377   8
  -4  10   0 28.4598 2.12887   7
   4  10   0 29.3455 5.08886   3
   4  10   0 30.6970 5.26089  19
   4  10   0 36.7447 4.90450   1
   4  10   0 31.6391 4.74217   6
   4  10   0 31.9567 3.34989  10
  -4  10   0 24.2720 3.82842   1
   4  10   0 26.1556 3.96144   4
   4  10   0 24.6666 4.67257  20
  -4  10   0 31.5055 4.22628   2
  -4  10   0 30.7708 4.97097  21
   4  10   0 29.4458 2.59231  11
   4  10   0 26.9742 3.85005   9
  -4  10   0 33.2946 5.79737   5
  -4  10   0 27.7533 4.49175  18
   4  10   0 27.1609 4.89422  21
   4  10   0 42.6881 5.88145  18
   4  10   0 26.2432 3.82449   7
  -4  10   0 30.9102 4.91553  17
  -4  10   0 28.6956 5.02678  19
  -4  10   0 26.9253 4.28556  16
  -6 -10   0 3.23117 2.28203  16
   6 -10   0 3.17589 3.11001   3
   6 -10   0 1.97648 1.38205   9
   6 -10   0 -0.2096 1.70855  13
  -6 -10   0 2.02418 2.04378  11
  -6 -10   0 4.43328 3.13489   5
  -6 -10   0 3.24038 4.19545   5
  -6 -10   0 -1.2258 2.39453  18
  -6 -10   0 -2.0955 3.20337   3
  -6 -10   0 2.37895 1.29561  12
  -6 -10   0 1.27444 1.87734  15
   6 -10   0 0.51742 1.95326   9
   6 -10   0 2.12114 1.87245  15
  -6 -10   0 2.99575 3.17286  19
  -6 -10   0 1.78547 2.00594  12
   6 -10   0 3.27987 3.83966   5
   6 -10   0 3.72264 2.09809  12
  -6 -10   0 1.73383 1.46908  13
   6 -10   0 1.55964 2.36822   1
  -6 -10   0 5.16739 1.77509   2
   6 -10   0 1.21922 2.81612   3
  -6 -10   0 -0.7188 2.06191  17
  -6 -10   0 0.53886 1.56712   2
  -6 -10   0 0.22842 2.42033   1
   6 -10   0 1.97142 1.70773  11
   6 -10   0 0.09876 1.98302   2
   6 -10   0 -2.2685 2.21599  10
  -6 -10   0 1.61727 2.10309   4
  -6  10   0 6.02827 2.29943   1
  -6  10   0 2.00584 2.00577  18
   6  10   0 -0.0088 1.41336  11
  -6  10   0 1.80457 2.25617  21
   6  10   0 1.16325 1.76540   9
  -6  10   0 -0.6081 2.20583  20
   6  10   0 -0.8251 1.73266   4
   6  10   0 3.78776 2.60342  21
   6  10   0 0.73475 1.61033   8
  -6  10   0 -0.9128 1.88303  16
   6  10   0 -1.2898 2.55229  19
   6  10   0 2.47931 2.09569   7
  -6  10   0 12.2133 3.40925  17
  -6  10   0 1.35753 2.19445  19
  -6  10   0 5.13182 3.08836   5
  -6  10   0 -1.9006 2.12039   6
   6  10   0 2.68046 2.49770   3
   6  10   0 2.50482 1.94795  10
   6  10   0 6.36474 3.33002  20
   6  10   0 0.23141 2.51753   1
   6  10   0 3.96876 2.45460   6
  -6  10   0 0.70413 2.07677   2
   8 -10   0 11.3673 2.95414  11
  -8 -10   0 11.7594 3.40202  16
  -8 -10   0 11.3916 1.69371  12
   8 -10   0 14.4740 4.91377   5
  -8 -10   0 9.10254 1.99405  12
  -8 -10   0 5.52590 3.27583  17
   8 -10   0 6.96890 3.19082  13
   8 -10   0 6.01636 2.85027  12
   8 -10   0 7.53901 3.18155   2
   8 -10   0 11.7133 3.70240   1
  -8 -10   0 9.26867 4.18574  20
  -8 -10   0 12.7950 3.77775   1
   8 -10   0 7.06029 2.64635  15
   8 -10   0 8.04679 3.60314   3
  -8 -10   0 1.32053 3.86396   5
  -8 -10   0 5.37081 3.69346   3
  -8 -10   0 10.3701 4.21765   5
   8 -10   0 10.2446 2.37091   9
  -8 -10   0 5.47812 2.90963   4
   8 -10   0 14.9698 4.95474   3
  -8 -10   0 10.1689 2.84553  15
  -8 -10   0 7.43258 2.09604   2
  -8 -10   0 9.68400 1.57648  13
  -8 -10   0 2.70103 3.10423  18
   8 -10   0 10.4477 3.04102  10
  -8 -10   0 6.38361 3.75687  19
  -8 -10   0 8.22306 2.25869  13
  -8  10   0 11.4039 4.02928   3
   8  10   0 10.5966 3.14423   9
   8  10   0 10.1192 3.88024  20
   8  10   0 9.15611 3.82032   3
   8  10   0 10.7287 2.71079   8
  -8  10   0 8.73800 3.15920  16
  -8  10   0 9.76771 3.40726  21
  -8  10   0 7.94870 2.51967   1
  -8  10   0 11.0753 4.61189   5
   8  10   0 4.48655 3.11288   1
   8  10   0 5.15311 2.30033   2
  -8  10   0 9.77046 3.30862  18
  -8  10   0 7.46399 3.36426  20
   8  10   0 2.98702 2.52575   6
  -8  10   0 7.66117 2.79355   2
   8  10   0 8.83402 2.38668  11
   8  10   0 9.39512 2.94325   4
   8  10   0 10.1328 2.96272  10
  -8  10   0 11.5549 2.73355   6
  -8  10   0 9.98329 3.14625  19
   8  10   0 2.92630 2.07489   7
   8  10   0 14.1070 4.18296  21
  -8  10   0 6.20854 2.67005  17
  10 -10   0 26.1151 4.61350  11
 -10 -10   0 26.8638 5.84356   5
 -10 -10   0 28.6278 6.50249   5
 -10 -10   0 21.3269 5.26428  17
  10 -10   0 20.9026 5.68296   3
 -10 -10   0 23.4053 5.55493  18
 -10 -10   0 25.3241 3.68548  12
  10 -10   0 32.3276 4.25837   9
 -10 -10   0 23.7289 6.16312   1
  10 -10   0 29.2905 5.89921   3
  10 -10   0 22.5426 6.31922   5
  10 -10   0 26.6915 5.02418   2
 -10 -10   0 25.1310 6.27204   3
  10 -10   0 20.8979 4.60690   1
 -10 -10   0 19.9406 3.41272   2
  10 -10   0 29.1313 5.31667  12
 -10 -10   0 26.8265 6.33063  19
  10 -10   0 31.3364 5.26673  13
 -10 -10   0 29.1477 5.01409  16
 -10 -10   0 18.7733 4.87274   4
 -10 -10   0 28.4380 4.14301  15
 -10 -10   0 17.7904 4.68774   1
 -10 -10   0 29.0167 6.90386  20
  10 -10   0 24.0101 4.26951  15
  10 -10   0 35.0546 5.30030  10
 -10  10   0 22.3444 4.83953  19
  10  10   0 28.6582 5.26076   4
 -10  10   0 21.9090 4.69431  18
  10  10   0 26.2434 5.56425   3
 -10  10   0 27.0548 5.45689  21
  10  10   0 18.1427 4.85525  21
  10  10   0 34.9362 5.41852  10
  10  10   0 23.8622 3.92001   2
 -10  10   0 22.1237 4.26637  16
  10  10   0 23.7199 5.00397   6
 -10  10   0 25.3633 6.59268   5
  10  10   0 25.9057 6.21775   5
 -10  10   0 16.8197 4.31074   2
 -10  10   0 29.7673 5.57146   3
  10  10   0 18.5574 4.68781   1
 -10  10   0 23.4833 4.72379  17
 -10  10   0 26.6463 4.11898   1
  10  10   0 29.2179 4.86520   7
  10  10   0 22.1692 2.12231  12
 -10  10   0 23.6843 5.51501  20
 -10  10   0 26.7723 3.80276   6
  10  10   0 31.7756 4.86615   8
  10  10   0 28.1140 4.97642   9
  10  10   0 26.4582 3.79619  11
  12 -10   0 12.2361 3.15646   9
  12 -10   0 9.15558 3.16447  15
 -12 -10   0 13.8118 4.60279   4
  12 -10   0 13.4688 7.13373   5
  12 -10   0 17.6631 4.58598  12
 -12 -10   0 17.4637 5.91609  20
 -12 -10   0 7.67754 3.46666  16
 -12 -10   0 12.7116 5.04367   1
 -12 -10   0 14.7565 4.65877  17
 -12 -10   0 4.98698 4.16634  19
  12 -10   0 16.8092 4.39042   1
 -12 -10   0 16.9642 5.60441   5
 -12 -10   0 4.22736 5.42910   5
  12 -10   0 7.91670 3.56255  10
 -12 -10   0 12.5082 4.73743   1
  12 -10   0 5.26814 3.18573  13
 -12 -10   0 14.8730 4.83872  18
 -12 -10   0 11.7831 3.24602   2
  12 -10   0 9.17354 3.51757  11
 -12 -10   0 13.3484 3.03905  15
 -12 -10   0 14.1870 5.52582  21
  12 -10   0 21.8677 7.26553   2
 -12 -10   0 9.33682 5.08050   3
 -12  10   0 9.89903 3.41279   1
  12  10   0 9.68007 4.38839   3
 -12  10   0 11.8503 4.25561  19
 -12  10   0 6.66141 3.93249  20
  12  10   0 8.81332 3.38615   7
  12  10   0 7.80880 3.30386   2
  12  10   0 7.14873 3.55894   9
 -12  10   0 9.01849 3.60809  16
  12  10   0 9.78117 3.81255   6
  12  10   0 0.62407 3.73376   1
  12  10   0 9.30923 5.19408   5
 -12  10   0 3.15431 5.35645   5
  12  10   0 11.0692 4.79581  21
 -12  10   0 9.79224 5.47526   2
  12  10   0 18.7078 4.94035   4
 -12  10   0 6.63013 4.65896   3
  12  10   0 15.6053 3.62155  11
 -12  10   0 11.1364 3.75807  17
 -12  10   0 5.06970 3.44429  21
 -12  10   0 5.82432 3.55881  18
  12  10   0 5.97027 3.48732  10
  12  10   0 9.00163 1.68998  12
  12  10   0 11.1672 3.99497   8
  14 -10   0 12.5017 3.22709  15
  14 -10   0 16.5326 4.88388  13
 -14 -10   0 6.02830 3.08972  15
 -14 -10   0 9.17183 5.24398  18
  14 -10   0 10.2800 3.93738  12
 -14 -10   0 9.21303 3.78311   2
 -14 -10   0 17.6946 4.80136  16
  14 -10   0 13.3135 4.66009  10
  14 -10   0 7.61984 4.43457   2
 -14 -10   0 5.74798 4.60090  20
  14 -10   0 11.9759 4.13523  11
 -14 -10   0 3.46900 4.44332  17
 -14 -10   0 -0.1690 5.69449   3
  14 -10   0 10.3768 1.88813   8
 -14 -10   0 8.37100 2.58589  12
 -14 -10   0 2.28768 4.78410  21
  14 -10   0 6.80365 4.22012   1
 -14 -10   0 12.5846 5.78979  19
  14 -10   0 9.65968 7.03707   3
  14 -10   0 5.23986 3.38995   9
  14  10   0 10.7780 4.57310   9
  14  10   0 11.2631 4.73595   3
 -14  10   0 9.64568 3.95027  16
 -14  10   0 6.59842 4.00963  21
 -14  10   0 8.47389 4.41944  19
 -14  10   0 11.4812 4.60611  20
  14  10   0 8.75725 4.24091   2
 -14  10   0 9.09873 3.85354  18
  14  10   0 7.93641 3.76976   8
 -14  10   0 6.23460 3.16401   1
  14  10   0 6.57102 2.10521  12
 -14  10   0 8.10267 5.17239   3
 -14  10   0 16.4755 3.68155   6
  14  10   0 5.63572 3.06458   7
 -14  10   0 5.48583 5.26286   2
  14  10   0 1.77052 2.96588  11
  14  10   0 13.4468 4.42108   6
  14  10   0 6.77978 3.83105  10
 -14  10   0 8.53345 4.10009  17
 -14  10   0 7.69488 2.86280   8
 -14  10   0 6.71317 2.11427   4
 -16 -10   0 37.5501 8.68178  20
 -16 -10   0 24.0522 7.15794  18
 -16 -10   0 29.9899 5.69340   2
  16 -10   0 29.9291 6.46676  11
 -16 -10   0 17.8819 7.47969   3
 -16 -10   0 37.2670 7.74693  17
  16 -10   0 30.2159 6.02842   1
  16 -10   0 33.3392 6.73143  13
  16 -10   0 26.3589 6.19533  12
 -16 -10   0 28.4320 8.62721  19
  16 -10   0 29.5367 3.43378   8
  16 -10   0 30.0774 5.64707   9
  16 -10   0 29.8155 6.54959  10
  16 -10   0 30.5473 5.71163  15
 -16 -10   0 33.2159 8.39328  21
 -16 -10   0 31.5763 6.12403  16
  16 -10   0 29.2143 3.55617   4
 -16  10   0 34.7517 7.06892  19
  16  10   0 22.2174 5.77169   6
  16  10   0 26.9256 5.61267   8
  16  10   0 22.2979 5.25335   7
  16  10   0 26.9595 6.30093   9
 -16  10   0 32.8237 6.16701  16
 -16  10   0 26.8280 6.11423  18
  16  10   0 26.2711 7.03900   3
  16  10   0 32.9886 6.61632  10
 -16  10   0 34.1397 7.38205  20
 -16  10   0 25.7316 5.58682  17
  16  10   0 28.5375 6.45897   2
 -16  10   0 26.7090 3.87538   4
  16  10   0 33.2288 6.01122  11
 -16  10   0 37.5016 7.30464  21
  16  10   0 28.9547 3.51209  12
 -16  10   0 34.6880 5.08492   6
 -16  10   0 28.0233 5.03510   1
 -18 -10   0 1.87464 4.85241  16
 -18 -10   0 -1.3531 5.21465  20
 -18 -10   0 -14.816 8.32803   3
 -18 -10   0 -1.3960 6.46650  21
 -18 -10   0 3.21068 5.64857  17
  18 -10   0 3.03933 4.66219  10
  18 -10   0 1.24959 4.15246  12
 -18 -10   0 2.14498 5.31737   2
  18 -10   0 1.32179 3.86783  11
 -18 -10   0 2.99064 6.62546  19
  18 -10   0 1.05772 2.92472   8
 -18 -10   0 -5.2512 4.68433  18
  18 -10   0 -1.0327 3.47125  15
  18 -10   0 1.57258 4.38598  13
 -18  10   0 6.84321 4.56956   1
 -18  10   0 -4.6663 4.11397  17
 -18  10   0 -1.0633 5.32161  20
 -18  10   0 -0.9569 5.39232  21
 -18  10   0 4.18058 4.83216  19
 -18  10   0 3.45971 4.12140  16
  18  10   0 0.63967 3.76835   7
 -18  10   0 2.14927 3.90524   4
 -18  10   0 8.59053 4.18991   6
 -18  10   0 -0.2633 4.20543  18
  18  10   0 1.16122 4.16929   8
  18  10   0 4.58053 5.08413   6
  18  10   0 2.93509 6.13977   2
  18  10   0 0.54956 4.85170  10
  18  10   0 1.09641 3.97030   9
  18  10   0 1.11430 4.56675  11
 -20 -10   0 -3.9533 5.23180  16
 -20 -10   0 -2.0516 6.15251  17
  20 -10   0 -0.1809 4.20799  15
  20 -10   0 -0.9302 4.89255  13
 -20 -10   0 -2.4145 6.64538  19
  20 -10   0 1.50127 4.46691  11
  20 -10   0 -1.7226 4.31236  12
  20 -10   0 -3.0153 4.79504   9
 -20 -10   0 -5.6829 6.42458   2
 -20 -10   0 4.24461 6.41611  18
 -20 -10   0 1.02987 6.65907  20
 -20 -10   0 -3.5004 6.88067  21
  20 -10   0 -1.5072 5.35813  10
  20  10   0 3.49085 5.57903  11
  20  10   0 -0.8525 5.87169  10
 -20  10   0 1.65043 6.04192  19
  20  10   0 -2.2796 4.26127   7
  20  10   0 -0.5688 4.58404   8
  20  10   0 3.01078 6.61632   9
  20  10   0 -3.3536 8.72654   6
  20  10   0 -4.3276 8.07701   2
 -20  10   0 9.03367 6.20219  20
 -20  10   0 4.59951 5.04727  18
 -20  10   0 -2.1398 5.23819  21
 -20  10   0 2.50799 4.69008  17
 -20  10   0 -0.5899 4.49736  16
  22 -10   0 6.17005 5.66576  11
  22 -10   0 1.43419 5.71778  10
 -22 -10   0 11.3675 8.39717  17
 -22 -10   0 3.55124 8.58706  19
  22 -10   0 5.00437 5.09625  15
 -22 -10   0 -2.9913 7.49815  18
  22 -10   0 0.10312 5.83111   9
 -22 -10   0 -3.5117 7.59578  20
  22 -10   0 -2.9422 5.27018  13
  22 -10   0 -2.4475 5.01319  12
 -22 -10   0 6.53393 8.34400  21
 -22  10   0 6.39563 6.39520  19
  22  10   0 0.18595 6.34362   6
  22  10   0 5.57254 7.23396  11
 -22  10   0 6.24044 7.77623  21
  22  10   0 -0.0192 4.59798   8
 -22  10   0 3.50684 6.38325  18
 -22  10   0 21.7711 8.01713  20
  22  10   0 4.02497 6.53333   9
 -22  10   0 4.49041 5.85665  16
  22  10   0 2.72484 6.99427  10
 -22  10   0 12.2252 9.98790  17
  22  10   0 1.94835 5.66280   7
 -24 -10   0 5.20669 10.1760  20
 -24 -10   0 7.75682 10.5344  21
  24 -10   0 4.98618 6.76602  10
  24 -10   0 -11.711 6.04758  13
  24 -10   0 -2.1755 6.87095  11
 -24 -10   0 -8.0194 8.83461  18
  24 -10   0 0.66142 7.45429   9
 -24 -10   0 -8.6212 8.91159  17
 -24 -10   0 1.72715 7.90386   6
  24 -10   0 -3.2179 6.33099  15
  24 -10   0 4.30400 7.32561  12
 -24 -10   0 6.56563 8.81540  19
 -24  10   0 6.08361 6.84757  17
 -24  10   0 -0.1779 6.84253  18
 -24  10   0 0.37220 6.51309  16
  24  10   0 1.35998 6.48112   7
  24  10   0 8.54804 6.56267   8
  24  10   0 4.05292 7.00073   6
  24  10   0 3.17701 8.31502  11
 -24  10   0 4.71485 8.62964  21
 -24  10   0 5.08777 7.96330  19
  24  10   0 -0.2966 8.14188  10
  24  10   0 14.2272 7.76804   9
 -24  10   0 1.67374 7.89115  20
 -26 -10   0 11.1775 12.0215  19
 -26 -10   0 -9.4440 11.6420   6
  26 -10   0 -5.8828 9.19438   9
 -26 -10   0 10.2575 11.1517  18
 -26 -10   0 -5.4970 11.2215  21
  26 -10   0 8.63861 8.85475  11
  26 -10   0 1.19153 9.34415  10
  26 -10   0 6.95709 8.31860  12
  26 -10   0 -14.008 9.46563  13
 -26 -10   0 -10.543 11.9522  20
 -26  10   0 5.06868 8.38762  17
  26  10   0 -15.807 14.2556  10
 -26  10   0 5.51796 13.2052  21
  26  10   0 6.39589 9.10406   9
  26  10   0 4.03578 7.11477   8
  26  10   0 4.03931 7.56575   7
 -26  10   0 -11.230 8.55804  19
 -26  10   0 5.65600 9.43253  20
 -26  10   0 1.88009 8.28939  18
   1 -11   0 56.0667 4.86626  10
   1 -11   0 53.7578 6.34341   3
   1 -11   0 54.2023 4.32635  12
  -1 -11   0 52.6374 4.24298  10
   1 -11   0 70.4397 5.89992  16
  -1 -11   0 47.2151 6.39716   5
   1 -11   0 52.1219 4.84833  13
  -1 -11   0 62.9414 4.00793  10
  -1 -11   0 63.7546 7.10742   3
  -1 -11   0 57.1095 4.98632  15
   1 -11   0 64.5778 7.32163   5
  -1 -11   0 57.6981 6.81757   3
  -1 -11   0 54.1203 4.56203   4
  -1 -11   0 55.5169 4.97405   2
  -1 -11   0 53.8174 5.21294  16
   1 -11   0 45.0577 3.64540   8
   1 -11   0 63.4548 4.71743   2
  -1 -11   0 54.4409 3.71430  11
   1 -11   0 55.9012 3.66781   9
   1 -11   0 60.3705 4.33835   4
  -1 -11   0 59.4906 4.33529   2
  -1 -11   0 60.1588 4.26405  12
  -1 -11   0 73.1624 8.07680   5
  -1 -11   0 48.2570 5.66228  17
   1 -11   0 57.1021 3.84050  10
   1 -11   0 65.9867 7.19142   3
   1 -11   0 53.3874 3.89791  11
  -1 -11   0 58.3698 6.00325   1
   1 -11   0 60.3990 5.29798  15
  -1 -11   0 59.0476 4.76080  13
   1 -11   0 49.9789 3.90388   4
   1 -11   0 55.4321 3.59861   9
   1 -11   0 53.7972 6.06923   1
   1  11   0 56.1467 5.33480   6
  -1  11   0 52.0813 5.39101  17
   1  11   0 65.4777 6.37004  20
   1  11   0 58.9597 4.10929   8
  -1  11   0 56.9973 5.96690  19
  -1  11   0 64.2076 6.02273   1
  -1  11   0 55.5960 5.87833  20
  -1  11   0 50.3094 5.33678  18
   1  11   0 55.9181 5.59090  17
  -1  11   0 62.9664 5.23381   6
   1  11   0 58.0057 5.70326  18
  -1  11   0 51.0372 5.52356  21
  -1  11   0 60.3544 4.04122   7
  -1  11   0 57.1101 3.69592   8
   1  11   0 52.6042 5.81009   1
  -1  11   0 53.9135 5.13131   2
   1  11   0 60.0225 4.47600   7
  -1  11   0 58.2992 5.61357  16
   1  11   0 56.3132 4.53516   4
   1  11   0 51.8987 5.81226  19
   1  11   0 50.8342 4.15754   9
  -1  11   0 52.6616 6.59653   5
   1  11   0 56.1612 6.87557   5
   1  11   0 52.1323 5.64746  21
  -3 -11   0 128.912 9.35273  18
   3 -11   0 130.403 7.51781  12
   3 -11   0 129.311 5.43033   4
   3 -11   0 114.696 5.19914   8
  -3 -11   0 141.105 6.83533   2
   3 -11   0 130.944 8.45801  16
   3 -11   0 125.309 9.07380   1
   3 -11   0 123.116 7.90918  15
  -3 -11   0 121.469 6.31049  12
   3 -11   0 142.597 5.69034   4
  -3 -11   0 133.112 6.13554  11
   3 -11   0 141.954 7.27724  11
  -3 -11   0 141.074 11.2549   5
  -3 -11   0 130.722 10.2879   3
  -3 -11   0 124.291 7.88637   4
  -3 -11   0 137.204 9.72096   1
   3 -11   0 144.036 10.4744   3
   3 -11   0 123.932 5.60227   9
   3 -11   0 137.339 7.98708   2
   3 -11   0 130.909 8.06840  13
   3 -11   0 136.977 7.48539  10
  -3 -11   0 119.020 7.56106  15
  -3 -11   0 132.488 7.24775   2
   3 -11   0 146.377 10.7604   3
   3 -11   0 131.939 10.7899   5
  -3 -11   0 139.604 9.40857  17
  -3 -11   0 122.606 9.43261   3
   3 -11   0 111.313 6.01899   7
  -3 -11   0 138.411 10.4983   5
  -3 -11   0 130.351 8.35964  16
  -3  11   0 124.774 8.49357  16
   3  11   0 116.453 8.10422   6
  -3  11   0 134.859 7.76617   6
   3  11   0 111.439 8.90374  20
   3  11   0 130.659 7.73239   4
   3  11   0 124.264 9.50818   3
   3  11   0 138.498 7.05535   8
   3  11   0 126.159 6.76805  10
   3  11   0 132.067 7.33179   9
   3  11   0 146.047 9.62086   1
  -3  11   0 111.744 8.14596   2
  -3  11   0 118.045 8.36205  18
   3  11   0 119.017 9.12915  19
  -3  11   0 133.401 8.60153   1
  -3  11   0 131.718 8.90600  21
   3  11   0 138.922 9.48464  21
  -3  11   0 130.305 9.20494  19
  -3  11   0 156.596 9.85511  20
  -3  11   0 138.233 6.02699   7
   3  11   0 133.022 7.44557   7
  -3  11   0 124.880 8.60130  17
  -3  11   0 112.920 9.57942   5
   3  11   0 130.179 8.94047  18
   5 -11   0 2.46193 2.64522   1
  -5 -11   0 3.19262 1.62309  11
   5 -11   0 4.06444 2.36173  15
   5 -11   0 -0.2758 2.83007  10
   5 -11   0 5.07727 1.32598   7
  -5 -11   0 0.61741 1.84649  15
  -5 -11   0 3.60179 1.95025  13
  -5 -11   0 1.65177 3.71430   5
   5 -11   0 1.52016 3.14977   3
   5 -11   0 2.14140 2.21322  13
  -5 -11   0 3.30495 1.80668   2
  -5 -11   0 1.13887 2.99070   3
  -5 -11   0 -1.4982 1.96023  16
  -5 -11   0 10.1486 3.78959   5
   5 -11   0 1.20343 1.68919   9
   5 -11   0 4.36716 3.93611   5
   5 -11   0 4.11059 2.27608  12
   5 -11   0 5.15956 2.47800   9
   5 -11   0 3.28007 3.21888   3
  -5 -11   0 3.80935 2.73632   1
   5 -11   0 4.86728 2.09380  11
  -5 -11   0 3.01727 1.72464   2
  -5 -11   0 3.01255 2.66562  17
  -5 -11   0 1.07817 2.95444  11
  -5 -11   0 -0.2414 2.05130   4
  -5 -11   0 4.06926 3.12604  18
  -5 -11   0 5.89984 3.74527  19
  -5 -11   0 5.02442 1.52326  12
   5  11   0 1.57739 1.55647  11
  -5  11   0 1.05252 2.78895  19
  -5  11   0 0.87666 2.14865   1
   5  11   0 2.61384 3.12360   1
   5  11   0 0.89459 1.90314   8
  -5  11   0 0.39546 3.06319   5
   5  11   0 -1.8301 2.52930  19
   5  11   0 1.96502 2.16356   9
   5  11   0 2.38967 2.58521  21
  -5  11   0 -0.6980 1.94252  18
  -5  11   0 4.90922 2.48250  17
   5  11   0 6.11716 3.35425  20
  -5  11   0 4.02926 2.64635  21
   5  11   0 5.00497 2.24870   7
  -5  11   0 2.09200 2.58579  16
   5  11   0 3.94476 2.42017   4
   5  11   0 1.46094 2.84123   3
   5  11   0 -0.2326 1.90991  10
  -5  11   0 5.50594 3.19695  20
  -5  11   0 3.14361 1.43662   7
  -5  11   0 -0.1044 1.90654   6
   5  11   0 5.86340 3.00607   6
  -5  11   0 -0.8161 2.36078   2
   7 -11   0 45.0771 3.39602   9
   7 -11   0 35.8664 5.59075   1
   7 -11   0 36.5868 4.38168  11
   7 -11   0 40.8911 4.65380  12
  -7 -11   0 42.5776 3.91497   2
  -7 -11   0 43.1228 5.91401   4
   7 -11   0 42.2059 4.17316   9
   7 -11   0 41.0622 4.52781  10
  -7 -11   0 43.2753 2.93357  12
  -7 -11   0 44.1255 8.16508   5
  -7 -11   0 46.3332 6.83852   1
  -7 -11   0 59.4818 7.82720  17
  -7 -11   0 38.4535 6.77406   5
  -7 -11   0 35.6107 4.34138  15
  -7 -11   0 53.6005 8.16255  19
  -7 -11   0 38.5046 3.29814  13
  -7 -11   0 46.2010 7.02729  18
  -7 -11   0 42.7248 5.99567  16
   7 -11   0 42.2501 4.77732  15
  -7 -11   0 35.0059 3.67831  12
   7 -11   0 49.7051 7.81217   3
  -7 -11   0 36.9818 3.94735   2
  -7 -11   0 43.7560 7.43699   3
   7 -11   0 42.5090 5.31312   2
   7 -11   0 42.7510 8.01842   5
   7 -11   0 49.7975 8.01641   3
   7 -11   0 43.6498 5.07537  13
  -7  11   0 50.8251 6.65993  17
   7  11   0 36.1543 6.58211  20
   7  11   0 40.1713 4.44104   8
   7  11   0 54.7806 7.16761   1
  -7  11   0 44.9697 4.82902   1
  -7  11   0 48.8914 7.10761  19
   7  11   0 41.4898 3.53390  11
   7  11   0 34.1098 5.81606   3
  -7  11   0 43.2904 5.72222   2
   7  11   0 44.4187 4.69642  10
   7  11   0 45.8080 5.45777   4
  -7  11   0 46.2248 6.47992  21
  -7  11   0 39.1425 5.69686  18
   7  11   0 52.5579 5.87740   6
   7  11   0 48.1295 4.94446   9
  -7  11   0 47.6232 6.73223  20
  -7  11   0 38.7963 6.68932   5
   7  11   0 43.3650 6.83653  21
   7  11   0 36.8590 4.42526   7
  -7  11   0 43.8449 6.16055  16
  -7  11   0 38.9263 4.09047   6
   9 -11   0 7.15607 3.08979  12
  -9 -11   0 2.53123 2.91786  16
  -9 -11   0 6.41272 4.68700   3
  -9 -11   0 6.19745 3.67519   4
  -9 -11   0 5.35027 2.85160  15
  -9 -11   0 8.52499 2.67670   2
   9 -11   0 7.96843 3.82294   1
  -9 -11   0 6.52211 4.07866   5
   9 -11   0 5.87553 2.98057   2
  -9 -11   0 9.04024 2.43301   2
   9 -11   0 9.00491 3.15874  10
  -9 -11   0 8.24809 1.44820  12
  -9 -11   0 2.25506 4.13417  20
   9 -11   0 1.96621 3.53544   3
  -9 -11   0 7.49751 1.60445  13
   9 -11   0 5.43044 3.43999  13
  -9 -11   0 6.41103 3.90459  19
   9 -11   0 7.17180 5.08801   3
   9 -11   0 10.1195 3.25457  11
  -9 -11   0 5.19060 4.00477  18
   9 -11   0 5.41460 2.71065  15
  -9 -11   0 4.91459 3.38471   1
  -9 -11   0 7.30576 4.03649  17
   9 -11   0 8.90995 2.44222   9
  -9  11   0 6.73997 3.29053  16
  -9  11   0 8.55459 2.69531   6
  -9  11   0 6.10152 3.38981  20
   9  11   0 11.1043 4.45412  20
  -9  11   0 4.81713 4.58496   5
   9  11   0 6.98315 3.24430   9
  -9  11   0 6.67487 3.96984  19
   9  11   0 5.46427 2.96333   8
  -9  11   0 3.26178 3.33990   3
  -9  11   0 8.56536 3.33926  18
  -9  11   0 14.3966 4.05207  17
   9  11   0 5.87179 2.52537   2
   9  11   0 1.80416 2.03459  11
  -9  11   0 3.54907 3.15618   2
  -9  11   0 4.39616 3.07860  21
  -9  11   0 13.6533 3.42573   1
   9  11   0 7.31331 3.23656   7
   9  11   0 0.78578 3.61075   3
   9  11   0 7.36072 3.50330   6
   9  11   0 3.22254 3.14058   4
   9  11   0 2.55198 2.74336  10
   9  11   0 9.41343 4.17864  21
  11 -11   0 22.5405 4.53523  11
  11 -11   0 21.7070 4.55332  13
 -11 -11   0 19.6924 3.73186   2
  11 -11   0 25.8831 3.90737   9
  11 -11   0 24.1643 4.89441  10
 -11 -11   0 21.3607 6.32019   5
  11 -11   0 36.7263 9.10105   5
 -11 -11   0 24.5529 5.11942  16
  11 -11   0 18.4417 5.66180   3
 -11 -11   0 31.3935 6.23312  18
  11 -11   0 22.7813 5.02295   1
 -11 -11   0 28.6999 4.83330  15
  11 -11   0 28.9532 5.71533   2
 -11 -11   0 22.5058 6.79127   5
  11 -11   0 23.2392 4.75915  15
 -11 -11   0 25.7422 6.15976   1
 -11 -11   0 19.9757 6.21846  20
  11 -11   0 16.7962 5.90337   3
 -11 -11   0 23.8441 5.53294  17
 -11 -11   0 16.6836 5.45880   3
 -11 -11   0 26.7160 6.78713  19
 -11 -11   0 19.6394 5.98518   1
 -11 -11   0 24.1331 5.71220   4
  11 -11   0 25.9323 5.01583  12
 -11 -11   0 28.9008 6.47099  21
 -11  11   0 26.2062 7.60849  16
  11  11   0 25.5078 6.11833  21
 -11  11   0 29.9773 6.22218  19
  11  11   0 22.4210 7.24524   5
  11  11   0 23.2096 4.73167   7
 -11  11   0 23.1799 5.88970   2
  11  11   0 30.7272 5.79373   6
  11  11   0 19.9885 5.62629   1
  11  11   0 24.5774 5.99090   3
  11  11   0 22.8900 6.34979   4
  11  11   0 24.6559 3.96559  11
  11  11   0 22.2433 4.12135   2
 -11  11   0 23.9288 4.88748  17
  11  11   0 22.7623 4.84962  10
 -11  11   0 35.4909 6.13984  18
 -11  11   0 24.2901 4.34980   1
 -11  11   0 23.4863 3.79511   6
  11  11   0 21.1237 4.92371   9
 -11  11   0 23.8539 6.75372   5
 -11  11   0 26.3013 5.95851  21
 -11  11   0 33.8199 6.84229   3
 -11  11   0 21.3774 5.71088  20
  13 -11   0 10.5012 3.74900  15
  13 -11   0 15.6406 3.69269   9
  13 -11   0 9.20901 4.08495  10
  13 -11   0 5.89529 4.20648   2
 -13 -11   0 4.69320 3.16464   2
  13 -11   0 7.80201 4.90238   3
 -13 -11   0 5.37014 5.56395  19
  13 -11   0 8.75554 3.77215  11
 -13 -11   0 7.98391 3.24388  15
 -13 -11   0 10.9324 5.15382  18
 -13 -11   0 10.9115 5.75506  20
 -13 -11   0 13.6613 6.08140  21
 -13 -11   0 7.82554 4.51024  16
  13 -11   0 5.91932 4.58497   1
 -13 -11   0 14.3007 5.49520  17
  13 -11   0 3.58823 6.12267   3
  13 -11   0 5.33173 3.65791  12
  13 -11   0 2.24993 3.26077  13
  13  11   0 3.60431 5.39643   3
 -13  11   0 8.65287 4.34722  21
  13  11   0 10.6602 3.73691  11
 -13  11   0 9.16311 3.07283   6
 -13  11   0 4.26903 3.97617  20
  13  11   0 7.37355 4.22514   6
  13  11   0 3.91691 4.70516   4
 -13  11   0 3.53690 3.31931  17
 -13  11   0 7.48903 3.39014  16
 -13  11   0 2.24800 3.05873   1
 -13  11   0 -0.7166 4.47138   3
  13  11   0 13.8697 5.20868  21
 -13  11   0 8.31029 4.26960  19
  13  11   0 6.49511 3.67392   9
  13  11   0 5.95758 3.39400   8
  13  11   0 7.77547 3.49937   7
 -13  11   0 2.11613 4.43955   2
  13  11   0 1.67948 3.62120  10
 -13  11   0 2.47425 3.42919  18
  13  11   0 8.39622 3.82250   2
 -15 -11   0 49.5938 9.61926  20
  15 -11   0 39.5759 6.68388  13
  15 -11   0 36.3341 6.59242  11
 -15 -11   0 28.9744 6.10626  16
 -15 -11   0 42.7053 4.87165  15
  15 -11   0 32.9499 5.89454  15
  15 -11   0 33.0728 6.35367   1
 -15 -11   0 42.3255 9.91740  19
 -15 -11   0 34.7146 9.21475   3
 -15 -11   0 38.1516 8.53607  21
 -15 -11   0 30.3041 7.76307  18
  15 -11   0 38.7587 7.08641  10
  15 -11   0 40.6154 7.20923  12
  15 -11   0 42.8217 6.01166   9
 -15 -11   0 38.1265 5.88486   2
 -15 -11   0 31.7354 7.50863  17
 -15  11   0 48.0617 7.25304  17
  15  11   0 42.3101 8.37789   3
 -15  11   0 37.4045 6.79491  18
  15  11   0 31.9682 6.23212   7
  15  11   0 36.3898 6.59215   8
 -15  11   0 38.4011 6.38625  16
  15  11   0 40.6837 7.25871   9
  15  11   0 37.6378 7.90944   6
 -15  11   0 38.8220 7.70253  20
 -15  11   0 38.2392 5.33246   1
 -15  11   0 41.2750 4.95737   6
 -15  11   0 32.3044 6.77679  19
  15  11   0 23.0157 5.77856   2
  15  11   0 39.1468 5.99509  11
 -15  11   0 37.7114 7.35971  21
 -17 -11   0 3.76049 5.60859  18
  17 -11   0 -0.4166 4.39380  12
 -17 -11   0 0.20121 4.64027  16
 -17 -11   0 3.36262 5.09229   2
 -17 -11   0 -1.5638 6.75812  19
  17 -11   0 -0.4050 3.91419   9
 -17 -11   0 0.26700 5.59615  20
  17 -11   0 -5.3210 3.17419  15
 -17 -11   0 -6.5205 5.54341  21
  17 -11   0 -1.7705 4.39667  10
 -17 -11   0 -11.039 4.82282  17
  17 -11   0 1.53779 3.74714  11
  17 -11   0 -2.6873 3.93727  13
  17  11   0 1.24301 3.84489   7
 -17  11   0 -4.9265 4.37747  20
  17  11   0 -4.0862 5.60775   2
 -17  11   0 0.05972 5.07843  21
 -17  11   0 -3.8088 4.15561  19
  17  11   0 -2.8611 4.44353   9
  17  11   0 6.31885 5.22049  10
 -17  11   0 -0.4908 4.27483  18
  17  11   0 -2.2456 3.87294   8
  17  11   0 -2.3098 4.58105  11
 -17  11   0 -0.8756 3.93056  17
 -17  11   0 -5.0464 3.59475  16
 -17  11   0 1.46080 4.24579   1
 -17  11   0 -0.4256 3.57485   6
  17  11   0 3.64922 5.23375   6
 -19 -11   0 -1.3632 6.72496  19
  19 -11   0 -1.4157 4.88287   9
  19 -11   0 4.83214 4.17140  11
 -19 -11   0 5.67008 6.86285  21
  19 -11   0 1.76482 4.89693  12
 -19 -11   0 -2.4914 6.16502  20
 -19 -11   0 7.55442 6.35008  17
  19 -11   0 5.84574 4.12989  15
  19 -11   0 -2.6611 4.62436  10
 -19 -11   0 2.06859 5.74149  16
 -19 -11   0 2.98917 6.17446  18
 -19  11   0 7.83363 5.96760  19
  19  11   0 6.20779 5.87279  10
  19  11   0 3.49303 6.39048   6
  19  11   0 -2.8073 4.25313   7
  19  11   0 1.32354 5.73288  11
 -19  11   0 -2.8408 5.11436  21
  19  11   0 -0.4281 12.9387   2
 -19  11   0 13.9032 7.14169  20
 -19  11   0 -0.9545 4.78410  17
  19  11   0 5.21148 5.37891   9
 -19  11   0 1.50628 4.62332  16
 -19  11   0 3.82616 4.89589  18
  19  11   0 1.72477 4.04002   8
  21 -11   0 -0.1577 5.58905  12
 -21 -11   0 -2.7834 7.65848  18
  21 -11   0 0.38761 5.19015  15
  21 -11   0 3.49395 6.51621  10
  21 -11   0 2.34811 5.32462  11
 -21 -11   0 7.22361 8.02271  20
 -21 -11   0 4.02936 9.09081  21
 -21 -11   0 6.05149 8.95968  19
  21 -11   0 9.66383 6.41478  13
  21 -11   0 4.01539 5.93501   9
 -21 -11   0 8.34153 8.12033  17
  21  11   0 5.07252 6.43268   9
  21  11   0 0.33086 4.79696   8
  21  11   0 0.85446 7.17407  10
 -21  11   0 5.74423 6.21643  18
 -21  11   0 -1.6385 4.97025  16
  21  11   0 0.78573 4.55092   7
 -21  11   0 7.10539 7.22084  20
 -21  11   0 1.03956 6.44132  21
  21  11   0 -8.0657 6.74118  11
  21  11   0 7.07506 6.71315   6
 -21  11   0 -0.4031 6.46993  19
 -23 -11   0 14.4336 8.03832   6
 -23 -11   0 15.4760 9.84858  20
  23 -11   0 15.3587 8.43528  10
  23 -11   0 18.1683 9.98136  15
  23 -11   0 10.2883 7.40381   9
 -23 -11   0 11.2241 9.85347  17
 -23 -11   0 14.8990 11.6308  21
  23 -11   0 5.22197 7.36893  11
  23 -11   0 10.7334 7.06839  12
  23 -11   0 8.84826 6.58298  13
 -23 -11   0 2.03527 8.90551  18
 -23 -11   0 13.4952 10.4912  19
  23  11   0 0.19797 5.52726   8
 -23  11   0 9.09671 7.79519  20
  23  11   0 -1.3534 8.25453  10
  23  11   0 15.5534 8.53312  11
  23  11   0 0.19631 7.28617   9
 -23  11   0 1.70550 6.50240  17
 -23  11   0 11.5888 8.80798  19
 -23  11   0 6.99214 7.03498  18
 -23  11   0 4.05622 9.07030  21
 -23  11   0 -3.4935 7.77790  16
  23  11   0 6.83432 6.28268   7
  23  11   0 5.98556 7.73558   6
 -25 -11   0 11.0630 10.3171  18
  25 -11   0 15.1137 8.80803  13
 -25 -11   0 6.82904 12.0671  20
  25 -11   0 6.85577 8.27777  16
  25 -11   0 36.7457 10.0643   9
  25 -11   0 13.4356 9.67362  10
  25 -11   0 23.0833 9.79782  12
  25 -11   0 15.5219 8.76364  15
  25 -11   0 18.2550 9.53714  11
 -25 -11   0 11.0660 12.2582  21
 -25 -11   0 18.4150 13.1673  19
  25  11   0 24.3121 8.84375   7
 -25  11   0 15.3928 9.77063  16
 -25  11   0 18.0531 9.75326  19
 -25  11   0 10.0942 8.30707  17
  25  11   0 14.0542 14.1033   6
  25  11   0 33.5710 11.1968  10
  25  11   0 21.5976 9.69767   9
 -25  11   0 11.5239 11.0993  20
  25  11   0 16.1327 7.54171   8
 -25  11   0 6.56010 10.2913  21
  27 -11   0 -1.8678 11.2965  13
 -27 -11   0 11.4372 13.4543  18
  27  11   0 10.7665 12.6321  10
 -27  11   0 2.91687 10.3787  17
 -27  11   0 29.2738 12.9387  21
   0 -12   0 153.191 10.3709  17
   0 -12   0 153.231 8.45942  13
   0 -12   0 139.391 6.83533   9
   0 -12   0 141.994 8.73670  15
   0 -12   0 138.740 10.1469   1
   0 -12   0 135.260 8.40497   2
   0 -12   0 137.970 7.43843   4
   0 -12   0 142.119 9.21830  16
   0 -12   0 157.110 11.9087   5
   0 -12   0 146.523 6.94144  11
   0 -12   0 140.793 10.6428   3
   0 -12   0 134.918 6.67725  10
   0 -12   0 148.801 7.66355   2
   0 -12   0 122.348 6.55494   9
   0 -12   0 124.002 10.4456   3
   0 -12   0 130.439 7.37188  12
   0 -12   0 135.955 7.75722   4
   0  12   0 120.576 9.00292  17
   0  12   0 161.419 10.2893  21
   0  12   0 134.293 7.45017   4
   0  12   0 130.405 9.76309  19
   0  12   0 134.565 10.7969   5
   0  12   0 142.021 6.91335   8
   0  12   0 122.963 7.06388   7
   0  12   0 144.448 9.70809   1
   0  12   0 136.192 8.69729   6
   0  12   0 137.175 9.39621  18
   0  12   0 143.927 10.2207  20
  -2 -12   0 56.9581 4.50123  12
  -2 -12   0 61.7317 4.03545  11
   2 -12   0 61.3269 5.02197  12
   2 -12   0 65.0113 9.30733   5
  -2 -12   0 60.4444 5.73895  15
   2 -12   0 66.6920 5.72405  13
   2 -12   0 66.6297 5.79415  15
   2 -12   0 64.6226 5.43800   2
   2 -12   0 61.4078 7.40510   3
  -2 -12   0 58.3372 7.33488   3
  -2 -12   0 70.7915 7.08739   1
  -2 -12   0 63.5308 6.18446  16
   2 -12   0 59.8000 3.85746   8
   2 -12   0 63.7908 4.00513   4
   2 -12   0 59.0617 5.87293  16
   2 -12   0 65.0298 3.75172   9
   2 -12   0 66.5832 6.82391  11
  -2 -12   0 73.4464 5.54286   2
  -2 -12   0 75.5376 4.99021   2
  -2 -12   0 68.8537 8.10210   5
   2 -12   0 72.2132 7.97213   3
   2 -12   0 61.2678 6.81320   1
   2 -12   0 65.2248 4.34420   4
  -2 -12   0 49.9604 8.18680   5
  -2 -12   0 56.6795 6.32340  17
  -2 -12   0 74.2770 4.62058  10
   2 -12   0 76.0220 4.71760  10
  -2 -12   0 65.5781 8.36332   3
  -2 -12   0 80.2830 5.50605  13
  -2 -12   0 68.5400 5.65080   4
  -2  12   0 55.9046 6.30384  19
  -2  12   0 65.3145 3.94140   8
  -2  12   0 66.8806 6.25117  18
   2  12   0 67.8754 5.38271   8
   2  12   0 68.8432 7.11111  19
   2  12   0 63.0847 5.03705   7
  -2  12   0 71.8641 4.35640   7
   2  12   0 58.7044 7.82804   5
  -2  12   0 61.1944 6.34673  16
   2  12   0 67.1867 6.07919   6
  -2  12   0 70.6285 6.68073  21
  -2  12   0 72.0323 6.32805   2
   2  12   0 69.6079 7.16953  20
   2  12   0 67.8799 6.98257  18
   2  12   0 67.1208 6.61798  17
  -2  12   0 68.1640 6.31244  17
   2  12   0 69.6555 6.82237   1
   2  12   0 61.3909 7.55562   3
  -2  12   0 66.7943 6.54457   1
   2  12   0 60.9366 5.28905   4
   2  12   0 65.6431 4.99593   9
   2  12   0 50.8393 6.06623  21
  -2  12   0 79.8492 8.31253   5
  -2  12   0 84.6371 7.52381  20
  -2  12   0 59.9969 5.45260   6
  -4 -12   0 25.3668 2.71624  11
  -4 -12   0 22.9266 5.67760   3
  -4 -12   0 19.7333 4.99718  18
  -4 -12   0 18.0304 4.61207   1
   4 -12   0 25.8121 2.96867   7
  -4 -12   0 12.7415 4.42381   5
  -4 -12   0 24.8640 5.31210   3
   4 -12   0 16.3962 4.36696  10
  -4 -12   0 28.0003 4.66684   4
   4 -12   0 24.2081 4.37430  16
   4 -12   0 31.5861 4.16985  11
   4 -12   0 28.4735 4.72764  13
  -4 -12   0 32.7066 5.28207  16
   4 -12   0 23.4627 3.90788  12
  -4 -12   0 29.4701 3.36788  12
  -4 -12   0 19.4062 3.18736   2
   4 -12   0 20.9719 4.59650   1
   4 -12   0 20.4611 2.36321   9
  -4 -12   0 21.5847 2.94822   2
   4 -12   0 20.9382 5.41284   3
   4 -12   0 25.3006 4.69576  15
   4 -12   0 22.3923 6.06058   5
  -4 -12   0 29.3126 3.56735  13
  -4 -12   0 25.0418 4.01891  15
   4 -12   0 25.8292 4.15566   2
  -4 -12   0 13.5850 5.52775   5
  -4 -12   0 18.1211 4.83061  17
   4 -12   0 23.2790 5.44472   3
  -4  12   0 22.6606 4.81851  19
   4  12   0 24.1426 5.20663  18
   4  12   0 31.4672 5.47495   6
   4  12   0 24.5846 5.19279  19
   4  12   0 21.4484 5.36175   3
   4  12   0 21.9755 3.78849   9
  -4  12   0 27.0691 4.97334   2
   4  12   0 21.6152 4.91527  21
  -4  12   0 20.8825 4.08449  18
  -4  12   0 23.3276 4.75769  16
  -4  12   0 26.7994 5.01249  21
  -4  12   0 19.7319 4.63173  20
   4  12   0 21.8388 4.96487   1
   4  12   0 27.8595 4.28393   7
   4  12   0 25.0825 3.77882   8
   4  12   0 23.9631 5.29517  20
  -4  12   0 15.8484 3.71242   6
  -4  12   0 25.1596 5.79512   5
  -4  12   0 21.3433 4.40672  17
  -4  12   0 20.5255 4.08442   1
   4  12   0 25.5468 3.35017  10
  -4  12   0 24.3766 2.42260   7
  -6 -12   0 71.7586 7.12571   4
  -6 -12   0 71.9673 6.99553  16
  -6 -12   0 74.0145 4.23659  12
  -6 -12   0 74.5785 4.51620  11
   6 -12   0 69.0782 8.41321   3
   6 -12   0 74.0909 6.71587  13
   6 -12   0 64.8205 9.62130   5
  -6 -12   0 83.5106 9.00679   5
  -6 -12   0 74.4404 6.24144  15
   6 -12   0 84.9061 6.11970  11
  -6 -12   0 81.8674 8.93346   3
  -6 -12   0 74.0734 4.96427  13
  -6 -12   0 72.2580 5.16836   2
   6 -12   0 73.5292 4.08270   9
  -6 -12   0 74.9933 5.10355   2
  -6 -12   0 86.1663 8.77912  19
  -6 -12   0 77.5311 8.59231   1
  -6 -12   0 75.7879 7.51840  17
   6 -12   0 77.9311 6.37333  12
   6 -12   0 62.8765 7.31284   1
   6 -12   0 75.2280 4.70869   9
  -6 -12   0 68.5077 10.1854   5
   6 -12   0 73.6730 6.68642   2
   6 -12   0 96.9240 9.56596   3
  -6 -12   0 74.7432 8.05432  18
   6 -12   0 75.7593 6.35667  15
   6  12   0 70.3791 6.93137   6
   6  12   0 69.3229 7.80010   1
  -6  12   0 67.5040 8.47784   5
  -6  12   0 74.8852 7.43647  20
   6  12   0 76.6604 5.85709  10
   6  12   0 72.4373 7.96464  19
  -6  12   0 80.3580 5.92090   6
   6  12   0 76.4289 6.70473   4
  -6  12   0 82.4701 7.20667  17
  -6  12   0 83.5822 7.17049  16
   6  12   0 64.9504 7.44120  21
   6  12   0 70.2165 6.11737   9
   6  12   0 78.9191 6.37604   7
   6  12   0 72.5554 5.79376   8
  -6  12   0 70.2444 7.12506  19
  -6  12   0 71.0091 7.30608   2
  -6  12   0 75.2842 6.88636  18
  -6  12   0 85.4577 7.35019  21
   6  12   0 71.5834 7.94779   3
   6  12   0 74.5991 8.00511  20
   6  12   0 75.8078 4.48077  11
  -6  12   0 78.0242 6.69616   1
   8 -12   0 31.4952 3.36399   9
  -8 -12   0 36.2033 6.99892  17
  -8 -12   0 34.2147 5.90652  16
   8 -12   0 36.7414 6.88457   3
  -8 -12   0 28.9833 7.38541  19
   8 -12   0 36.2416 6.18078   1
   8 -12   0 37.4944 5.34317  15
   8 -12   0 42.2127 5.87027  12
  -8 -12   0 37.1244 5.28769  15
  -8 -12   0 31.5560 4.00744   2
  -8 -12   0 42.5133 8.04583   3
   8 -12   0 50.8877 6.81498   2
  -8 -12   0 34.2399 5.77235   4
   8 -12   0 27.9795 7.59091   5
   8 -12   0 27.7976 6.63332   3
  -8 -12   0 37.1808 7.58902  18
  -8 -12   0 37.2567 2.68723  12
  -8 -12   0 38.2745 3.98521   2
  -8 -12   0 30.8232 3.48804  12
   8 -12   0 32.0639 4.30355   9
   8 -12   0 38.9733 4.76350  10
  -8 -12   0 40.5768 8.47645   5
  -8 -12   0 31.6791 6.97951   5
   8 -12   0 33.7414 5.42185  13
  -8 -12   0 36.6393 3.22132  13
   8 -12   0 49.1919 5.97173  11
  -8 -12   0 32.4878 6.06004   1
  -8 -12   0 36.0574 7.30801  20
  -8  12   0 38.6936 6.13877   2
   8  12   0 49.2731 7.63462  21
   8  12   0 35.2136 5.31483   7
  -8  12   0 30.3812 6.36065  20
  -8  12   0 36.2447 6.16668  19
  -8  12   0 36.7140 4.25854   6
   8  12   0 31.9840 3.60276  11
  -8  12   0 41.1898 7.66527   5
   8  12   0 35.3612 6.85868   1
   8  12   0 37.5261 6.79105   3
  -8  12   0 37.9180 8.61573  16
  -8  12   0 41.8929 8.96677  17
  -8  12   0 45.4821 6.46505  18
   8  12   0 29.3794 5.19828   4
   8  12   0 37.3829 7.27108  20
  -8  12   0 42.7513 5.75039   1
  -8  12   0 32.3378 5.95102  21
   8  12   0 41.1861 5.03552   9
   8  12   0 37.7631 6.46116   6
   8  12   0 32.4923 4.86273   8
   8  12   0 43.6262 5.04907  10
 -10 -12   0 37.8472 6.35344  16
  10 -12   0 27.4224 6.93784   3
  10 -12   0 31.2479 6.61343   3
 -10 -12   0 37.5077 4.79923   2
 -10 -12   0 43.3398 7.30155  17
  10 -12   0 38.9451 6.09824  11
 -10 -12   0 45.0612 8.70915  20
  10 -12   0 42.0730 5.91159  10
 -10 -12   0 39.1190 8.53630  19
  10 -12   0 22.9867 4.99491  13
 -10 -12   0 19.8211 7.39747   5
  10 -12   0 33.1331 8.32241   5
 -10 -12   0 33.0009 7.33074   5
 -10 -12   0 23.5158 5.83720   1
  10 -12   0 51.5526 7.27922   2
 -10 -12   0 35.9991 4.38132   2
 -10 -12   0 29.6960 7.58993   3
 -10 -12   0 27.7149 6.86434   1
 -10 -12   0 46.7509 5.96153  15
  10 -12   0 41.6074 6.35165  12
 -10 -12   0 41.9381 7.73618  18
  10 -12   0 32.7288 5.46450  15
 -10 -12   0 36.8078 7.50663   4
  10 -12   0 32.7329 3.86271   9
 -10  12   0 31.7153 6.67799  20
  10  12   0 41.0372 4.31865  11
  10  12   0 31.6014 6.76897   1
  10  12   0 20.4729 4.62291   8
 -10  12   0 46.5355 6.81551  17
  10  12   0 36.9354 6.21237   7
  10  12   0 50.9729 8.23229  21
 -10  12   0 34.6430 4.67967   6
  10  12   0 43.5358 6.36744   9
 -10  12   0 34.7104 4.93053   1
 -10  12   0 26.6401 7.09974   5
 -10  12   0 35.0652 6.11734  18
  10  12   0 43.6860 8.40943   4
 -10  12   0 34.4401 6.50312   3
  10  12   0 43.0527 7.23154   6
 -10  12   0 37.2361 6.46513  21
 -10  12   0 41.7778 6.67386  16
  10  12   0 34.5422 4.60587   2
  10  12   0 38.3579 7.71404  20
 -10  12   0 39.8719 6.82126  19
  10  12   0 34.9815 5.52146  10
 -10  12   0 31.9360 6.02183   2
  12 -12   0 253.681 14.8172  13
 -12 -12   0 256.220 18.0108  20
  12 -12   0 253.422 15.9963   2
 -12 -12   0 256.668 12.4990   2
 -12 -12   0 256.126 12.8395  15
  12 -12   0 259.397 14.6846  12
 -12 -12   0 281.367 17.0661  18
  12 -12   0 260.138 14.4264  11
 -12 -12   0 245.892 16.0033  17
  12 -12   0 243.865 12.9587   9
 -12 -12   0 267.967 14.8555  16
 -12 -12   0 274.202 18.8784  19
 -12 -12   0 237.456 18.4826   3
 -12 -12   0 257.965 17.5495  21
  12 -12   0 259.595 14.3191  10
  12 -12   0 270.775 14.2214  15
 -12  12   0 267.232 13.1881   1
 -12  12   0 250.298 16.4023   2
  12  12   0 264.061 14.4599   7
  12  12   0 266.990 14.6297  10
  12  12   0 270.542 14.3933   8
  12  12   0 249.987 13.0593   2
  12  12   0 227.527 16.0317  21
 -12  12   0 250.834 15.7527  19
 -12  12   0 252.963 14.8729  18
 -12  12   0 274.068 14.8881  16
  12  12   0 275.534 20.3268   9
 -12  12   0 278.131 12.3641   6
  12  12   0 231.795 15.2697   4
  12  12   0 251.121 16.1827   3
 -12  12   0 256.472 14.7871  17
 -12  12   0 254.343 16.0841  20
  12  12   0 260.866 15.8046   6
 -12  12   0 281.059 16.1940  21
  14 -12   0 56.2920 6.84157  15
  14 -12   0 60.0897 8.49282  13
 -14 -12   0 65.5079 9.62109  17
  14 -12   0 59.4147 6.01942   9
 -14 -12   0 55.0882 10.8038   3
 -14 -12   0 54.7383 9.44362  18
  14 -12   0 61.7347 8.45158  12
 -14 -12   0 53.4837 9.39083  21
 -14 -12   0 45.5548 7.56969  16
  14 -12   0 59.7866 7.05157  11
 -14 -12   0 51.4041 6.56987   2
 -14 -12   0 91.6675 12.5897  19
  14 -12   0 57.4911 7.38408  10
 -14 -12   0 75.0094 11.6176  20
 -14  12   0 64.5156 5.81630   6
 -14  12   0 58.1182 8.01740  17
 -14  12   0 57.4283 9.62985  20
  14  12   0 46.7772 8.32491   3
  14  12   0 59.5099 8.84967   6
  14  12   0 56.3063 8.44560   9
 -14  12   0 68.1525 7.86386  18
 -14  12   0 65.6158 7.52038  16
 -14  12   0 63.3154 6.96896   1
  14  12   0 82.0841 7.83513   7
  14  12   0 63.5553 6.74275   8
  14  12   0 62.1075 8.58409  10
  14  12   0 66.6695 6.58652  11
 -14  12   0 59.9047 9.18470  19
 -14  12   0 56.7262 8.89444  21
 -16 -12   0 2.45838 5.93801  21
  16 -12   0 -1.5797 3.20459  15
  16 -12   0 6.30525 4.75748  13
  16 -12   0 3.37918 4.01850   9
 -16 -12   0 0.83013 4.47365   2
 -16 -12   0 5.35844 5.19793  16
 -16 -12   0 -4.3107 5.64862  17
 -16 -12   0 -1.0542 6.05812  18
  16 -12   0 -4.1554 3.50526  12
  16 -12   0 5.28866 4.15492  11
  16 -12   0 1.92852 4.41128  10
 -16 -12   0 3.59712 6.04843  19
 -16 -12   0 0.25523 5.14057  20
  16  12   0 -3.9329 3.67309   9
  16  12   0 -2.9823 4.28667  11
  16  12   0 -0.6915 4.86891   6
 -16  12   0 5.64604 5.77436  21
 -16  12   0 2.03553 4.28391   1
  16  12   0 1.92255 4.81819  10
 -16  12   0 3.19306 3.79118  17
 -16  12   0 3.44051 3.76663   6
 -16  12   0 4.15162 4.04742  18
  16  12   0 2.23540 3.78238   7
 -16  12   0 2.27869 4.54779  19
 -16  12   0 3.44576 4.94030  20
  16  12   0 0.48920 3.38372   8
 -16  12   0 -0.7542 4.06031  16
  16  12   0 -3.1755 5.32952   2
 -18 -12   0 -3.4940 7.96500  19
 -18 -12   0 -0.1217 6.07785  20
 -18 -12   0 7.83120 7.57916  21
  18 -12   0 4.32917 4.79758  12
  18 -12   0 -0.5028 7.32159  11
 -18 -12   0 -1.1652 5.43063  16
 -18 -12   0 2.10559 5.95651  18
 -18 -12   0 2.51754 6.76216  17
  18 -12   0 3.36976 4.70911   9
  18 -12   0 2.56698 4.22319  13
  18 -12   0 -1.4113 3.77430  15
  18 -12   0 3.52716 4.83017  10
  18  12   0 1.25393 5.65728  10
 -18  12   0 -3.3572 5.26374  20
  18  12   0 6.28486 4.53376   8
  18  12   0 5.28794 6.01810   6
 -18  12   0 1.18621 4.80213  19
 -18  12   0 -0.5483 4.21824  16
 -18  12   0 3.12476 6.47499  21
  18  12   0 1.47442 5.06791   9
  18  12   0 -6.6788 5.16198  11
 -18  12   0 6.71601 4.95141  17
 -18  12   0 -3.7861 4.39256  18
  18  12   0 2.11489 4.14219   7
 -20 -12   0 10.6722 8.50343  21
 -20 -12   0 6.78020 7.77156  17
  20 -12   0 6.88517 6.38041  12
  20 -12   0 8.44026 5.93115   9
 -20 -12   0 -2.8777 6.72526  18
  20 -12   0 -2.1340 5.64681  11
 -20 -12   0 14.2451 9.40846  19
  20 -12   0 1.16125 5.41576  13
 -20 -12   0 1.57207 8.72122  20
  20 -12   0 -0.5843 4.85200  15
  20  12   0 3.95626 4.94839   8
 -20  12   0 -1.3058 6.68525  20
  20  12   0 4.56930 6.47488   6
 -20  12   0 1.63819 5.13624  16
  20  12   0 3.70845 5.99779   9
 -20  12   0 -1.2537 6.86185  21
 -20  12   0 14.0350 6.42081  17
  20  12   0 3.44042 6.81700  11
 -20  12   0 8.10233 5.72563  18
  20  12   0 10.8874 5.72433   7
 -20  12   0 -7.6135 6.64307  19
  20  12   0 -3.1977 6.55857  10
 -22 -12   0 29.2518 11.2788  17
  22 -12   0 45.2939 10.0664  13
  22 -12   0 15.1812 7.67569  12
 -22 -12   0 30.3644 10.4561  21
  22 -12   0 41.2113 8.27027  15
  22 -12   0 30.5235 8.16747   9
 -22 -12   0 37.7118 11.4813  20
 -22 -12   0 23.7431 10.4003  19
  22 -12   0 38.9711 9.47080  11
 -22 -12   0 43.8511 11.8727  18
  22 -12   0 46.3028 10.1392  10
 -22  12   0 46.5379 8.86202  16
  22  12   0 44.3952 8.83740   7
  22  12   0 48.3372 10.9497  10
 -22  12   0 24.5141 9.28848  19
 -22  12   0 37.9193 10.9535  20
  22  12   0 35.1247 8.42465   8
 -22  12   0 35.6200 9.06656  18
  22  12   0 41.2428 9.41741   9
 -22  12   0 32.9625 8.08842  17
  22  12   0 33.3470 9.64524   6
 -22  12   0 54.1434 11.6862  21
 -24 -12   0 -3.2661 10.4211  18
  24 -12   0 25.4164 8.90971  15
 -24 -12   0 2.98832 12.2701  19
  24 -12   0 4.78665 7.67166  16
  24 -12   0 0.69602 7.80355  11
 -24 -12   0 1.31067 10.9752  17
 -24 -12   0 6.13330 10.8744  21
 -24 -12   0 16.1184 12.0957  20
  24 -12   0 0.92497 7.56225  12
  24 -12   0 14.6130 9.60560  10
  24 -12   0 3.88948 8.30757  13
  24  12   0 6.50598 9.30189  10
 -24  12   0 10.0869 8.30338  17
 -24  12   0 16.9662 8.33974  16
  24  12   0 9.87288 7.45316   8
 -24  12   0 30.7461 11.5952  21
  24  12   0 7.91634 7.70510   7
 -24  12   0 9.63191 9.55528  19
 -24  12   0 22.8537 10.2119  20
 -24  12   0 16.3459 8.50509  18
 -26 -12   0 35.1634 13.8434  18
  26 -12   0 64.4291 14.5221  10
  26 -12   0 35.5777 11.5564  13
  26  12   0 36.9735 13.0248  10
 -26  12   0 25.7767 11.5320  17
 -26  12   0 24.8562 13.1561  21
 -26  12   0 28.9952 11.2179  18
   1 -13   0 2.55833 1.78774  10
   1 -13   0 1.90803 1.71025   9
  -1 -13   0 3.73973 1.82069  10
  -1 -13   0 6.19495 2.44014  12
  -1 -13   0 3.68673 2.20596   4
  -1 -13   0 1.01252 2.57000   2
  -1 -13   0 2.82762 3.70746   3
   1 -13   0 2.16091 4.02864   5
   1 -13   0 2.40995 2.81519   1
  -1 -13   0 2.80296 1.99710   2
   1 -13   0 2.82352 2.33519   2
   1 -13   0 -1.1748 5.62592   3
  -1 -13   0 -1.7977 3.60181   3
   1 -13   0 7.06209 2.72560  13
  -1 -13   0 4.38537 3.16179  17
  -1 -13   0 0.14230 2.62526  16
   1 -13   0 -0.8949 2.47424   2
   1 -13   0 1.25451 2.35523  15
  -1 -13   0 3.85776 2.58229  13
  -1 -13   0 2.99315 3.54519   1
   1 -13   0 0.63326 1.99179   4
   1 -13   0 1.96392 2.07198  12
  -1 -13   0 1.15032 4.07832   5
   1 -13   0 2.13674 1.96985   9
  -1 -13   0 1.60652 2.42694   4
  -1 -13   0 2.55079 1.76998  11
  -1 -13   0 -1.4251 4.03843   5
  -1 -13   0 0.39929 2.45712  15
   1 -13   0 1.94347 1.75529   4
   1 -13   0 -1.3920 3.46074   3
   1 -13   0 0.64184 2.48475  16
  -1  13   0 6.30068 3.45434  19
  -1  13   0 3.30337 2.73744   6
   1  13   0 2.68244 3.17929  21
   1  13   0 0.85009 1.87813   8
  -1  13   0 2.18604 2.84444  21
   1  13   0 4.87004 2.35499   7
   1  13   0 2.61300 3.43086  19
   1  13   0 2.06993 2.12728   9
  -1  13   0 5.70963 3.19485  17
   1  13   0 0.62385 2.49600  17
  -1  13   0 2.13759 2.70052   2
   1  13   0 5.83735 3.60949  18
  -1  13   0 4.56053 1.94756   8
  -1  13   0 -0.5209 2.66809  18
   1  13   0 0.33682 2.51520   6
   1  13   0 -0.1899 3.28815   1
  -1  13   0 2.29211 3.19881   1
   1  13   0 -1.6518 1.98143   4
   1  13   0 -0.9922 3.63286   5
   1  13   0 0.44357 2.92556  20
  -1  13   0 1.66994 3.62114   5
  -1  13   0 -2.0695 2.55060  20
   3 -13   0 92.4548 7.36901  13
   3 -13   0 99.3760 4.61570   9
  -3 -13   0 119.928 14.6605   5
  -3 -13   0 98.2949 10.0180   3
  -3 -13   0 97.1220 5.29872  11
   3 -13   0 84.4567 4.68556   8
   3 -13   0 101.729 6.85303  12
  -3 -13   0 92.6962 7.35931  15
   3 -13   0 84.0323 4.53323   8
  -3 -13   0 105.084 8.86740  17
   3 -13   0 107.665 7.88338  15
  -3 -13   0 112.543 11.0739   3
  -3 -13   0 109.683 6.02193  12
   3 -13   0 104.963 9.06255   1
  -3 -13   0 102.970 9.04438   1
   3 -13   0 100.198 7.39653   2
  -3 -13   0 98.6142 5.85222  10
   3 -13   0 102.490 18.7355   5
  -3 -13   0 101.101 8.09188  16
  -3 -13   0 116.967 7.00848   2
   3 -13   0 111.267 10.0063   3
  -3 -13   0 95.3758 5.89225   2
   3 -13   0 103.519 6.57228  11
  -3 -13   0 102.901 6.72869  13
  -3 -13   0 98.9702 11.9321   5
  -3 -13   0 96.7006 8.92052  18
   3 -13   0 105.384 8.45017  16
  -3  13   0 86.1990 7.91886  21
  -3  13   0 112.939 10.5950   5
  -3  13   0 97.7647 9.19063  19
   3  13   0 88.3572 8.37662  21
   3  13   0 105.658 6.55177   8
  -3  13   0 102.383 9.24916  17
  -3  13   0 78.6513 8.59364  16
   3  13   0 86.2306 8.09316  18
   3  13   0 102.817 9.25300  20
   3  13   0 101.941 6.73272   9
  -3  13   0 109.841 8.62576   1
  -3  13   0 113.642 7.61489   6
  -3  13   0 105.008 9.01549  18
   3  13   0 101.464 9.43477   1
  -3  13   0 97.3304 5.42839   7
   3  13   0 119.254 7.15320   7
   3  13   0 103.351 10.0454   3
   3  13   0 105.417 7.30559   4
  -3  13   0 105.538 8.94990  20
   3  13   0 104.427 8.32705   6
   3  13   0 102.928 9.22643  19
  -5 -13   0 -7.3405 3.78121  18
   5 -13   0 5.41735 2.62402  11
  -5 -13   0 -3.9753 2.66092  16
  -5 -13   0 0.21464 2.80464   4
  -5 -13   0 0.59088 1.75081   2
   5 -13   0 1.19187 1.82379   9
  -5 -13   0 -1.6371 5.49836   5
  -5 -13   0 5.11507 6.69699   3
   5 -13   0 2.75263 2.94883  10
   5 -13   0 -1.1261 1.87545   7
  -5 -13   0 5.80950 2.45852  13
  -5 -13   0 2.22687 1.67068  11
   5 -13   0 1.06814 2.36179  15
  -5 -13   0 6.88991 2.06693  12
   5 -13   0 2.99525 4.37949   3
   5 -13   0 3.06730 1.45007   9
   5 -13   0 3.25050 2.83783  16
   5 -13   0 1.29482 3.44812   1
   5 -13   0 -6.4187 5.10295   5
   5 -13   0 1.50168 2.79880   2
  -5 -13   0 2.74309 3.98200  19
   5 -13   0 0.05963 2.51516  13
   5 -13   0 1.30464 3.64291   3
   5 -13   0 1.71123 2.27418  12
  -5 -13   0 4.97500 5.14495   1
  -5 -13   0 0.83882 4.53269   3
  -5 -13   0 1.01522 2.05290   2
  -5 -13   0 -0.4867 2.11340  15
  -5 -13   0 2.12942 3.56694  17
  -5 -13   0 -1.8372 3.80690   5
  -5  13   0 0.56940 2.93649  20
   5  13   0 0.32123 2.07370   8
  -5  13   0 2.06547 1.33659   7
  -5  13   0 6.30302 3.51235   2
   5  13   0 0.26065 2.76432   6
   5  13   0 1.77648 2.51395   7
   5  13   0 2.07506 3.65556  19
  -5  13   0 1.79480 2.59518   6
   5  13   0 0.65742 2.25152  10
   5  13   0 6.26477 3.99140   1
   5  13   0 -1.0780 2.30873   9
  -5  13   0 4.77230 3.17998  17
  -5  13   0 5.33795 3.05702  19
  -5  13   0 1.59343 2.78892  21
  -5  13   0 -1.2915 2.31502  16
  -5  13   0 1.24482 4.40145   5
  -5  13   0 1.16172 2.84622   1
   5  13   0 0.72764 3.78004  20
   5  13   0 3.64769 3.53716  21
  -5  13   0 0.19856 2.99769  18
   5  13   0 -1.3330 2.30536   4
  -7 -13   0 24.3247 3.37469   2
   7 -13   0 28.2524 4.93569  11
  -7 -13   0 22.7220 5.00736   4
   7 -13   0 25.4810 5.73123   1
   7 -13   0 13.6621 5.53826   3
  -7 -13   0 29.5997 5.12947  15
   7 -13   0 24.5094 4.61535  12
   7 -13   0 14.9364 6.92373   5
  -7 -13   0 18.7751 2.92447   2
  -7 -13   0 15.9447 4.97172  12
   7 -13   0 22.3709 2.47686   9
  -7 -13   0 26.2525 3.53018  13
  -7 -13   0 23.7841 7.11578   3
  -7 -13   0 13.9326 5.28513   5
  -7 -13   0 21.5923 6.46610  19
  -7 -13   0 19.3078 5.60561  18
  -7 -13   0 26.0124 3.10203  11
  -7 -13   0 24.5645 2.81440  12
   7 -13   0 20.3567 4.48832   2
  -7 -13   0 17.6490 5.32288   1
   7 -13   0 25.9532 4.21104  10
   7 -13   0 24.9275 6.40165   3
  -7 -13   0 14.1862 6.71851   5
  -7 -13   0 28.4402 5.57527  16
   7 -13   0 16.2899 4.08635  15
   7 -13   0 32.9640 5.86163  16
   7 -13   0 28.4701 5.37024  13
  -7  13   0 23.2053 5.18574   2
   7  13   0 22.6217 4.29829   7
  -7  13   0 30.4314 7.00192   5
  -7  13   0 14.2846 5.74284  21
  -7  13   0 24.6840 4.08743   6
  -7  13   0 17.0247 4.06473   1
   7  13   0 26.5914 4.63135   8
  -7  13   0 18.0106 5.18815  20
   7  13   0 25.9956 2.94637  11
   7  13   0 13.7846 5.07343  21
   7  13   0 22.1225 5.89729   3
  -7  13   0 19.8134 5.08928  16
  -7  13   0 20.4244 4.44202  18
   7  13   0 21.4539 4.44086   9
   7  13   0 21.8278 5.33957   1
  -7  13   0 24.2963 5.34327  19
   7  13   0 21.3400 4.55984   4
   7  13   0 14.5926 4.31671   6
   7  13   0 10.0847 4.32554  19
   7  13   0 18.6013 5.85820  20
  -7  13   0 24.8415 5.14329  17
  -9 -13   0 68.9301 4.42710  12
   9 -13   0 98.0736 8.27175  13
   9 -13   0 90.1928 8.95133   2
  -9 -13   0 95.7656 9.65855  17
  -9 -13   0 82.6543 4.79597  13
   9 -13   0 74.0142 8.87257   1
   9 -13   0 80.5002 7.57420  15
   9 -13   0 93.0027 7.17856  10
   9 -13   0 85.8373 10.1642   3
   9 -13   0 87.9275 7.60374  12
  -9 -13   0 79.3044 9.69717  19
   9 -13   0 84.3200 4.99454   9
   9 -13   0 83.5913 15.9717   3
   9 -13   0 89.8788 7.43056  11
  -9 -13   0 78.8941 7.79017  16
  -9 -13   0 87.6187 10.1790  20
  -9 -13   0 87.3377 5.93541   2
  -9 -13   0 94.6768 9.31137  18
  -9 -13   0 75.7407 3.75471  12
  -9 -13   0 65.0030 6.12812  13
  -9 -13   0 81.6232 6.05557   2
  -9 -13   0 83.5917 7.21567  15
  -9 -13   0 107.838 12.2637   3
  -9  13   0 81.3290 8.53549  20
   9  13   0 88.4699 7.42155  10
  -9  13   0 87.2335 6.52424   6
  -9  13   0 73.3502 7.30487   1
   9  13   0 98.2503 8.80321   4
  -9  13   0 71.7657 7.60947  17
   9  13   0 103.913 8.27378   9
   9  13   0 87.8302 5.31193  11
   9  13   0 81.7321 9.38759  21
   9  13   0 83.5111 7.39354   7
  -9  13   0 82.1099 8.91395   2
  -9  13   0 72.4968 12.8649   5
  -9  13   0 85.8231 8.39714  19
   9  13   0 86.4517 9.54920  20
  -9  13   0 84.2421 7.84739  18
   9  13   0 63.6774 7.51652   6
  -9  13   0 83.1655 7.90239  16
   9  13   0 83.7182 9.51289   3
  -9  13   0 80.9373 8.03558  21
   9  13   0 83.6379 7.13131   8
 -11 -13   0 157.302 9.16982   2
 -11 -13   0 152.623 13.8956  20
  11 -13   0 154.876 10.1759  10
  11 -13   0 155.168 11.1071  13
  11 -13   0 156.582 12.2233   1
 -11 -13   0 137.043 8.38727   2
 -11 -13   0 151.956 9.74760  15
  11 -13   0 174.202 12.7898   2
 -11 -13   0 126.347 11.9201   4
  11 -13   0 152.900 8.04622   9
  11 -13   0 140.399 10.2164  15
 -11 -13   0 170.405 13.2216  18
 -11 -13   0 166.771 11.6413  16
 -11 -13   0 158.945 13.8026  19
  11 -13   0 137.996 10.1496  11
 -11 -13   0 168.809 14.8579   3
  11 -13   0 156.371 11.1088  12
 -11 -13   0 147.703 12.1332  17
  11  13   0 153.860 13.3108   3
 -11  13   0 167.203 12.2785  19
  11  13   0 129.237 11.8875  21
  11  13   0 166.611 11.2553   9
 -11  13   0 154.621 10.8275  16
  11  13   0 145.643 11.7163   4
 -11  13   0 145.638 11.5332  21
  11  13   0 163.420 11.9537   6
 -11  13   0 137.464 12.1634   2
  11  13   0 161.750 8.24164  11
 -11  13   0 155.133 8.91212   6
 -11  13   0 137.639 11.6851  20
  11  13   0 155.743 10.3540   8
 -11  13   0 149.598 9.85130   1
 -11  13   0 139.572 10.9422  17
  11  13   0 146.207 10.4266   7
  11  13   0 165.362 10.7394  10
 -11  13   0 127.506 10.4372  18
 -13 -13   0 148.045 14.4155  19
 -13 -13   0 144.289 9.42153  15
 -13 -13   0 127.945 12.1688  18
  13 -13   0 122.022 9.87489  10
 -13 -13   0 115.768 8.48730   2
 -13 -13   0 119.271 11.4110  17
  13 -13   0 126.972 10.3624  12
  13 -13   0 139.489 8.21246   9
  13 -13   0 136.921 10.8629  13
 -13 -13   0 144.467 13.9436  20
 -13 -13   0 113.773 9.31148   2
  13 -13   0 104.741 11.1682   1
 -13 -13   0 120.323 12.5283  21
 -13 -13   0 164.547 11.6795  16
  13 -13   0 158.235 10.6921  15
  13 -13   0 155.367 10.8949  11
  13  13   0 123.077 12.0622  21
 -13  13   0 145.471 9.75741   1
  13  13   0 139.783 11.1006   9
 -13  13   0 146.795 11.4371  21
 -13  13   0 140.518 12.0252  20
 -13  13   0 133.326 8.37594   6
  13  13   0 135.327 10.7331  10
 -13  13   0 138.348 10.8349  17
  13  13   0 131.716 9.54214   2
  13  13   0 116.436 11.4370   6
  13  13   0 128.893 9.77837   8
 -13  13   0 143.284 10.4873  16
 -13  13   0 148.379 11.9985  19
  13  13   0 125.365 10.1062   7
  13  13   0 139.348 8.52208  11
 -13  13   0 146.340 11.0501  18
  15 -13   0 28.5334 5.21123   9
  15 -13   0 31.3044 6.88625   1
  15 -13   0 31.2334 6.52074  11
  15 -13   0 29.3468 5.84869  15
  15 -13   0 26.6020 6.94030  12
 -15 -13   0 25.9681 5.33095  15
  15 -13   0 26.7665 6.58905  13
 -15 -13   0 20.6251 5.38570   2
 -15 -13   0 43.9270 9.64972  17
 -15 -13   0 23.9268 8.26526  19
 -15 -13   0 20.1522 7.73762  20
  15 -13   0 37.5604 7.00528  10
 -15 -13   0 21.7533 7.55654  21
 -15 -13   0 30.5230 7.34286  16
 -15 -13   0 24.9903 7.69335  18
 -15  13   0 19.1356 5.97509  17
  15  13   0 38.2204 7.63669  10
 -15  13   0 18.9629 5.49014  16
 -15  13   0 21.7776 6.05778  18
  15  13   0 25.2513 5.73731   8
  15  13   0 33.0358 5.44309  11
 -15  13   0 24.6651 6.57411  21
  15  13   0 22.4848 6.24736   7
 -15  13   0 25.4763 6.98292  19
 -15  13   0 23.7123 4.64030   6
  15  13   0 22.3735 6.31114   9
 -15  13   0 27.6239 6.79176  20
  15  13   0 19.6564 6.07004   2
  15  13   0 13.5694 5.39914   6
 -17 -13   0 15.3929 7.44121  18
  17 -13   0 12.4475 5.67862  10
  17 -13   0 7.93771 4.73759  15
  17 -13   0 10.6755 5.40265  12
  17 -13   0 14.2903 5.37675  11
  17 -13   0 14.7860 5.77081  13
  17 -13   0 15.8924 5.32642   9
 -17 -13   0 0.91736 7.94218  21
 -17 -13   0 20.8581 9.02990  16
 -17 -13   0 21.8062 7.81377  17
 -17 -13   0 19.2387 9.03905  20
 -17 -13   0 10.0991 7.40183  19
  17  13   0 9.71577 5.29714   9
 -17  13   0 16.7544 6.95859  20
  17  13   0 15.3192 6.79346  10
  17  13   0 11.3100 5.75652   6
 -17  13   0 8.92782 5.61202  19
 -17  13   0 9.50486 6.04331  21
  17  13   0 17.8136 5.52960   7
 -17  13   0 14.5539 6.15734  17
 -17  13   0 11.4786 5.38711  16
  17  13   0 13.4445 5.94438  11
 -19 -13   0 30.6755 10.2978  19
 -19 -13   0 13.5672 7.82674  17
  19 -13   0 7.94869 5.44371  12
 -19 -13   0 11.7437 7.99965  18
  19 -13   0 3.30864 5.04981  11
 -19 -13   0 10.4096 8.49699  20
 -19 -13   0 -1.9897 7.61581  21
  19 -13   0 6.43707 5.53308   9
  19 -13   0 -1.2575 5.79430  10
  19 -13   0 16.4135 6.51184  13
  19  13   0 15.1606 9.41767  11
 -19  13   0 6.10418 7.27768  21
  19  13   0 8.73841 5.17111   7
 -19  13   0 2.29618 6.91650  20
  19  13   0 11.4372 6.81475   6
  19  13   0 7.65997 7.01667  10
 -19  13   0 10.6010 6.52856  18
 -19  13   0 6.23443 5.06674  17
  19  13   0 6.99168 5.53979   9
  19  13   0 10.0450 5.14071   8
 -19  13   0 21.7347 7.90239  19
 -19  13   0 11.7783 6.45850  16
  21 -13   0 57.4886 9.29760  16
  21 -13   0 56.5704 9.63270  15
  21 -13   0 57.7371 10.3421  11
  21 -13   0 57.0427 10.7161  13
  21 -13   0 54.0318 10.6281  10
 -21 -13   0 57.3048 13.3868  20
 -21 -13   0 68.5969 13.6218  18
 -21 -13   0 44.7581 13.8469  21
  21 -13   0 63.9870 10.9089  12
 -21 -13   0 71.8844 14.4167  19
 -21  13   0 45.7012 10.0642  21
  21  13   0 70.4516 10.7429   8
 -21  13   0 72.8017 10.7783  17
 -21  13   0 48.8771 10.5106  19
  21  13   0 55.6039 11.4834   6
 -21  13   0 63.6280 11.5175  20
  21  13   0 48.9091 8.79973   7
 -21  13   0 64.2448 10.0264  16
 -21  13   0 71.7267 11.5488  18
  21  13   0 43.6549 10.1045   9
  21  13   0 50.4733 10.9954  10
 -23 -13   0 0.53881 10.6346  20
  23 -13   0 5.04060 8.08303  15
 -23 -13   0 5.16016 11.9455  21
 -23 -13   0 12.7929 15.1848  19
  23 -13   0 13.2229 8.29655  13
  23 -13   0 7.39019 12.6676  11
 -23 -13   0 24.5744 11.0457  17
 -23 -13   0 16.6850 10.8606  18
  23 -13   0 -2.8896 7.49740  12
  23 -13   0 11.4052 8.71583  10
  23 -13   0 0.56374 7.62985  16
  23  13   0 -0.5655 7.38192   8
 -23  13   0 20.8471 8.19218  16
 -23  13   0 0.11335 9.40284  21
 -23  13   0 3.44506 9.91008  20
 -23  13   0 3.94809 7.72517  18
 -23  13   0 -3.3918 8.46486  19
  23  13   0 8.82085 7.74542   7
  23  13   0 7.57575 8.69364   9
 -23  13   0 12.7263 7.85600  17
  23  13   0 6.57539 9.80043  10
  25 -13   0 -3.6587 9.34037  16
  25 -13   0 -0.9132 9.94203  10
  25 -13   0 5.90947 9.40563  15
 -25 -13   0 12.5271 10.8718  18
 -25 -13   0 12.7033 14.6377   6
  25 -13   0 -5.7648 9.37318  13
  25  13   0 6.68792 10.5538   9
 -25  13   0 3.00760 11.7444  21
 -25  13   0 8.77398 10.4223  17
 -25  13   0 -16.973 9.20371  18
  25  13   0 -2.4051 10.4082   6
   0 -14   0 9.39347 3.53947  16
   0 -14   0 8.57662 2.80013   2
   0 -14   0 5.43404 5.49004   5
   0 -14   0 6.88365 4.29266   1
   0 -14   0 15.8254 3.07254   4
   0 -14   0 11.6044 2.54683   9
   0 -14   0 16.8641 5.89042   5
   0 -14   0 10.5170 3.03119   4
   0 -14   0 15.4002 5.60254   3
   0 -14   0 9.80962 2.42144  10
   0 -14   0 13.6460 3.68383  13
   0 -14   0 6.16352 4.57172   3
   0 -14   0 9.39341 4.27627  17
   0 -14   0 9.01167 2.68321  11
   0 -14   0 8.80751 3.05422  12
   0 -14   0 8.64796 4.92494  15
   0 -14   0 8.98241 3.20319   2
   0 -14   0 16.8814 2.99453   9
   0  14   0 11.2109 5.48740   5
   0  14   0 9.23810 4.08973  19
   0  14   0 13.1878 4.13569  17
   0  14   0 13.6451 4.11399   1
   0  14   0 10.5361 4.18835  20
   0  14   0 10.4692 4.12381  18
   0  14   0 11.1285 2.85097   7
   0  14   0 9.74068 4.40381  21
   0  14   0 6.31292 2.52926   8
   0  14   0 9.50611 3.25195   6
  -2 -14   0 71.5697 4.63742  11
  -2 -14   0 75.6027 8.78095   3
   2 -14   0 47.9602 5.87595  10
   2 -14   0 68.1712 8.94007   3
   2 -14   0 63.0836 3.63569   9
   2 -14   0 70.4105 6.31592  13
   2 -14   0 71.5746 5.92317   4
  -2 -14   0 71.4060 5.32751   2
   2 -14   0 54.7167 7.95018   1
   2 -14   0 70.9686 4.75029   4
  -2 -14   0 70.5921 7.24062  16
   2 -14   0 78.6613 9.22332   3
  -2 -14   0 56.6407 10.5426   5
  -2 -14   0 64.4708 7.94876   1
   2 -14   0 59.0691 5.63576   8
  -2 -14   0 82.8955 6.88842  15
   2 -14   0 67.5712 5.82313  12
  -2 -14   0 61.9247 9.65576   5
   2 -14   0 78.3883 6.43327   2
   2 -14   0 62.0664 6.19926  15
  -2 -14   0 65.9703 5.89078  13
   2 -14   0 65.6619 4.25903   8
  -2 -14   0 74.7828 6.37615   2
  -2 -14   0 68.9616 6.68782   4
   2 -14   0 65.4458 10.0018   5
   2 -14   0 67.9262 5.28804  11
  -2 -14   0 79.5386 10.7693   3
   2 -14   0 65.7857 3.82779   9
  -2 -14   0 61.1048 4.95590  12
  -2 -14   0 70.7679 4.69405  10
  -2 -14   0 59.8972 5.92903   4
   2 -14   0 67.7294 6.98636  16
  -2 -14   0 61.8490 7.45582  17
   2  14   0 74.3217 7.91297   1
  -2  14   0 69.9630 7.54963   1
   2  14   0 61.6143 6.45656   6
  -2  14   0 78.9782 5.12948   7
  -2  14   0 62.7144 6.34473   6
   2  14   0 64.2294 5.23379   8
   2  14   0 65.7873 6.07644   4
  -2  14   0 80.8198 9.69671   5
  -2  14   0 72.2257 7.88795  21
   2  14   0 59.3353 8.92270  20
   2  14   0 60.3641 8.20588  18
  -2  14   0 70.5629 7.88290   2
  -2  14   0 68.4411 7.00771  18
  -2  14   0 68.2189 7.59151  19
  -2  14   0 72.0136 7.81786  20
   2  14   0 60.9265 7.33497  21
  -2  14   0 74.0084 7.25964  17
   2  14   0 61.1365 5.37490   9
   2  14   0 71.9446 9.55867   5
   2  14   0 63.3512 7.76103  19
   2  14   0 76.7196 5.87512   7
  -4 -14   0 575.803 24.3667   4
   4 -14   0 551.937 23.0475  10
  -4 -14   0 613.837 24.8177  15
  -4 -14   0 585.837 27.8402   3
  -4 -14   0 605.309 29.2487   3
  -4 -14   0 562.139 21.3795  12
   4 -14   0 599.806 25.1056  15
   4 -14   0 550.917 27.9923   3
  -4 -14   0 599.945 21.8353  10
  -4 -14   0 607.416 27.8426  18
   4 -14   0 567.292 24.0263   2
  -4 -14   0 564.174 20.6091  11
   4 -14   0 625.094 26.0912  16
   4 -14   0 578.037 22.7020  11
  -4 -14   0 590.263 21.5207   2
   4 -14   0 525.333 25.9189   1
  -4 -14   0 607.373 22.4033   2
  -4 -14   0 585.901 26.1764  16
  -4 -14   0 603.355 22.8941  13
  -4 -14   0 585.148 30.3957   5
   4 -14   0 596.645 24.0069  12
  -4 -14   0 594.892 27.3830   1
   4 -14   0 528.120 27.8945   3
  -4 -14   0 564.383 28.4789   5
   4 -14   0 580.277 29.9368   5
  -4 -14   0 608.050 27.5292  17
   4 -14   0 698.724 31.9330  13
  -4  14   0 593.034 20.6604   7
   4  14   0 603.808 27.4021   1
   4  14   0 534.375 26.9229  19
  -4  14   0 580.935 26.1503  17
   4  14   0 574.152 25.5738   6
  -4  14   0 600.138 27.3979  20
   4  14   0 553.508 27.3944   3
   4  14   0 598.275 24.2243   4
   4  14   0 600.348 23.6284   7
   4  14   0 582.848 21.8580  10
   4  14   0 629.162 28.1811  20
   4  14   0 572.174 26.5736  18
  -4  14   0 587.505 26.0620  16
   4  14   0 575.559 27.1295  21
  -4  14   0 551.968 25.5305  18
  -4  14   0 582.536 26.2423  21
  -4  14   0 592.411 29.0628   5
  -4  14   0 602.734 25.3582   1
  -4  14   0 599.704 24.1046   6
   4  14   0 605.095 23.0209   8
  -4  14   0 532.207 26.1999  19
   4  14   0 584.200 23.1780   9
  -4  14   0 541.439 24.9014   2
   6 -14   0 27.0103 5.43494  13
  -6 -14   0 18.8604 5.95391  19
   6 -14   0 35.2640 4.49258  10
  -6 -14   0 23.6016 6.06665   3
  -6 -14   0 26.3058 3.53510   2
  -6 -14   0 23.3659 5.27368   4
   6 -14   0 25.5594 5.48302  16
  -6 -14   0 25.2736 3.45277   2
  -6 -14   0 28.1246 7.98585   3
   6 -14   0 25.7448 4.99640  15
   6 -14   0 22.7014 5.74326   1
  -6 -14   0 27.6126 6.45321  17
  -6 -14   0 21.7827 4.78122  15
  -6 -14   0 19.9862 6.34388  18
   6 -14   0 17.7101 7.65708   3
   6 -14   0 30.1179 5.08907  12
  -6 -14   0 24.6154 6.29792  16
  -6 -14   0 27.0704 3.12523  11
   6 -14   0 25.1826 4.57606  11
  -6 -14   0 32.4837 4.23601  13
  -6 -14   0 17.5249 10.4319   5
  -6 -14   0 28.3620 5.95397   1
   6 -14   0 20.6924 4.68749   2
  -6 -14   0 26.4178 3.30078  12
   6  14   0 29.9519 4.55022  10
   6  14   0 19.0618 4.21136   8
   6  14   0 31.2326 5.27415   9
  -6  14   0 22.9698 5.42392  16
  -6  14   0 19.3862 5.21270  19
   6  14   0 23.1167 6.30134   3
  -6  14   0 26.0446 5.61375   2
  -6  14   0 22.6824 4.40102   6
   6  14   0 13.9914 5.78178   1
  -6  14   0 30.2615 5.99525  18
  -6  14   0 20.5753 4.77101   1
   6  14   0 22.4929 5.89240  21
   6  14   0 20.8871 4.35361   7
  -6  14   0 17.0718 5.49976  20
  -6  14   0 18.0525 4.65243  17
  -6  14   0 33.6422 6.15709  21
  -6  14   0 11.9229 6.45521   5
   6  14   0 29.3099 7.06713  20
   6  14   0 18.2642 5.77393  19
   6  14   0 8.74977 3.80754   6
   6  14   0 23.8995 4.81804   4
  -8 -14   0 79.3494 7.13549  15
  -8 -14   0 70.2831 5.12139  13
   8 -14   0 77.3817 7.56907  12
   8 -14   0 72.2607 9.37396   1
  -8 -14   0 64.5647 7.19998  12
  -8 -14   0 75.1533 4.64995  11
  -8 -14   0 56.5404 9.43289   3
  -8 -14   0 72.2629 5.35917   2
  -8 -14   0 67.1890 8.46107   4
  -8 -14   0 68.5811 5.18254   2
  -8 -14   0 70.6729 4.07710  12
   8 -14   0 67.5186 7.91971   2
  -8 -14   0 64.6575 10.6297  20
   8 -14   0 60.6241 3.58753   9
   8 -14   0 64.7272 4.24457   9
   8 -14   0 62.2932 6.40256  10
  -8 -14   0 71.4618 10.1607  18
   8 -14   0 75.0231 7.44631  16
  -8 -14   0 65.9818 7.29896  16
   8 -14   0 72.1646 7.13742  15
  -8 -14   0 76.4671 9.06001  17
  -8 -14   0 73.6781 11.3899  19
   8 -14   0 72.4618 7.63109  13
   8 -14   0 71.9668 6.71966  11
  -8  14   0 68.2187 8.03319  20
   8  14   0 65.4261 7.63237   6
  -8  14   0 79.1643 7.90817  17
  -8  14   0 74.3400 7.62869  18
  -8  14   0 80.0646 8.13439  21
  -8  14   0 73.4519 7.57288  16
   8  14   0 81.0379 7.24677   7
   8  14   0 79.4838 6.78213  10
   8  14   0 68.4192 6.50205   8
  -8  14   0 81.6175 8.48339  19
   8  14   0 66.4314 9.64961  21
   8  14   0 75.3693 9.13386  20
   8  14   0 79.0438 7.93025   4
  -8  14   0 64.4709 7.23730   1
  -8  14   0 87.6184 6.75739   6
   8  14   0 77.5771 7.42869   9
   8  14   0 65.0107 9.63303   3
  -8  14   0 69.6032 8.85381   2
  10 -14   0 117.282 6.23600   9
 -10 -14   0 104.970 12.5099  19
  10 -14   0 111.001 10.8026   2
 -10 -14   0 141.190 7.88234   2
  10 -14   0 133.456 9.44007  11
  10 -14   0 121.500 9.00814  10
 -10 -14   0 120.333 10.3677  16
 -10 -14   0 127.334 12.1762  18
 -10 -14   0 122.242 7.25903   2
 -10 -14   0 138.239 11.9802   4
  10 -14   0 125.372 10.3367  16
  10 -14   0 142.430 10.4935  13
 -10 -14   0 145.796 12.3079  17
  10 -14   0 121.724 11.7435   1
  10 -14   0 128.626 10.0895  12
 -10 -14   0 111.252 12.7908  20
  10 -14   0 135.976 9.86954  15
 -10 -14   0 131.225 9.48069  15
 -10 -14   0 106.846 5.51853  13
  10  14   0 129.504 10.8534   4
 -10  14   0 89.5033 9.80912  21
  10  14   0 110.194 9.54529   9
 -10  14   0 128.778 8.24695   6
  10  14   0 122.507 9.48985   7
  10  14   0 124.659 9.15163   8
 -10  14   0 114.976 11.1092  20
 -10  14   0 113.422 9.85887  17
  10  14   0 125.569 9.15653  10
 -10  14   0 114.440 10.0809  18
 -10  14   0 117.973 10.6484  19
  10  14   0 109.474 10.7243  21
 -10  14   0 115.073 11.2897   2
  10  14   0 118.440 10.8249   6
 -10  14   0 121.440 10.3596  16
  10  14   0 129.433 12.1963  20
  10  14   0 118.811 6.56272  11
 -10  14   0 126.365 9.26952   1
  12 -14   0 154.971 8.34018   9
  12 -14   0 178.331 12.1074  16
  12 -14   0 141.979 10.6735  15
 -12 -14   0 149.330 9.35784   2
 -12 -14   0 169.472 14.0957  18
 -12 -14   0 187.662 13.1052  16
 -12 -14   0 148.964 14.5594  20
 -12 -14   0 157.760 14.6374  19
 -12 -14   0 155.065 10.5043  15
  12 -14   0 134.857 12.8703   1
  12 -14   0 183.365 11.8609  11
  12 -14   0 144.937 11.1910  12
 -12 -14   0 148.277 8.87028   2
  12 -14   0 149.310 10.6358  10
 -12 -14   0 174.157 14.7816  21
  12 -14   0 193.132 12.9059  13
 -12 -14   0 151.964 13.5295  17
  12  14   0 152.206 11.3682  10
 -12  14   0 173.434 12.0838  16
  12  14   0 143.862 12.0611   6
 -12  14   0 160.232 13.2916  20
 -12  14   0 145.565 11.5127  17
  12  14   0 165.197 11.3041   8
 -12  14   0 164.737 12.3972  21
  12  14   0 175.974 12.3735   9
 -12  14   0 157.671 9.36349   6
 -12  14   0 165.776 10.9317   1
  12  14   0 151.103 8.43616  11
 -12  14   0 154.407 12.5418  19
  12  14   0 187.415 14.2144  21
 -12  14   0 174.848 12.5999  18
  12  14   0 160.831 11.4553   7
  14 -14   0 100.282 9.21187  15
 -14 -14   0 121.362 10.9487  16
  14 -14   0 76.9648 10.1651   1
 -14 -14   0 96.2559 8.64517  15
 -14 -14   0 81.6961 12.0090  18
  14 -14   0 102.430 9.64769  12
  14 -14   0 84.3992 8.99545  10
 -14 -14   0 103.484 14.9375  19
 -14 -14   0 83.3376 13.6193  20
 -14 -14   0 98.7179 14.4756  21
  14 -14   0 94.0799 7.16336   9
  14 -14   0 93.5284 9.53432  11
 -14 -14   0 100.759 11.7218  17
  14 -14   0 93.2741 10.1054  13
  14  14   0 94.3602 7.64411  11
  14  14   0 86.6562 8.66681   8
 -14  14   0 84.2910 10.0881  20
 -14  14   0 91.7183 8.98756  17
 -14  14   0 104.268 9.94842  16
  14  14   0 83.8384 9.14130   7
 -14  14   0 89.5617 7.24718   6
  14  14   0 90.5614 9.76173  10
 -14  14   0 95.3299 8.93841   1
  14  14   0 97.6481 11.6352  21
  14  14   0 78.6538 9.44701   9
 -14  14   0 95.7534 10.4025  19
  14  14   0 70.2302 10.7075   6
 -14  14   0 110.097 9.89292  18
 -14  14   0 80.9276 9.69012  21
  16 -14   0 74.4640 8.76795  16
 -16 -14   0 67.1304 12.3359  20
 -16 -14   0 88.4531 14.9467  19
  16 -14   0 71.9494 8.72921   9
 -16 -14   0 110.316 14.4688  18
 -16 -14   0 113.584 11.2474  16
  16 -14   0 87.0671 10.1129  10
  16 -14   0 75.9603 10.5324  13
  16 -14   0 70.7769 8.56697  11
  16 -14   0 86.6820 8.91664  15
  16 -14   0 93.3875 10.4057  12
 -16 -14   0 96.9403 12.9895  17
 -16 -14   0 110.672 16.0152  21
  16  14   0 92.3384 10.7143   6
  16  14   0 75.3598 9.98418  10
 -16  14   0 77.1938 11.3187  19
 -16  14   0 85.3955 9.97077  17
  16  14   0 92.7738 16.1440   8
 -16  14   0 75.9660 12.0352  20
 -16  14   0 89.3355 10.0627  18
  16  14   0 85.7611 10.9953   7
 -16  14   0 86.6740 8.93969  16
  16  14   0 80.9846 10.2776   9
 -16  14   0 78.1621 10.8388  21
 -18 -14   0 13.8532 8.78773  19
  18 -14   0 12.7500 5.94242  11
  18 -14   0 12.7411 6.10834  16
  18 -14   0 13.3076 5.26906  15
 -18 -14   0 37.1230 11.0092  21
 -18 -14   0 8.98781 9.57919  20
 -18 -14   0 3.36602 7.78747  17
  18 -14   0 10.5689 6.29270  10
  18 -14   0 10.2927 6.86739  13
 -18 -14   0 13.2756 7.64483  16
  18 -14   0 7.94163 5.71208  12
 -18 -14   0 7.07940 7.25160  18
 -18  14   0 16.6125 6.51440  18
 -18  14   0 12.5608 6.41586  17
  18  14   0 10.4260 8.00742  10
  18  14   0 10.4089 6.87572   6
  18  14   0 15.3659 5.88385   8
  18  14   0 6.57845 5.28767   7
 -18  14   0 8.14970 7.02666  20
  18  14   0 3.44511 6.42615   9
 -18  14   0 3.77340 7.35522  21
 -18  14   0 7.06074 6.23498  19
 -18  14   0 2.30918 5.63347  16
 -20 -14   0 76.5264 14.9219  20
 -20 -14   0 83.4272 15.6982  19
 -20 -14   0 86.9029 13.9585  17
 -20 -14   0 75.6700 14.3184  18
  20 -14   0 67.8106 10.0743  15
  20 -14   0 52.0650 10.3003  12
  20 -14   0 102.152 11.0232  16
 -20 -14   0 83.4491 15.7575  21
  20 -14   0 75.1386 11.4238  13
  20 -14   0 71.0884 10.8859  10
  20 -14   0 54.4453 10.5222  11
  20  14   0 59.3334 11.2763   9
  20  14   0 78.0779 13.2885   6
 -20  14   0 36.5787 9.78614  20
 -20  14   0 76.5791 11.4854  17
  20  14   0 68.5443 12.4213  10
 -20  14   0 76.1174 10.7780  16
 -20  14   0 72.5562 10.6559  18
  20  14   0 67.2374 10.5302   7
  20  14   0 79.0326 11.7195   8
 -20  14   0 71.7816 11.9760  21
 -20  14   0 66.8546 11.7462  19
  22 -14   0 41.1049 15.9423  13
 -22 -14   0 21.6482 11.7383  17
  22 -14   0 14.2103 8.11195  12
 -22 -14   0 25.2419 13.0224  21
 -22 -14   0 19.9000 12.5790  20
  22 -14   0 7.50722 7.76050  16
  22 -14   0 8.56907 8.96904  11
  22 -14   0 16.7598 8.79114  10
 -22 -14   0 11.3391 11.4038  18
  22 -14   0 15.1997 7.95030  15
 -22  14   0 16.7301 8.13041  18
  22  14   0 6.40246 9.52423  10
  22  14   0 22.4454 12.7183   8
 -22  14   0 8.37607 8.31366  17
 -22  14   0 20.2768 7.92232  16
  22  14   0 7.87339 6.58731   7
 -22  14   0 9.34004 10.1744  19
 -22  14   0 23.2834 10.1077  21
 -22  14   0 8.89668 13.4788  20
  22  14   0 5.95672 8.77933   9
  24 -14   0 10.1887 9.23313  15
 -24 -14   0 -1.5985 11.9900  18
  24 -14   0 5.26132 11.2560  11
  24 -14   0 2.93865 10.2326  10
  24 -14   0 -2.3534 8.84018  16
  24 -14   0 7.18056 9.84037  13
 -24 -14   0 12.2391 13.9932   6
  24  14   0 18.2865 12.4616  10
 -24  14   0 -2.7067 8.89125  17
 -24  14   0 -2.9086 8.95889  16
  24  14   0 -9.3316 9.07794   6
  24  14   0 6.00507 10.0533   9
 -24  14   0 5.26969 9.00776  18
 -24  14   0 7.83339 10.8860  21
   1 -15   0 259.835 14.9197  16
  -1 -15   0 251.557 10.8576  11
   1 -15   0 267.321 12.6337  12
  -1 -15   0 246.599 12.7688   2
  -1 -15   0 247.962 12.7233   4
  -1 -15   0 252.229 12.9034  13
   1 -15   0 253.014 14.0224  15
   1 -15   0 237.505 11.3191   4
  -1 -15   0 262.317 12.0692  12
   1 -15   0 233.114 12.2391   2
  -1 -15   0 226.402 15.7142   1
   1 -15   0 252.908 13.3496  13
   1 -15   0 239.752 13.7233   2
  -1 -15   0 271.822 12.0173   2
  -1 -15   0 257.145 14.7049  16
  -1 -15   0 249.272 10.9506   9
   1 -15   0 236.602 9.44722   9
   1 -15   0 258.311 16.1289  17
  -1 -15   0 242.734 10.2281  10
  -1 -15   0 227.590 12.0318   4
   1 -15   0 208.548 11.5659  10
  -1 -15   0 239.181 13.7260  15
   1 -15   0 234.313 16.0379   1
   1 -15   0 264.352 11.5111  11
   1 -15   0 217.001 12.1963   4
  -1 -15   0 264.189 16.0000  17
  -1  15   0 244.202 16.0443  20
   1  15   0 239.451 15.1744  18
  -1  15   0 247.640 15.6873  19
   1  15   0 232.946 15.6871  19
  -1  15   0 236.828 11.3134   7
   1  15   0 274.891 15.9661  21
  -1  15   0 225.213 14.4766  18
   1  15   0 253.893 15.4152  17
   1  15   0 264.076 16.3414  20
  -1  15   0 251.649 15.1944  17
  -1  15   0 278.849 14.2164   6
   1  15   0 249.056 14.1881   6
  -1  15   0 241.177 15.0207  21
  -1  15   0 248.295 15.1351   1
  -1  15   0 251.826 10.6478   8
   1  15   0 259.541 11.4998   8
   1  15   0 244.365 15.6363   1
   1  15   0 261.262 12.1093   7
   3 -15   0 490.867 24.7304   1
   3 -15   0 526.060 20.2890  11
  -3 -15   0 535.928 24.1658  16
  -3 -15   0 502.539 18.7575  10
  -3 -15   0 511.963 19.6434  12
  -3 -15   0 485.307 20.1548   2
  -3 -15   0 438.428 20.9993   4
   3 -15   0 554.650 24.1387  16
  -3 -15   0 503.172 22.2130   4
  -3 -15   0 514.245 25.5219   1
  -3 -15   0 543.787 25.7835  17
   3 -15   0 449.771 20.1182  10
  -3 -15   0 524.759 18.5567  11
   3 -15   0 504.524 22.3494  13
  -3 -15   0 536.704 26.1165  18
  -3 -15   0 511.105 20.9397  13
  -3 -15   0 528.556 19.4471   2
  -3 -15   0 528.676 22.8601  15
   3 -15   0 542.953 23.2312  15
   3 -15   0 513.311 21.4215  12
   3 -15   0 490.598 21.3102   2
   3  15   0 511.722 25.1840  21
  -3  15   0 481.672 23.9992  17
  -3  15   0 481.500 22.7293   2
  -3  15   0 514.226 24.2532  18
   3  15   0 518.971 23.5734   6
  -3  15   0 461.119 24.3996  20
   3  15   0 508.964 20.3763   9
   3  15   0 504.056 20.9348   7
   3  15   0 497.539 20.2673   8
  -3  15   0 506.486 22.0974   6
   3  15   0 515.128 25.0229   1
  -3  15   0 495.620 23.2801   1
  -3  15   0 478.462 24.4604  19
  -3  15   0 510.150 24.3350  21
  -3  15   0 530.513 18.9910   7
   3  15   0 501.079 24.6007  18
   3  15   0 470.368 24.9310  19
   3  15   0 522.720 21.6260   4
   3  15   0 516.778 25.8390  20
  -5 -15   0 375.348 20.8523  18
  -5 -15   0 376.581 14.3295   2
  -5 -15   0 342.855 17.6798   4
   5 -15   0 322.467 19.0411   1
   5 -15   0 389.258 18.3303  13
  -5 -15   0 378.235 18.9414  15
   5 -15   0 387.734 15.6880  10
  -5 -15   0 355.262 20.3895  17
  -5 -15   0 343.298 14.7966  10
   5 -15   0 404.035 18.7687  15
  -5 -15   0 346.020 21.2725  19
  -5 -15   0 388.032 19.4869  16
  -5 -15   0 376.228 14.5298  12
  -5 -15   0 362.064 13.4600  11
   5 -15   0 338.705 17.1262   2
  -5 -15   0 347.959 14.6894   2
   5 -15   0 352.951 15.9979  11
  -5 -15   0 361.831 15.7248  13
   5 -15   0 374.769 18.9388  16
   5 -15   0 398.644 23.5927  12
   5  15   0 389.344 17.9713   4
  -5  15   0 344.196 18.7068  18
  -5  15   0 388.705 19.6613  17
   5  15   0 349.510 20.8590  20
  -5  15   0 355.732 19.0704  16
  -5  15   0 356.037 16.8958   6
  -5  15   0 361.261 12.8614   7
  -5  15   0 353.261 19.3095  21
   5  15   0 359.421 16.3075   8
  -5  15   0 377.656 18.3321   1
   5  15   0 337.971 18.5033   6
  -5  15   0 333.204 18.2908   2
   5  15   0 321.171 19.6612  21
   5  15   0 356.203 16.5645   9
   5  15   0 367.067 16.8746   7
  -5  15   0 332.212 19.5018  19
   5  15   0 343.280 20.2486  19
   5  15   0 357.995 14.9847  10
  -5  15   0 340.265 19.6249  20
  -7 -15   0 345.782 13.4239   2
  -7 -15   0 346.163 17.2243  15
   7 -15   0 363.746 18.4396  16
  -7 -15   0 339.768 13.5511   2
  -7 -15   0 342.173 21.5705  19
  -7 -15   0 333.633 12.6725  11
   7 -15   0 333.281 17.4040  15
  -7 -15   0 346.178 12.9671  12
  -7 -15   0 330.086 18.4281  16
   7 -15   0 347.666 17.1708  12
  -7 -15   0 329.283 14.4753  13
  -7 -15   0 354.815 20.5519  18
   7 -15   0 341.247 17.7306   2
   7 -15   0 355.208 16.3325  11
   7 -15   0 370.358 18.1917  13
  -7 -15   0 338.838 19.9914  17
   7 -15   0 332.277 15.2142  10
   7 -15   0 337.801 19.5690   1
  -7 -15   0 295.377 17.3527   4
  -7  15   0 353.560 16.2090   6
  -7  15   0 332.612 17.3821   1
   7  15   0 334.937 20.1620  21
   7  15   0 334.689 16.7992   7
  -7  15   0 346.103 18.7312  21
  -7  15   0 340.199 18.5518  18
   7  15   0 347.524 16.3636   8
   7  15   0 343.825 17.7686   4
  -7  15   0 326.500 19.0833  20
  -7  15   0 338.865 19.2471  19
   7  15   0 323.500 18.4709   6
  -7  15   0 346.204 18.6504  16
   7  15   0 328.586 20.2320  20
  -7  15   0 339.034 18.8260   2
   7  15   0 330.042 20.0797  19
  -7  15   0 345.079 18.7926  17
   7  15   0 349.364 16.8200   9
   9 -15   0 297.352 18.7752   1
  -9 -15   0 336.520 13.2312   2
  -9 -15   0 323.311 16.7354  15
   9 -15   0 322.148 17.7617  16
  -9 -15   0 335.821 18.6132  16
  -9 -15   0 330.269 13.2772  13
  -9 -15   0 314.149 12.4029  11
  -9 -15   0 314.950 13.0311   2
  -9 -15   0 313.452 21.2134  20
   9 -15   0 318.007 15.5504  10
   9 -15   0 313.675 18.4394   2
  -9 -15   0 309.052 20.0054  18
   9 -15   0 334.169 18.0690  13
  -9 -15   0 325.232 20.0070  17
  -9 -15   0 300.155 18.4147   4
   9 -15   0 362.961 18.0183  12
  -9 -15   0 329.864 21.8470  19
   9 -15   0 333.716 17.4404  15
   9 -15   0 374.598 17.0226  11
   9  15   0 339.166 18.9911   6
   9  15   0 291.367 19.9345  20
  -9  15   0 323.119 19.4979  20
   9  15   0 322.862 18.2247   4
  -9  15   0 303.957 18.2609  21
  -9  15   0 323.550 18.1714  18
   9  15   0 320.304 15.6892  10
   9  15   0 346.239 16.6021   8
  -9  15   0 310.653 18.9864   2
  -9  15   0 344.799 18.6545  16
  -9  15   0 337.164 15.7401   6
  -9  15   0 345.964 19.6214  19
  -9  15   0 341.842 17.0686   1
   9  15   0 338.431 17.3101   9
   9  15   0 344.365 20.3967  21
  -9  15   0 319.739 18.1351  17
   9  15   0 332.626 17.1091   7
  11 -15   0 143.143 10.5276  11
 -11 -15   0 125.920 10.1989  15
 -11 -15   0 128.332 7.67068   2
 -11 -15   0 148.745 15.2243  20
  11 -15   0 106.630 12.9490   1
  11 -15   0 152.450 11.1411  15
 -11 -15   0 147.362 11.9070  16
  11 -15   0 144.279 11.4714  13
  11 -15   0 148.112 11.1388  16
 -11 -15   0 121.353 13.0601  18
 -11 -15   0 141.224 8.33444   2
  11 -15   0 137.814 10.0239  10
 -11 -15   0 143.471 12.8827  17
 -11 -15   0 131.948 7.66275  11
  11 -15   0 139.913 10.8403  12
 -11 -15   0 163.802 15.0606  19
  11  15   0 155.184 11.7888   9
 -11  15   0 150.082 11.9731  16
  11  15   0 141.356 7.24318  11
 -11  15   0 133.431 9.02973   6
 -11  15   0 148.390 10.8085   1
  11  15   0 154.953 12.4490   6
 -11  15   0 126.089 11.7689  20
  11  15   0 152.111 11.1288   7
  11  15   0 108.010 12.3174  21
  11  15   0 145.150 10.5181   8
  11  15   0 125.512 10.0523  10
 -11  15   0 149.017 12.6769  19
 -11  15   0 140.556 12.0188  21
 -11  15   0 132.324 11.1415  17
 -11  15   0 147.578 11.3794  18
  13 -15   0 170.693 11.7905  15
 -13 -15   0 125.466 13.6821  17
  13 -15   0 165.226 12.1660  12
 -13 -15   0 146.620 11.1808  15
  13 -15   0 157.565 11.3237  11
  13 -15   0 148.861 12.2773  13
 -13 -15   0 175.852 15.8559  21
  13 -15   0 157.352 11.7915  16
  13 -15   0 158.904 11.5327  10
 -13 -15   0 146.284 15.4568  19
 -13 -15   0 122.739 13.9451  18
 -13 -15   0 125.945 14.7485  20
 -13 -15   0 152.911 12.5848  16
  13  15   0 154.205 12.3394   9
 -13  15   0 138.078 9.23572   6
  13  15   0 157.075 13.7465  21
 -13  15   0 179.756 13.0620  16
 -13  15   0 132.871 10.8280   1
  13  15   0 140.561 11.5023   7
 -13  15   0 137.656 12.8566  20
 -13  15   0 165.630 12.6293  17
  13  15   0 165.758 13.5567   6
 -13  15   0 155.097 12.2878  18
  13  15   0 149.280 11.3667   8
  13  15   0 130.740 11.6316  10
 -13  15   0 162.756 13.8283  19
 -13  15   0 149.344 13.0097  21
  15 -15   0 187.792 13.1967  15
  15 -15   0 166.377 13.0305  11
 -15 -15   0 144.590 20.6896  18
  15 -15   0 181.547 14.4991  13
 -15 -15   0 188.588 17.6262  21
 -15 -15   0 184.752 18.4157  19
 -15 -15   0 186.306 18.2305  20
  15 -15   0 168.162 15.4692  16
  15 -15   0 173.226 13.2760  12
  15 -15   0 184.026 13.5649  10
 -15 -15   0 207.405 16.8172  17
 -15 -15   0 202.590 15.1954  16
 -15  15   0 193.859 15.2580  19
 -15  15   0 180.019 14.9904  20
 -15  15   0 201.481 14.1839  18
  15  15   0 154.637 13.4479   8
  15  15   0 185.771 13.9616  10
 -15  15   0 168.770 19.2051  16
  15  15   0 188.880 15.1780   6
  15  15   0 188.424 14.3877   9
 -15  15   0 148.791 16.4217  17
  15  15   0 186.994 13.3883   7
 -15  15   0 176.435 14.5798  21
  17 -15   0 36.6181 8.18706  11
 -17 -15   0 44.6179 9.24325  16
  17 -15   0 27.6903 7.56895  16
 -17 -15   0 26.6277 9.34830  17
 -17 -15   0 21.8843 9.69317  20
  17 -15   0 20.8846 7.57062  10
  17 -15   0 20.7290 7.05453  13
  17 -15   0 23.9418 7.71721  12
 -17 -15   0 28.8914 10.0137  19
 -17 -15   0 20.6141 9.68614  18
  17 -15   0 18.5116 6.38970  15
 -17 -15   0 14.5235 8.98185  21
 -17  15   0 20.1872 6.35331  18
  17  15   0 27.5089 8.57345   6
  17  15   0 26.7887 7.03172   8
  17  15   0 23.2791 6.85829   7
 -17  15   0 22.8031 7.68574  20
 -17  15   0 19.5196 6.86355  19
  17  15   0 26.8326 8.11619  10
 -17  15   0 16.7800 8.02915  21
 -17  15   0 24.2837 7.11911  16
 -17  15   0 29.2697 7.44060  17
 -19 -15   0 151.439 17.0706  18
 -19 -15   0 175.428 17.8506  17
 -19 -15   0 136.352 16.9366  21
  19 -15   0 172.394 14.0667  11
 -19 -15   0 136.725 19.5340  20
  19 -15   0 148.731 13.2314  15
  19 -15   0 178.807 14.8499  10
  19 -15   0 177.473 15.3057  12
 -19 -15   0 196.422 19.6619  19
  19 -15   0 182.152 15.7064  13
  19 -15   0 172.386 14.1672  16
  19  15   0 179.181 14.3850   8
 -19  15   0 178.349 16.3069  19
  19  15   0 166.746 15.7170   9
  19  15   0 184.141 16.1086  10
 -19  15   0 164.000 16.6384  20
 -19  15   0 146.098 14.3592  21
 -19  15   0 152.443 14.2728  17
  19  15   0 159.304 16.1533   6
  19  15   0 146.465 13.5292   7
 -19  15   0 168.253 14.8851  18
 -19  15   0 160.725 14.2829  16
 -21 -15   0 264.085 40.9422  19
 -21 -15   0 287.549 22.9609  17
  21 -15   0 252.244 19.2383  10
 -21 -15   0 246.875 23.4650  20
 -21 -15   0 310.004 25.4547  21
 -21 -15   0 262.656 21.6950  18
  21 -15   0 268.445 19.7176  11
  21 -15   0 261.980 27.2730  13
  21 -15   0 274.910 20.3690  12
  21 -15   0 263.877 18.0184  15
 -21  15   0 281.651 21.0288  19
 -21  15   0 251.465 18.0607  17
 -21  15   0 264.354 29.7711  20
  21  15   0 270.149 18.7376   7
 -21  15   0 259.118 18.5746  18
  21  15   0 283.258 21.5436  10
  21  15   0 231.968 20.8868   6
 -21  15   0 254.273 18.1806  16
  21  15   0 299.254 21.4223   9
 -21  15   0 258.064 20.5310  21
  23 -15   0 18.3985 9.91196  11
 -23 -15   0 27.2821 13.9906  17
 -23 -15   0 6.20442 12.9021  18
  23 -15   0 11.8596 9.29764  13
  23 -15   0 14.0043 10.7103  10
  23 -15   0 28.0754 15.3879  15
  23 -15   0 15.6680 9.91401  16
 -23 -15   0 57.4479 23.9476  19
  23  15   0 21.8588 13.0805  10
 -23  15   0 21.9881 10.1796  17
 -23  15   0 44.4395 10.2316  18
  23  15   0 41.2927 11.8024   9
  23  15   0 9.06259 13.8380   8
 -23  15   0 22.3729 11.9016  21
 -23  15   0 19.4155 11.0804  16
  23  15   0 25.0446 17.5671   6
  25 -15   0 25.0288 12.0036  15
   0 -16   0 229.955 11.7431   4
   0 -16   0 215.682 16.2007   1
   0 -16   0 235.529 13.2958   2
   0 -16   0 219.066 9.39033   9
   0 -16   0 249.436 16.0325  17
   0 -16   0 248.384 12.0793  12
   0 -16   0 252.216 14.9778  16
   0 -16   0 237.834 13.9968  13
   0 -16   0 254.071 14.3717  15
   0 -16   0 255.808 12.2264   2
   0 -16   0 243.190 10.9234  11
   0 -16   0 210.475 13.2372   4
   0  16   0 225.434 15.7543  19
   0  16   0 237.395 15.3576  18
   0  16   0 221.786 15.3731  21
   0  16   0 232.344 10.7060   8
   0  16   0 236.361 11.6093   7
   0  16   0 228.531 14.9872  17
   0  16   0 246.913 13.9872   6
   0  16   0 211.790 14.6892   1
   0  16   0 209.744 15.2606  20
  -2 -16   0 182.581 11.9780  15
  -2 -16   0 151.254 10.6416   4
   2 -16   0 172.055 11.7434  15
  -2 -16   0 181.649 10.6194  13
  -2 -16   0 195.701 13.2163  16
   2 -16   0 148.364 13.5623   1
  -2 -16   0 175.179 8.43196  11
   2 -16   0 160.003 11.7868   2
  -2 -16   0 195.242 9.80544  12
  -2 -16   0 166.227 7.83780  10
   2 -16   0 181.499 9.42942  10
   2 -16   0 171.190 13.5452  17
   2 -16   0 185.680 11.3576  13
  -2 -16   0 171.103 13.5763  17
   2 -16   0 198.612 13.0830  16
   2 -16   0 166.061 7.36678   8
  -2 -16   0 171.971 9.42667   2
  -2 -16   0 175.776 12.7732   4
  -2 -16   0 168.285 9.09891   9
  -2 -16   0 206.332 14.8477  18
   2 -16   0 182.145 10.6617   2
   2 -16   0 179.589 10.3549  12
  -2 -16   0 171.985 10.3136   2
   2 -16   0 182.654 9.52157  11
  -2  16   0 195.873 13.2792  21
  -2  16   0 168.582 12.5466  17
   2  16   0 181.075 9.69106   8
   2  16   0 172.069 10.0636   7
  -2  16   0 175.142 11.4522   6
  -2  16   0 170.694 13.3575  19
   2  16   0 158.988 13.2511  21
   2  16   0 172.508 13.8827  20
  -2  16   0 161.302 12.3383  18
  -2  16   0 200.015 13.4169   1
   2  16   0 158.240 12.8891  18
   2  16   0 151.874 13.1263  19
   2  16   0 163.216 15.7850   1
  -2  16   0 190.277 13.8469  20
   2  16   0 174.448 11.9800   6
  -2  16   0 175.748 8.96381   7
   4 -16   0 302.573 17.4121  16
  -4 -16   0 325.302 13.6108  12
  -4 -16   0 321.781 13.1217   2
  -4 -16   0 311.061 16.2584   4
   4 -16   0 322.993 16.7337  13
   4 -16   0 330.963 16.4409   2
  -4 -16   0 331.331 15.1979  13
  -4 -16   0 313.416 12.3436  11
  -4 -16   0 295.834 16.8024   4
   4 -16   0 346.384 17.5051  15
  -4 -16   0 319.396 13.8585   2
  -4 -16   0 331.789 18.1931  16
  -4 -16   0 313.539 12.8856  10
   4 -16   0 326.662 14.7696  11
   4 -16   0 315.529 13.4532  10
   4 -16   0 327.031 16.1321  12
  -4 -16   0 337.950 19.8732  18
  -4 -16   0 319.016 16.9211  15
  -4 -16   0 309.729 19.4803  17
  -4  16   0 343.329 18.7880  17
  -4  16   0 316.436 17.7152   1
   4  16   0 321.253 14.9570   9
   4  16   0 337.429 16.4427   4
  -4  16   0 321.236 12.5684   7
   4  16   0 325.991 20.0645  20
   4  16   0 302.941 14.7063   8
   4  16   0 310.461 19.2500  21
  -4  16   0 291.153 17.0718   2
   4  16   0 309.135 15.2666   7
  -4  16   0 281.201 18.0375  19
  -4  16   0 335.397 18.4062  18
   4  16   0 308.559 18.4906  18
   4  16   0 299.175 19.1327  19
   4  16   0 312.899 17.6090   6
  -4  16   0 310.267 16.0240   6
  -4  16   0 316.246 19.2184  20
  -4  16   0 303.433 17.9307  21
   6 -16   0 150.990 14.0099   1
   6 -16   0 139.563 10.6925  15
  -6 -16   0 148.074 7.44308   2
  -6 -16   0 163.813 8.91974  10
   6 -16   0 162.026 9.17067  10
  -6 -16   0 173.011 14.8148  19
  -6 -16   0 153.452 11.9646  16
   6 -16   0 168.397 12.3318  16
  -6 -16   0 178.287 11.6292  15
   6 -16   0 155.472 11.1677  13
  -6 -16   0 157.825 13.5210  18
  -6 -16   0 186.464 14.2792  17
  -6 -16   0 166.638 8.00496  12
   6 -16   0 145.411 9.65172  11
  -6 -16   0 131.144 11.4413   4
   6 -16   0 177.659 11.1281  12
  -6 -16   0 167.447 7.02859  11
  -6 -16   0 163.917 7.94814   2
   6 -16   0 159.785 11.5949   2
  -6 -16   0 180.048 9.85177  13
  -6  16   0 156.510 12.0945  16
   6  16   0 158.589 11.5564   4
  -6  16   0 124.802 11.0804  18
   6  16   0 151.590 13.3083  19
   6  16   0 127.685 12.6466  20
   6  16   0 171.105 10.7097   7
  -6  16   0 167.751 12.0987   1
   6  16   0 154.275 12.1872   6
  -6  16   0 161.631 10.3934   6
  -6  16   0 148.381 12.5700  20
   6  16   0 134.965 13.1020  21
  -6  16   0 129.911 12.2841   2
   6  16   0 161.883 10.5580   9
   6  16   0 166.786 9.04920  10
  -6  16   0 151.217 12.1382  21
  -6  16   0 170.816 13.4529  19
  -6  16   0 158.336 12.3204  17
   6  16   0 178.759 10.5282   8
   8 -16   0 114.212 9.94940  12
   8 -16   0 118.211 9.91238  15
  -8 -16   0 132.812 10.2674  15
  -8 -16   0 135.162 7.86801  13
  -8 -16   0 132.516 14.1779  19
  -8 -16   0 137.025 13.1695  18
   8 -16   0 116.460 11.7460   2
   8 -16   0 124.664 8.67645  10
   8 -16   0 146.679 11.3497  13
   8 -16   0 133.488 13.6180   1
  -8 -16   0 107.357 11.6166   4
  -8 -16   0 135.144 12.1987  17
  -8 -16   0 132.313 13.8487  20
   8 -16   0 127.479 10.6652  16
   8 -16   0 150.588 9.77559  11
  -8 -16   0 126.353 10.9003  16
  -8 -16   0 120.993 6.40301   2
   8  16   0 133.615 11.8353   4
   8  16   0 133.427 12.9837  21
  -8  16   0 117.987 9.10444   6
  -8  16   0 152.523 11.6100  18
  -8  16   0 110.561 10.8415  19
   8  16   0 124.613 8.67245  10
   8  16   0 127.258 9.92095   7
   8  16   0 128.305 12.9693  20
  -8  16   0 116.726 10.5957  16
  -8  16   0 138.888 12.1008  20
  -8  16   0 132.169 11.4741  17
   8  16   0 139.964 11.4313   6
  -8  16   0 137.925 11.1116   1
  -8  16   0 109.774 10.8914  21
   8  16   0 139.843 10.2782   9
  -8  16   0 119.870 12.0489   2
   8  16   0 127.467 9.45305   8
 -10 -16   0 112.294 13.0028  20
  10 -16   0 114.831 9.17921  10
  10 -16   0 120.801 10.2195  16
 -10 -16   0 118.733 13.0006  17
 -10 -16   0 121.469 11.6383  16
 -10 -16   0 126.752 13.7359  19
  10 -16   0 104.397 13.1367   1
 -10 -16   0 131.341 13.5207  18
  10 -16   0 108.295 10.6969  13
  10 -16   0 118.565 10.0618  12
 -10 -16   0 111.730 10.4022  15
  10 -16   0 122.457 9.70378  11
  10 -16   0 122.093 10.4935  15
  10  16   0 134.027 12.5595  21
 -10  16   0 116.951 8.57400   6
 -10  16   0 127.182 11.1353  18
  10  16   0 126.389 12.8632  20
 -10  16   0 109.742 11.2828  19
  10  16   0 107.761 9.15848  10
  10  16   0 112.610 14.5267   9
 -10  16   0 125.386 11.0625  16
 -10  16   0 120.850 10.9942  21
  10  16   0 123.767 9.76915   8
 -10  16   0 113.239 10.3777   1
 -10  16   0 125.890 11.7298  20
  10  16   0 115.444 9.94274   7
 -10  16   0 111.811 10.5814  17
  10  16   0 120.407 12.0067   6
  12 -16   0 133.197 15.0531  15
 -12 -16   0 93.7704 9.54245  15
  12 -16   0 88.3836 10.0320  13
 -12 -16   0 87.0252 12.6761  17
  12 -16   0 102.266 9.41411  11
 -12 -16   0 76.2102 19.3577  19
  12 -16   0 96.9800 10.0087  12
 -12 -16   0 116.679 12.6417  18
 -12 -16   0 67.1153 9.91822  16
 -12 -16   0 92.1610 14.3415  21
  12 -16   0 82.4926 8.76265  10
 -12 -16   0 104.052 15.5175  20
  12 -16   0 98.1644 9.98125  16
 -12  16   0 78.8452 9.43168  16
  12  16   0 85.3450 10.1634   9
 -12  16   0 97.8108 8.11982   6
 -12  16   0 98.7036 9.90475  17
 -12  16   0 102.240 10.9608  19
 -12  16   0 90.3625 17.3783  18
 -12  16   0 100.155 11.0930  21
  12  16   0 106.699 12.6159  21
  12  16   0 95.1604 9.11035   8
  12  16   0 83.5133 9.37691  10
  12  16   0 80.8787 9.11031   7
  12  16   0 99.7460 13.3240   6
 -14 -16   0 184.704 18.1239  20
  14 -16   0 197.232 13.6102  15
  14 -16   0 199.714 13.5443  10
 -14 -16   0 178.371 17.5255  21
 -14 -16   0 149.197 16.3826  18
  14 -16   0 203.271 14.3999  12
 -14 -16   0 187.618 14.9471  16
 -14 -16   0 191.027 16.7258  17
  14 -16   0 192.696 14.5776  13
 -14 -16   0 242.088 19.9720  19
  14 -16   0 187.284 13.8149  16
 -14 -16   0 196.470 13.4109  15
  14 -16   0 184.730 13.5889  11
  14  16   0 194.891 17.0486  21
  14  16   0 198.377 16.0934   6
  14  16   0 174.018 13.5707   7
 -14  16   0 195.762 14.7290  17
 -14  16   0 221.490 16.7234  20
 -14  16   0 167.011 14.6349   6
  14  16   0 160.446 14.1905   9
 -14  16   0 223.060 15.2902  16
  14  16   0 170.180 12.6854   8
 -14  16   0 177.947 14.8059  19
 -14  16   0 197.090 14.9908  18
 -14  16   0 160.816 23.9135  21
 -16 -16   0 128.496 18.0603  19
 -16 -16   0 153.514 17.3044  21
  16 -16   0 113.341 10.6020  15
 -16 -16   0 124.810 14.6771  17
  16 -16   0 129.189 11.8083  11
  16 -16   0 101.182 11.0065  12
  16 -16   0 102.837 12.2018  13
  16 -16   0 112.114 11.8449  16
 -16 -16   0 103.556 17.0456  20
 -16 -16   0 103.507 15.2675  18
  16 -16   0 119.487 11.3157  10
 -16 -16   0 116.040 13.5315  16
  16  16   0 107.147 11.0235   7
  16  16   0 103.963 12.4337   9
  16  16   0 106.142 12.9770  10
 -16  16   0 118.727 12.4458  17
 -16  16   0 140.682 12.0436  16
  16  16   0 118.012 11.5200   8
 -16  16   0 117.859 11.8952  18
 -16  16   0 112.893 12.6795  19
 -16  16   0 119.376 13.0344  20
 -16  16   0 117.046 12.2624  21
  16  16   0 97.0481 12.1554   6
 -18 -16   0 93.3667 16.9261  21
  18 -16   0 98.1466 11.4758  15
 -18 -16   0 167.026 17.1094  18
  18 -16   0 108.368 12.3451  13
 -18 -16   0 111.786 15.8256  17
  18 -16   0 110.079 12.3844  10
  18 -16   0 98.7374 11.9785  11
  18 -16   0 102.588 11.8411  16
 -18 -16   0 106.390 18.1392  19
 -18 -16   0 89.8023 17.6115  20
  18 -16   0 110.208 13.0268  12
  18  16   0 106.418 14.8543   6
  18  16   0 119.320 14.5003   9
 -18  16   0 113.179 13.3279  21
 -18  16   0 105.118 14.9880  19
  18  16   0 121.552 12.6151   7
 -18  16   0 113.554 12.4088  18
  18  16   0 142.779 14.9953  10
 -18  16   0 102.156 12.1900  17
 -18  16   0 107.969 15.4642  20
 -18  16   0 133.548 12.8562  16
  20 -16   0 168.047 16.0625  10
  20 -16   0 132.217 15.1697  12
 -20 -16   0 165.866 20.2016  18
 -20 -16   0 169.777 18.9834  17
 -20 -16   0 135.244 20.4811  20
 -20 -16   0 197.159 20.7903  21
  20 -16   0 172.007 14.8988  16
  20 -16   0 143.175 14.3992  15
 -20 -16   0 144.385 23.3289  19
  20 -16   0 152.377 16.4124  13
  20  16   0 171.928 17.6012   8
  20  16   0 151.289 15.5948   7
  20  16   0 157.540 17.2151  10
 -20  16   0 156.197 15.1293  17
  20  16   0 158.413 17.3619   6
 -20  16   0 157.666 17.2069  19
  20  16   0 181.160 17.2011   9
 -20  16   0 144.815 16.8618  21
 -20  16   0 169.345 15.4844  16
 -20  16   0 171.108 16.9327  20
  22 -16   0 48.7421 11.1622  11
 -22 -16   0 140.939 33.3677  19
  22 -16   0 60.5708 13.7928  10
 -22 -16   0 85.7192 16.3504  17
 -22 -16   0 100.819 18.0266  18
  22 -16   0 72.1180 12.4619  15
  22 -16   0 67.0014 17.6645  16
 -22  16   0 76.8605 12.6951  18
  22  16   0 64.5732 13.6419   9
 -22  16   0 98.9321 14.2032  17
 -22  16   0 69.9300 13.9396  21
 -22  16   0 60.2107 13.6927  16
  22  16   0 68.2645 11.8448   8
  24 -16   0 58.3712 15.6925  10
  24 -16   0 62.0307 17.3781  16
  -1 -17   0 150.196 8.34384  11
  -1 -17   0 152.675 10.5435   2
   1 -17   0 142.260 12.2318  17
   1 -17   0 153.505 7.72392   8
   1 -17   0 172.372 12.7466  16
  -1 -17   0 150.694 12.8219  17
   1 -17   0 140.574 9.62092   2
   1 -17   0 149.859 7.46296  10
  -1 -17   0 162.522 13.4790  18
   1 -17   0 158.210 8.26257   4
  -1 -17   0 150.830 10.2733  13
   1 -17   0 148.655 10.5714  13
  -1 -17   0 168.758 12.6307  16
   1 -17   0 167.928 8.80793  11
  -1 -17   0 157.873 9.27203  12
   1 -17   0 178.941 12.1859  15
  -1 -17   0 135.440 10.0110   4
  -1 -17   0 147.589 11.3152  15
   1 -17   0 153.967 9.81717  12
  -1 -17   0 108.814 11.5114   4
   1 -17   0 120.766 10.7967   2
  -1 -17   0 145.875 8.98996   2
   1 -17   0 136.402 8.14676   4
  -1 -17   0 142.100 7.33218   9
  -1  17   0 152.911 12.8945  21
   1  17   0 133.639 8.54449   8
  -1  17   0 164.028 8.94819   7
  -1  17   0 148.393 11.0345   6
   1  17   0 150.247 12.5847  18
   1  17   0 131.134 11.9598  21
   1  17   0 168.750 13.7872  20
   1  17   0 151.904 13.4434  19
   1  17   0 152.482 9.48149   7
  -1  17   0 168.300 13.4832  20
  -1  17   0 146.986 13.4118  19
  -1  17   0 144.349 12.4054  17
  -1  17   0 155.546 12.5398  18
   1  17   0 152.243 11.5413   6
   3 -17   0 198.899 13.6529  16
  -3 -17   0 213.998 11.7072  13
   3 -17   0 191.622 8.97062  10
  -3 -17   0 199.589 8.79176  11
  -3 -17   0 194.277 10.1428  12
  -3 -17   0 177.587 12.8407   4
  -3 -17   0 191.832 10.2063   9
  -3 -17   0 215.585 15.7929  17
   3 -17   0 184.423 14.1825  17
  -3 -17   0 179.315 13.4046  16
  -3 -17   0 182.476 9.48911   2
   3 -17   0 177.449 11.3423  12
  -3 -17   0 203.717 15.3242  18
   3 -17   0 171.172 13.1288   2
   3 -17   0 186.296 10.2992  11
   3 -17   0 194.748 12.5348  13
   3 -17   0 189.230 11.9708   2
   3 -17   0 169.985 15.1790   1
  -3 -17   0 192.279 12.9527  15
  -3 -17   0 187.375 10.4900   2
  -3 -17   0 168.534 12.4623   4
   3 -17   0 185.735 12.6249  15
   3  17   0 192.032 15.4408  20
  -3  17   0 190.926 14.5518  19
   3  17   0 188.278 14.1363  18
   3  17   0 198.845 10.3632   9
   3  17   0 180.697 10.8614   7
  -3  17   0 203.049 14.9189  20
   3  17   0 196.379 10.7610   8
  -3  17   0 185.261 13.6510  17
  -3  17   0 193.052 13.7437   2
   3  17   0 177.098 14.4999  19
  -3  17   0 187.994 13.8435   1
  -3  17   0 198.315 12.4504   6
   3  17   0 194.255 13.5066   6
   3  17   0 168.150 13.8865  21
  -3  17   0 184.519 13.5977  18
  -3  17   0 190.576 13.9530  21
  -5 -17   0 17.4556 5.35841  15
  -5 -17   0 15.0387 4.08148  10
   5 -17   0 16.4375 4.52122  11
   5 -17   0 14.6323 4.83508  13
  -5 -17   0 13.6959 3.81204  12
  -5 -17   0 10.2390 6.31647  18
   5 -17   0 18.5478 5.78822   2
  -5 -17   0 12.8336 6.04023  17
  -5 -17   0 9.57956 6.08601   4
  -5 -17   0 21.2396 8.50637  19
  -5 -17   0 14.7957 5.62656  16
   5 -17   0 16.4040 7.41863   1
   5 -17   0 13.6156 4.72399  12
  -5 -17   0 13.3045 3.96988   2
   5 -17   0 20.4430 5.20886  15
   5 -17   0 14.1675 5.05181  16
   5 -17   0 14.1270 3.93592  10
  -5 -17   0 22.7923 6.18655   4
  -5 -17   0 18.5472 4.91943  13
  -5 -17   0 12.7453 4.05474   2
  -5  17   0 8.50051 5.95022   1
   5  17   0 9.49574 5.86297  19
  -5  17   0 13.1332 5.68376  20
  -5  17   0 19.5643 6.75048   2
  -5  17   0 8.47090 4.86628  18
  -5  17   0 11.9432 4.85066   6
  -5  17   0 11.2441 5.44086  21
   5  17   0 14.9230 6.18431  20
  -5  17   0 28.3277 7.23124  19
   5  17   0 13.0763 4.84245   9
   5  17   0 20.6724 5.11871   7
   5  17   0 8.51136 5.19801   6
  -5  17   0 16.1839 5.35482  17
   5  17   0 12.0856 5.82911  21
   5  17   0 13.4533 5.29529   4
   5  17   0 10.2998 4.45896   8
   7 -17   0 67.8032 6.78874  10
  -7 -17   0 75.2536 8.86331  15
  -7 -17   0 60.7647 9.11225   4
  -7 -17   0 79.5982 9.11274  16
   7 -17   0 65.1265 7.79400  13
  -7 -17   0 68.9128 10.7567  17
   7 -17   0 73.7901 7.70529  11
  -7 -17   0 67.1973 6.62301  10
   7 -17   0 69.5354 9.07654   2
   7 -17   0 72.5177 8.28885  15
   7 -17   0 70.2015 7.96562  12
  -7 -17   0 75.1602 6.65258  13
   7 -17   0 54.6393 10.1904   1
  -7 -17   0 67.9960 10.9781  18
   7 -17   0 80.9193 9.21361  16
  -7 -17   0 70.3987 12.4708  19
   7  17   0 70.6452 7.65924   8
   7  17   0 73.5515 10.5336   6
  -7  17   0 64.3025 9.54514  19
  -7  17   0 68.6024 12.4991   6
   7  17   0 75.5110 11.3978  19
   7  17   0 78.0934 7.99491   7
  -7  17   0 67.0510 9.99049  21
  -7  17   0 63.1440 10.1118   2
  -7  17   0 70.9636 9.66010  18
   7  17   0 54.3159 10.9242  20
   7  17   0 85.1329 10.1908   4
  -7  17   0 60.5471 9.61045  17
   7  17   0 67.4286 8.14585   9
  -7  17   0 70.8152 9.30723   1
  -7  17   0 55.8459 9.56925  20
   7  17   0 70.2202 10.9514  21
  -9 -17   0 228.408 14.2062  15
   9 -17   0 216.701 12.1564  10
   9 -17   0 210.530 13.9660  12
  -9 -17   0 211.833 16.6041  17
  -9 -17   0 226.229 15.8568  16
  -9 -17   0 172.656 19.7377  20
   9 -17   0 232.292 20.1120  15
   9 -17   0 211.330 13.1932  11
  -9 -17   0 235.344 19.8614  19
   9 -17   0 228.611 15.3662  16
  -9 -17   0 190.909 17.0061  18
   9 -17   0 210.624 14.6636  13
   9 -17   0 169.158 25.3716   1
   9  17   0 196.103 12.9394   7
   9  17   0 222.808 20.9036  20
  -9  17   0 210.758 15.0403  21
  -9  17   0 212.092 12.5232   6
   9  17   0 211.656 13.2214   8
  -9  17   0 182.566 17.0767  18
  -9  17   0 211.725 15.4555  17
   9  17   0 222.628 20.6257  21
  -9  17   0 225.095 16.6896  20
   9  17   0 221.270 15.6714   6
   9  17   0 202.260 12.0323  10
  -9  17   0 220.719 15.5311  16
  -9  17   0 212.151 14.5512   1
   9  17   0 222.385 13.8185   9
  11 -17   0 42.7067 7.23722  11
  11 -17   0 25.8457 7.27403  13
 -11 -17   0 49.4491 9.98275  18
 -11 -17   0 54.3692 11.1703  19
  11 -17   0 34.3403 6.72343  15
 -11 -17   0 45.4242 8.91374  16
  11 -17   0 44.6882 7.21811  10
  11 -17   0 26.7907 6.76400  16
  11 -17   0 34.3642 7.66102  12
 -11 -17   0 28.4595 10.9315  20
 -11 -17   0 44.6432 10.8770  17
 -11 -17   0 30.3458 7.58672  15
  11  17   0 26.3759 8.61205  21
 -11  17   0 28.1845 7.56329  21
 -11  17   0 43.4658 8.47900  16
  11  17   0 41.7490 7.36771   8
 -11  17   0 21.8011 6.51529  19
 -11  17   0 39.7436 9.12501  20
  11  17   0 36.3032 7.54442   9
 -11  17   0 41.3526 6.62118   6
 -11  17   0 29.7676 6.90947  18
  11  17   0 32.0519 8.31912   6
 -11  17   0 37.1797 8.32295  17
  11  17   0 30.1543 6.93416   7
  11  17   0 37.0455 7.28850  10
 -13 -17   0 16.3201 10.6140  19
  13 -17   0 22.0681 6.59069  16
  13 -17   0 20.8140 5.88319  15
 -13 -17   0 25.3269 8.55194  16
 -13 -17   0 33.5845 10.3149  17
  13 -17   0 40.6020 7.82721  12
 -13 -17   0 11.0119 7.74997  18
 -13 -17   0 16.9917 9.47163  21
 -13 -17   0 31.0296 11.2308  20
  13 -17   0 29.2916 7.11765  11
 -13 -17   0 36.8496 8.04113  15
  13 -17   0 44.0716 7.81084  10
  13 -17   0 26.3386 7.32357  13
  13  17   0 26.3218 7.66530  10
 -13  17   0 31.8441 8.00165  17
 -13  17   0 22.6800 8.36814   6
 -13  17   0 25.0781 6.97664  18
  13  17   0 12.4973 6.91064   6
 -13  17   0 30.3530 7.55714  21
  13  17   0 22.4814 6.55165   7
  13  17   0 37.6055 7.39635   8
  13  17   0 36.1695 8.66978   9
 -13  17   0 16.1602 7.52481  20
 -13  17   0 36.7259 8.95415  19
  13  17   0 23.5323 7.88987  21
 -13  17   0 31.0199 7.16114  16
  15 -17   0 157.624 13.3145  11
 -15 -17   0 156.410 16.8324  17
  15 -17   0 194.889 14.1310  15
 -15 -17   0 165.072 18.2374  19
  15 -17   0 145.140 12.7279  10
  15 -17   0 151.011 13.8159  12
  15 -17   0 164.787 13.4512  16
 -15 -17   0 152.080 18.5255  20
  15 -17   0 165.591 14.2391  13
 -15 -17   0 131.029 15.0299  16
 -15 -17   0 153.773 17.1153  21
 -15 -17   0 174.144 16.7995  18
  15  17   0 141.897 12.7146   8
 -15  17   0 173.679 14.8721  16
  15  17   0 177.796 15.3273   9
 -15  17   0 165.492 15.0178  21
  15  17   0 153.769 15.7942  21
 -15  17   0 160.690 14.9679  20
  15  17   0 159.320 13.5939   7
 -15  17   0 164.177 15.5046  19
 -15  17   0 150.559 13.4274  18
 -15  17   0 162.974 14.3932  17
  17 -17   0 54.3805 11.2025  13
  17 -17   0 67.5326 10.4064  15
 -17 -17   0 65.0819 14.9844  19
 -17 -17   0 48.4908 11.5911  16
 -17 -17   0 46.8516 13.6265  20
 -17 -17   0 74.0774 13.2021  18
  17 -17   0 65.5852 11.1726  12
  17 -17   0 48.0740 10.0452  16
  17 -17   0 67.9814 10.8612  11
  17 -17   0 63.0493 10.7265  10
 -17 -17   0 78.5731 15.0938  21
 -17 -17   0 64.2551 13.1380  17
 -17  17   0 76.6192 12.2648  19
  17  17   0 62.1357 9.61388   8
 -17  17   0 64.3461 12.0129  21
  17  17   0 45.3421 10.5410   9
 -17  17   0 63.2481 11.1282  18
 -17  17   0 52.3586 10.6290  16
 -17  17   0 64.4534 11.7530  20
 -17  17   0 51.5971 9.98477  17
  17  17   0 62.2508 10.2421   7
  17  17   0 63.7460 12.3566   6
  19 -17   0 5.51744 7.87843  12
 -19 -17   0 15.9246 12.6249  21
  19 -17   0 8.35573 7.02536  15
 -19 -17   0 43.9619 14.3038  20
  19 -17   0 24.5358 9.02660  16
  19 -17   0 26.2191 10.2354  10
 -19 -17   0 2.86858 11.0391  17
 -19 -17   0 10.9773 11.4355  18
 -19 -17   0 15.0836 13.0761  19
  19 -17   0 7.80586 7.98238  11
  19 -17   0 7.87241 8.26830  13
  19  17   0 16.5266 7.85860   7
 -19  17   0 8.31958 8.13130  17
 -19  17   0 24.2423 9.39497  21
 -19  17   0 3.34581 8.13525  19
 -19  17   0 15.8992 8.64042  20
  19  17   0 23.8972 10.0442   9
 -19  17   0 16.0704 8.82805  18
  19  17   0 17.7127 8.96431   8
  19  17   0 20.8310 9.67091   6
 -19  17   0 -1.1757 7.79976  16
  21 -17   0 93.2576 12.9684  15
 -21 -17   0 92.9451 17.7880  17
  21 -17   0 71.5885 12.9490  11
  21 -17   0 60.7517 12.3589  16
 -21 -17   0 81.4828 16.2693  18
 -21  17   0 39.0490 12.5618  21
  21  17   0 74.8098 14.5759   9
 -21  17   0 48.9483 13.1786  18
  21  17   0 59.0302 11.9528   8
 -21  17   0 74.2030 12.6187  17
   0 -18   0 343.731 19.0875  15
   0 -18   0 355.424 16.8931  12
   0 -18   0 386.698 22.3560  17
   0 -18   0 349.075 15.0145  11
   0 -18   0 331.813 17.8556  13
   0 -18   0 400.024 21.1705  16
   0  18   0 350.112 16.0894   7
   0  18   0 344.775 19.0319   6
   0  18   0 393.730 21.7869  18
   0  18   0 352.334 14.8020   8
   0  18   0 348.067 21.7877  20
   0  18   0 377.529 21.5671  21
   0  18   0 333.480 21.2747  19
  -2 -18   0 186.351 16.4186   4
   2 -18   0 222.484 15.3541  16
  -2 -18   0 191.382 14.2069   4
  -2 -18   0 263.164 15.8046  15
  -2 -18   0 264.033 18.1658  17
  -2 -18   0 240.887 13.8030  13
   2 -18   0 255.505 13.5773  12
  -2 -18   0 243.021 12.3517  12
   2 -18   0 234.634 15.2054   2
   2 -18   0 247.393 14.6760  13
   2 -18   0 231.530 14.8062  15
   2 -18   0 250.900 12.1315  11
   2 -18   0 226.718 16.5434  17
   2 -18   0 213.182 13.1170   2
  -2 -18   0 236.332 17.8258  18
  -2 -18   0 232.508 15.8511  16
   2  18   0 223.985 17.3209  19
  -2  18   0 241.760 11.6150   7
  -2  18   0 188.260 14.9034  18
  -2  18   0 249.895 17.1036  21
  -2  18   0 218.278 16.5987  19
  -2  18   0 239.298 14.7700   6
   2  18   0 236.822 12.7714   7
   2  18   0 258.056 17.1068  18
  -2  18   0 230.561 17.2864  20
   2  18   0 243.897 17.2095  21
   2  18   0 217.818 14.9397   6
   2  18   0 201.139 16.6066  20
  -2  18   0 205.090 15.4739  17
   2  18   0 244.102 12.1195   8
  -4 -18   0 54.5781 9.61044   4
   4 -18   0 48.4390 7.99333  15
   4 -18   0 47.5659 6.30911  11
   4 -18   0 45.5903 9.27908  17
  -4 -18   0 68.4127 11.3783  18
  -4 -18   0 59.1239 7.55764  13
  -4 -18   0 49.9207 8.11918  15
  -4 -18   0 48.1685 9.10970  16
  -4 -18   0 42.9620 7.51362   9
  -4 -18   0 56.0724 6.14642  12
  -4 -18   0 35.3867 8.92183  17
   4 -18   0 49.3861 7.48872  12
   4 -18   0 43.6604 7.36962   2
  -4 -18   0 55.7097 8.75002   4
   4 -18   0 42.3857 8.82250   2
   4 -18   0 49.7426 7.89252  13
   4 -18   0 43.3042 7.96353  16
   4  18   0 46.8897 6.90033   8
   4  18   0 47.4275 8.78784   6
   4  18   0 38.0468 9.05287  20
  -4  18   0 34.3657 7.55781  17
   4  18   0 48.2932 6.58389   9
   4  18   0 44.3750 8.97185  21
  -4  18   0 44.3718 8.81546   2
  -4  18   0 46.3826 9.39993  21
  -4  18   0 55.3989 8.11151   6
  -4  18   0 34.1120 7.72083  20
   4  18   0 55.9532 7.38718   7
  -4  18   0 34.3456 6.85156  18
   4  18   0 50.6028 9.67325  19
  -4  18   0 42.3301 9.35577  19
  -6 -18   0 168.622 14.7358  17
   6 -18   0 165.363 12.7059  13
   6 -18   0 124.180 22.1784   1
  -6 -18   0 147.551 14.9214   4
   6 -18   0 151.769 15.3449  16
   6 -18   0 179.328 11.9546  12
   6 -18   0 149.081 12.9157   2
   6 -18   0 152.317 17.6601  15
   6 -18   0 146.989 12.7783  11
  -6 -18   0 155.557 13.4924  16
  -6 -18   0 136.930 11.7290  15
  -6 -18   0 137.030 14.2734   4
  -6 -18   0 154.250 15.8354  18
  -6 -18   0 162.740 10.4128  13
   6  18   0 159.958 13.1447   4
   6  18   0 160.036 12.9211   6
  -6  18   0 203.682 18.4045  20
  -6  18   0 150.515 14.8148   2
  -6  18   0 150.033 13.5920  21
  -6  18   0 101.567 15.0525  18
  -6  18   0 163.242 11.3356   6
  -6  18   0 128.661 15.4153  19
  -6  18   0 158.649 13.3402   1
  -6  18   0 145.133 17.6441  17
   6  18   0 160.614 11.3135   9
   6  18   0 170.203 11.5376   7
   6  18   0 181.381 11.2365   8
   8 -18   0 212.301 14.1521  12
   8 -18   0 212.282 15.0464  15
   8 -18   0 220.829 13.2942  11
  -8 -18   0 196.700 20.3894  17
  -8 -18   0 223.317 14.8602  15
  -8 -18   0 241.543 16.9212  16
   8 -18   0 208.165 15.2034  16
   8 -18   0 199.469 18.9925   1
  -8 -18   0 212.635 17.3911  18
  -8 -18   0 244.364 20.0865  19
  -8 -18   0 211.277 18.5948  20
   8  18   0 208.276 17.4737  20
  -8  18   0 253.172 16.5191  17
   8  18   0 242.997 14.1328   8
  -8  18   0 216.422 13.3091   6
  -8  18   0 198.583 15.8529  19
  -8  18   0 221.010 16.7635  20
  -8  18   0 222.532 16.0710  18
  -8  18   0 217.290 15.6616  21
   8  18   0 232.419 14.3647   9
   8  18   0 207.292 17.0684  21
  -8  18   0 235.663 16.3989   1
   8  18   0 208.593 13.5387   7
   8  18   0 209.684 16.2508   6
 -10 -18   0 236.265 19.3621  18
 -10 -18   0 186.879 18.9290  19
 -10 -18   0 220.426 20.0976  20
  10 -18   0 196.519 14.5599  15
  10 -18   0 233.629 16.2424  16
 -10 -18   0 230.731 18.5601  17
  10 -18   0 224.725 15.9374  13
 -10 -18   0 235.825 15.6782  15
 -10 -18   0 209.588 16.6348  16
  10 -18   0 235.916 14.2638  11
 -10  18   0 213.421 16.4590  20
  10  18   0 239.426 14.8360   7
 -10  18   0 191.930 12.9746   6
  10  18   0 208.315 17.1656  21
  10  18   0 206.818 13.7418   8
  10  18   0 174.792 17.8028  20
  10  18   0 205.518 14.5191   9
 -10  18   0 223.620 15.8491  17
 -10  18   0 212.129 16.5448  19
  10  18   0 207.762 16.1141   6
 -10  18   0 217.288 16.1088  18
 -10  18   0 188.930 14.9312  21
 -12 -18   0 5.42888 8.60790  18
 -12 -18   0 13.0808 7.23957  15
  12 -18   0 4.43040 6.65107  13
 -12 -18   0 12.6161 9.07513  19
 -12 -18   0 10.0998 7.83607  21
  12 -18   0 8.08340 5.54624  12
 -12 -18   0 11.7889 9.04554  20
  12 -18   0 9.91856 5.93466  15
 -12 -18   0 5.31716 7.11245  16
 -12 -18   0 13.9858 8.36520  17
  12 -18   0 4.66182 5.78006  16
  12 -18   0 0.59939 5.35502  11
  12  18   0 12.8267 7.36788   6
  12  18   0 11.8184 7.36452   9
 -12  18   0 12.7862 6.88342  19
  12  18   0 7.13418 7.44351  21
  12  18   0 8.23005 5.87626   8
 -12  18   0 4.58088 6.02590  18
 -12  18   0 0.83967 6.78684  21
 -12  18   0 7.60600 5.85411  16
 -12  18   0 4.73317 6.37353  20
  12  18   0 8.48778 6.00105   7
 -12  18   0 11.6645 6.69811  17
  14 -18   0 229.624 16.4665  12
 -14 -18   0 204.349 18.4574  17
 -14 -18   0 214.021 21.6252  19
 -14 -18   0 198.446 17.2664  16
 -14 -18   0 210.117 19.6577  21
  14 -18   0 187.063 14.3120  11
  14 -18   0 188.856 14.8616  16
 -14 -18   0 178.962 18.5546  18
  14 -18   0 172.761 15.1120  13
  14 -18   0 180.422 14.1042  15
 -14 -18   0 194.105 19.8425  20
 -14  18   0 191.342 16.2650  19
 -14  18   0 178.941 16.3421  20
  14  18   0 190.035 14.8309   7
 -14  18   0 180.393 15.8201  18
 -14  18   0 210.557 16.6046  16
  14  18   0 223.419 15.3560   8
  14  18   0 170.397 15.6399   9
 -14  18   0 185.450 16.3728  21
 -14  18   0 196.945 15.5140  17
  14  18   0 170.540 17.0423  21
  14  18   0 197.229 17.4650   6
 -16 -18   0 101.356 16.6734  19
  16 -18   0 106.536 12.8693  13
 -16 -18   0 128.338 17.2512  17
  16 -18   0 77.9021 11.1751  15
  16 -18   0 136.694 13.8130  16
  16 -18   0 147.356 13.5157  12
 -16 -18   0 103.820 17.4080  21
  16 -18   0 128.618 12.7285  11
 -16 -18   0 115.103 17.9183  20
 -16 -18   0 133.546 18.2227  18
 -16  18   0 108.060 12.2477  16
  16  18   0 104.476 13.1211   8
 -16  18   0 135.262 13.3176  18
  16  18   0 89.2382 14.3147   6
 -16  18   0 98.8750 14.6461  20
 -16  18   0 87.5970 13.3897  19
 -16  18   0 117.524 13.4890  17
  16  18   0 128.230 14.5031   9
 -16  18   0 119.364 14.0385  21
  16  18   0 115.880 12.5803   7
  18 -18   0 49.7561 10.7097  15
  18 -18   0 49.5615 11.3186  13
 -18 -18   0 56.1545 15.7303  19
  18 -18   0 29.3744 9.36418  11
 -18 -18   0 38.7797 15.4141  20
 -18 -18   0 52.5829 17.0823  21
 -18 -18   0 22.3516 13.1002  17
 -18 -18   0 56.3501 17.0336  18
  18 -18   0 36.2864 10.5019  12
 -18  18   0 59.6771 11.9900  19
  18  18   0 35.1873 11.6197   6
  18  18   0 46.2076 10.6211   8
 -18  18   0 44.4322 11.6466  21
 -18  18   0 40.3384 11.3422  20
 -18  18   0 26.7909 13.7059  17
  18  18   0 54.5348 12.4700   9
 -18  18   0 56.5023 11.5198  18
  18  18   0 32.7032 10.2175   7
  20 -18   0 13.2122 9.94930  11
  20 -18   0 26.5235 10.1444  16
 -20 -18   0 26.7363 14.1526  18
  20 -18   0 46.1567 10.7837  15
  20  18   0 17.8041 13.9799   9
 -20  18   0 49.2208 12.4057  21
  20  18   0 16.7845 9.41296   8
 -20  18   0 37.0220 10.9736  17
  -1 -19   0 143.160 14.0051  18
   1 -19   0 121.249 9.84855  11
   1 -19   0 154.791 13.1737  16
   1 -19   0 144.992 13.9192  17
  -1 -19   0 154.041 13.7002  16
  -1 -19   0 170.946 11.8025  13
   1 -19   0 155.204 10.6399  12
  -1 -19   0 152.604 10.4243  12
  -1 -19   0 168.379 14.7954  17
  -1 -19   0 182.785 13.4163  15
   1 -19   0 132.960 11.1716  13
   1  19   0 148.969 13.4270  18
   1  19   0 145.531 10.0388   7
  -1  19   0 114.974 21.3886  21
   1  19   0 141.136 13.9559  19
   1  19   0 134.215 13.8895  20
  -1  19   0 153.602 12.1810   6
  -1  19   0 127.803 12.5393  18
  -1  19   0 158.302 14.6217  19
  -1  19   0 173.819 10.1083   7
   1  19   0 143.986 12.3270   6
  -1  19   0 148.698 14.0515  20
   1  19   0 174.527 15.5090  21
  -3 -19   0 264.590 16.7538  15
   3 -19   0 266.311 17.3089  16
  -3 -19   0 267.712 14.8485  13
   3 -19   0 288.910 15.3001  12
   3 -19   0 259.469 18.9184  17
  -3 -19   0 269.833 13.0814  12
   3 -19   0 275.740 16.3720  13
   3 -19   0 280.243 17.3142  15
  -3 -19   0 253.543 18.8430  18
   3 -19   0 269.910 13.5197  11
  -3 -19   0 285.238 19.6499  17
  -3  19   0 237.311 15.8201   6
   3  19   0 244.756 18.4093  18
   3  19   0 255.678 19.0972  19
   3  19   0 276.700 19.5216  21
  -3  19   0 247.934 18.9618  20
   3  19   0 251.509 13.4920   8
   3  19   0 274.474 14.5822   7
   3  19   0 255.094 19.1859  20
  -3  19   0 203.213 16.2070  18
  -3  19   0 256.274 17.5225  17
  -3  19   0 260.303 19.2622  21
   3  19   0 274.066 17.4902   6
  -3  19   0 226.362 17.7796  19
   5 -19   0 134.464 11.7603  13
  -5 -19   0 113.818 16.3373  19
  -5 -19   0 138.113 11.2564  13
   5 -19   0 139.374 11.6979  11
  -5 -19   0 124.056 11.7321  15
   5 -19   0 129.860 11.4684  15
  -5 -19   0 118.502 13.4218  17
   5 -19   0 117.943 12.5327  17
  -5 -19   0 126.103 14.8452  18
   5 -19   0 130.124 12.5039  16
   5 -19   0 122.900 10.7749  12
  -5  19   0 112.233 11.7893  17
   5  19   0 126.950 13.4931  20
  -5  19   0 102.959 11.6605  21
  -5  19   0 139.316 11.6838   6
  -5  19   0 117.976 12.5657  19
  -5  19   0 133.803 13.2234  20
  -5  19   0 141.327 12.6854  18
   5  19   0 123.533 13.1801  21
   5  19   0 124.332 14.3307  19
   5  19   0 121.700 10.4355   7
   7 -19   0 253.315 17.1464  16
  -7 -19   0 242.501 18.4437  17
  -7 -19   0 221.417 24.8096  16
   7 -19   0 230.795 14.9084  12
  -7 -19   0 248.369 20.3800  19
  -7 -19   0 241.109 15.8950  15
  -7 -19   0 257.750 19.3100  18
   7 -19   0 231.751 13.6972  11
   7 -19   0 229.812 15.9379  15
   7 -19   0 247.724 18.0226  17
   7 -19   0 235.484 16.1147  13
  -7  19   0 209.440 17.0245  20
   7  19   0 222.125 18.9317  20
   7  19   0 252.087 17.1379   6
  -7  19   0 220.662 16.4778  17
  -7  19   0 211.582 17.4223  19
   7  19   0 223.444 14.2813   7
  -7  19   0 218.081 16.8680  21
   7  19   0 244.668 19.2323  21
   7  19   0 216.951 14.0282   8
  -7  19   0 233.868 14.5494   6
  -7  19   0 210.223 16.1409  18
   9 -19   0 148.796 11.9324  11
  -9 -19   0 168.948 17.3266  20
  -9 -19   0 170.996 16.1748  17
  -9 -19   0 140.298 14.5037  16
   9 -19   0 171.528 13.2878  12
  -9 -19   0 150.620 16.9667  19
  -9 -19   0 162.249 16.0576  18
   9 -19   0 160.436 13.1508  15
  -9 -19   0 183.922 14.4344  15
   9 -19   0 162.197 13.9309  13
   9 -19   0 159.346 14.2234  16
  -9  19   0 192.115 16.2955  19
   9  19   0 167.322 15.6066   9
  -9  19   0 162.830 14.9249  21
   9  19   0 148.767 11.7686   8
  -9  19   0 163.551 14.1048  18
  -9  19   0 147.159 12.0797   6
  -9  19   0 168.787 14.9022  17
   9  19   0 145.532 14.3292   6
   9  19   0 155.842 16.1568  20
   9  19   0 175.113 16.2101  21
  -9  19   0 149.384 15.4231  20
 -11 -19   0 189.668 18.6728  19
 -11 -19   0 152.013 17.3444  18
  11 -19   0 195.355 14.1187  12
 -11 -19   0 148.395 13.8735  15
 -11 -19   0 178.124 17.7748  17
  11 -19   0 149.662 13.6977  13
  11 -19   0 155.165 13.7511  15
 -11 -19   0 184.125 16.2549  16
 -11 -19   0 147.033 17.7304  20
  11 -19   0 161.688 12.9771  11
  11 -19   0 176.111 14.3157  16
  11  19   0 180.745 13.3036   8
 -11  19   0 173.851 15.8523  21
 -11  19   0 161.855 14.3294  18
  11  19   0 177.422 17.5716  21
  11  19   0 167.668 13.2204   7
  11  19   0 177.891 14.6451   9
  11  19   0 137.348 15.1493   6
 -11  19   0 172.106 15.5075  17
 -11  19   0 131.014 14.4808  19
  13 -19   0 158.180 14.4631  12
 -13 -19   0 180.538 19.2429  21
  13 -19   0 175.009 14.8296  15
 -13 -19   0 221.374 21.0739  20
 -13 -19   0 196.171 18.3948  18
  13 -19   0 170.243 13.6420  11
 -13 -19   0 184.172 19.0966  17
 -13 -19   0 171.790 17.0071  16
 -13 -19   0 129.190 20.3808  19
  13 -19   0 191.751 15.4358  13
  13 -19   0 166.476 14.9742  16
  13  19   0 173.649 18.2323  21
  13  19   0 192.158 14.7976   7
 -13  19   0 185.697 15.7786  17
 -13  19   0 198.343 16.4205  18
  13  19   0 165.678 16.5331   6
 -13  19   0 205.594 16.8047  21
  13  19   0 140.271 15.2927   9
  13  19   0 182.123 14.2819   8
 -13  19   0 161.611 15.7764  20
 -13  19   0 143.307 14.7717  19
  15 -19   0 192.918 15.4481  15
 -15 -19   0 266.370 39.4799  19
  15 -19   0 215.029 16.5119  16
  15 -19   0 169.561 14.6148  11
 -15 -19   0 162.717 19.0077  17
 -15 -19   0 151.432 17.9869  16
 -15 -19   0 207.735 36.4812  21
  15 -19   0 171.364 15.5671  12
 -15 -19   0 123.931 18.7307  18
  15  19   0 181.169 15.1613   7
 -15  19   0 195.165 16.7552  17
 -15  19   0 152.033 16.2125  21
  15  19   0 166.690 15.3963   8
  15  19   0 144.357 22.6895  21
  15  19   0 192.929 17.6255   9
 -15  19   0 153.023 20.5305  18
 -15  19   0 170.966 23.9388  20
 -17 -19   0 201.789 23.2139  19
 -17 -19   0 177.308 20.4379  18
  17 -19   0 183.706 16.8119  12
  17 -19   0 158.442 16.6634  13
  17 -19   0 181.449 16.7763  16
 -17 -19   0 185.370 21.7626  17
  17 -19   0 172.307 16.3864  15
 -17 -19   0 178.524 20.8329  21
 -17 -19   0 142.422 21.8923  20
  17 -19   0 156.891 16.2129  11
 -17  19   0 169.092 16.6920  17
  17  19   0 175.188 16.1336   7
 -17  19   0 194.783 16.7065  18
 -17  19   0 169.514 18.5335  20
  17  19   0 163.609 18.5871   9
 -17  19   0 156.553 16.3939  19
  17  19   0 182.484 17.4103   6
 -17  19   0 165.802 25.3113  21
 -19 -19   0 38.0962 16.1338  17
  19 -19   0 70.7031 17.3347  16
  19 -19   0 85.0167 13.7547  11
  19  19   0 69.5347 13.7536   8
 -19  19   0 40.1036 13.2878  21
   0 -20   0 287.767 15.5994  12
   0 -20   0 298.056 21.1097  18
   0 -20   0 291.289 18.8031  15
   0 -20   0 313.475 21.3581  17
   0 -20   0 287.439 16.9198  13
   0 -20   0 296.853 19.3039  16
   0  20   0 294.971 20.2924  18
   0  20   0 290.703 14.8867   7
   0  20   0 257.144 19.6664  20
   0  20   0 271.939 20.3650  19
   0  20   0 287.621 20.0033  21
   0  20   0 290.324 18.0102   6
   2 -20   0 128.245 11.3960  13
  -2 -20   0 124.242 11.0612  13
   2 -20   0 140.248 10.8747  12
  -2 -20   0 100.552 11.3336  15
  -2 -20   0 127.287 13.4751  16
  -2 -20   0 159.945 15.9134  18
   2 -20   0 160.207 13.9949  16
  -2 -20   0 127.604 14.9167  17
   2 -20   0 107.143 14.6909  17
   2 -20   0 100.641 11.4137  15
   2  20   0 103.929 15.2781  19
   2  20   0 124.014 13.8170  21
  -2  20   0 115.655 13.4385  19
  -2  20   0 75.5776 11.5641  18
   2  20   0 127.384 9.92493   7
  -2  20   0 143.484 14.2565  20
  -2  20   0 146.804 14.2689  21
   2  20   0 115.152 14.2667  20
   2  20   0 115.233 13.6235  18
  -2  20   0 127.479 11.9445   6
   4 -20   0 106.284 11.2958  16
  -4 -20   0 102.232 14.1282  17
  -4 -20   0 92.1736 11.7495  15
  -4 -20   0 84.8986 13.4452  18
   4 -20   0 95.4577 11.0576  13
   4 -20   0 103.043 11.3071  15
  -4 -20   0 84.0619 12.5885  16
  -4 -20   0 96.1652 15.9504  19
   4 -20   0 112.308 10.1193  12
  -4 -20   0 77.7672 9.39790  13
   4 -20   0 91.4991 13.0443  17
  -4  20   0 98.3800 13.5700  21
   4  20   0 110.648 12.0852   6
  -4  20   0 95.2954 10.7014   6
   4  20   0 95.8926 9.52034   7
   4  20   0 112.843 15.4820  19
  -4  20   0 78.6399 12.7618  19
  -4  20   0 91.0889 12.4831  17
  -4  20   0 75.4967 12.2340  20
  -4  20   0 91.6162 13.1526  18
   4  20   0 88.1548 14.0164  20
   4  20   0 104.891 14.2099  21
   6 -20   0 202.309 14.9322  13
   6 -20   0 212.040 13.1690  11
  -6 -20   0 244.627 19.0239  17
   6 -20   0 222.916 18.3857  17
  -6 -20   0 215.624 20.8030  19
  -6 -20   0 201.523 16.4303  16
   6 -20   0 207.721 16.4948  16
  -6 -20   0 198.978 18.3142  18
   6 -20   0 222.367 16.0592  15
   6 -20   0 202.204 14.2691  12
  -6  20   0 215.556 14.8916   6
   6  20   0 171.822 13.0314   8
  -6  20   0 208.824 16.5229  17
   6  20   0 214.536 19.0075  19
  -6  20   0 194.793 15.8295  18
  -6  20   0 178.841 16.0083  20
   6  20   0 202.933 17.8729  21
  -6  20   0 195.030 16.7846  21
   6  20   0 207.168 15.9620   6
  -6  20   0 194.904 17.3954  19
   6  20   0 184.197 17.3344  20
   6  20   0 192.918 13.4750   7
  -8 -20   0 185.040 18.0704  17
   8 -20   0 183.047 15.1444  13
   8 -20   0 195.203 15.3098  15
  -8 -20   0 195.385 18.8715  20
   8 -20   0 215.333 17.5032  17
  -8 -20   0 208.459 20.8052  19
   8 -20   0 196.991 16.1115  16
  -8 -20   0 181.712 15.4115  15
   8 -20   0 204.473 14.4294  12
   8 -20   0 158.810 12.7618  11
  -8 -20   0 192.260 16.2983  16
  -8 -20   0 202.331 17.9426  18
   8  20   0 179.046 17.4557  20
  -8  20   0 178.180 13.9404   6
   8  20   0 196.560 18.2686  21
  -8  20   0 186.147 16.9962  19
  -8  20   0 204.668 16.5592  17
  -8  20   0 183.311 16.2644  21
  -8  20   0 190.525 16.0833  18
  -8  20   0 185.536 16.6997  20
   8  20   0 175.914 13.5903   8
   8  20   0 165.428 13.2410   7
 -10 -20   0 224.215 18.4775  16
 -10 -20   0 201.693 20.3483  20
 -10 -20   0 192.297 20.2617  19
  10 -20   0 200.074 15.5700  15
  10 -20   0 182.829 13.8586  11
 -10 -20   0 214.136 19.6318  18
 -10 -20   0 170.317 15.9361  15
  10 -20   0 181.085 15.8123  13
  10 -20   0 217.835 17.2081  16
  10 -20   0 199.138 15.0884  12
 -10 -20   0 187.127 18.8167  17
 -10  20   0 214.420 17.4262  21
  10  20   0 189.954 14.5155   7
  10  20   0 210.339 19.5137  20
 -10  20   0 179.257 17.5976  20
  10  20   0 169.496 17.8015  21
  10  20   0 209.885 14.7758   8
 -10  20   0 203.429 16.3979  18
 -10  20   0 218.806 17.5396  17
 -10  20   0 201.632 17.2046  19
  10  20   0 205.192 17.5406   6
 -12 -20   0 144.395 20.8390  20
 -12 -20   0 123.372 17.7338  17
 -12 -20   0 150.864 16.7640  16
  12 -20   0 136.168 13.7545  13
 -12 -20   0 158.464 19.0139  19
  12 -20   0 152.675 14.4136  15
  12 -20   0 146.766 13.3525  11
 -12 -20   0 146.068 18.8659  18
 -12 -20   0 131.585 18.8383  21
  12 -20   0 159.724 14.2317  16
  12 -20   0 139.092 14.0405  12
  12  20   0 129.862 12.8533   8
  12  20   0 160.527 17.2420  21
  12  20   0 161.173 13.8262   7
 -12  20   0 149.059 15.3693  21
 -12  20   0 161.637 15.4426  17
 -12  20   0 168.494 15.8965  18
 -12  20   0 142.171 16.3203  20
  12  20   0 142.208 16.2014   6
 -12  20   0 178.924 17.1767  19
  14 -20   0 92.9815 13.4369  12
  14 -20   0 115.113 13.4626  11
  14 -20   0 111.842 13.4416  15
 -14 -20   0 110.865 18.6867  21
  14 -20   0 95.4839 14.2762  16
 -14 -20   0 112.855 16.5133  16
  14 -20   0 108.079 13.2957  13
 -14 -20   0 92.0681 23.6086  18
 -14 -20   0 136.862 21.3832  19
 -14 -20   0 98.1450 16.5422  17
 -14 -20   0 98.5090 19.0795  20
 -14  20   0 109.124 14.7476  21
  14  20   0 96.5025 15.5121  21
  14  20   0 103.798 13.2255   8
 -14  20   0 104.935 14.5223  17
 -14  20   0 94.6483 13.3473  18
 -14  20   0 121.721 14.7028  20
  14  20   0 97.1834 12.6413   7
 -14  20   0 93.9205 14.8726  19
  14  20   0 110.036 15.9171   6
 -16 -20   0 108.712 20.3273  19
  16 -20   0 146.275 14.7044  16
 -16 -20   0 152.486 31.8545  21
  16 -20   0 160.409 15.4178  11
 -16 -20   0 141.213 25.6393  20
 -16 -20   0 136.203 21.1388  18
 -16 -20   0 86.1971 19.9240  17
  16 -20   0 153.941 15.9304  12
  16 -20   0 106.969 19.0359  13
 -16  20   0 157.764 17.2789  21
 -16  20   0 153.639 16.8931  17
 -16  20   0 123.254 16.9807  20
 -16  20   0 149.183 27.6693  19
  16  20   0 93.4421 20.6356   6
  16  20   0 147.404 15.0945   7
 -16  20   0 101.607 15.1366  18
 -18 -20   0 90.8167 18.9616  17
  18 -20   0 85.0687 13.5103  11
   1 -21   0 223.347 16.8699  15
  -1 -21   0 221.300 15.0482  13
   1 -21   0 206.067 13.9527  12
  -1 -21   0 233.187 19.0233  17
  -1 -21   0 207.963 16.1189  15
   1 -21   0 235.211 19.2526  17
   1 -21   0 220.305 17.8205  16
  -1 -21   0 241.236 19.9036  18
  -1 -21   0 236.889 18.3507  16
   1 -21   0 198.792 18.2160  13
   1 -21   0 230.999 19.1659  18
  -1  21   0 200.325 15.6205   6
   1  21   0 223.793 19.7962  20
  -1  21   0 231.209 18.4462  21
   1  21   0 227.009 18.9570  21
  -1  21   0 215.669 18.0740  18
  -1  21   0 238.517 19.1278  19
  -1  21   0 215.179 19.3927  20
   1  21   0 245.002 20.0821  19
   1  21   0 198.171 16.0084   6
   1  21   0 222.451 17.9999  18
  -3 -21   0 257.219 21.7594  18
   3 -21   0 235.842 15.5874  12
  -3 -21   0 290.005 20.6058  16
   3 -21   0 309.040 19.8496  16
  -3 -21   0 259.968 21.9843  19
   3 -21   0 259.317 18.2721  15
  -3 -21   0 265.301 21.4682  17
   3 -21   0 281.545 21.1648  17
   3 -21   0 289.052 17.7758  13
  -3 -21   0 237.923 15.8603  13
  -3 -21   0 272.661 18.4259  15
   3  21   0 267.636 20.8187  21
  -3  21   0 248.874 19.3877  21
   3  21   0 252.283 21.3817  20
   3  21   0 242.179 15.2648   7
   3  21   0 250.206 18.2405   6
   3  21   0 264.697 20.4823  19
  -3  21   0 241.547 17.4199   6
  -3  21   0 235.751 20.2962  19
  -3  21   0 268.685 19.4383  18
  -3  21   0 252.311 19.9635  20
  -5 -21   0 115.893 16.7146  17
  -5 -21   0 108.554 12.8064  15
   5 -21   0 114.696 11.2900  12
  -5 -21   0 164.665 16.0384  16
   5 -21   0 140.366 14.6191  17
  -5 -21   0 145.780 18.9718  18
  -5 -21   0 141.386 19.7848  19
   5 -21   0 133.192 13.5278  16
   5 -21   0 117.654 12.6326  15
   5 -21   0 146.556 13.3340  13
  -5  21   0 124.622 13.3843  18
   5  21   0 111.798 16.3194  19
  -5  21   0 124.669 15.0492  19
  -5  21   0 126.150 12.7617   6
  -5  21   0 109.338 15.0603  20
   5  21   0 99.3688 14.1901  21
   5  21   0 136.330 11.5616   7
  -5  21   0 101.829 14.4072  21
   5  21   0 129.504 14.1434   6
  -5  21   0 114.139 13.1797  17
   5  21   0 111.405 16.1002  20
   7 -21   0 217.714 16.2881  13
  -7 -21   0 215.355 18.4367  16
   7 -21   0 197.796 18.0464  17
   7 -21   0 213.675 15.8456  12
  -7 -21   0 217.406 17.1642  15
  -7 -21   0 206.695 19.3449  18
  -7 -21   0 202.957 21.9136  20
   7 -21   0 239.216 17.1371  15
  -7 -21   0 227.987 21.3107  19
   7 -21   0 246.231 18.1483  16
   7  21   0 222.025 20.4700  20
   7  21   0 229.548 15.6163   7
  -7  21   0 219.351 18.3156  21
  -7  21   0 223.764 18.1266  17
   7  21   0 204.139 17.9070   6
   7  21   0 230.416 19.4992  21
  -7  21   0 217.100 18.6458  20
  -7  21   0 245.014 18.4315  18
  -7  21   0 226.457 15.6356   6
  -9 -21   0 182.810 20.7304  20
   9 -21   0 142.829 15.7529  17
  -9 -21   0 141.815 19.2357  17
  -9 -21   0 124.592 18.2248  18
   9 -21   0 176.827 15.4084  15
  -9 -21   0 149.632 14.9611  15
   9 -21   0 136.989 14.3488  16
  -9 -21   0 133.521 17.1461  16
   9 -21   0 145.238 13.2430  12
   9 -21   0 147.450 14.7553  13
  -9 -21   0 142.973 20.5648  19
   9  21   0 140.763 13.6374   7
   9  21   0 131.874 16.0777  20
  -9  21   0 163.192 15.8384  19
  -9  21   0 144.085 14.7631  18
  -9  21   0 150.346 16.9518  20
   9  21   0 155.939 18.0093  21
  -9  21   0 173.973 16.6870  21
  -9  21   0 125.092 13.7731  17
   9  21   0 143.270 14.0966   8
   9  21   0 137.319 15.3073   6
  11 -21   0 53.9179 10.4009  15
 -11 -21   0 49.5702 12.7130  16
 -11 -21   0 71.3604 16.4196  19
  11 -21   0 71.5985 11.0150  11
  11 -21   0 66.8399 11.1936  12
 -11 -21   0 57.1599 12.4080  15
 -11 -21   0 57.3678 15.2133  20
  11 -21   0 49.8191 12.5663  17
 -11 -21   0 55.3141 14.1908  17
  11 -21   0 55.8898 12.0481  16
 -11  21   0 46.0491 11.1907  21
 -11  21   0 54.0773 11.5274  17
 -11  21   0 52.2506 11.7063  19
  11  21   0 51.3105 9.95707   7
 -11  21   0 53.0369 11.3638  18
  11  21   0 53.4569 12.7304  21
  11  21   0 51.3066 11.0088   8
 -11  21   0 68.6320 14.6279  20
  13 -21   0 177.192 15.2294  15
  13 -21   0 145.721 15.4337  16
 -13 -21   0 137.276 19.7273  18
  13 -21   0 127.736 14.4120  11
 -13 -21   0 122.472 26.4413  17
 -13 -21   0 197.735 19.0040  16
 -13 -21   0 129.997 19.5707  21
 -13 -21   0 136.729 21.6825  19
  13 -21   0 111.027 16.8832  12
 -13 -21   0 123.511 20.4313  20
  13  21   0 167.782 15.6064   8
  13  21   0 130.783 16.0889   6
 -13  21   0 158.159 16.9324  21
  13  21   0 121.694 17.9897  21
 -13  21   0 192.037 16.6853  17
 -13  21   0 101.799 15.8962  19
 -15 -21   0 147.832 20.3163  17
  15 -21   0 173.515 16.8306  11
  15 -21   0 161.438 16.5022  12
 -15  21   0 169.529 18.2664  21
  15  21   0 114.634 17.9556   8
  17 -21   0 59.0321 12.5507  11
   0 -22   0 102.516 15.4870  17
   0 -22   0 101.990 15.3451  16
   0 -22   0 118.892 12.0205  13
   0 -22   0 133.599 17.8671  18
   0 -22   0 89.7294 13.0720  15
   0  22   0 115.374 15.7549  18
   0  22   0 93.8243 14.0495  20
   0  22   0 77.5071 13.8382  21
   0  22   0 79.4886 13.2831  19
   0  22   0 86.2791 12.2214   6
   2 -22   0 222.122 16.3329  13
  -2 -22   0 241.188 20.0269  18
   2 -22   0 181.387 19.2995  18
   2 -22   0 201.150 18.0954  16
  -2 -22   0 198.231 15.2405  13
  -2 -22   0 204.284 19.7375  17
  -2 -22   0 177.393 16.4494  15
   2 -22   0 205.525 18.8696  17
   2 -22   0 234.707 17.4039  15
  -2 -22   0 198.145 18.4408  16
   2  22   0 209.729 19.5088  20
  -2  22   0 187.532 15.7796   6
   2  22   0 206.676 16.5545   6
  -2  22   0 190.286 17.6459  21
  -2  22   0 201.803 18.5124  19
   2  22   0 208.394 19.2737  19
  -2  22   0 207.207 18.7731  20
  -4 -22   0 167.551 19.4285  19
   4 -22   0 187.579 16.7398  16
  -4 -22   0 229.429 19.8152  17
   4 -22   0 185.178 15.4393  13
  -4 -22   0 155.546 21.0030  18
  -4 -22   0 174.377 17.0300  16
   4 -22   0 191.033 16.6048  15
   4 -22   0 198.953 19.3541  17
   4 -22   0 155.703 17.0686  12
  -4 -22   0 170.305 16.0738  15
   4  22   0 205.711 14.3830   7
  -4  22   0 194.634 15.5183   6
   4  22   0 170.890 19.4369  20
  -4  22   0 187.126 18.2018  20
   4  22   0 211.808 17.6248   6
  -4  22   0 204.528 17.5895  21
  -4  22   0 187.817 18.7839  19
   4  22   0 185.240 18.4647  19
  -6 -22   0 82.2564 17.2464  18
  -6 -22   0 70.8060 12.6588  15
  -6 -22   0 54.9774 13.0367  16
   6 -22   0 83.3671 12.1585  13
   6 -22   0 72.5386 11.1105  12
  -6 -22   0 80.6008 13.7616  17
   6 -22   0 85.6066 19.6645  15
   6  22   0 78.0901 11.0525   7
  -6  22   0 69.1314 14.2403  20
   6  22   0 56.8050 14.3043  21
   6  22   0 91.4072 24.3655  20
  -6  22   0 58.5652 11.1403   6
   6  22   0 86.5436 13.7421   6
  -6  22   0 42.7616 11.2694  21
  -8 -22   0 96.0730 14.1022  15
   8 -22   0 76.0038 12.4610  13
  -8 -22   0 102.216 19.4382  19
  -8 -22   0 84.2400 15.7400  20
   8 -22   0 92.3231 13.2791  16
   8 -22   0 91.5275 12.4103  12
  -8 -22   0 72.0160 16.0202  18
  -8 -22   0 100.186 15.5137  16
   8 -22   0 83.9438 14.5775  17
   8 -22   0 80.6516 12.2912  15
   8  22   0 110.127 22.3766   6
  -8  22   0 90.4921 14.4182  21
  -8  22   0 63.0223 12.8510  20
   8  22   0 85.0437 11.9765   7
  -8  22   0 79.7700 14.7738  19
  -8  22   0 102.412 14.8759  17
   8  22   0 90.3959 15.8335  20
  -8  22   0 84.9628 13.6728  18
   8  22   0 89.7418 15.0498  21
 -10 -22   0 140.820 17.2909  15
  10 -22   0 147.280 14.6046  12
  10 -22   0 149.542 14.8630  16
  10 -22   0 135.185 14.2781  15
 -10 -22   0 138.039 18.3430  16
 -10 -22   0 162.499 21.1215  18
 -10 -22   0 170.073 18.7910  17
  10 -22   0 114.894 14.9588  13
 -10 -22   0 149.191 22.0964  19
  10 -22   0 122.859 17.1453  17
 -10 -22   0 112.148 19.4228  20
 -10  22   0 134.637 15.2156  21
 -10  22   0 167.692 17.0651  18
 -10  22   0 112.401 16.3322  20
  10  22   0 136.909 14.4475   7
 -10  22   0 130.309 15.7056  19
  10  22   0 88.8263 16.6743  21
 -10  22   0 162.236 17.0123  17
  12 -22   0 161.784 15.8838  12
  12 -22   0 156.439 17.3850  13
 -12 -22   0 166.621 21.8124  17
 -12 -22   0 115.755 21.2483  18
  12  22   0 158.228 15.4718   7
 -12  22   0 142.600 17.4641  21
 -14 -22   0 16.6355 14.1355  16
  14  22   0 40.3950 12.3564   8
   1 -23   0 17.4194 11.2835  18
   1 -23   0 26.3176 11.5188  17
   1 -23   0 17.2363 8.71295  13
  -1 -23   0 21.8489 8.84180  15
   1 -23   0 0.91372 8.96298  16
  -1 -23   0 27.4961 10.9506  18
  -1 -23   0 25.1540 10.4315  17
  -1 -23   0 34.5892 11.0407  16
  -1 -23   0 16.4897 9.09025  13
   1  23   0 -12.972 10.1804  21
  -1  23   0 18.5540 10.4950  20
   1  23   0 14.3137 11.1768  19
   1  23   0 18.7704 11.2547  20
  -1  23   0 26.7576 9.33598   6
  -1  23   0 13.1134 10.5720  19
  -1  23   0 5.56475 10.3649  21
   1  23   0 27.1010 9.97616   6
  -1  23   0 12.6745 9.98564  18
   3 -23   0 56.7974 11.2558  13
   3 -23   0 57.9015 11.4357  15
  -3 -23   0 95.8621 16.8732  18
  -3 -23   0 53.9245 12.1081  15
   3 -23   0 59.1875 14.2621  17
  -3 -23   0 79.2348 14.2752  16
  -3 -23   0 70.0666 14.3631  17
   3 -23   0 93.9834 13.5629  16
   3 -23   0 62.2533 13.4943  18
  -3 -23   0 57.8051 14.4536  19
  -3  23   0 65.0431 14.4406  20
   3  23   0 56.4456 13.5824  20
  -3  23   0 73.0162 13.1045  19
  -3  23   0 50.6140 11.0321   6
   3  23   0 35.2991 10.0480   6
   3  23   0 68.4179 13.8787  19
   3  23   0 38.2062 11.3122  21
  -3  23   0 48.0113 11.5597  18
  -5 -23   0 122.720 18.5349  17
   5 -23   0 155.744 18.4352  17
   5 -23   0 140.982 16.0451  12
  -5 -23   0 169.645 18.8965  16
  -5 -23   0 133.186 15.9143  15
  -5 -23   0 156.504 18.2308  18
  -5 -23   0 123.372 20.1398  19
   5 -23   0 145.811 14.6025  15
   5 -23   0 169.709 16.1675  16
   5 -23   0 119.530 14.5299  13
  -5  23   0 118.232 17.8249  20
  -5  23   0 108.403 15.6193  18
   5  23   0 121.086 18.0740  19
   5  23   0 125.030 18.9843  20
  -5  23   0 138.496 15.7372   6
   5  23   0 136.355 16.6339  21
  -5  23   0 176.978 18.4578  21
  -5  23   0 122.474 17.6738  19
   7 -23   0 4.95815 9.19667  13
   7 -23   0 42.2528 10.4061  12
  -7 -23   0 21.2726 10.9970  15
   7 -23   0 16.1425 8.69675  16
  -7 -23   0 22.3962 11.7954  18
  -7 -23   0 40.3410 12.4936  16
  -7 -23   0 23.8589 13.6204  19
  -7 -23   0 19.7874 13.0953  17
   7 -23   0 20.2128 8.89738  15
   7 -23   0 25.5926 10.6572  17
  -7 -23   0 16.0067 14.3023  20
   7  23   0 35.3380 12.2149  21
  -7  23   0 17.6230 10.6249  19
  -7  23   0 36.9013 12.0833  21
  -7  23   0 24.7222 10.7465  20
   7  23   0 25.3922 9.61699   7
   7  23   0 15.9137 11.9850  20
   7  23   0 25.3351 10.2779   6
  -7  23   0 23.5601 9.98831  17
  -7  23   0 16.4720 9.83029  18
   9 -23   0 33.9999 10.5261  13
  -9 -23   0 11.3851 12.8429  17
  -9 -23   0 70.3757 15.5611  16
  -9 -23   0 54.5583 13.3101  15
   9 -23   0 66.6311 17.6573  12
   9  23   0 46.8925 12.0598   6
   9  23   0 60.8398 11.2180   7
  -9  23   0 30.6653 11.6253  21
  11 -23   0 27.4365 11.2839  12
 -11 -23   0 73.4745 16.1886  16
  11  23   0 17.4939 10.0319   7
 -13 -23   0 -0.9613 21.4377  16
   0 -24   0 44.8536 14.1606  16
   0 -24   0 37.3335 10.9744  15
   0  24   0 23.7514 11.7994  21
   0  24   0 36.0170 11.6183   6
   2 -24   0 50.3965 11.9332  15
  -2 -24   0 53.7763 12.5988  15
  -2 -24   0 64.3297 13.9956  16
   2 -24   0 58.4727 11.8586  13
  -2  24   0 58.9544 13.2949   6
  -2  24   0 41.2009 13.1741  21
   2  24   0 45.3628 11.5112   6
   2  24   0 39.2855 15.3623  21
   4 -24   0 40.9225 10.5339  13
  -4 -24   0 11.1192 10.8479  15
  -4 -24   0 20.3925 10.8693  16
   4  24   0 36.7400 11.9355   6
  -4  24   0 25.4057 12.3407  21
   6 -24   0 38.8621 11.7144  13
  -6 -24   0 43.0746 13.1276  15
   6  24   0 49.4424 14.1509   6
  -8 -24   0 56.9706 14.9312  15
  10  24   0 5.90135 11.7006   7
  -1  25   0 74.1983 14.9740   6
   1  25   0 71.4602 14.1395   6
   3 -25   0 58.0147 12.8610  13
 -30   0   1 -8.4603 9.99500  18
  30   0  -1 -1.3426 8.46777   9
 -30   0   1 10.8027 13.7293  19
  30   0  -1 6.95297 9.13834   8
  30   0  -1 -6.4814 10.1821  11
  30   0  -1 -5.9679 10.8024  12
 -30   0   1 3.93064 11.8648  21
  28   0  -1 -1.8820 7.61900  10
 -28   0   1 -3.1890 8.65911  19
  28   0  -1 5.14031 7.52436   7
 -28   0   1 2.18127 10.5737   6
  28   0  -1 0.72643 7.53959  11
  28   0  -1 10.0618 8.56752   9
 -28   0   1 16.1467 9.52946  20
  28   0  -1 0.81644 8.73736  12
  28   0  -1 -5.9737 6.18333   8
 -28   0   1 3.61484 7.37258  18
 -28   0   1 -6.3544 8.46948  21
 -26   0   1 7.47248 8.77205   6
  26   0  -1 5.11467 6.44278  11
 -26   0   1 -4.4369 6.00451  18
  26   0  -1 -13.409 9.37774  12
  26   0  -1 -9.5055 5.81887   9
  26   0  -1 -2.1622 5.72280   8
  26   0  -1 -4.7147 5.65477   7
  26   0  -1 4.51148 8.28837  13
 -26   0   1 5.61870 7.09701  19
 -26   0   1 -2.6700 7.17108  20
  26   0  -1 -0.6614 5.97965  10
 -26   0   1 -2.2752 6.12027  17
 -26   0   1 -5.2948 7.83834  21
  24   0  -1 -1.2911 5.22551  10
  24   0  -1 9.93870 8.08770  11
  24   0  -1 2.49061 4.62223   8
  24   0  -1 -0.5147 5.83111  13
 -24   0   1 -2.6731 7.63534   3
 -24   0   1 1.45953 4.99257  18
 -24   0   1 -10.572 5.45790  19
 -24   0   1 -2.0631 6.77622   6
  24   0  -1 7.54290 5.34587  12
 -24   0   1 4.61344 5.14847  17
 -24   0   1 4.18659 6.11400  20
  24   0  -1 5.80765 4.60609   7
  24   0  -1 -13.261 9.00702   3
  24   0  -1 -0.9969 4.67795   9
 -22   0   1 3.79383 5.44236  20
 -22   0   1 -1.7586 5.14096   6
  22   0  -1 -1.4597 3.93282  10
 -22   0   1 2.65124 3.91567  17
  22   0  -1 -7.3250 4.16826  12
  22   0  -1 0.55074 4.12669  13
 -22   0   1 -7.6340 4.54596  18
 -22   0   1 5.84476 5.73925  19
 -22   0   1 2.99960 5.50674  21
 -22   0   1 8.40012 8.00476   1
 -22   0   1 2.98762 5.42913   1
  22   0  -1 4.63013 4.01168   7
  22   0  -1 3.69759 3.84978   8
  22   0  -1 -5.8625 7.08130   3
  22   0  -1 0.07676 3.81634   9
 -22   0   1 -1.3498 5.83372   3
  22   0  -1 -7.2318 3.65794  11
 -20   0   1 -1.7186 4.32270  19
  20   0  -1 -1.6971 3.37978  13
 -20   0   1 -2.0539 4.65632   4
 -20   0   1 -1.0442 3.83755  20
  20   0  -1 -1.1566 3.40070  12
 -20   0   1 6.04685 4.46707   6
  20   0  -1 2.89558 3.15832   7
  20   0  -1 3.12860 4.28206   4
  20   0  -1 -0.3931 3.27708  10
 -20   0   1 0.64017 4.26960   1
  20   0  -1 1.61230 5.18354   3
  20   0  -1 2.50230 3.08471   8
 -20   0   1 0.05102 5.78793   1
 -20   0   1 -0.7768 2.41031  16
  20   0  -1 1.48046 3.78854  11
 -20   0   1 1.20039 4.93237   3
 -20   0   1 -3.7258 4.59537  21
 -20   0   1 2.13573 3.88243  18
 -20   0   1 1.81750 3.69700  17
  20   0  -1 -1.8520 3.20144   9
 -18   0   1 2.42922 3.66027   4
 -18   0   1 1.25859 2.00264  16
 -18   0   1 -4.9647 3.67294  21
  18   0  -1 -1.7658 2.24712   8
 -18   0   1 -2.9640 3.08148   1
  18   0  -1 -2.9061 3.05964   9
 -18   0   1 -2.9617 3.55215   6
 -18   0   1 -5.9412 3.45307   3
 -18   0   1 -0.6586 2.85509  17
 -18   0   1 0.78801 3.65411  19
 -18   0   1 5.36124 6.76362   5
 -18   0   1 -0.6344 4.76588   1
  18   0  -1 2.01885 4.17219   3
  18   0  -1 0.70395 3.65863   2
 -18   0   1 4.78627 3.59656  18
 -18   0   1 1.11145 4.57213  20
  18   0  -1 0.31228 1.44746  15
  18   0  -1 -0.5547 5.46017   5
  18   0  -1 0.90631 2.79962  10
  18   0  -1 2.65062 2.99221  13
  18   0  -1 1.19551 3.15100   4
  18   0  -1 -2.7130 2.76751  12
  18   0  -1 -0.2552 2.33014   7
  18   0  -1 2.57801 2.85859  11
  18   0  -1 1.41354 2.77598  15
 -18   0   1 3.20737 3.92620   2
  16   0  -1 -0.8440 2.17028  12
 -16   0   1 -1.6379 2.96929  20
  16   0  -1 -0.7047 2.01296   8
 -16   0   1 -0.7303 2.72400  19
 -16   0   1 -0.7242 2.82014   4
  16   0  -1 2.65446 2.26246   7
  16   0  -1 -0.6767 2.79985   2
  16   0  -1 -1.1292 2.39570   4
  16   0  -1 0.84370 2.10587  13
  16   0  -1 2.56383 2.80436  10
 -16   0   1 -0.0373 4.19048   5
  16   0  -1 4.26033 3.39706   3
 -16   0   1 0.37724 2.17838  17
  16   0  -1 1.39803 4.58723   5
 -16   0   1 1.65641 3.12163   3
 -16   0   1 -0.9224 2.67296  18
  16   0  -1 0.28507 2.25372  15
 -16   0   1 -0.0318 1.74349  16
 -16   0   1 -1.8226 2.90207   6
 -16   0   1 -3.9295 3.22076  21
  16   0  -1 2.09677 2.58126  11
  16   0  -1 4.33436 2.86694   9
 -16   0   1 -1.6738 3.60081   1
  16   0  -1 0.22139 1.20739  15
 -16   0   1 -1.6332 2.52654   1
 -16   0   1 2.12326 3.09884   2
 -14   0   1 1.91457 2.36244   4
 -14   0   1 1.29449 1.44027  16
 -14   0   1 3.87164 3.80727   1
 -14   0   1 -0.2049 2.46928  19
  14   0  -1 1.94670 2.14723   4
  14   0  -1 -1.1604 2.40805   3
  14   0  -1 2.18868 2.18981  12
 -14   0   1 -0.6091 2.00008   1
  14   0  -1 0.26818 1.82345  11
 -14   0   1 5.32699 3.22905  21
 -14   0   1 -0.6575 2.17513   2
 -14   0   1 -0.5935 2.39145   6
  14   0  -1 1.81418 2.23626   9
 -14   0   1 1.08275 2.47010  18
  14   0  -1 0.66703 1.02326  15
 -14   0   1 -0.9542 1.90379  17
  14   0  -1 -0.8937 2.32376   1
  14   0  -1 0.99373 1.71040   7
 -14   0   1 0.06029 2.30296   3
  14   0  -1 0.63911 2.02327   2
  14   0  -1 1.54741 3.70266   5
  14   0  -1 0.79622 1.91554  10
  14   0  -1 0.84116 1.71471   8
 -14   0   1 -1.0943 2.41867  20
  14   0  -1 0.02900 1.72795  15
 -14   0   1 0.84875 3.24537   5
 -12   0   1 0.60800 2.12713   1
 -12   0   1 0.17609 1.66798   1
  12   0  -1 0.56512 1.99436   3
 -12   0   1 1.57378 0.93963  15
 -12   0   1 -0.2449 1.68748  17
 -12   0   1 2.71584 2.31547  18
  12   0  -1 -2.2691 2.50362   5
  12   0  -1 -0.5916 1.50110  10
 -12   0   1 4.88029 2.24407   3
  12   0  -1 3.83350 1.73988   7
  12   0  -1 1.00489 1.65963  11
  12   0  -1 0.23671 1.47803  12
 -12   0   1 0.47830 1.78205   2
  12   0  -1 0.88494 1.61368   8
  12   0  -1 0.99229 2.21507  15
  12   0  -1 -0.2830 1.85917   1
 -12   0   1 -1.3954 1.62228   6
 -12   0   1 1.06964 2.03466  19
 -12   0   1 2.29301 2.75505   5
  12   0  -1 1.02449 0.87619  15
  12   0  -1 -0.2071 1.51040   9
  12   0  -1 0.22048 1.92853  16
 -12   0   1 -0.3786 2.12730  20
  12   0  -1 1.34769 1.83218   2
  12   0  -1 0.89257 1.69171   4
  12   0  -1 0.53283 1.42355  13
 -12   0   1 1.57619 1.72376   4
 -12   0   1 0.70859 2.25367  21
 -12   0   1 1.38450 1.05914  16
  10   0  -1 -1.7064 0.87342  13
 -10   0   1 -0.8624 1.67893   1
  10   0  -1 0.02217 0.99578  15
  10   0  -1 1.43094 1.39085  16
 -10   0   1 0.11840 1.93776  21
  10   0  -1 4.47477 1.87725  11
 -10   0   1 1.36395 1.89217  20
  10   0  -1 2.24222 2.26626   5
  10   0  -1 0.01930 1.47848   9
 -10   0   1 1.04379 1.33941  17
 -10   0   1 -1.1583 1.42223  18
  10   0  -1 0.43274 1.23838   4
 -10   0   1 1.44725 2.27545  19
  10   0  -1 -0.2525 1.25809  10
 -10   0   1 0.37008 1.37082   2
 -10   0   1 -0.0056 0.85049  16
  10   0  -1 -1.0402 1.09509  12
  10   0  -1 0.41750 0.73847  15
  10   0  -1 -0.0850 1.14207   8
  10   0  -1 4.88941 1.95489   2
  10   0  -1 1.81654 1.73174   1
  10   0  -1 0.22123 1.42356   3
 -10   0   1 -0.9751 1.22522   4
 -10   0   1 1.06254 1.46685   3
 -10   0   1 0.41052 2.16160   5
 -10   0   1 -1.2779 1.56963   6
 -10   0   1 -0.0036 0.66223  15
  10   0  -1 3.03487 1.32888   7
  -8   0   1 1.77213 1.37166   6
   8   0  -1 0.07225 0.92794  16
   8   0  -1 0.27121 1.63135   5
   8   0  -1 1.67894 1.33815  17
   8   0  -1 0.54121 1.05898   6
   8   0  -1 0.76849 1.12890   3
  -8   0   1 1.43443 1.79554   5
  -8   0   1 0.49594 0.57584  15
  -8   0   1 -0.0752 0.91783  13
   8   0  -1 0.80851 1.17224   1
   8   0  -1 1.78470 0.76408  15
  -8   0   1 1.56097 1.56160  21
   8   0  -1 0.48934 0.51260  15
  -8   0   1 1.40786 1.44356  19
   8   0  -1 1.02836 1.23283   9
  -8   0   1 0.90392 1.26974   1
  -8   0   1 -1.5966 0.97191  18
  -8   0   1 0.32409 0.89923   2
   8   0  -1 2.18708 1.29910   2
   8   0  -1 4.02810 1.26938   7
   8   0  -1 1.55836 1.04181   8
  -8   0   1 -0.4474 0.90247   4
   8   0  -1 -0.2881 0.99056  10
   8   0  -1 0.45536 0.77218  13
  -8   0   1 0.80507 1.51761  20
   8   0  -1 3.49094 1.35068   4
  -8   0   1 0.63855 0.93873   3
   8   0  -1 2.55467 1.36367  11
  -8   0   1 1.77478 0.78660  16
   8   0  -1 0.01510 0.89774  12
  -8   0   1 -0.9355 0.91547  17
  -6   0   1 0.79736 0.85451  11
   6   0  -1 1.11698 0.42689  15
  -6   0   1 0.26236 0.83410   8
   6   0  -1 0.94291 0.60790  16
   6   0  -1 1.80895 0.83509  11
   6   0  -1 1.24164 0.83132   2
   6   0  -1 0.98754 0.71317   8
  -6   0   1 0.41030 0.69792  17
   6   0  -1 -0.2517 1.07384   5
  -6   0   1 -0.0621 0.72524   3
  -6   0   1 -0.3245 0.87604  19
   6   0  -1 0.00347 0.61038  13
  -6   0   1 0.32769 0.76063   7
  -6   0   1 -0.0497 1.10773   5
   6   0  -1 0.94990 0.82533  10
  -6   0   1 -0.5059 0.80107  12
  -6   0   1 0.55170 0.79593  18
  -6   0   1 0.08509 0.63947   4
  -6   0   1 0.60735 1.00363   6
   6   0  -1 1.62312 1.08784   1
  -6   0   1 0.51953 0.74493   2
   6   0  -1 -0.3478 1.25730  20
   6   0  -1 -0.8626 1.31160  19
   6   0  -1 0.78881 0.43679  15
  -6   0   1 0.86611 0.86372   6
   6   0  -1 0.48048 0.94689  17
  -6   0   1 0.48755 0.98817   9
   6   0  -1 2.06720 0.95563  12
   6   0  -1 -0.1232 1.40328  21
   6   0  -1 1.27072 0.77632   6
  -6   0   1 0.91690 0.94522   1
  -6   0   1 1.11366 0.47145  15
  -6   0   1 1.38311 0.60673  16
  -6   0   1 0.15001 1.03631  20
   6   0  -1 -0.3065 0.50628   4
  -6   0   1 0.82466 1.15758  21
  -6   0   1 0.82933 1.09000  10
   6   0  -1 0.62400 1.05242  18
   6   0  -1 2.33102 1.05516   9
  -6   0   1 -0.3207 0.59770  13
   6   0  -1 -0.7109 0.62988   3
  -4   0   1 1.90747 0.62218  13
   4   0  -1 0.43271 0.48516  17
   4   0  -1 0.14054 0.70376  19
   4   0  -1 0.55323 0.60274  18
   4   0  -1 0.68793 0.50308   3
  -4   0   1 0.45238 0.53429  18
  -4   0   1 0.10880 0.55041   9
  -4   0   1 -0.1934 0.61400  21
  -4   0   1 2.35416 0.82118   1
  -4   0   1 -0.4492 0.66986   5
   4   0  -1 0.12999 0.36152   8
   4   0  -1 0.76932 0.27632  15
  -4   0   1 0.12073 0.56522   8
  -4   0   1 0.27443 0.95978  10
   4   0  -1 0.53885 0.52582   9
   4   0  -1 0.02940 0.83593  20
  -4   0   1 1.40605 0.72554   6
  -4   0   1 0.63153 0.62830   6
   4   0  -1 1.03024 0.60992  10
   4   0  -1 0.58507 0.50585   2
  -4   0   1 -0.3363 0.48887  12
   4   0  -1 0.32794 0.46030  12
   4   0  -1 0.66853 0.45175   4
  -4   0   1 0.16985 0.62002  19
   4   0  -1 0.45332 0.27723  15
   4   0  -1 0.33718 0.59890   1
  -4   0   1 0.78446 0.55304   7
  -4   0   1 0.27912 0.70316  20
  -4   0   1 0.96970 0.64965  11
   4   0  -1 0.32241 0.45718  13
   4   0  -1 0.74825 1.33765  21
  -4   0   1 0.08248 0.39898   3
  -4   0   1 1.28737 0.33200  16
   4   0  -1 -0.0183 0.43978  11
  -4   0   1 -0.2369 0.39169  17
  -4   0   1 1.10578 0.57159   4
   2   0  -1 0.13263 0.30306  13
   2   0  -1 0.23467 0.22942   8
   2   0  -1 -0.0958 0.27461   5
   2   0  -1 0.19445 0.30545  19
  -2   0   1 0.20390 0.23183   2
  -2   0   1 0.75540 0.28080   8
   2   0  -1 0.27088 0.24803   9
  -2   0   1 0.08504 0.29669   6
  -2   0   1 0.67773 0.27601   7
   2   0  -1 0.19678 0.26258   2
   2   0  -1 0.29008 0.24960  10
   2   0  -1 -0.1461 0.34369   1
   2   0  -1 1.02233 0.35117  12
   2   0  -1 0.49198 0.38872  21
   2   0  -1 0.92777 0.27289  18
   2   0  -1 0.44377 0.35336  20
  -2   0   1 0.74533 0.26354   4
   2   0  -1 0.50703 0.31244  11
  -2   0   1 1.01516 0.41263  10
   2   0  -1 0.20186 0.18684  15
  -2   0   1 0.02159 0.32662  21
   2   0  -1 0.19361 0.31116   7
  -2   0   1 0.08120 0.29777   1
  -2   0   1 0.53928 0.29236   9
  -2   0  -1 0.66316 0.45479  17
   2   0   1 0.34336 0.45974  21
   2   0   1 0.60017 0.49435  17
  -2   0  -1 -0.3456 0.47463  19
   2   0   1 0.39772 0.38413  11
   2   0   1 0.41380 0.28332   6
  -2   0  -1 -0.0198 0.66574   9
   2   0   1 0.67357 0.53054  18
   2   0   1 1.38937 0.62752  20
  -2   0  -1 1.50159 0.47537  12
  -2   0  -1 0.19307 0.47583  20
  -2   0  -1 0.29878 0.40500  16
   2   0   1 0.35147 0.48640  16
   2   0   1 0.12888 0.31558   8
   2   0   1 0.44840 0.66946  10
  -2   0  -1 0.16258 0.56179   8
  -2   0  -1 0.81028 0.51648   5
  -2   0  -1 0.47827 0.38470  15
   2   0   1 0.42407 0.38383   2
  -2   0  -1 2.26034 0.55239   7
   2   0   1 0.96036 0.39731  13
   2   0   1 0.29411 0.29072  13
   2   0   1 0.98828 0.42718   7
  -2   0  -1 0.96873 0.53911  18
   2   0   1 0.22784 0.25301   1
  -2   0  -1 0.48772 0.26111   1
   2   0   1 0.45845 0.50416   5
  -2   0  -1 -0.2156 0.67921  10
  -2   0  -1 0.60079 0.33650   6
   2   0   1 0.30557 0.42018   3
   2   0   1 0.63970 0.43543  15
  -2   0  -1 0.50645 0.48747   3
  -2   0  -1 0.42401 0.88098  21
  -2   0  -1 0.91349 0.32811  13
  -2   0  -1 2.61752 0.63386   2
   2   0   1 1.17263 0.44559   4
   2   0   1 1.48236 0.67800   9
   2   0   1 0.07802 0.59084  19
  -2   0  -1 1.06340 0.53117   4
  -4   0  -1 1.08690 0.98915   5
  -4   0  -1 0.82484 0.86166  18
  -4   0  -1 1.00813 0.86011   4
   4   0   1 0.36431 0.81167   9
   4   0   1 1.31249 0.76195  16
  -4   0  -1 0.32052 0.53359  15
   4   0   1 0.11197 0.86894  21
  -4   0  -1 1.39549 0.77657   8
  -4   0  -1 0.64911 0.63919   6
  -4   0  -1 0.62255 0.63114   1
  -4   0  -1 0.26983 0.50712   1
   4   0   1 0.05882 0.63960   8
  -4   0  -1 0.05154 1.18286   9
  -4   0  -1 -0.2268 0.83884   7
   4   0   1 4.28827 1.06464  12
  -4   0  -1 0.24599 0.62912  13
  -4   0  -1 0.38723 0.59745  16
  -4   0  -1 0.36099 0.87330  19
   4   0   1 -0.3620 0.79673   5
   4   0   1 0.12489 0.54116  13
  -4   0  -1 0.63479 1.35883  10
   4   0   1 4.08634 1.32560  18
   4   0   1 0.22584 1.02224  20
   4   0   1 0.26520 0.75665   4
   4   0   1 -0.4440 1.06275  19
   4   0   1 0.74646 0.95556  10
   4   0   1 3.21861 0.81333  13
  -4   0  -1 0.47299 0.78369  21
  -4   0  -1 1.83117 0.88104  11
  -4   0  -1 0.31776 0.76251  17
   4   0   1 3.52056 1.21270   2
   4   0   1 -0.0412 0.51687   6
   4   0   1 0.36405 0.60616   7
   4   0   1 1.56574 0.97358   3
  -4   0  -1 0.06082 0.87815   3
  -4   0  -1 2.04067 0.91241   2
  -4   0  -1 -0.3017 0.82557  20
   4   0   1 0.13823 0.98244  17
   4   0   1 2.65784 1.06848  11
  -6   0  -1 0.70060 0.89008   6
   6   0   1 -0.6280 0.76856  13
   6   0   1 -1.2471 0.69640  12
  -6   0  -1 1.26920 0.71101  15
   6   0   1 0.61857 0.97969   9
  -6   0  -1 -0.2276 0.78043  16
  -6   0  -1 1.26173 1.31003  20
  -6   0  -1 0.36264 1.02643  18
   6   0   1 1.26499 0.73828   7
   6   0   1 0.14542 1.24703   5
   6   0   1 0.29854 0.60204  13
  -6   0  -1 0.14278 0.78056   1
  -6   0  -1 0.08872 1.04158   7
   6   0   1 1.96230 0.97663   4
  -6   0  -1 1.37979 0.93346  13
  -6   0  -1 0.39976 1.41958   5
   6   0   1 0.97461 1.18258  16
  -6   0  -1 1.47733 1.20701   3
   6   0   1 1.37290 1.11099   3
  -6   0  -1 2.03645 1.10311   1
   6   0   1 -0.3546 0.83832  10
  -6   0  -1 -0.0784 1.19820  21
   6   0   1 1.06778 0.93395  15
   6   0   1 4.29989 1.26293  11
  -6   0  -1 0.87356 1.06482  12
  -6   0  -1 0.26436 1.13612  19
   6   0   1 -0.2568 1.32812  17
   6   0   1 0.35596 0.77634   6
  -6   0  -1 0.30437 1.03394  17
  -6   0  -1 1.66800 0.96222   2
   6   0   1 1.24634 0.89855   8
  -6   0  -1 0.49965 0.98416   4
   6   0   1 2.27583 1.07030   2
   8   0   1 2.22950 1.20935  13
  -8   0  -1 0.51805 1.52343  19
  -8   0  -1 3.51044 1.41060  13
  -8   0  -1 2.01272 1.24689   1
  -8   0  -1 2.45003 1.34389   1
   8   0   1 2.27521 1.13042  12
   8   0   1 -0.7162 1.20328   2
   8   0   1 0.25625 1.59448   5
   8   0   1 -0.3404 1.17966  15
  -8   0  -1 0.94167 1.08900  16
   8   0   1 -0.9073 1.40946   3
   8   0   1 0.00991 1.17142   4
   8   0   1 1.47634 0.92431  13
  -8   0  -1 1.23807 1.31755   2
  -8   0  -1 0.21240 1.62804  20
   8   0   1 -0.2545 0.83281   7
   8   0   1 -0.1848 1.09751   8
  -8   0  -1 0.98141 1.29546  17
  -8   0  -1 0.89928 0.78044  15
  -8   0  -1 0.01775 1.83002   5
   8   0   1 -0.0979 1.03232  11
   8   0   1 -0.3334 0.94279   6
  -8   0  -1 2.03870 1.60322  21
   8   0   1 -0.9567 1.10035   9
   8   0   1 -0.7939 1.20154  10
  -8   0  -1 1.17069 1.24109   4
  -8   0  -1 1.99345 1.60403   3
  -8   0  -1 -0.9292 1.22444  18
   8   0   1 0.97892 1.55154  16
 -10   0  -1 2.82043 2.21946   3
  10   0   1 -0.9579 1.20677  11
 -10   0  -1 1.49678 1.06459  15
  10   0   1 0.54139 1.68268  15
  10   0   1 -1.0274 1.43966  10
 -10   0  -1 1.64474 1.96178  21
  10   0   1 2.39285 1.57026   6
 -10   0  -1 0.61995 2.20397  20
  10   0   1 -0.4218 1.13881  13
  10   0   1 0.61861 1.51223   9
 -10   0  -1 0.58616 1.83221  18
 -10   0  -1 -0.9464 1.88476  19
  10   0   1 2.23703 1.41215  12
  10   0   1 -0.5070 2.93831   5
  10   0   1 -0.4880 1.33222   8
 -10   0  -1 2.15615 1.75670   4
  10   0   1 1.44928 1.27069   7
  10   0   1 1.81452 1.55580   2
 -10   0  -1 0.82253 1.24250  16
  10   0   1 -1.4250 1.91553   3
 -10   0  -1 0.05097 1.62472   6
 -10   0  -1 2.66926 1.78647  17
 -10   0  -1 2.57769 1.88904   1
 -10   0  -1 0.59335 1.60447   2
 -10   0  -1 0.60264 1.39075   1
  10   0   1 0.53998 1.40873   4
 -10   0  -1 -0.0735 2.69147   5
 -12   0  -1 -0.6777 1.53125  16
  12   0   1 2.04628 1.75238   8
 -12   0  -1 -0.6411 2.40332  21
 -12   0  -1 -0.0011 1.02595  15
  12   0   1 3.12582 1.58387   7
  12   0   1 -1.5170 2.97652   5
 -12   0  -1 -0.4845 1.62196   1
  12   0   1 -1.2133 1.35234  13
 -12   0  -1 7.56470 3.30543   5
 -12   0  -1 3.52671 2.39086   1
 -12   0  -1 0.10235 2.02667   3
  12   0   1 -1.9714 1.79561   9
  12   0   1 -4.7658 2.42718  15
  12   0   1 0.88401 2.02146  10
  12   0   1 0.45372 2.34788   2
  12   0   1 0.69776 1.69049  12
 -12   0  -1 0.89654 1.82405   2
 -12   0  -1 -0.5857 1.68541  17
 -12   0  -1 0.66510 2.26258   4
 -12   0  -1 -2.3616 2.47642  19
  12   0   1 1.56895 1.78885  11
 -12   0  -1 -0.0050 2.63841  20
  12   0   1 -1.6798 1.70301   4
 -12   0  -1 0.27329 2.18890  18
  12   0   1 -0.2790 2.50791   3
  14   0   1 -0.7102 2.09933   4
 -14   0  -1 2.44791 2.77964   4
  14   0   1 0.22195 2.08237  10
 -14   0  -1 3.83755 2.05314  16
 -14   0  -1 0.32393 2.59901  18
  14   0   1 0.99745 2.14500  11
  14   0   1 -1.0466 2.77230   2
  14   0   1 0.91737 1.96759   8
  14   0   1 1.22033 2.29729   9
 -14   0  -1 0.75728 3.34611  21
 -14   0  -1 2.03148 2.77956  19
 -14   0  -1 -0.0027 4.02567   5
 -14   0  -1 1.91996 2.70851   2
 -14   0  -1 4.13045 2.45449  17
 -14   0  -1 0.97412 2.75917   6
 -14   0  -1 0.01901 1.31035  15
  14   0   1 0.86102 1.73100  13
  14   0   1 4.34149 1.88586   7
 -14   0  -1 -2.4646 2.79565   1
  14   0   1 -1.1031 3.78231   5
  14   0   1 1.13610 2.01355  12
  14   0   1 -0.6288 3.31499   3
 -14   0  -1 0.14628 2.66000   1
 -14   0  -1 0.52660 3.11583  20
 -14   0  -1 0.38210 3.08761   3
  16   0   1 -0.0975 2.22495   7
  16   0   1 -2.6553 5.33543   9
 -16   0  -1 5.85825 4.73982   4
 -16   0  -1 -1.5174 3.28336  19
  16   0   1 1.88811 2.14959  13
 -16   0  -1 0.74810 3.38949   2
 -16   0  -1 3.55047 3.59624   6
 -16   0  -1 3.01269 2.29093  16
 -16   0  -1 -1.8234 2.54348  17
  16   0   1 1.04330 2.70287  11
 -16   0  -1 2.74423 5.63808   5
 -16   0  -1 3.83785 3.78242   3
 -16   0  -1 1.24211 2.96301  18
 -16   0  -1 1.02229 6.19008  20
 -16   0  -1 4.02785 1.74663  15
  16   0   1 3.36377 3.10852  10
  16   0   1 5.35305 3.75094   2
  16   0   1 1.58268 2.60151   8
  16   0   1 -0.3731 3.06830   4
 -16   0  -1 5.73730 4.16825   1
 -16   0  -1 0.04952 3.59901  21
  16   0   1 1.15356 3.80364   3
  16   0   1 2.98310 4.98583   5
  16   0   1 -0.1344 2.46987  12
 -16   0  -1 -3.2209 2.63761   1
 -18   0  -1 -0.1413 6.50700   4
 -18   0  -1 4.71891 4.15706   6
 -18   0  -1 -0.8015 4.61427   3
 -18   0  -1 -3.3235 4.70757   1
 -18   0  -1 0.05617 2.01770  15
  18   0   1 -0.0221 3.49809  10
  18   0   1 -0.7794 1.84170  15
 -18   0  -1 -3.9793 3.31801   1
  18   0   1 -4.1198 2.56955   8
 -18   0  -1 4.08013 4.32926  19
 -18   0  -1 -0.9788 4.08521  20
 -18   0  -1 0.39840 3.12346  17
 -18   0  -1 1.02979 2.48044  16
  18   0   1 -1.2979 2.86741  12
  18   0   1 -0.8789 5.09768   3
  18   0   1 -0.6226 2.58998  13
  18   0   1 -5.2718 3.80174   2
 -18   0  -1 0.20766 4.31793   2
 -18   0  -1 3.40696 4.56938  21
  18   0   1 1.13694 2.69391   7
  18   0   1 2.28052 3.22784   9
  18   0   1 -1.7547 2.72614  11
  18   0   1 6.39740 3.79236   4
 -18   0  -1 7.90831 4.23726  18
 -20   0  -1 -1.6578 3.11035  16
 -20   0  -1 -3.1100 4.00179  17
 -20   0  -1 -0.2675 6.10489   3
  20   0   1 -4.9776 7.08667   3
 -20   0  -1 4.61085 6.78688   1
 -20   0  -1 0.11544 4.77775  19
  20   0   1 -2.2915 3.33191   7
 -20   0  -1 -4.8012 4.54887   6
  20   0   1 -2.0411 3.49829  13
  20   0   1 0.27652 2.06938  15
 -20   0  -1 -3.4826 5.10970  20
 -20   0  -1 -0.0867 4.17532  18
  20   0   1 2.32454 4.55912   9
  20   0   1 1.58055 3.21163   8
 -20   0  -1 -1.3979 4.66298   1
 -20   0  -1 -3.9647 5.45221  21
  20   0   1 -0.1161 3.67248  12
  20   0   1 -2.3779 3.41598  11
  20   0   1 2.18730 4.33584  10
 -22   0  -1 -4.3859 4.58185  17
 -22   0  -1 7.00068 7.08441  20
  22   0   1 -2.5651 4.60679  13
  22   0   1 3.11178 4.73926  12
 -22   0  -1 0.26990 5.97712   6
  22   0   1 6.52041 4.32562   7
  22   0   1 -4.2936 3.89855   8
 -22   0  -1 4.83059 5.56923  19
 -22   0  -1 0.86826 3.75158  16
  22   0   1 -3.7881 4.87966  11
 -22   0  -1 -2.1369 4.99024  18
  22   0   1 -0.0578 4.70993  10
  22   0   1 1.65036 4.23210   9
 -22   0  -1 2.48024 6.28974   1
 -22   0  -1 -0.9485 6.04240  21
 -22   0  -1 -8.2826 8.84850   1
  24   0   1 0.31663 4.91484   7
  24   0   1 -0.5106 5.59146   9
 -24   0  -1 -8.4168 5.77267  19
 -24   0  -1 2.48923 6.05570  17
  24   0   1 -4.8322 5.47764  11
  24   0   1 4.60317 6.48869  13
 -24   0  -1 -4.8659 7.49474  21
 -24   0  -1 -1.2793 7.41898  20
 -24   0  -1 -1.1579 7.27226   6
 -24   0  -1 4.16210 6.24284  18
  24   0   1 -4.1019 5.99306  10
  24   0   1 5.58100 6.15148  12
  24   0   1 2.32236 5.12055   8
 -26   0  -1 2.47474 8.38087  20
 -26   0  -1 4.17826 8.13653  18
 -26   0  -1 -11.366 7.28236  19
  26   0   1 1.34894 6.19680  11
 -26   0  -1 6.02476 7.20965  17
  26   0   1 5.46748 6.02165   8
  26   0   1 -6.2063 5.94727   9
 -26   0  -1 -11.157 9.37134   6
  26   0   1 1.86886 7.60276  10
 -26   0  -1 -2.7848 7.87698  21
  26   0   1 -8.8001 7.61289  12
 -28   0  -1 -9.6263 10.9759  19
  28   0   1 6.14589 9.54843  12
  28   0   1 -2.4374 8.24859  10
 -28   0  -1 0.94799 11.1528  20
  28   0   1 -5.0001 7.93652   7
  28   0   1 2.43220 7.77293   8
 -28   0  -1 4.17226 15.7664  21
 -28   0  -1 22.1787 10.7210  18
  28   0   1 -7.8547 7.49227   9
  28   0   1 -2.0958 8.00543  11
 -31  -1   1 -4.8240 11.7450  18
  31  -1  -1 1.68848 9.69263   8
  31  -1  -1 8.09099 12.7939  12
 -31   1   1 11.4710 11.5949  18
 -29  -1   1 0.33874 9.65042  19
 -29  -1   1 -0.3304 11.7278  20
  29  -1  -1 11.3740 9.49412  11
 -29  -1   1 5.74695 9.07784  18
 -29  -1   1 -4.4851 12.0129   6
  29  -1  -1 -2.5635 7.52466   8
  29  -1  -1 15.4942 10.1563  12
 -29  -1   1 -9.9723 10.9914  21
  29  -1  -1 -3.0609 9.49120  10
  29  -1  -1 9.93878 9.52112   9
 -29   1   1 12.3544 11.9153  21
  29   1  -1 2.67237 11.4738  11
  29   1  -1 11.6234 10.9080  12
 -29   1   1 7.15816 10.8283  20
  29   1  -1 3.37971 9.09073   9
  29   1  -1 2.27087 8.24820   7
  29   1  -1 9.49786 7.81877   8
 -29   1   1 4.60152 9.42678  18
  29   1  -1 -3.6344 8.10127  10
 -29   1   1 -3.8790 9.16329  19
 -27  -1   1 10.2758 10.2483  21
 -27  -1   1 0.36252 8.53925  19
  27  -1  -1 6.58724 8.39961  12
  27  -1  -1 11.6133 6.81348   7
  27  -1  -1 9.08573 7.98646  10
 -27  -1   1 18.3873 7.78940  18
  27  -1  -1 9.81186 7.21782  11
 -27  -1   1 19.8501 7.52774  17
  27  -1  -1 2.22180 7.02351   9
  27  -1  -1 7.09358 6.01242   8
 -27  -1   1 21.0392 14.9788   6
 -27  -1   1 1.77365 8.40123  20
 -27   1   1 5.69186 7.63787  18
  27   1  -1 2.95573 6.31647   8
  27   1  -1 11.0394 7.85568   9
 -27   1   1 25.3298 9.52875  19
  27   1  -1 7.80564 6.72169   7
 -27   1   1 1.95555 6.86284  17
  27   1  -1 12.6677 7.98892  10
 -27   1   1 7.56936 8.55053  21
 -27   1   1 19.8981 9.05012  20
  27   1  -1 10.7943 7.60796  11
  27   1  -1 -8.0142 8.00218  12
 -27   1   1 5.84335 9.31619   6
 -25  -1   1 2.33826 6.25784  18
  25  -1  -1 4.80678 5.79658   9
  25  -1  -1 6.58203 5.46539   8
 -25  -1   1 10.2784 8.11564  19
 -25  -1   1 2.70416 7.41645  21
  25  -1  -1 -0.8966 5.96238  12
  25  -1  -1 4.14707 5.32239   7
  25  -1  -1 4.41885 5.66533  11
 -25  -1   1 1.65819 5.67581  17
  25  -1  -1 6.84425 6.63773  10
 -25  -1   1 6.43215 7.96065  20
 -25  -1   1 3.99183 7.80964   6
  25  -1  -1 0.78534 6.55489  13
 -25   1   1 12.1549 6.92708  19
[truncated: 10,926,075 more chars]
