# Supplementary material for: Derivatives of 1-(2-Pyridyl)-3-pyrazolecarboxylic Acids as Ligands for Binding f-Elements
Source: Molecules. 2026 Feb 3;31(3):541. doi: 10.3390/molecules31030541 (PMC12899771; doi:10.3390/molecules31030541)
Supplement: Supplementary file 1 [file molecules-31-00541-s001.zip › complex 5ac.cif]

 
data_a
 
_audit_creation_method            'SHELXL-2018/3'
_shelx_SHELXL_version_number      '2018/3'
_chemical_name_systematic         ?
_chemical_name_common             ?
_chemical_melting_point           ?
_chemical_formula_moiety          
 'C48 H44 Dy N11 O11' 
_chemical_formula_sum
 'C48 H44 Dy N11 O11' 
_chemical_formula_weight          1113.44

loop_
 _atom_type_symbol
 _atom_type_description
 _atom_type_scat_dispersion_real
 _atom_type_scat_dispersion_imag
 _atom_type_scat_source
 'C'  'C'   0.0033   0.0016
 'International Tables Vol C Tables 4.2.6.8 and 6.1.1.4'
 'H'  'H'   0.0000   0.0000
 'International Tables Vol C Tables 4.2.6.8 and 6.1.1.4'
 'N'  'N'   0.0061   0.0033
 'International Tables Vol C Tables 4.2.6.8 and 6.1.1.4'
 'O'  'O'   0.0106   0.0060
 'International Tables Vol C Tables 4.2.6.8 and 6.1.1.4'
 'Dy'  'Dy'  -0.1892   4.4098
 'International Tables Vol C Tables 4.2.6.8 and 6.1.1.4'
 
_space_group_crystal_system       monoclinic
_space_group_IT_number            15
_space_group_name_H-M_alt         'C 2/c'
_space_group_name_Hall            '-C 2yc'
 
_shelx_space_group_comment
;
The symmetry employed for this shelxl refinement is uniquely defined
by the following loop, which should always be used as a source of
symmetry information in preference to the above space-group names.
They are only intended as comments.
;
 
loop_
 _space_group_symop_operation_xyz
 'x, y, z'
 '-x, y, -z+1/2'
 'x+1/2, y+1/2, z'
 '-x+1/2, y+1/2, -z+1/2'
 '-x, -y, -z'
 'x, -y, z-1/2'
 '-x+1/2, -y+1/2, -z'
 'x+1/2, -y+1/2, z-1/2'
 
_cell_length_a                    20.6931(9)
_cell_length_b                    14.9916(6)
_cell_length_c                    17.4679(8)
_cell_angle_alpha                 90
_cell_angle_beta                  117.6067(12)
_cell_angle_gamma                 90
_cell_volume                      4802.0(4)
_cell_formula_units_Z             4
_cell_measurement_temperature     120(2)
_cell_measurement_reflns_used     4312
_cell_measurement_theta_min       2.24
_cell_measurement_theta_max       29.33
 
_exptl_crystal_description        block
_exptl_crystal_colour             colorless
_exptl_crystal_density_meas       ?
_exptl_crystal_density_method     ?
_exptl_crystal_density_diffrn     1.540          
_exptl_crystal_F_000              2252
_exptl_transmission_factor_min    ?
_exptl_transmission_factor_max    ?
_exptl_crystal_size_max           0.200
_exptl_crystal_size_mid           0.120
_exptl_crystal_size_min           0.090
_exptl_absorpt_coefficient_mu     1.629
_shelx_estimated_absorpt_T_min    0.737
_shelx_estimated_absorpt_T_max    0.867
_exptl_absorpt_correction_type   multi-scan
_exptl_absorpt_correction_T_min  0.3737
_exptl_absorpt_correction_T_max  0.4977
_exptl_absorpt_process_details
;
 SADABS 2016/2: Krause, L., Herbst-Irmer, R., Sheldrick G.M. & Stalke D.,
 J. Appl. Cryst. 48 (2015) 3-10
;
_exptl_absorpt_special_details    ?
_diffrn_ambient_temperature       120(2)
_diffrn_radiation_wavelength      0.71073
_diffrn_radiation_type            MoK\a
_diffrn_source     'micro-focus sealed X-ray tube'
_diffrn_measurement_device_type     'Bruker D8 Quest with Photon III detector'
_diffrn_measurement_method        '\f and \w shutterless scans'
_diffrn_detector_area_resol_mean  ?
_diffrn_reflns_number             38057
_diffrn_reflns_av_unetI/netI      0.0337
_diffrn_reflns_av_R_equivalents   0.0501
_diffrn_reflns_limit_h_min        -29
_diffrn_reflns_limit_h_max        29
_diffrn_reflns_limit_k_min        -21
_diffrn_reflns_limit_k_max        21
_diffrn_reflns_limit_l_min        -24
_diffrn_reflns_limit_l_max        24
_diffrn_reflns_theta_min          1.859
_diffrn_reflns_theta_max          30.000
_diffrn_reflns_theta_full         25.242
_diffrn_measured_fraction_theta_max   1.000
_diffrn_measured_fraction_theta_full  1.000
_diffrn_reflns_Laue_measured_fraction_max    1.000
_diffrn_reflns_Laue_measured_fraction_full   1.000
_diffrn_reflns_point_group_measured_fraction_max   1.000
_diffrn_reflns_point_group_measured_fraction_full  1.000
_reflns_number_total              7005
_reflns_number_gt                 6583
_reflns_threshold_expression      'I > 2\s(I)'
_reflns_Friedel_coverage          0.000
_reflns_Friedel_fraction_max      .
_reflns_Friedel_fraction_full     .
 
_reflns_special_details
;
 Reflections were merged by SHELXL according to the crystal
 class for the calculation of statistics and refinement.
 
 _reflns_Friedel_fraction is defined as the number of unique
 Friedel pairs measured divided by the number that would be
 possible theoretically, ignoring centric projections and
 systematic absences.
;
 
_computing_data_collection        ?
_computing_cell_refinement        ?
_computing_data_reduction         ?
_computing_structure_solution     ?
_computing_structure_refinement 'SHELXL-2018/3 (Sheldrick, 2018)'
_computing_molecular_graphics     ?
_computing_publication_material   ?
_refine_special_details           ?
_refine_ls_structure_factor_coef  Fsqd
_refine_ls_matrix_type            full
_refine_ls_weighting_scheme       calc
_refine_ls_weighting_details
'w=1/[\s^2^(Fo^2^)+(0.0345P)^2^+1.6938P] where P=(Fo^2^+2Fc^2^)/3'
_atom_sites_solution_primary      ?
_atom_sites_solution_secondary    ?
_atom_sites_solution_hydrogens    geom
_refine_ls_hydrogen_treatment     constr
_refine_ls_extinction_method      none
_refine_ls_extinction_coef        .
_refine_ls_number_reflns          7005
_refine_ls_number_parameters      324
_refine_ls_number_restraints      0
_refine_ls_R_factor_all           0.0265
_refine_ls_R_factor_gt            0.0236
_refine_ls_wR_factor_ref          0.0621
_refine_ls_wR_factor_gt           0.0609
_refine_ls_goodness_of_fit_ref    1.065
_refine_ls_restrained_S_all       1.065
_refine_ls_shift/su_max           0.003
_refine_ls_shift/su_mean          0.000
 
loop_
 _atom_site_label
 _atom_site_type_symbol
 _atom_site_fract_x
 _atom_site_fract_y
 _atom_site_fract_z
 _atom_site_U_iso_or_equiv
 _atom_site_adp_type
 _atom_site_occupancy
 _atom_site_site_symmetry_order  
 _atom_site_calc_flag
 _atom_site_refinement_flags_posn
 _atom_site_refinement_flags_adp
 _atom_site_refinement_flags_occupancy
 _atom_site_disorder_assembly
 _atom_site_disorder_group
Dy1 Dy 0.500000 0.52418(2) 0.250000 0.00940(4) Uani 1 2 d S T P . .
O1 O 0.56635(7) 0.48436(8) 0.18007(8) 0.0131(2) Uani 1 1 d . . . . .
N1 N 0.57823(8) 0.37320(9) 0.30543(9) 0.0118(3) Uani 1 1 d . . . . .
N2 N 0.58067(8) 0.29514(10) 0.34572(9) 0.0121(3) Uani 1 1 d . . . . .
N3N N 0.67144(8) 0.43874(10) 0.18430(9) 0.0121(3) Uani 1 1 d . . . . .
N4 N 0.50615(9) 0.20581(11) 0.38108(10) 0.0175(3) Uani 1 1 d . . . . .
C1 C 0.62253(9) 0.36103(11) 0.26965(11) 0.0125(3) Uani 1 1 d . . . . .
C2 C 0.65386(10) 0.27577(12) 0.28757(12) 0.0158(3) Uani 1 1 d . . . . .
H2A H 0.687367 0.251667 0.270009 0.019 Uiso 1 1 calc R U . . .
C3 C 0.62579(10) 0.23436(11) 0.33600(11) 0.0140(3) Uani 1 1 d . . . . .
C4 C 0.62009(9) 0.43264(11) 0.20958(10) 0.0107(3) Uani 1 1 d . . . . .
C5 C 0.66455(10) 0.50689(12) 0.12019(11) 0.0148(3) Uani 1 1 d . . . . .
H5A H 0.612348 0.516090 0.079410 0.018 Uiso 1 1 calc R U . . .
H5B H 0.689253 0.485783 0.086727 0.018 Uiso 1 1 calc R U . . .
C6 C 0.69804(13) 0.59467(13) 0.16377(14) 0.0262(4) Uani 1 1 d . . . . .
H6A H 0.690860 0.639528 0.119718 0.039 Uiso 1 1 calc R U . . .
H6B H 0.750358 0.586415 0.201517 0.039 Uiso 1 1 calc R U . . .
H6C H 0.674549 0.614765 0.198220 0.039 Uiso 1 1 calc R U . . .
C7 C 0.74010(9) 0.39290(11) 0.22703(11) 0.0127(3) Uani 1 1 d . . . . .
C8 C 0.78798(10) 0.41526(12) 0.31185(11) 0.0166(3) Uani 1 1 d . . . . .
H8A H 0.775776 0.460682 0.340849 0.020 Uiso 1 1 calc R U . . .
C9 C 0.85402(11) 0.37023(14) 0.35370(13) 0.0215(4) Uani 1 1 d . . . . .
H9A H 0.886775 0.383947 0.412140 0.026 Uiso 1 1 calc R U . . .
C10 C 0.87221(11) 0.30555(14) 0.31060(14) 0.0229(4) Uani 1 1 d . . . . .
H10A H 0.917388 0.274895 0.339498 0.028 Uiso 1 1 calc R U . . .
C11 C 0.82457(11) 0.28532(13) 0.22515(13) 0.0208(4) Uani 1 1 d . . . . .
H11A H 0.837648 0.241474 0.195537 0.025 Uiso 1 1 calc R U . . .
C12 C 0.75807(10) 0.32866(12) 0.18279(12) 0.0161(3) Uani 1 1 d . . . . .
H12A H 0.725292 0.314674 0.124428 0.019 Uiso 1 1 calc R U . . .
C13 C 0.63881(10) 0.14268(12) 0.37086(12) 0.0171(3) Uani 1 1 d . . . . .
C14 C 0.59998(11) 0.07266(13) 0.31682(15) 0.0249(4) Uani 1 1 d . . . . .
H14A H 0.563398 0.084752 0.259660 0.030 Uiso 1 1 calc R U . . .
C15 C 0.61442(14) -0.01476(14) 0.34600(19) 0.0320(5) Uani 1 1 d . . . . .
H15A H 0.587474 -0.062374 0.309122 0.038 Uiso 1 1 calc R U . . .
C16 C 0.66833(15) -0.03240(14) 0.42917(18) 0.0318(5) Uani 1 1 d . . . . .
H16A H 0.678499 -0.092213 0.449189 0.038 Uiso 1 1 calc R U . . .
C17 C 0.70722(15) 0.03677(14) 0.48292(15) 0.0310(5) Uani 1 1 d . . . . .
H17A H 0.744253 0.024381 0.539761 0.037 Uiso 1 1 calc R U . . .
C18 C 0.69245(12) 0.12434(14) 0.45427(13) 0.0239(4) Uani 1 1 d . . . . .
H18A H 0.719011 0.171782 0.491705 0.029 Uiso 1 1 calc R U . . .
C19 C 0.54038(9) 0.28304(12) 0.39369(10) 0.0124(3) Uani 1 1 d . . . . .
C20 C 0.54123(10) 0.34972(12) 0.44855(11) 0.0158(3) Uani 1 1 d . . . . .
H20A H 0.567735 0.403453 0.455556 0.019 Uiso 1 1 calc R U . . .
C21 C 0.50133(11) 0.33436(13) 0.49314(12) 0.0199(4) Uani 1 1 d . . . . .
H21A H 0.499084 0.378411 0.530935 0.024 Uiso 1 1 calc R U . . .
C22 C 0.46518(11) 0.25454(14) 0.48175(12) 0.0216(4) Uani 1 1 d . . . . .
H22A H 0.437661 0.242928 0.511629 0.026 Uiso 1 1 calc R U . . .
C23 C 0.46925(11) 0.19105(13) 0.42617(13) 0.0213(4) Uani 1 1 d . . . . .
C24 C 0.43130(15) 0.10190(17) 0.41188(18) 0.0383(6) Uani 1 1 d . . . . .
H24A H 0.417066 0.091653 0.457422 0.057 Uiso 1 1 calc R U . . .
H24B H 0.464490 0.054469 0.413480 0.057 Uiso 1 1 calc R U . . .
H24C H 0.387731 0.101777 0.355471 0.057 Uiso 1 1 calc R U . . .
O1N O 0.57768(7) 0.54055(9) 0.41092(8) 0.0150(2) Uani 1 1 d . . . . .
O2N O 0.62543(7) 0.58147(9) 0.33001(8) 0.0162(2) Uani 1 1 d . . . . .
O3N O 0.67325(8) 0.62765(10) 0.46346(9) 0.0249(3) Uani 1 1 d . . . . .
O4N O 0.49579(7) 0.67253(9) 0.30934(8) 0.0165(2) Uani 1 1 d . . . . .
O5N O 0.500000 0.79901(13) 0.250000 0.0277(5) Uani 1 2 d S T P . .
N1N N 0.62729(8) 0.58461(10) 0.40379(9) 0.0149(3) Uani 1 1 d . . . . .
N2N N 0.500000 0.71767(14) 0.250000 0.0158(4) Uani 1 2 d S T P . .
 
loop_
 _atom_site_aniso_label
 _atom_site_aniso_U_11
 _atom_site_aniso_U_22
 _atom_site_aniso_U_33
 _atom_site_aniso_U_23
 _atom_site_aniso_U_13
 _atom_site_aniso_U_12
Dy1 0.00942(6) 0.00888(6) 0.01166(6) 0.000 0.00639(4) 0.000
O1 0.0125(6) 0.0134(6) 0.0160(6) 0.0017(4) 0.0089(5) 0.0034(4)
N1 0.0138(7) 0.0101(6) 0.0129(6) 0.0015(5) 0.0074(5) 0.0008(5)
N2 0.0135(7) 0.0100(6) 0.0153(6) 0.0006(5) 0.0089(6) 0.0008(5)
N3N 0.0117(7) 0.0119(7) 0.0146(6) 0.0019(5) 0.0077(5) 0.0026(5)
N4 0.0184(8) 0.0155(7) 0.0212(7) -0.0009(6) 0.0115(6) -0.0023(6)
C1 0.0128(8) 0.0105(7) 0.0147(7) 0.0006(6) 0.0068(6) 0.0001(6)
C2 0.0180(8) 0.0119(8) 0.0218(8) 0.0012(6) 0.0129(7) 0.0032(6)
C3 0.0155(8) 0.0111(8) 0.0176(8) -0.0002(6) 0.0095(7) 0.0006(6)
C4 0.0113(7) 0.0101(7) 0.0113(7) -0.0019(5) 0.0058(6) -0.0007(6)
C5 0.0169(8) 0.0150(8) 0.0167(8) 0.0037(6) 0.0113(7) 0.0022(6)
C6 0.0356(12) 0.0150(9) 0.0320(10) 0.0020(8) 0.0191(9) -0.0044(8)
C7 0.0129(8) 0.0114(7) 0.0177(8) 0.0027(6) 0.0104(6) 0.0019(6)
C8 0.0156(8) 0.0154(8) 0.0193(8) -0.0002(6) 0.0086(7) 0.0017(6)
C9 0.0161(9) 0.0244(10) 0.0221(9) 0.0039(7) 0.0072(7) 0.0011(7)
C10 0.0175(9) 0.0226(10) 0.0316(10) 0.0107(8) 0.0138(8) 0.0075(7)
C11 0.0247(10) 0.0163(9) 0.0308(10) 0.0049(7) 0.0209(8) 0.0079(7)
C12 0.0194(9) 0.0136(8) 0.0207(8) 0.0011(6) 0.0140(7) 0.0028(6)
C13 0.0219(9) 0.0117(8) 0.0259(9) 0.0031(7) 0.0180(8) 0.0033(7)
C14 0.0221(10) 0.0144(9) 0.0371(11) 0.0001(8) 0.0127(9) 0.0013(7)
C15 0.0333(12) 0.0117(10) 0.0571(16) -0.0013(9) 0.0261(12) 0.0002(8)
C16 0.0477(14) 0.0145(10) 0.0520(14) 0.0122(9) 0.0391(13) 0.0108(9)
C17 0.0529(15) 0.0231(11) 0.0298(11) 0.0120(8) 0.0299(11) 0.0171(10)
C18 0.0366(12) 0.0178(10) 0.0218(9) 0.0030(7) 0.0174(9) 0.0074(8)
C19 0.0115(7) 0.0137(8) 0.0132(7) 0.0025(6) 0.0067(6) 0.0016(6)
C20 0.0216(9) 0.0123(8) 0.0169(8) 0.0011(6) 0.0119(7) -0.0004(6)
C21 0.0263(10) 0.0205(9) 0.0190(8) 0.0015(7) 0.0156(8) 0.0034(7)
C22 0.0204(9) 0.0286(10) 0.0216(9) 0.0039(7) 0.0146(8) 0.0001(8)
C23 0.0212(9) 0.0206(9) 0.0252(9) 0.0011(7) 0.0135(8) -0.0046(7)
C24 0.0485(15) 0.0294(12) 0.0516(15) -0.0080(11) 0.0355(13) -0.0212(11)
O1N 0.0153(6) 0.0155(6) 0.0152(6) 0.0005(4) 0.0079(5) -0.0028(5)
O2N 0.0152(6) 0.0191(6) 0.0156(6) 0.0002(5) 0.0082(5) -0.0025(5)
O3N 0.0221(7) 0.0259(8) 0.0183(6) -0.0044(5) 0.0023(6) -0.0102(6)
O4N 0.0187(6) 0.0144(6) 0.0173(6) 0.0001(5) 0.0092(5) 0.0017(5)
O5N 0.0292(11) 0.0074(9) 0.0546(14) 0.000 0.0264(11) 0.000
N1N 0.0141(7) 0.0127(7) 0.0158(7) 0.0018(5) 0.0052(6) -0.0004(5)
N2N 0.0114(10) 0.0111(10) 0.0251(11) 0.000 0.0085(8) 0.000
 
_geom_special_details
;
 All esds (except the esd in the dihedral angle between two l.s. planes)
 are estimated using the full covariance matrix.  The cell esds are taken
 into account individually in the estimation of esds in distances, angles
 and torsion angles; correlations between esds in cell parameters are only
 used when they are defined by crystal symmetry.  An approximate (isotropic)
 treatment of cell esds is used for estimating esds involving l.s. planes.
;
 
loop_
 _geom_bond_atom_site_label_1
 _geom_bond_atom_site_label_2
 _geom_bond_distance
 _geom_bond_site_symmetry_2
 _geom_bond_publ_flag
Dy1 O1 2.2997(12) . ?
Dy1 O1 2.2997(12) 2_655 ?
Dy1 O2N 2.4629(13) 2_655 ?
Dy1 O2N 2.4629(13) . ?
Dy1 O4N 2.4722(13) 2_655 ?
Dy1 O4N 2.4722(13) . ?
Dy1 O1N 2.5214(13) . ?
Dy1 O1N 2.5214(13) 2_655 ?
Dy1 N1 2.6886(14) . ?
Dy1 N1 2.6886(14) 2_655 ?
Dy1 N2N 2.901(2) . ?
Dy1 N1N 2.9013(15) 2_655 ?
O1 C4 1.254(2) . ?
N1 C1 1.340(2) . ?
N1 N2 1.354(2) . ?
N2 C3 1.370(2) . ?
N2 C19 1.441(2) . ?
N3N C4 1.329(2) . ?
N3N C7 1.437(2) . ?
N3N C5 1.473(2) . ?
N4 C19 1.322(2) . ?
N4 C23 1.345(2) . ?
C1 C2 1.401(2) . ?
C1 C4 1.485(2) . ?
C2 C3 1.376(2) . ?
C2 H2A 0.9500 . ?
C3 C13 1.477(2) . ?
C5 C6 1.517(3) . ?
C5 H5A 0.9900 . ?
C5 H5B 0.9900 . ?
C6 H6A 0.9800 . ?
C6 H6B 0.9800 . ?
C6 H6C 0.9800 . ?
C7 C12 1.389(2) . ?
C7 C8 1.389(2) . ?
C8 C9 1.390(3) . ?
C8 H8A 0.9500 . ?
C9 C10 1.383(3) . ?
C9 H9A 0.9500 . ?
C10 C11 1.389(3) . ?
C10 H10A 0.9500 . ?
C11 C12 1.385(3) . ?
C11 H11A 0.9500 . ?
C12 H12A 0.9500 . ?
C13 C18 1.390(3) . ?
C13 C14 1.391(3) . ?
C14 C15 1.388(3) . ?
C14 H14A 0.9500 . ?
C15 C16 1.387(4) . ?
C15 H15A 0.9500 . ?
C16 C17 1.380(4) . ?
C16 H16A 0.9500 . ?
C17 C18 1.388(3) . ?
C17 H17A 0.9500 . ?
C18 H18A 0.9500 . ?
C19 C20 1.379(2) . ?
C20 C21 1.392(2) . ?
C20 H20A 0.9500 . ?
C21 C22 1.376(3) . ?
C21 H21A 0.9500 . ?
C22 C23 1.390(3) . ?
C22 H22A 0.9500 . ?
C23 C24 1.511(3) . ?
C24 H24A 0.9800 . ?
C24 H24B 0.9800 . ?
C24 H24C 0.9800 . ?
O1N N1N 1.2744(19) . ?
O2N N1N 1.2723(19) . ?
O3N N1N 1.2200(19) . ?
O4N N2N 1.2743(17) . ?
O5N N2N 1.219(3) . ?
 
loop_
 _geom_angle_atom_site_label_1
 _geom_angle_atom_site_label_2
 _geom_angle_atom_site_label_3
 _geom_angle
 _geom_angle_site_symmetry_1
 _geom_angle_site_symmetry_3
 _geom_angle_publ_flag
O1 Dy1 O1 149.91(6) . 2_655 ?
O1 Dy1 O2N 121.38(4) . 2_655 ?
O1 Dy1 O2N 70.14(4) 2_655 2_655 ?
O1 Dy1 O2N 70.14(4) . . ?
O1 Dy1 O2N 121.38(4) 2_655 . ?
O2N Dy1 O2N 139.18(6) 2_655 . ?
O1 Dy1 O4N 82.24(4) . 2_655 ?
O1 Dy1 O4N 127.01(4) 2_655 2_655 ?
O2N Dy1 O4N 71.40(4) 2_655 2_655 ?
O2N Dy1 O4N 72.04(4) . 2_655 ?
O1 Dy1 O4N 127.01(4) . . ?
O1 Dy1 O4N 82.24(4) 2_655 . ?
O2N Dy1 O4N 72.04(4) 2_655 . ?
O2N Dy1 O4N 71.40(4) . . ?
O4N Dy1 O4N 51.80(6) 2_655 . ?
O1 Dy1 O1N 112.85(4) . . ?
O1 Dy1 O1N 70.26(4) 2_655 . ?
O2N Dy1 O1N 123.95(4) 2_655 . ?
O2N Dy1 O1N 51.22(4) . . ?
O4N Dy1 O1N 104.58(4) 2_655 . ?
O4N Dy1 O1N 64.73(4) . . ?
O1 Dy1 O1N 70.26(4) . 2_655 ?
O1 Dy1 O1N 112.85(4) 2_655 2_655 ?
O2N Dy1 O1N 51.22(4) 2_655 2_655 ?
O2N Dy1 O1N 123.95(4) . 2_655 ?
O4N Dy1 O1N 64.73(4) 2_655 2_655 ?
O4N Dy1 O1N 104.58(4) . 2_655 ?
O1N Dy1 O1N 168.83(6) . 2_655 ?
O1 Dy1 N1 64.20(4) . . ?
O1 Dy1 N1 89.90(4) 2_655 . ?
O2N Dy1 N1 142.96(4) 2_655 . ?
O2N Dy1 N1 77.81(4) . . ?
O4N Dy1 N1 140.90(4) 2_655 . ?
O4N Dy1 N1 137.62(4) . . ?
O1N Dy1 N1 73.38(4) . . ?
O1N Dy1 N1 116.73(4) 2_655 . ?
O1 Dy1 N1 89.90(4) . 2_655 ?
O1 Dy1 N1 64.20(4) 2_655 2_655 ?
O2N Dy1 N1 77.81(4) 2_655 2_655 ?
O2N Dy1 N1 142.96(4) . 2_655 ?
O4N Dy1 N1 137.62(4) 2_655 2_655 ?
O4N Dy1 N1 140.90(4) . 2_655 ?
O1N Dy1 N1 116.73(4) . 2_655 ?
O1N Dy1 N1 73.38(4) 2_655 2_655 ?
N1 Dy1 N1 65.32(6) . 2_655 ?
O1 Dy1 N2N 105.04(3) . . ?
O1 Dy1 N2N 105.05(3) 2_655 . ?
O2N Dy1 N2N 69.59(3) 2_655 . ?
O2N Dy1 N2N 69.59(3) . . ?
O4N Dy1 N2N 25.90(3) 2_655 . ?
O4N Dy1 N2N 25.90(3) . . ?
O1N Dy1 N2N 84.42(3) . . ?
O1N Dy1 N2N 84.42(3) 2_655 . ?
N1 Dy1 N2N 147.34(3) . . ?
N1 Dy1 N2N 147.34(3) 2_655 . ?
O1 Dy1 N1N 95.66(4) . 2_655 ?
O1 Dy1 N1N 93.64(4) 2_655 2_655 ?
O2N Dy1 N1N 25.82(4) 2_655 2_655 ?
O2N Dy1 N1N 133.03(4) . 2_655 ?
O4N Dy1 N1N 61.59(4) 2_655 2_655 ?
O4N Dy1 N1N 85.07(4) . 2_655 ?
O1N Dy1 N1N 146.94(4) . 2_655 ?
O1N Dy1 N1N 25.99(4) 2_655 2_655 ?
N1 Dy1 N1N 137.15(4) . 2_655 ?
N1 Dy1 N1N 78.03(4) 2_655 2_655 ?
N2N Dy1 N1N 71.81(3) . 2_655 ?
C4 O1 Dy1 125.18(11) . . ?
C1 N1 N2 104.83(13) . . ?
C1 N1 Dy1 112.00(10) . . ?
N2 N1 Dy1 141.79(11) . . ?
N1 N2 C3 111.94(14) . . ?
N1 N2 C19 121.23(14) . . ?
C3 N2 C19 126.82(14) . . ?
C4 N3N C7 123.00(14) . . ?
C4 N3N C5 119.31(14) . . ?
C7 N3N C5 116.78(14) . . ?
C19 N4 C23 116.89(16) . . ?
N1 C1 C2 111.45(15) . . ?
N1 C1 C4 115.11(14) . . ?
C2 C1 C4 132.66(16) . . ?
C3 C2 C1 105.39(15) . . ?
C3 C2 H2A 127.3 . . ?
C1 C2 H2A 127.3 . . ?
N2 C3 C2 106.39(15) . . ?
N2 C3 C13 124.92(15) . . ?
C2 C3 C13 128.68(16) . . ?
O1 C4 N3N 120.92(15) . . ?
O1 C4 C1 118.09(15) . . ?
N3N C4 C1 120.90(15) . . ?
N3N C5 C6 111.06(15) . . ?
N3N C5 H5A 109.4 . . ?
C6 C5 H5A 109.4 . . ?
N3N C5 H5B 109.4 . . ?
C6 C5 H5B 109.4 . . ?
H5A C5 H5B 108.0 . . ?
C5 C6 H6A 109.5 . . ?
C5 C6 H6B 109.5 . . ?
H6A C6 H6B 109.5 . . ?
C5 C6 H6C 109.5 . . ?
H6A C6 H6C 109.5 . . ?
H6B C6 H6C 109.5 . . ?
C12 C7 C8 121.22(16) . . ?
C12 C7 N3N 119.85(16) . . ?
C8 C7 N3N 118.92(15) . . ?
C7 C8 C9 119.03(17) . . ?
C7 C8 H8A 120.5 . . ?
C9 C8 H8A 120.5 . . ?
C10 C9 C8 120.25(18) . . ?
C10 C9 H9A 119.9 . . ?
C8 C9 H9A 119.9 . . ?
C9 C10 C11 120.11(18) . . ?
C9 C10 H10A 119.9 . . ?
C11 C10 H10A 119.9 . . ?
C12 C11 C10 120.42(17) . . ?
C12 C11 H11A 119.8 . . ?
C10 C11 H11A 119.8 . . ?
C11 C12 C7 118.93(17) . . ?
C11 C12 H12A 120.5 . . ?
C7 C12 H12A 120.5 . . ?
C18 C13 C14 119.44(18) . . ?
C18 C13 C3 121.39(18) . . ?
C14 C13 C3 119.01(17) . . ?
C15 C14 C13 120.3(2) . . ?
C15 C14 H14A 119.8 . . ?
C13 C14 H14A 119.8 . . ?
C16 C15 C14 119.8(2) . . ?
C16 C15 H15A 120.1 . . ?
C14 C15 H15A 120.1 . . ?
C17 C16 C15 120.13(19) . . ?
C17 C16 H16A 119.9 . . ?
C15 C16 H16A 119.9 . . ?
C16 C17 C18 120.3(2) . . ?
C16 C17 H17A 119.9 . . ?
C18 C17 H17A 119.9 . . ?
C13 C18 C17 120.0(2) . . ?
C13 C18 H18A 120.0 . . ?
C17 C18 H18A 120.0 . . ?
N4 C19 C20 125.74(16) . . ?
N4 C19 N2 115.03(15) . . ?
C20 C19 N2 119.22(15) . . ?
C19 C20 C21 116.68(17) . . ?
C19 C20 H20A 121.7 . . ?
C21 C20 H20A 121.7 . . ?
C22 C21 C20 119.12(17) . . ?
C22 C21 H21A 120.4 . . ?
C20 C21 H21A 120.4 . . ?
C21 C22 C23 119.46(17) . . ?
C21 C22 H22A 120.3 . . ?
C23 C22 H22A 120.3 . . ?
N4 C23 C22 122.07(18) . . ?
N4 C23 C24 116.19(18) . . ?
C22 C23 C24 121.73(18) . . ?
C23 C24 H24A 109.5 . . ?
C23 C24 H24B 109.5 . . ?
H24A C24 H24B 109.5 . . ?
C23 C24 H24C 109.5 . . ?
H24A C24 H24C 109.5 . . ?
H24B C24 H24C 109.5 . . ?
N1N O1N Dy1 93.89(9) . . ?
N1N O2N Dy1 96.72(10) . . ?
N2N O4N Dy1 96.18(11) . . ?
O3N N1N O2N 122.05(15) . . ?
O3N N1N O1N 122.35(15) . . ?
O2N N1N O1N 115.60(14) . . ?
O3N N1N Dy1 165.93(13) . . ?
O2N N1N Dy1 57.47(8) . . ?
O1N N1N Dy1 60.12(8) . . ?
O5N N2N O4N 122.08(10) . . ?
O5N N2N O4N 122.08(10) . 2_655 ?
O4N N2N O4N 115.8(2) . 2_655 ?
O5N N2N Dy1 180.0 . . ?
O4N N2N Dy1 57.92(10) . . ?
O4N N2N Dy1 57.92(10) 2_655 . ?
 
loop_
 _geom_torsion_atom_site_label_1
 _geom_torsion_atom_site_label_2
 _geom_torsion_atom_site_label_3
 _geom_torsion_atom_site_label_4
 _geom_torsion
 _geom_torsion_site_symmetry_1
 _geom_torsion_site_symmetry_2
 _geom_torsion_site_symmetry_3
 _geom_torsion_site_symmetry_4
 _geom_torsion_publ_flag
C1 N1 N2 C3 0.12(18) . . . . ?
Dy1 N1 N2 C3 164.45(13) . . . . ?
C1 N1 N2 C19 178.78(14) . . . . ?
Dy1 N1 N2 C19 -16.9(3) . . . . ?
N2 N1 C1 C2 -0.56(19) . . . . ?
Dy1 N1 C1 C2 -170.17(12) . . . . ?
N2 N1 C1 C4 170.64(14) . . . . ?
Dy1 N1 C1 C4 1.02(17) . . . . ?
N1 C1 C2 C3 0.8(2) . . . . ?
C4 C1 C2 C3 -168.36(18) . . . . ?
N1 N2 C3 C2 0.3(2) . . . . ?
C19 N2 C3 C2 -178.21(16) . . . . ?
N1 N2 C3 C13 -178.75(16) . . . . ?
C19 N2 C3 C13 2.7(3) . . . . ?
C1 C2 C3 N2 -0.7(2) . . . . ?
C1 C2 C3 C13 178.40(18) . . . . ?
Dy1 O1 C4 N3N -153.67(12) . . . . ?
Dy1 O1 C4 C1 29.8(2) . . . . ?
C7 N3N C4 O1 168.23(16) . . . . ?
C5 N3N C4 O1 -0.5(2) . . . . ?
C7 N3N C4 C1 -15.4(2) . . . . ?
C5 N3N C4 C1 175.93(15) . . . . ?
N1 C1 C4 O1 -17.9(2) . . . . ?
C2 C1 C4 O1 150.95(19) . . . . ?
N1 C1 C4 N3N 165.61(15) . . . . ?
C2 C1 C4 N3N -25.6(3) . . . . ?
C4 N3N C5 C6 87.7(2) . . . . ?
C7 N3N C5 C6 -81.74(19) . . . . ?
C4 N3N C7 C12 116.74(19) . . . . ?
C5 N3N C7 C12 -74.3(2) . . . . ?
C4 N3N C7 C8 -64.5(2) . . . . ?
C5 N3N C7 C8 104.49(19) . . . . ?
C12 C7 C8 C9 -2.1(3) . . . . ?
N3N C7 C8 C9 179.17(16) . . . . ?
C7 C8 C9 C10 1.4(3) . . . . ?
C8 C9 C10 C11 0.1(3) . . . . ?
C9 C10 C11 C12 -1.0(3) . . . . ?
C10 C11 C12 C7 0.3(3) . . . . ?
C8 C7 C12 C11 1.2(3) . . . . ?
N3N C7 C12 C11 179.94(16) . . . . ?
N2 C3 C13 C18 -86.9(2) . . . . ?
C2 C3 C13 C18 94.2(2) . . . . ?
N2 C3 C13 C14 97.7(2) . . . . ?
C2 C3 C13 C14 -81.2(3) . . . . ?
C18 C13 C14 C15 0.3(3) . . . . ?
C3 C13 C14 C15 175.76(19) . . . . ?
C13 C14 C15 C16 -0.6(3) . . . . ?
C14 C15 C16 C17 0.3(4) . . . . ?
C15 C16 C17 C18 0.3(4) . . . . ?
C14 C13 C18 C17 0.4(3) . . . . ?
C3 C13 C18 C17 -175.01(19) . . . . ?
C16 C17 C18 C13 -0.7(3) . . . . ?
C23 N4 C19 C20 -0.3(3) . . . . ?
C23 N4 C19 N2 178.54(15) . . . . ?
N1 N2 C19 N4 136.61(16) . . . . ?
C3 N2 C19 N4 -44.9(2) . . . . ?
N1 N2 C19 C20 -44.4(2) . . . . ?
C3 N2 C19 C20 134.01(19) . . . . ?
N4 C19 C20 C21 -1.2(3) . . . . ?
N2 C19 C20 C21 179.97(15) . . . . ?
C19 C20 C21 C22 1.3(3) . . . . ?
C20 C21 C22 C23 0.0(3) . . . . ?
C19 N4 C23 C22 1.8(3) . . . . ?
C19 N4 C23 C24 -179.19(19) . . . . ?
C21 C22 C23 N4 -1.7(3) . . . . ?
C21 C22 C23 C24 179.4(2) . . . . ?
Dy1 O2N N1N O3N -163.35(15) . . . . ?
Dy1 O2N N1N O1N 16.06(15) . . . . ?
Dy1 O1N N1N O3N 163.80(15) . . . . ?
Dy1 O1N N1N O2N -15.61(15) . . . . ?
Dy1 O4N N2N O5N 180.000(0) . . . . ?
Dy1 O4N N2N O4N 0.000(1) . . . 2_655 ?
 
_refine_diff_density_max    1.205
_refine_diff_density_min   -0.962
_refine_diff_density_rms    0.085

_shelx_res_file
;
TITL a in Cc
    a.res
    created by SHELXL-2018/3 at 19:20:02 on 02-Dec-2025
CELL 0.71073  20.69310  14.99160  17.46790  90.0000 117.6067  90.0000
ZERR  4.00   0.00090   0.00060   0.00080   0.0000   0.0012   0.0000
LATT  7
SYMM -X, Y, 1/2-Z
SFAC C H N O DY
UNIT 192 176 44 44 4
TEMP -153.000
size 0.244 0.143 0.102

omit -4 60

L.S. 10
acta
omit      1   1   0
BOND $h
htab
conf
FMAP 2
PLAN 20
size 0.2 0.12 0.09
WGHT    0.034500    1.693800
FVAR       0.04950
DY1   5    0.500000    0.524183    0.250000    10.50000    0.00942    0.00888 =
         0.01166    0.00000    0.00639    0.00000
O1    4    0.566353    0.484365    0.180066    11.00000    0.01249    0.01345 =
         0.01599    0.00170    0.00887    0.00345
N1    3    0.578227    0.373198    0.305428    11.00000    0.01378    0.01014 =
         0.01289    0.00155    0.00735    0.00081
N2    3    0.580667    0.295139    0.345718    11.00000    0.01348    0.01004 =
         0.01530    0.00059    0.00892    0.00078
N3N   3    0.671440    0.438738    0.184299    11.00000    0.01165    0.01193 =
         0.01460    0.00194    0.00770    0.00261
N4    3    0.506151    0.205805    0.381080    11.00000    0.01837    0.01552 =
         0.02125   -0.00085    0.01153   -0.00227
C1    1    0.622534    0.361035    0.269652    11.00000    0.01279    0.01050 =
         0.01466    0.00064    0.00682    0.00006
C2    1    0.653861    0.275769    0.287570    11.00000    0.01799    0.01194 =
         0.02182    0.00122    0.01294    0.00319
AFIX  43
H2A   2    0.687367    0.251667    0.270009    11.00000   -1.20000
AFIX   0
C3    1    0.625789    0.234364    0.335999    11.00000    0.01550    0.01109 =
         0.01756   -0.00022    0.00955    0.00064
C4    1    0.620089    0.432636    0.209584    11.00000    0.01132    0.01015 =
         0.01126   -0.00191    0.00584   -0.00066
C5    1    0.664548    0.506890    0.120189    11.00000    0.01692    0.01496 =
         0.01673    0.00373    0.01134    0.00223
AFIX  23
H5A   2    0.612348    0.516090    0.079410    11.00000   -1.20000
H5B   2    0.689253    0.485783    0.086727    11.00000   -1.20000
AFIX   0
C6    1    0.698045    0.594672    0.163770    11.00000    0.03564    0.01495 =
         0.03205    0.00200    0.01915   -0.00441
AFIX 137
H6A   2    0.690860    0.639528    0.119718    11.00000   -1.50000
H6B   2    0.750358    0.586415    0.201517    11.00000   -1.50000
H6C   2    0.674549    0.614765    0.198220    11.00000   -1.50000
AFIX   0
C7    1    0.740103    0.392903    0.227034    11.00000    0.01293    0.01142 =
         0.01767    0.00266    0.01045    0.00194
C8    1    0.787984    0.415265    0.311855    11.00000    0.01560    0.01542 =
         0.01932   -0.00021    0.00858    0.00168
AFIX  43
H8A   2    0.775776    0.460682    0.340849    11.00000   -1.20000
AFIX   0
C9    1    0.854017    0.370233    0.353701    11.00000    0.01606    0.02444 =
         0.02212    0.00386    0.00719    0.00107
AFIX  43
H9A   2    0.886775    0.383947    0.412140    11.00000   -1.20000
AFIX   0
C10   1    0.872214    0.305549    0.310601    11.00000    0.01754    0.02262 =
         0.03155    0.01070    0.01383    0.00749
AFIX  43
H10A  2    0.917388    0.274895    0.339498    11.00000   -1.20000
AFIX   0
C11   1    0.824567    0.285316    0.225145    11.00000    0.02470    0.01628 =
         0.03083    0.00494    0.02090    0.00786
AFIX  43
H11A  2    0.837648    0.241474    0.195537    11.00000   -1.20000
AFIX   0
C12   1    0.758071    0.328663    0.182791    11.00000    0.01941    0.01363 =
         0.02074    0.00113    0.01396    0.00279
AFIX  43
H12A  2    0.725292    0.314674    0.124428    11.00000   -1.20000
AFIX   0
C13   1    0.638809    0.142676    0.370857    11.00000    0.02193    0.01172 =
         0.02590    0.00311    0.01797    0.00328
C14   1    0.599983    0.072655    0.316824    11.00000    0.02206    0.01445 =
         0.03706    0.00006    0.01272    0.00129
AFIX  43
H14A  2    0.563398    0.084752    0.259660    11.00000   -1.20000
AFIX   0
C15   1    0.614425   -0.014764    0.346002    11.00000    0.03334    0.01173 =
         0.05714   -0.00134    0.02612    0.00022
AFIX  43
H15A  2    0.587474   -0.062374    0.309122    11.00000   -1.20000
AFIX   0
C16   1    0.668327   -0.032396    0.429173    11.00000    0.04774    0.01449 =
         0.05200    0.01220    0.03913    0.01076
AFIX  43
H16A  2    0.678499   -0.092213    0.449189    11.00000   -1.20000
AFIX   0
C17   1    0.707215    0.036765    0.482917    11.00000    0.05292    0.02313 =
         0.02977    0.01198    0.02993    0.01706
AFIX  43
H17A  2    0.744253    0.024381    0.539761    11.00000   -1.20000
AFIX   0
C18   1    0.692446    0.124336    0.454275    11.00000    0.03659    0.01782 =
         0.02184    0.00301    0.01736    0.00739
AFIX  43
H18A  2    0.719011    0.171782    0.491705    11.00000   -1.20000
AFIX   0
C19   1    0.540381    0.283042    0.393693    11.00000    0.01149    0.01369 =
         0.01323    0.00246    0.00675    0.00159
C20   1    0.541232    0.349717    0.448549    11.00000    0.02165    0.01228 =
         0.01695    0.00112    0.01190   -0.00045
AFIX  43
H20A  2    0.567735    0.403453    0.455556    11.00000   -1.20000
AFIX   0
C21   1    0.501329    0.334363    0.493139    11.00000    0.02627    0.02049 =
         0.01899    0.00153    0.01560    0.00336
AFIX  43
H21A  2    0.499084    0.378411    0.530935    11.00000   -1.20000
AFIX   0
C22   1    0.465179    0.254544    0.481747    11.00000    0.02040    0.02856 =
         0.02157    0.00388    0.01464    0.00005
AFIX  43
H22A  2    0.437661    0.242928    0.511629    11.00000   -1.20000
AFIX   0
C23   1    0.469251    0.191049    0.426165    11.00000    0.02123    0.02057 =
         0.02522    0.00106    0.01346   -0.00460
C24   1    0.431300    0.101904    0.411879    11.00000    0.04849    0.02938 =
         0.05160   -0.00802    0.03555   -0.02119
AFIX 137
H24A  2    0.417066    0.091653    0.457422    11.00000   -1.50000
H24B  2    0.464490    0.054469    0.413480    11.00000   -1.50000
H24C  2    0.387731    0.101777    0.355471    11.00000   -1.50000
AFIX   0
O1N   4    0.577683    0.540547    0.410916    11.00000    0.01532    0.01546 =
         0.01515    0.00050    0.00795   -0.00281
O2N   4    0.625432    0.581469    0.330007    11.00000    0.01516    0.01911 =
         0.01559    0.00023    0.00824   -0.00247
O3N   4    0.673252    0.627654    0.463455    11.00000    0.02208    0.02595 =
         0.01833   -0.00435    0.00229   -0.01019
O4N   4    0.495787    0.672527    0.309343    11.00000    0.01866    0.01442 =
         0.01733    0.00009    0.00919    0.00171
O5N   4    0.500000    0.799007    0.250000    10.50000    0.02922    0.00740 =
         0.05463    0.00000    0.02642    0.00000
N1N   3    0.627291    0.584611    0.403790    11.00000    0.01408    0.01273 =
         0.01582    0.00182    0.00515   -0.00036
N2N   3    0.500000    0.717670    0.250000    10.50000    0.01139    0.01107 =
         0.02514    0.00000    0.00853    0.00000

HKLF 4


REM  a in Cc
REM wR2 = 0.062085, GooF = S = 1.06495, Restrained GooF = 1.06495 for all data
REM R1 = 0.023570 for 6583 Fo > 4sig(Fo) and 0.026508 for all 7005 data
REM 324 parameters refined using 0 restraints

END

WGHT      0.0204      6.3779

REM Instructions for potential hydrogen bonds
EQIV $2 x, -y+1, z-1/2
HTAB C5 O3N_$2
HTAB C12 O3N_$2
HTAB C20 O1N

REM Highest difference peak  1.205,  deepest hole -0.962,  1-sigma level  0.085
Q1    1   0.5236  0.5216  0.3032  11.00000  0.05    1.21
Q2    1   0.5500  0.5250  0.3560  11.00000  0.05    0.80
Q3    1   0.5256  0.4938  0.2382  11.00000  0.05    0.60
Q4    1   0.7683  0.4034  0.2698  11.00000  0.05    0.57
Q5    1   0.6309  0.2444  0.3010  11.00000  0.05    0.53
Q6    1   0.8428  0.2948  0.2679  11.00000  0.05    0.51
Q7    1   0.5230  0.3378  0.4746  11.00000  0.05    0.50
Q8    1   0.7531  0.3608  0.2084  11.00000  0.05    0.50
Q9    1   0.5245  0.5555  0.2383  11.00000  0.05    0.49
Q10   1   0.6592  0.1339  0.4125  11.00000  0.05    0.46
Q11   1   0.5613  0.2853  0.3676  11.00000  0.05    0.45
Q12   1   0.6352  0.3175  0.2702  11.00000  0.05    0.44
Q13   1   0.6431  0.4252  0.1889  11.00000  0.05    0.44
Q14   1   0.6994  0.4177  0.2033  11.00000  0.05    0.44
Q15   1   0.6253  0.3976  0.2462  11.00000  0.05    0.42
Q16   1   0.8587  0.3364  0.3311  11.00000  0.05    0.41
Q17   1   0.5521  0.4814  0.2089  11.00000  0.05    0.40
Q18   1   0.7965  0.3148  0.2123  11.00000  0.05    0.38
Q19   1   0.6039  0.2624  0.3386  11.00000  0.05    0.38
Q20   1   0.8216  0.4003  0.3243  11.00000  0.05    0.37
;
_shelx_res_checksum   15641

_shelx_hkl_file
;
   2   0   0  323.22   20.2
   4   0   0   13.51    0.78
   4   0   0   13.81    0.71
   4   0   0   14.62    0.65
  -4   0   0   14.76    0.72
  -4   0   0   13.47    0.65
  -4   0   0   14.06    0.79
   6   0   0  337.28   14.70
   6   0   0  348.71   14.96
  -6   0   0  337.10   14.71
   8   0   0  193.68    8.93
  -8   0   0  203.67    8.79
  -8   0   0  198.61    8.60
 -10   0   0  109.43    5.14
  10   0   0  115.68    5.35
  12   0   0  126.10    6.14
 -12   0   0  131.26    5.93
  14   0   0   93.06    4.78
 -14   0   0   95.59    4.53
  16   0   0  146.50    7.24
 -16   0   0  150.76    6.96
 -18   0   0   44.49    2.57
  18   0   0   46.80    2.91
 -20   0   0    8.58    1.01
  20   0   0   10.16    1.52
 -22   0   0   28.33    2.02
  22   0   0   27.30    2.33
 -24   0   0   82.99    4.67
  24   0   0   88.71    5.10
 -26   0   0   30.65    2.48
  26   0   0   29.17    2.86
 -28   0   0   13.95    2.03
  28   0   0   15.76    2.64
  -1   1   0    0.01    0.05
  -3  -1   0  152.02    6.86
  -3  -1   0  160.76    6.87
   3  -1   0  157.17    6.80
   3  -1   0  165.34    7.01
   3  -1   0  159.18    6.86
   3  -1   0  151.80    6.81
  -3  -1   0  159.76    6.93
   3   1   0  152.41    6.84
  -3   1   0  159.75    6.87
   3   1   0  158.98    6.92
  -5  -1   0   63.69    3.08
   5  -1   0   66.09    2.99
   5  -1   0   68.46    3.21
   5  -1   0   68.59    2.87
   5  -1   0   66.27    2.89
   5  -1   0   67.34    3.11
  -5  -1   0   67.49    2.99
   5   1   0   68.08    3.09
  -5   1   0   61.43    3.07
  -5   1   0   67.46    2.99
   5   1   0   63.97    2.92
   5   1   0   64.92    2.98
  -7  -1   0  132.06    5.82
   7  -1   0  135.02    5.97
  -7  -1   0  129.87    5.73
   7   1   0  123.41    5.68
   7   1   0  131.60    5.95
  -9  -1   0   34.17    1.57
  -9  -1   0   32.71    1.77
   9   1   0   33.01    1.51
   9   1   0   32.39    1.96
 -11  -1   0  114.02    5.01
  11  -1   0  105.04    5.20
 -11  -1   0  104.29    4.76
 -11   1   0  112.98    5.00
  11   1   0  103.67    4.70
  11   1   0  107.89    5.18
  13  -1   0   90.24    4.65
 -13  -1   0   96.41    4.42
  13   1   0   94.24    4.64
 -13   1   0   89.54    4.39
  15  -1   0   74.43    4.00
 -15  -1   0   75.06    3.71
 -15   1   0   75.69    3.71
  15   1   0   72.48    3.95
 -17  -1   0   91.22    4.68
  17  -1   0   92.72    5.01
 -17   1   0   97.23    4.71
  17   1   0  100.59    5.03
  19  -1   0   12.36    1.45
 -19  -1   0   11.91    1.14
  19   1   0   13.67    1.46
 -19   1   0   12.95    1.15
 -21  -1   0   11.16    1.20
  21  -1   0    9.90    1.51
  21   1   0   10.83    1.42
 -21   1   0    9.03    1.08
 -23  -1   0   35.38    2.47
  23  -1   0   34.18    3.23
 -23   1   0   29.81    2.24
 -25  -1   0   43.30    2.96
  25  -1   0   42.18    3.34
  25   1   0   47.60    3.41
 -25   1   0   45.48    3.00
  27  -1   0   10.44    2.02
 -27  -1   0    9.26    1.57
 -27   1   0   11.30    1.64
  27   1   0   10.44    1.99
  29  -1   0    9.10    2.42
 -29  -1   0    8.30    1.76
  29   1   0    9.20    2.16
 -29   1   0    9.02    1.75
   0  -2   0  127.73    5.47
   0  -2   0  124.46    5.39
   0  -2   0  128.71    5.50
   0   2   0  128.63    5.51
   0   2   0  118.91    5.39
   0   2   0  122.16    5.45
  -2  -2   0    2.08    0.15
  -2  -2   0    1.49    0.18
   2  -2   0    1.81    0.16
   2  -2   0    2.49    0.26
   2  -2   0    1.72    0.13
  -2  -2   0    1.75    0.18
   2   2   0    2.17    0.20
  -2   2   0    1.79    0.14
   2   2   0    2.11    0.17
  -2   2   0    2.12    0.26
   2   2   0    1.73    0.14
  -2   2   0    1.46    0.13
   4  -2   0    1.35    0.16
   4  -2   0    1.35    0.13
   4  -2   0    1.66    0.32
  -4  -2   0    1.44    0.17
   4  -2   0    1.28    0.12
  -4  -2   0    1.25    0.23
  -4  -2   0    1.55    0.22
   4   2   0    1.57    0.17
  -4   2   0    2.29    0.39
   4   2   0    1.59    0.17
   4   2   0    1.95    0.28
  -4   2   0    1.31    0.18
  -6  -2   0    2.54    0.26
  -6  -2   0    2.45    0.28
   6  -2   0    3.11    0.37
   6  -2   0    2.32    0.16
   6  -2   0    1.87    0.17
   6   2   0    2.52    0.22
  -6   2   0    2.46    0.24
   6   2   0    2.40    0.32
  -6   2   0    2.84    0.51
  -8  -2   0    7.45    0.51
  -8  -2   0    6.49    0.48
   8  -2   0    6.06    0.62
   8  -2   0    6.21    0.33
  -8   2   0    6.08    0.47
   8   2   0    6.20    0.58
 -10  -2   0   82.57    3.74
  10  -2   0   82.79    4.05
 -10  -2   0   82.61    3.84
  10   2   0   84.11    4.01
 -10   2   0   84.25    3.84
  10   2   0   75.69    3.63
 -12  -2   0   53.57    2.54
  12  -2   0   53.51    2.81
 -12  -2   0   47.68    2.34
  12   2   0   48.68    2.70
 -12   2   0   47.96    2.50
  12   2   0   48.34    2.25
 -14  -2   0   47.58    2.21
 -14  -2   0   47.69    2.47
  14  -2   0   47.66    2.76
 -14  -2   0   45.06    2.18
 -14   2   0   46.21    2.45
  14   2   0   45.01    2.65
  16  -2   0   44.28    2.82
 -16  -2   0   45.94    2.53
  16   2   0   46.74    2.77
 -16   2   0   47.85    2.83
 -18  -2   0   49.30    2.78
  18  -2   0   50.45    3.13
 -18   2   0   50.81    2.78
  18   2   0   48.55    3.01
 -20  -2   0   11.42    1.13
  20  -2   0   14.64    1.60
 -20   2   0   11.13    1.15
  20   2   0   12.01    1.42
 -22  -2   0    4.39    0.90
  22  -2   0    3.83    1.13
 -22   2   0    4.78    0.91
  22   2   0    5.69    1.35
  24  -2   0    9.95    1.75
 -24  -2   0   11.81    1.49
 -24   2   0    8.95    1.28
  24   2   0    8.51    1.50
 -26  -2   0    5.64    1.25
  26  -2   0    4.22    1.54
  26   2   0    4.66    1.59
 -26   2   0    5.44    1.21
  28  -2   0    7.31    2.02
 -28  -2   0    5.41    1.42
 -28   2   0    9.20    1.58
  28   2   0    5.24    1.82
   1  -3   0   98.69    4.35
   1  -3   0  103.43    4.50
  -1  -3   0   94.68    4.36
   1  -3   0   92.24    4.26
   1   3   0   96.32    4.25
  -1   3   0   99.58    4.36
   1   3   0  108.29    4.27
  -1   3   0   97.86    4.26
   1   3   0   89.63    4.34
  -1   3   0   97.48    4.43
   1   3   0  101.80    4.41
  -3  -3   0   41.23    1.78
  -3  -3   0   39.99    1.86
   3  -3   0   39.68    1.78
   3  -3   0   38.72    1.77
   3  -3   0   39.77    1.94
  -3  -3   0   37.98    1.84
   3   3   0   40.34    1.88
  -3   3   0   38.46    1.75
  -3   3   0   36.03    1.74
   3   3   0   34.81    1.79
   3   3   0   37.55    1.74
  -5  -3   0   48.67    2.15
   5  -3   0   42.27    2.12
  -5  -3   0   45.00    2.19
   5  -3   0   46.66    2.08
   5  -3   0   47.23    2.08
   5   3   0   48.00    2.25
   5   3   0   44.71    2.11
  -5   3   0   46.07    2.13
  -5   3   0   45.86    2.06
   5   3   0   43.65    2.12
  -5   3   0   47.42    2.42
  -7  -3   0   85.91    3.92
   7  -3   0   83.40    3.77
  -7  -3   0   91.51    3.90
   7  -3   0   83.96    3.76
  -7   3   0   84.37    4.24
  -7   3   0   85.94    3.88
   7   3   0   86.87    4.02
   7   3   0   80.32    3.82
   9  -3   0   27.92    1.31
  -9  -3   0   29.57    1.50
  -9  -3   0   28.75    1.49
   9  -3   0   27.65    1.35
   9  -3   0   28.18    1.69
   9   3   0   26.86    1.36
   9   3   0   28.19    1.62
  -9   3   0   27.50    1.47
 -11  -3   0   29.66    1.58
  11  -3   0   30.80    1.84
 -11  -3   0   28.33    1.53
 -11   3   0   30.64    1.58
  11   3   0   25.22    1.38
  11   3   0   28.86    1.73
  13  -3   0   63.03    3.37
 -13  -3   0   57.87    2.90
 -13  -3   0   63.71    3.07
 -13   3   0   61.08    3.05
  13   3   0   57.37    2.77
  13   3   0   65.16    3.28
 -15  -3   0   60.61    2.62
 -15  -3   0   57.05    2.70
  15  -3   0   56.71    3.28
 -15  -3   0   56.44    2.95
  15   3   0   58.05    3.18
  15   3   0   51.52    2.57
 -15   3   0   56.24    2.94
  17  -3   0   29.11    2.15
 -17  -3   0   30.65    1.86
 -17  -3   0   28.56    1.47
 -17   3   0   29.54    1.83
  17   3   0   27.82    2.03
  19  -3   0   13.39    1.56
 -19  -3   0   10.80    1.12
 -19   3   0   12.83    1.16
  19   3   0   12.98    1.45
 -21  -3   0   16.01    1.42
  21  -3   0   14.97    1.73
  21   3   0   18.74    1.73
 -21   3   0   13.13    1.36
 -23  -3   0    6.48    1.51
  23  -3   0    8.05    1.55
 -23   3   0    5.08    0.95
  23   3   0    8.25    1.58
  25  -3   0    3.20    1.36
 -25  -3   0    5.46    1.09
  25   3   0    5.95    1.44
 -25   3   0    6.09    1.14
 -27  -3   0    6.29    1.45
  27  -3   0    6.84    1.90
  27   3   0    8.08    1.93
 -27   3   0    7.12    1.49
 -29  -3   0    8.41    1.74
  29  -3   0   13.52    3.64
  29   3   0   15.73    2.66
   0  -4   0   30.89    1.56
   0  -4   0   28.87    1.36
   0  -4   0   31.89    1.51
   0   4   0   31.34    1.36
   0   4   0   31.23    1.57
   2  -4   0  239.72   10.61
  -2  -4   0  250.23   10.76
  -2  -4   0  247.68   10.78
   2  -4   0  236.24   10.83
   2  -4   0  250.12   10.72
  -2   4   0  226.59   10.67
  -2   4   0  241.09   10.86
   2   4   0  228.59   10.70
  -2   4   0  252.93   10.62
   2   4   0  266.02   10.62
   2   4   0  258.49   10.81
   4  -4   0   91.82    4.11
   4  -4   0   95.46    4.15
  -4  -4   0  102.45    4.16
  -4  -4   0   92.10    4.24
  -4   4   0   87.73    4.10
   4   4   0   80.81    4.15
  -4   4   0   95.08    4.12
  -4   4   0   88.86    4.38
   4   4   0   97.34    4.15
   4   4   0   96.03    4.28
   6  -4   0   83.95    3.85
   6  -4   0   83.79    3.84
  -6  -4   0   84.58    3.99
  -6  -4   0   92.49    3.92
  -6   4   0   86.32    3.82
  -6   4   0   87.18    3.89
  -6   4   0   83.34    4.24
   6   4   0   86.58    4.04
   8  -4   0   21.99    1.40
  -8  -4   0   24.57    1.24
  -8  -4   0   20.42    1.26
   8  -4   0   22.39    1.11
   8  -4   0   20.78    1.10
  -8   4   0   24.24    1.21
  -8   4   0   22.06    1.57
  10  -4   0   39.97    1.95
 -10  -4   0   44.91    2.16
  10  -4   0   43.36    2.40
 -10  -4   0   41.57    2.16
  10  -4   0   38.26    1.94
 -10   4   0   42.55    2.12
  10   4   0   45.50    2.31
 -12  -4   0   65.08    3.11
 -12  -4   0   61.70    3.12
  12  -4   0   62.34    3.42
 -12   4   0   64.56    3.12
  12   4   0   62.55    3.29
 -14  -4   0   28.32    1.68
  14  -4   0   29.99    2.06
 -14  -4   0   31.44    1.80
  14   4   0   30.57    1.96
 -14   4   0   33.10    1.80
  16  -4   0   12.80    1.38
 -16  -4   0   12.65    1.06
 -16  -4   0   12.41    0.91
 -16   4   0   11.65    1.06
 -18  -4   0   43.73    2.17
 -18  -4   0   40.94    2.21
  18  -4   0   46.16    2.95
 -18  -4   0   41.62    2.50
  18   4   0   46.09    2.78
 -18   4   0   42.15    2.49
  20  -4   0   17.08    1.82
 -20  -4   0   16.25    1.40
 -20   4   0   13.87    1.32
  20   4   0   18.52    1.64
  22  -4   0   11.05    1.70
 -22  -4   0   10.15    1.30
  22   4   0    9.60    1.49
 -22   4   0    9.78    1.34
  24  -4   0   13.58    2.01
 -24  -4   0   13.90    1.56
  24   4   0   16.80    2.05
 -24   4   0   14.92    1.62
  26  -4   0    8.76    1.83
 -26  -4   0   10.61    1.62
  26   4   0   15.65    2.20
 -26   4   0   12.44    1.70
 -28  -4   0    9.36    1.66
  28  -4   0   10.81    2.32
 -28   4   0    9.60    1.75
  28   4   0   10.07    2.10
   1  -5   0   57.79    2.70
   1  -5   0   61.65    2.88
  -1  -5   0   61.30    2.90
   1   5   0   61.71    2.96
   1   5   0   59.43    2.69
  -1   5   0   61.90    3.00
  -1   5   0   63.14    2.71
   1   5   0   65.83    2.71
  -3  -5   0  229.05    9.19
   3  -5   0  208.66    9.28
  -3  -5   0  211.06    9.35
   3  -5   0  199.91    9.16
   3   5   0  216.96    9.40
  -3   5   0  206.83    9.17
   3   5   0  213.91    9.16
  -3   5   0  200.82    9.48
  -5  -5   0   35.89    1.90
  -5  -5   0   41.86    1.81
   5  -5   0   37.34    1.80
  -5   5   0   36.00    1.75
  -5   5   0   38.60    2.12
  -5   5   0   33.36    1.73
   5   5   0   37.70    1.94
   5   5   0   36.57    1.73
   7  -5   0    0.73    0.18
   7  -5   0    0.96    0.21
  -7  -5   0    1.11    0.31
  -7  -5   0    0.59    0.19
  -7   5   0    1.13    0.21
  -7   5   0    0.79    0.41
   7   5   0    0.65    0.30
  -9  -5   0    2.92    0.42
   9  -5   0    2.72    0.57
   9  -5   0    2.86    0.32
  -9  -5   0    3.58    0.52
   9  -5   0    2.30    0.31
  -9   5   0    3.11    0.40
   9   5   0    2.91    0.53
  -9   5   0    2.86    0.66
  11  -5   0   59.75    2.69
 -11  -5   0   61.30    2.87
 -11  -5   0   54.63    2.88
  11  -5   0   58.07    3.15
  11  -5   0   51.10    2.63
  11   5   0   58.78    3.02
 -11   5   0   58.56    2.82
 -11   5   0   56.63    3.37
 -13  -5   0  100.45    4.53
 -13  -5   0   96.16    4.52
  13  -5   0   97.98    4.89
  13  -5   0   90.72    4.20
  13  -5   0   87.15    4.19
  13   5   0   93.97    4.70
 -13   5   0   94.38    4.48
 -15  -5   0   24.86    1.60
 -15  -5   0   23.01    1.51
  15  -5   0   25.24    2.14
 -15   5   0   26.06    1.60
  15   5   0   27.02    1.81
 -17  -5   0    1.42    0.52
  17  -5   0    2.69    0.88
 -17  -5   0    1.42    0.49
 -17   5   0    1.29    0.46
  17   5   0    1.39    0.64
 -19  -5   0   52.63    2.63
  19  -5   0   52.50    3.41
 -19  -5   0   50.01    2.95
 -19   5   0   49.59    2.91
  19   5   0   55.42    3.24
  21  -5   0   23.36    2.18
 -21  -5   0   20.01    1.73
  21   5   0   19.02    1.87
 -21   5   0   22.14    1.70
  23  -5   0    5.36    1.30
 -23  -5   0    3.37    0.98
  23   5   0    4.86    1.23
 -23   5   0    7.50    1.16
 -25  -5   0    5.15    1.18
  25  -5   0    3.20    1.45
  25   5   0    2.95    1.27
 -25   5   0    4.20    1.07
 -27  -5   0   19.64    2.11
  27   5   0   21.18    2.73
   0  -6   0   19.44    1.11
   0  -6   0   18.53    0.88
   0   6   0   20.65    1.22
   2  -6   0  124.02    5.80
  -2  -6   0  132.17    6.06
   2  -6   0  134.83    6.02
  -2   6   0  131.77    6.18
   2   6   0  131.53    5.79
   2   6   0  132.82    6.11
   2   6   0  139.39    5.82
  -2   6   0  139.93    5.83
   4  -6   0  165.53    7.43
  -4  -6   0  169.12    7.53
   4  -6   0  145.38    7.26
  -4  -6   0  186.41    7.32
   4   6   0  166.17    7.55
  -4   6   0  164.23    7.69
   4   6   0  166.84    7.30
  -4   6   0  167.99    7.30
  -6  -6   0   80.99    3.34
  -6  -6   0   73.05    3.50
   6  -6   0   66.97    3.34
  -6   6   0   70.88    3.29
  -6   6   0   66.91    3.70
  -8  -6   0   45.99    2.37
   8  -6   0   42.65    2.19
  -8  -6   0   47.70    2.25
  -8   6   0   42.20    2.65
   8   6   0   45.90    2.41
  10  -6   0   22.80    1.28
  10  -6   0   22.85    1.62
 -10  -6   0   25.05    1.40
  10   6   0   24.01    1.53
 -10   6   0   23.01    1.32
 -10   6   0   24.97    1.87
 -12  -6   0   81.42    4.05
  12  -6   0   73.82    3.73
 -12  -6   0   84.54    3.97
  12  -6   0   85.80    3.80
  12  -6   0   84.80    4.34
 -12   6   0   78.02    4.54
 -12   6   0   82.63    3.93
  12   6   0   82.84    4.15
  14  -6   0   32.75    1.70
  14  -6   0   38.59    1.92
 -14  -6   0   32.39    1.99
 -14  -6   0   35.27    2.00
  14  -6   0   32.09    2.30
  14   6   0   33.68    2.16
 -14   6   0   33.91    1.95
 -16  -6   0   17.62    1.32
 -16  -6   0   18.19    1.34
  16  -6   0   17.35    1.69
 -16   6   0   17.46    1.27
  16   6   0   17.77    1.51
 -18  -6   0   18.38    1.38
 -18  -6   0   18.26    1.47
  18  -6   0   18.15    1.86
 -18   6   0   18.50    1.44
  18   6   0   18.35    1.62
 -20  -6   0   19.15    1.61
  20  -6   0   22.84    2.13
 -20  -6   0   21.26    1.47
 -20   6   0   19.13    1.57
  20   6   0   19.54    1.84
 -22  -6   0    8.22    1.22
  22  -6   0    7.35    1.55
 -22   6   0    9.53    1.49
 -24  -6   0    5.32    1.11
  24  -6   0    2.72    1.32
  24   6   0    5.13    1.34
 -24   6   0    4.23    0.98
  26  -6   0   11.54    2.22
 -26  -6   0    9.43    1.43
  26   6   0   10.50    1.95
 -26   6   0    9.11    1.61
  28  -6   0   10.15    2.52
 -28  -6   0    7.51    1.51
  28   6   0    8.07    2.03
 -28   6   0    8.34    1.70
   1  -7   0   58.12    2.77
   1  -7   0   65.01    3.07
  -1  -7   0   61.99    3.07
  -1   7   0   61.87    2.78
  -1   7   0   62.20    3.20
   1   7   0   64.61    3.17
   1   7   0   67.70    2.79
  -3  -7   0  125.75    5.60
   3  -7   0  116.46    5.36
   3  -7   0  111.31    5.12
   3   7   0  118.02    5.12
  -3   7   0  115.98    5.14
   3   7   0  114.39    5.10
   3   7   0  117.47    5.47
  -5  -7   0   75.21    3.58
   5  -7   0   73.47    3.44
  -5  -7   0   77.54    3.31
   5   7   0   70.14    3.24
   5   7   0   70.44    3.56
  -5   7   0   70.32    3.28
  -5   7   0   68.01    3.71
  -7  -7   0    5.00    0.46
   7  -7   0    5.00    0.49
  -7  -7   0    5.43    0.65
  -7   7   0    4.46    0.41
   7   7   0    4.91    0.61
  -7   7   0    6.55    1.01
   9  -7   0   15.98    1.01
  -9  -7   0   18.11    1.22
  -9  -7   0   16.62    1.03
  -9   7   0   15.58    0.98
   9   7   0   15.32    1.17
  -9   7   0   16.74    1.49
 -11  -7   0   51.09    2.62
  11  -7   0   49.09    2.54
 -11  -7   0   51.57    2.77
  11  -7   0   54.09    3.01
 -11   7   0   52.04    2.58
 -11   7   0   53.26    3.26
  11   7   0   48.75    2.80
  13  -7   0   26.08    1.94
 -13  -7   0   25.65    1.58
  13  -7   0   26.84    1.48
 -13  -7   0   26.40    1.70
  13   7   0   24.45    1.75
 -13   7   0   23.63    2.13
 -13   7   0   25.46    1.53
 -15  -7   0    7.09    0.95
  15  -7   0    6.38    0.66
 -15  -7   0    7.42    0.85
  15  -7   0    6.82    0.67
  15  -7   0    7.65    1.21
  15   7   0    5.72    0.97
 -15   7   0    7.58    1.06
 -17  -7   0   17.93    1.45
 -17  -7   0   18.90    1.49
  17  -7   0   21.00    1.88
 -17   7   0   19.00    1.41
  17   7   0   20.37    1.69
 -19  -7   0   17.38    1.43
 -19  -7   0   14.78    1.39
  19  -7   0   13.92    1.79
 -19   7   0   15.43    1.36
  19   7   0   15.39    1.53
 -21  -7   0    1.38    0.77
 -21  -7   0    2.23    0.75
 -21   7   0    0.91    0.61
  21   7   0    1.10    0.77
 -23  -7   0    8.25    1.25
  23  -7   0    5.26    1.46
 -23   7   0    7.13    1.19
  23   7   0    6.73    1.47
 -25  -7   0    0.97    0.89
  25  -7   0    1.31    1.46
 -25   7   0    3.89    1.05
  25   7   0    1.35    1.28
 -27  -7   0    3.15    1.33
  27  -7   0    1.96    1.77
  27   7   0    0.92    1.58
 -27   7   0    2.44    1.19
   0  -8   0   10.79    0.52
   0  -8   0    8.79    0.78
   0   8   0   10.45    0.52
   0   8   0   12.01    0.95
  -2  -8   0    0.06    0.23
   2  -8   0    0.23    0.11
   2  -8   0    0.53    0.26
   2   8   0    0.27    0.10
   2   8   0    0.16    0.07
  -2   8   0    0.18    0.09
   2   8   0    0.36    0.26
   4  -8   0    1.28    0.30
  -4  -8   0    1.87    0.40
   4  -8   0    0.87    0.17
   4   8   0    1.45    0.41
   4   8   0    1.29    0.20
   4   8   0    1.23    0.15
  -6  -8   0    8.15    0.56
  -6  -8   0    8.33    0.77
  -6   8   0    5.82    0.93
   6   8   0    7.55    0.76
  -6   8   0    6.77    0.51
   8  -8   0    4.53    0.54
  -8  -8   0    4.80    0.50
  -8  -8   0    3.45    0.59
  -8   8   0    4.05    0.41
   8   8   0    5.52    0.80
  -8   8   0    2.88    0.72
  10  -8   0    1.32    0.37
 -10  -8   0    1.03    0.47
 -10  -8   0    0.67    0.29
 -10   8   0    0.72    0.62
  10   8   0    1.92    0.52
 -10   8   0    1.53    0.31
 -12  -8   0    3.23    0.72
  12  -8   0    4.61    0.64
 -12  -8   0    4.95    0.64
  12  -8   0    6.05    1.00
 -12   8   0    4.76    1.08
 -12   8   0    4.10    0.57
  12   8   0    3.58    0.77
 -14  -8   0    3.80    0.81
 -14  -8   0    2.88    0.58
  14  -8   0    2.53    0.82
  14  -8   0    2.35    0.54
 -14   8   0    2.34    0.49
 -14   8   0    2.06    1.01
  14   8   0    3.35    0.76
  16  -8   0    1.93    0.76
  16  -8   0    3.16    0.53
 -16  -8   0    1.23    0.66
 -16  -8   0    2.55    0.62
  16   8   0    2.17    0.67
 -16   8   0    1.76    0.48
 -18  -8   0    1.21    0.72
  18  -8   0   -0.39    0.71
 -18  -8   0    0.41    0.52
 -18   8   0   -0.02    0.37
  18   8   0    1.30    0.70
  20  -8   0    2.55    1.11
 -20  -8   0    1.61    0.67
 -20  -8   0    1.40    0.85
 -20   8   0    2.98    0.76
  20   8   0    2.51    0.85
 -22  -8   0    0.46    0.68
  22  -8   0    1.71    1.17
 -22   8   0    0.96    0.72
  22   8   0    0.88    0.94
 -24  -8   0   -0.73    0.73
  24  -8   0    1.84    1.38
 -24   8   0    0.20    0.74
  24   8   0    1.83    1.14
 -26  -8   0    4.26    1.25
  26  -8   0    2.01    2.18
 -26   8   0    2.93    1.39
  26   8   0    3.54    1.97
 -28  -8   0    2.20    1.37
   1  -9   0    0.11    0.26
  -1  -9   0    0.51    0.25
   1  -9   0    0.22    0.09
  -1   9   0    0.13    0.09
  -1   9   0    0.19    0.33
   1   9   0    0.13    0.29
  -3  -9   0    0.29    0.28
   3  -9   0    0.46    0.11
   3   9   0    0.34    0.08
   3   9   0    0.42    0.32
   3   9   0    0.09    0.10
  -5  -9   0    1.01    0.38
   5  -9   0    0.63    0.29
   5   9   0    1.18    0.17
   5   9   0    1.22    0.40
   5   9   0    0.91    0.18
  -7  -9   0    6.60    0.79
  -7  -9   0    6.25    0.52
   7  -9   0    5.25    0.61
  -7   9   0    6.24    0.48
  -7   9   0    4.01    0.81
   7   9   0    5.51    0.72
  -9  -9   0    0.70    0.44
  -9  -9   0    1.22    0.32
   9  -9   0    1.22    0.39
  -9   9   0    1.63    0.76
  -9   9   0    1.16    0.29
   9   9   0    1.35    0.47
 -11  -9   0    1.03    0.54
  11  -9   0    0.98    0.41
 -11  -9   0    0.94    0.38
 -11   9   0    1.72    0.76
 -11   9   0    0.73    0.30
  11   9   0    0.65    0.50
 -13  -9   0    6.93    0.76
 -13  -9   0    8.07    1.06
  13  -9   0    6.52    1.14
 -13   9   0    5.71    0.68
 -13   9   0    4.19    1.02
  15  -9   0    2.13    0.53
  15  -9   0    3.01    0.90
 -15  -9   0    2.43    0.78
 -15  -9   0    1.61    0.52
 -15   9   0    1.73    1.05
  15   9   0    2.28    0.72
 -15   9   0    2.46    0.53
 -17  -9   0    0.48    0.49
  17  -9   0    0.84    0.85
  17  -9   0    0.62    0.50
 -17  -9   0    1.34    0.77
  17   9   0    0.88    0.68
 -17   9   0    0.24    0.43
  19  -9   0    1.53    0.96
 -19  -9   0    0.93    0.60
 -19  -9   0    0.02    0.82
  19   9   0    0.91    0.68
 -19   9   0    0.12    0.49
  21  -9   0    1.72    1.20
 -21  -9   0    1.90    0.73
 -21  -9   0    2.12    1.00
  21   9   0    3.71    1.00
  23  -9   0   -0.09    1.27
 -23  -9   0    1.23    0.84
  23   9   0    1.72    1.06
 -23   9   0    1.22    0.79
  25  -9   0    2.60    1.86
 -25  -9   0    2.68    1.03
  25   9   0    1.07    1.32
 -25   9   0    1.63    1.02
  27  -9   0   -1.05    3.03
 -27  -9   0    0.25    1.40
 -27   9   0   -2.36    1.23
  27   9   0   -0.17    1.65
   0 -10   0   14.44    1.10
   0  10   0   13.26    1.19
   2 -10   0    1.71    0.44
  -2 -10   0    1.72    0.44
   2 -10   0    1.38    0.18
   2  10   0    0.74    0.43
  -2  10   0    0.55    0.45
  -2  10   0    1.50    0.18
   4 -10   0    4.41    0.64
  -4 -10   0    4.70    0.76
  -4  10   0    4.36    0.82
   4  10   0    4.96    0.79
   4  10   0    3.96    0.37
  -4  10   0    4.56    0.35
   4  10   0    4.12    0.28
  -6 -10   0    0.23    0.34
   6 -10   0   -0.34    0.28
  -6  10   0    0.65    0.49
   6  10   0    0.07    0.16
   6  10   0   -0.21    0.33
   6  10   0    0.28    0.12
  -6  10   0    0.09    0.14
  -8 -10   0    0.36    0.25
   8 -10   0    0.38    0.38
  -8 -10   0    0.80    0.48
   8  10   0    0.70    0.42
  -8  10   0    0.53    0.21
  -8  10   0    0.40    0.54
 -10 -10   0    3.19    0.74
  10 -10   0    2.96    0.58
 -10 -10   0    3.18    0.49
 -10  10   0    3.03    0.97
  10  10   0    3.28    0.71
 -10  10   0    3.64    0.50
 -12 -10   0    1.76    0.47
 -12 -10   0    1.88    0.70
  12 -10   0    2.39    0.63
  12  10   0    2.87    0.83
 -12  10   0    2.32    0.45
 -12  10   0    2.60    1.02
 -14 -10   0    1.47    0.49
 -14 -10   0    1.69    0.69
  14 -10   0    1.54    0.62
  14 -10   0    2.80    0.89
 -14  10   0    1.74    0.96
 -14  10   0    1.59    0.47
  14  10   0    0.67    0.56
 -16 -10   0    3.02    0.90
 -16 -10   0    3.36    0.70
  16 -10   0    3.34    0.92
  16  10   0    3.32    0.84
 -16  10   0    3.39    0.67
 -18 -10   0    0.05    0.54
 -18 -10   0   -0.68    0.73
  18 -10   0    0.83    0.86
 -18  10   0    0.64    0.52
  18  10   0   -0.52    0.63
 -20 -10   0   -0.60    0.88
 -20 -10   0   -0.50    0.62
  20 -10   0   -0.37    0.95
 -20  10   0    0.18    0.60
  20  10   0   -0.32    1.32
 -22 -10   0   -1.13    0.84
  22 -10   0   -2.08    1.16
  22  10   0    0.60    0.99
 -22  10   0    0.13    0.65
 -24 -10   0    0.43    0.92
  24 -10   0   -2.54    1.45
  24  10   0    0.34    1.25
 -24  10   0    0.30    0.92
 -26 -10   0   -3.19    1.10
  26 -10   0    0.55    1.89
  26  10   0   -1.12    1.47
 -26  10   0   -0.32    1.13
  -1 -11   0    2.31    0.60
   1 -11   0    3.57    0.26
   1 -11   0    4.61    0.73
  -1  11   0    4.86    0.91
  -1  11   0    3.98    0.26
   1  11   0    4.51    0.88
  -3 -11   0   12.35    1.11
   3 -11   0   10.08    0.60
   3 -11   0   10.63    1.03
  -3  11   0   10.26    1.18
   3  11   0   11.06    1.10
  -3  11   0   12.12    0.63
  -5 -11   0    1.91    0.52
   5 -11   0    0.54    0.39
   5  11   0    0.62    0.14
   5  11   0    0.25    0.15
   5  11   0    1.07    0.48
  -5  11   0    0.35    0.53
  -5  11   0    0.74    0.20
  -7 -11   0    6.87    0.92
   7 -11   0    6.00    0.83
   7  11   0    5.26    0.41
   7  11   0    5.73    0.92
  -7  11   0    5.54    1.11
  -9 -11   0    0.69    0.31
  -9 -11   0    1.56    0.64
   9 -11   0    1.03    0.50
  -9  11   0    1.28    0.31
   9  11   0    1.35    0.54
  -9  11   0    1.43    0.76
 -11 -11   0    0.56    0.39
  11 -11   0    1.79    0.60
 -11 -11   0    1.15    0.60
  11  11   0    1.19    0.56
 -11  11   0    0.91    0.32
 -11  11   0    1.11    0.88
 -13 -11   0    0.68    0.42
  13 -11   0    0.54    0.59
 -13 -11   0    1.92    0.73
 -13  11   0    1.25    0.93
 -13  11   0    0.45    0.36
  13  11   0    0.59    0.59
  15 -11   0    3.02    1.05
 -15 -11   0    4.17    0.77
  15 -11   0    4.80    0.83
 -15  11   0    3.48    0.66
 -15  11   0    5.08    1.36
  15  11   0    4.49    0.95
 -17 -11   0   -0.17    0.53
  17 -11   0    0.32    0.82
  17 -11   0   -0.17    0.69
 -17 -11   0    1.07    0.85
 -17  11   0    0.13    0.43
  17  11   0    0.48    0.68
 -19 -11   0    0.46    0.71
  19 -11   0    1.79    1.12
 -19 -11   0    1.66    1.00
 -19  11   0   -0.27    0.50
 -21 -11   0   -1.24    1.15
 -21 -11   0    1.31    0.78
  21 -11   0   -0.63    1.11
 -21  11   0    0.95    0.70
  21  11   0   -0.78    0.90
  23 -11   0    2.02    1.54
 -23 -11   0    0.98    0.94
  23  11   0    0.11    1.13
 -23  11   0    0.99    0.82
  25 -11   0   -2.65    1.81
 -25 -11   0    2.58    1.20
  25  11   0    0.91    1.54
 -27 -11   0   -2.70    1.30
   0 -12   0   13.61    1.18
   0  12   0   11.38    1.27
   2 -12   0    5.39    0.86
  -2 -12   0    4.69    0.86
   2  12   0    3.34    0.83
  -2  12   0    4.18    0.96
  -2  12   0    5.27    0.34
   4 -12   0    1.10    0.54
  -4 -12   0    1.97    0.60
   4  12   0    1.72    0.61
  -4  12   0    1.80    0.25
  -4  12   0    1.77    0.66
   6 -12   0    7.95    0.96
  -6 -12   0    9.11    1.05
   6  12   0    7.41    0.49
  -6  12   0    5.89    1.10
  -6  12   0    7.96    0.57
   6  12   0    6.89    0.45
   6  12   0    8.41    1.03
   8 -12   0    6.15    0.94
  -8 -12   0    4.72    0.92
  -8  12   0    3.53    1.07
  -8  12   0    4.55    0.50
   8  12   0    4.54    0.39
   8  12   0    4.27    0.84
  10 -12   0    2.83    0.74
  10  12   0    3.11    0.58
 -10  12   0    2.38    1.00
  10  12   0    4.14    0.86
 -10  12   0    3.06    0.48
 -12 -12   0   23.68    1.96
  12 -12   0   25.14    1.87
 -12 -12   0   24.44    1.51
  12  12   0   23.84    1.90
 -12  12   0   26.07    2.44
 -12  12   0   24.02    1.52
 -14 -12   0    5.41    1.10
  14 -12   0    5.14    0.96
 -14 -12   0    4.92    0.77
  14 -12   0    4.34    1.12
  14  12   0    7.01    1.18
 -14  12   0    2.71    1.12
 -14  12   0    6.07    0.78
 -16 -12   0   -0.24    0.54
  16 -12   0   -0.89    0.72
 -16 -12   0   -0.90    0.82
  16 -12   0    0.63    0.90
 -16  12   0    0.79    0.49
 -16  12   0   -1.26    1.05
  16  12   0    0.32    0.66
 -18 -12   0   -0.71    0.93
 -18 -12   0   -0.37    0.61
  18 -12   0    0.31    1.07
  18  12   0   -0.10    0.92
 -18  12   0    0.47    0.52
  20 -12   0   -1.12    1.13
 -20 -12   0    0.12    0.72
 -20 -12   0   -0.11    1.10
  20  12   0   -0.27    0.88
 -20  12   0    0.59    0.86
  22 -12   0    2.60    1.45
 -22  12   0    2.65    1.02
  22  12   0    2.02    1.32
  24 -12   0    0.54    1.71
 -24 -12   0    0.47    1.11
 -24  12   0    2.01    1.16
 -26  12   0    0.16    1.41
  -1 -13   0    0.88    0.53
   1 -13   0    0.35    0.47
   1  13   0   -0.98    0.43
  -1  13   0   -0.21    0.61
  -3 -13   0   12.19    1.58
   3 -13   0    8.08    0.52
   3 -13   0    9.05    1.10
  -3  13   0    9.15    1.38
   3  13   0    9.90    1.21
  -3  13   0    8.91    0.53
  -5 -13   0    0.36    0.52
   5 -13   0    0.34    0.52
  -5  13   0    0.21    0.18
   5  13   0   -0.21    0.50
  -5  13   0    0.36    0.71
  -7 -13   0    3.03    0.80
   7 -13   0    2.98    0.81
   7  13   0    3.21    0.36
  -7  13   0    4.25    0.46
   7  13   0    2.92    0.29
   7  13   0    4.46    0.88
  -7  13   0    3.68    1.13
  -9 -13   0    6.34    1.10
   9 -13   0    6.52    1.04
  -9  13   0    6.88    0.67
  -9  13   0    6.54    1.37
   9  13   0    7.11    0.52
   9  13   0    8.39    1.21
  11 -13   0   14.19    1.46
 -11 -13   0   15.14    1.03
 -11 -13   0   14.38    1.58
  11  13   0   14.29    0.90
  11  13   0   15.87    1.58
 -11  13   0   12.31    1.89
 -11  13   0   14.15    1.07
 -13 -13   0   13.57    1.07
  13 -13   0   12.89    1.51
 -13 -13   0   12.24    1.61
 -13  13   0   12.10    2.02
  13  13   0   13.01    1.45
 -13  13   0   11.18    1.02
 -15 -13   0    1.16    0.59
 -15 -13   0    3.85    1.12
  15 -13   0    2.41    1.02
  15 -13   0    1.71    0.80
 -15  13   0    2.36    0.63
 -15  13   0    2.41    1.35
  15  13   0    2.22    0.88
 -17 -13   0    0.46    0.99
  17 -13   0    2.52    1.02
  17 -13   0    0.40    0.99
 -17 -13   0    1.50    0.69
  17  13   0    0.48    1.24
 -17  13   0    0.09    1.32
 -17  13   0    1.00    0.60
 -19 -13   0   -0.47    0.75
 -19 -13   0   -1.57    1.14
  19 -13   0    1.36    1.24
  19  13   0    0.31    0.94
 -19  13   0    0.65    0.69
 -21 -13   0    5.77    1.70
  21 -13   0    3.48    1.64
 -21 -13   0    3.67    1.06
  21  13   0    4.93    1.45
 -21  13   0    4.91    1.12
  23 -13   0    3.33    1.77
 -23 -13   0   -0.72    1.11
  23  13   0   -0.20    1.49
 -23  13   0    1.87    1.05
  25  13   0    2.78    2.04
 -25  13   0    0.24    1.30
   0 -14   0    1.31    0.63
   0  14   0    0.53    0.63
  -2 -14   0    6.02    1.02
   2 -14   0    3.95    0.91
  -2  14   0    7.56    1.27
   2  14   0    4.63    1.04
  -4 -14   0   61.08    3.39
   4 -14   0   47.22    2.59
   4 -14   0   53.59    3.27
  -4  14   0   57.99    2.57
  -4  14   0   58.80    3.59
   4  14   0   60.45    3.44
   6 -14   0    2.05    0.76
  -6 -14   0    1.39    0.70
   6  14   0    2.43    0.82
  -6  14   0    2.08    0.93
  -6  14   0    1.75    0.33
   8 -14   0    6.57    1.25
  -8 -14   0    4.12    1.06
  -8  14   0    5.41    0.60
   8  14   0    4.68    0.37
   8  14   0    4.86    1.00
  -8  14   0    4.07    1.27
   8  14   0    4.53    0.55
 -10 -14   0   15.04    1.78
 -10  14   0    8.95    1.64
  10  14   0   12.26    1.42
  10  14   0   10.53    0.71
 -10  14   0   10.81    0.91
  12 -14   0   16.28    1.90
 -12 -14   0   19.39    1.84
 -12  14   0   17.64    1.26
  12  14   0   17.32    1.05
 -12  14   0   16.28    2.40
  12  14   0   16.93    1.68
 -14 -14   0    9.53    1.02
 -14 -14   0    6.80    1.40
  14 -14   0    6.63    1.22
 -14  14   0    7.70    0.94
  14  14   0    7.91    1.38
 -14  14   0    9.14    1.98
  14  14   0    8.44    0.76
  16 -14   0    9.33    1.42
 -16 -14   0    7.79    1.53
 -16 -14   0    9.39    1.06
  16 -14   0    5.47    1.36
 -16  14   0    7.69    1.01
 -16  14   0    7.59    1.93
 -18 -14   0    2.33    1.27
 -18 -14   0    1.72    0.82
  18 -14   0    0.58    1.18
 -18  14   0    0.51    0.65
  18  14   0    0.55    1.00
  20 -14   0    4.10    1.62
 -20 -14   0    8.13    1.77
 -20 -14   0    6.34    1.17
  20  14   0    8.60    1.79
 -20  14   0    6.56    1.21
  22 -14   0    3.15    1.79
 -22  14   0    2.88    1.16
  22  14   0    1.67    1.51
 -24  14   0   -0.22    1.33
  24  14   0   -1.53    1.64
  -1 -15   0   23.91    2.01
   1 -15   0   24.13    2.00
   1  15   0   27.59    2.21
  -1  15   0   25.81    2.24
  -3 -15   0   55.39    3.25
   3 -15   0   47.35    3.12
   3  15   0   51.90    3.29
  -3  15   0   48.17    3.31
   5 -15   0   41.26    2.72
  -5 -15   0   40.87    2.72
  -5  15   0   38.00    1.91
  -5  15   0   42.34    3.04
   5  15   0   39.25    2.76
   7 -15   0   33.37    2.35
  -7 -15   0   33.17    2.45
  -7  15   0   29.59    2.63
   7  15   0   30.51    2.40
  -9 -15   0   31.21    2.44
   9 -15   0   32.50    2.43
  -9  15   0   32.00    1.76
   9  15   0   31.10    1.49
  -9  15   0   31.05    2.78
   9  15   0   34.45    2.49
 -11 -15   0   16.90    1.84
  11 -15   0   13.99    1.72
  11  15   0   15.67    1.70
  11  15   0   15.27    0.91
 -11  15   0   13.79    1.14
 -11  15   0   16.16    2.29
  13 -15   0   15.29    1.82
 -13 -15   0   15.81    2.04
  13  15   0   16.51    1.01
 -13  15   0   11.17    2.22
  13  15   0   17.22    1.83
 -15 -15   0   19.95    2.16
  15 -15   0   11.26    1.91
  15 -15   0   18.35    2.02
  15  15   0   19.08    2.06
  15  15   0   18.41    1.17
 -15  15   0   14.47    2.45
 -15  15   0   18.14    1.49
 -17 -15   0    4.11    1.43
  17 -15   0    1.88    1.31
  17  15   0    3.69    0.65
 -17  15   0    1.49    1.63
 -17  15   0    2.87    0.84
  17  15   0    2.76    1.13
 -19 -15   0   17.55    2.64
  19 -15   0   12.50    2.26
 -19  15   0   15.21    1.72
  19  15   0   19.41    2.33
 -21 -15   0   29.15    3.46
  21 -15   0   24.75    3.34
 -21  15   0   30.17    2.55
  21  15   0   31.15    3.13
 -23  15   0   -1.61    2.20
  23  15   0    1.91    1.77
   0 -16   0   24.44    2.05
   0  16   0   25.26    2.26
   2 -16   0   17.38    1.79
  -2 -16   0   19.09    1.79
   2  16   0   20.69    2.00
  -2  16   0   18.90    2.01
  -4 -16   0   40.83    2.79
   4 -16   0   38.71    2.74
  -4  16   0   37.87    2.96
   4  16   0   38.23    2.86
   6 -16   0   18.16    1.81
  -6 -16   0   18.89    1.82
   6  16   0   16.90    1.81
  -6  16   0   17.10    2.02
  -6  16   0   15.55    0.99
  -8 -16   0   13.76    1.82
   8 -16   0   14.23    1.72
  -8  16   0   12.06    0.92
   8  16   0   12.33    1.58
  -8  16   0   10.46    1.84
 -10 -16   0   14.44    1.87
  10 -16   0   14.63    1.77
 -10  16   0   10.29    1.99
 -10  16   0   12.49    1.05
 -12 -16   0   11.81    1.76
  12 -16   0   10.62    1.54
 -12  16   0    9.62    1.04
  12  16   0    9.71    1.58
 -12  16   0    7.88    2.34
  14 -16   0   20.44    2.14
 -14 -16   0   19.09    2.16
  14  16   0   22.95    2.13
 -14  16   0   19.21    2.90
 -14  16   0   20.34    1.59
  16 -16   0    9.65    1.85
  16 -16   0    9.32    1.74
 -16 -16   0   14.14    2.04
  16  16   0   12.35    1.91
 -16  16   0    8.95    2.38
 -16  16   0   11.22    1.31
 -18 -16   0   10.96    2.03
  18 -16   0    7.75    1.95
  18  16   0   13.32    2.08
 -18  16   0   14.45    1.60
 -18  16   0    7.86    2.49
  20 -16   0   11.29    2.36
 -20 -16   0   18.17    2.56
 -20  16   0   16.05    1.79
  20  16   0   14.13    2.75
  22  16   0    8.11    2.05
 -22  16   0    7.85    1.64
   1 -17   0   18.72    1.85
  -1 -17   0   14.80    1.67
   1  17   0   16.05    1.91
  -1  17   0   14.35    1.88
  -3 -17   0   20.03    2.01
   3 -17   0   24.07    2.09
  -3  17   0   20.14    2.23
   3  17   0   23.44    2.26
   5 -17   0    1.90    0.95
  -5 -17   0    1.90    0.88
  -5  17   0    1.38    1.07
   5  17   0    0.67    0.94
  -7 -17   0    8.72    1.60
   7 -17   0    4.52    1.20
  -7  17   0    6.81    1.57
   7  17   0    7.84    1.47
  -7  17   0    6.17    0.68
  -9 -17   0   23.94    2.24
   9 -17   0   17.55    2.07
   9  17   0   25.74    2.27
  -9  17   0   21.85    2.86
  -9  17   0   22.13    1.41
  11 -17   0    5.16    1.33
 -11  17   0    3.33    0.70
 -11  17   0    5.45    1.77
  11  17   0    7.12    2.23
 -13 -17   0    3.81    1.31
  13 -17   0    0.80    1.24
  13  17   0    3.00    1.20
 -13  17   0    3.47    1.70
 -13  17   0    2.09    0.73
  15 -17   0   18.48    2.24
 -15 -17   0   17.75    2.47
 -15  17   0   15.08    1.66
  15  17   0   15.56    2.23
 -15  17   0   15.08    2.69
  17 -17   0    2.93    1.57
 -17 -17   0    6.60    1.72
  17  17   0   10.66    1.92
 -17  17   0    7.66    2.28
 -17  17   0    5.03    1.13
  19 -17   0    2.47    1.87
 -19 -17   0    4.08    1.80
 -19  17   0    3.39    1.23
 -21 -17   0   10.12    2.51
  21  17   0    4.93    2.03
 -21  17   0    6.36    2.03
   0 -18   0   39.81    3.00
   0  18   0   42.36    3.33
  -2 -18   0   23.13    2.15
   2 -18   0   24.51    2.28
  -2  18   0   24.57    2.48
   2  18   0   23.27    2.49
  -4 -18   0    3.53    1.06
   4 -18   0    5.60    1.29
  -4  18   0    4.08    1.46
   4  18   0    5.90    1.41
   6 -18   0   18.45    2.04
   6  18   0   15.44    2.16
  -6  18   0   19.47    3.75
  -8 -18   0   26.52    2.37
   8 -18   0   21.82    2.33
  -8  18   0   21.66    2.66
  10 -18   0   23.49    2.46
 -10 -18   0   24.93    2.48
 -10  18   0   18.54    2.88
  10  18   0   23.70    2.43
  12 -18   0   -1.77    1.12
 -12 -18   0    0.77    1.18
  12  18   0    1.94    1.17
 -12  18   0    0.15    1.60
  14 -18   0   15.03    2.19
 -14 -18   0   20.86    2.62
 -14  18   0   20.17    3.24
  14  18   0   22.36    2.41
  16 -18   0    8.88    1.96
 -16 -18   0   13.03    2.24
 -16  18   0   11.78    2.73
  16  18   0   12.96    2.15
  18 -18   0    3.82    1.84
 -18 -18   0    5.88    2.01
  18  18   0    4.51    2.12
 -18  18   0    1.71    2.49
 -20 -18   0    5.03    2.78
  -1 -19   0   16.21    1.94
   1 -19   0   15.48    2.04
  -1  19   0   12.97    2.87
   3 -19   0   24.76    2.50
  -3 -19   0   29.34    2.54
  -3  19   0   28.57    2.89
   3  19   0   23.37    2.91
  -5 -19   0   11.08    1.79
   5 -19   0    9.31    1.82
   5  19   0   11.33    1.88
  -5  19   0    6.44    1.85
   7 -19   0   26.53    2.82
  -7 -19   0   29.42    2.61
   7  19   0   25.83    2.77
  -7  19   0   22.37    2.85
  -9 -19   0   19.23    2.42
   9 -19   0   21.86    2.45
  -9  19   0   15.70    2.62
   9  19   0   20.86    2.54
 -11 -19   0   20.07    2.41
  11 -19   0   14.17    2.16
 -11  19   0   12.94    2.55
  11  19   0   15.99    2.27
 -13 -19   0   14.85    2.41
  13 -19   0   16.14    2.37
 -13  19   0   15.56    2.82
  13  19   0   18.40    2.53
 -15 -19   0   18.76    2.55
  15 -19   0   18.27    2.49
  15  19   0   21.14    2.82
 -17 -19   0   20.94    2.90
  17 -19   0   13.36    2.50
  17  19   0   19.68    2.89
 -17  19   0   21.20    3.76
 -19 -19   0    9.69    2.41
   0 -20   0   34.95    3.02
   0  20   0   34.91    3.26
   2 -20   0   12.50    1.96
  -2 -20   0   13.42    2.03
  -2  20   0   10.89    2.14
   2  20   0   12.69    2.12
  -4 -20   0   10.44    1.79
   4 -20   0    8.19    1.80
   4  20   0    7.58    1.74
  -4  20   0    5.45    1.76
   6 -20   0   18.55    2.39
  -6 -20   0   19.37    2.46
  -6  20   0   18.19    2.70
   6  20   0   20.14    2.55
  -8 -20   0   25.98    2.66
   8 -20   0   21.21    2.53
  -8  20   0   23.35    3.09
   8  20   0   19.66    2.64
 -10 -20   0   24.65    2.95
  10 -20   0   19.83    2.50
 -10  20   0   26.95    3.45
  10  20   0   26.71    3.03
 -12 -20   0   15.66    2.28
  12 -20   0    9.90    2.18
  12  20   0   17.91    2.54
 -12  20   0   13.46    2.92
 -14 -20   0   13.15    2.50
  14 -20   0    8.14    2.11
 -14  20   0    6.56    2.81
 -16 -20   0   21.26    2.93
  16 -20   0    8.31    2.65
  16  20   0   16.37    2.76
 -16  20   0   15.89    3.96
 -18 -20   0   14.31    3.13
   1 -21   0   27.49    2.86
  -1 -21   0   28.32    2.84
  -1  21   0   20.20    2.92
   1  21   0   24.25    3.12
   3 -21   0   31.77    2.96
  -3 -21   0   25.98    2.75
   3  21   0   26.23    3.20
  -3  21   0   24.84    3.31
  -5 -21   0   15.33    2.25
   5 -21   0   15.42    2.38
   5  21   0   20.21    2.91
  -5  21   0   11.59    2.48
   7 -21   0   26.58    3.03
  -7 -21   0   29.14    3.05
  -7  21   0   28.14    3.54
   7  21   0   26.49    3.11
  -9 -21   0   17.39    2.71
   9 -21   0   17.09    2.45
   9  21   0   19.80    2.78
  -9  21   0   13.55    2.93
  11 -21   0    3.80    1.83
  11  21   0    9.23    2.83
 -11  21   0    7.85    2.91
  13 -21   0   12.52    2.69
 -13 -21   0   18.15    2.56
  13  21   0   22.76    3.15
 -13  21   0   14.15    3.04
 -15 -21   0   22.01    3.10
   0 -22   0   14.94    2.41
   0  22   0   13.07    2.62
   2 -22   0   26.87    3.06
  -2 -22   0   23.82    2.91
   2  22   0   27.51    3.48
  -2  22   0   26.24    3.39
   4 -22   0   17.27    2.55
  -4 -22   0   30.77    3.01
   4  22   0   26.25    3.49
  -4  22   0   22.61    3.37
   6 -22   0   10.81    2.12
  -6  22   0    8.52    2.69
   6  22   0    6.94    2.17
   8 -22   0   12.31    2.33
  -8 -22   0   10.54    2.29
  -8  22   0    7.24    2.73
  10 -22   0   14.65    2.61
 -10 -22   0   18.02    2.69
  10  22   0   20.36    3.09
 -10  22   0   15.44    3.52
  12 -22   0   20.79    5.08
 -12 -22   0   20.49    3.06
  12  22   0   23.90    3.31
   1 -23   0    2.51    1.79
  -1 -23   0    4.24    1.83
  -1  23   0   -0.01    2.57
   1  23   0    9.41    3.17
  -3 -23   0    7.72    2.15
   3 -23   0    6.84    2.01
  -3  23   0    7.86    2.49
   3  23   0    7.60    2.61
  -5 -23   0   15.26    2.65
   5 -23   0   11.02    2.29
  -5  23   0   16.90    3.29
   5  23   0   19.17    3.11
   7 -23   0    3.14    2.07
  -7 -23   0    4.39    1.79
  -7  23   0    7.96    2.76
   7  23   0    1.37    2.21
   9 -23   0    7.50    2.38
   9  23   0    7.19    2.81
  11 -23   0    1.31    2.41
   0  24   0    2.28    2.44
  -2  24   0    7.36    3.21
   2  24   0    5.51    2.70
  28   0  -1   -0.15    1.62
 -28   0   1    0.76    1.14
 -26   0   1    0.48    0.87
  26   0  -1    1.99    1.24
 -24   0   1    0.12    0.60
  24   0  -1   -0.26    0.95
  22   0  -1    0.89    0.80
 -22   0   1   -0.09    0.44
  20   0  -1    0.00    0.67
 -20   0   1   -0.09    0.40
 -18   0   1    0.07    0.35
  18   0  -1   -0.02    0.47
  16   0  -1    0.60    0.45
 -16   0   1   -0.30    0.22
  14   0  -1   -0.14    0.31
 -14   0   1    0.11    0.22
  12   0  -1   -0.11    0.26
 -12   0   1    0.02    0.17
 -12   0   1   -0.02    0.15
  12   0  -1    0.21    0.12
 -10   0   1    0.03    0.11
  10   0  -1   -0.10    0.26
 -10   0   1    0.13    0.11
  10   0  -1   -0.05    0.13
  -8   0   1   -0.02    0.09
   8   0  -1    0.11    0.18
  -8   0   1    0.02    0.11
   8   0  -1    0.12    0.12
   6   0  -1    0.00    0.11
   6   0  -1    0.17    0.11
  -6   0   1    0.04    0.09
  -6   0   1    0.16    0.14
   6   0  -1   -0.09    0.08
  -4   0   1   -0.03    0.06
  -4   0   1    0.07    0.09
   4   0  -1    0.08    0.07
   4   0  -1    0.07    0.09
  -4   0   1    0.02    0.06
  -2   0   1    0.04    0.04
  -2   0   1   -0.01    0.03
  -2   0   1   -0.01    0.03
  -2   0  -1    0.01    0.03
  -2   0  -1    0.00    0.03
   2   0   1    0.01    0.04
   2   0   1    0.03    0.07
   2   0   1    0.03    0.03
  -2   0  -1    0.04    0.07
  -4   0  -1    0.00    0.06
  -4   0  -1   -0.06    0.11
   4   0   1    0.09    0.11
   4   0   1    0.03    0.07
  -6   0  -1   -0.06    0.06
   6   0   1    0.04    0.14
  -8   0  -1   -0.03    0.10
   8   0   1    0.10    0.20
 -10   0  -1    0.04    0.14
  10   0   1    0.21    0.25
 -12   0  -1    0.19    0.19
  12   0   1    0.08    0.33
 -14   0  -1   -0.02    0.20
  14   0   1    0.10    0.39
 -16   0  -1   -0.46    0.23
  16   0   1    0.53    0.55
  18   0   1    0.46    0.57
 -18   0  -1    0.11    0.34
 -20   0  -1   -0.08    0.40
  20   0   1   -0.17    0.62
  22   0   1    1.31    0.91
 -22   0  -1   -0.38    0.48
 -24   0  -1   -0.19    0.63
  24   0   1    2.16    1.06
  26   0   1   -1.69    1.22
 -26   0  -1    0.06    0.89
  28   0   1   -0.39    1.66
 -28   0  -1    0.75    1.21
 -29  -1   1   -0.44    1.09
  29  -1  -1   -2.82    1.65
 -29   1   1   -0.07    1.20
  29   1  -1    1.56    1.73
  27  -1  -1    0.36    1.30
 -27  -1   1   -0.13    0.84
 -27   1   1    1.23    0.92
  27   1  -1    1.26    1.29
 -25  -1   1    0.83    0.79
  25  -1  -1    0.33    1.10
 -25   1   1    1.20    0.72
  25   1  -1    0.47    1.09
  23  -1  -1   -0.86    0.77
 -23  -1   1    0.61    0.61
  23   1  -1    1.09    0.93
 -23   1   1    0.90    0.61
  21  -1  -1    0.50    0.75
 -21  -1   1    1.45    0.50
  21   1  -1    0.97    0.73
 -21   1   1    0.91    0.52
 -19  -1   1   11.18    1.06
  19  -1  -1   10.64    1.28
 -19   1   1   10.12    1.04
  19   1  -1   11.04    1.30
  17  -1  -1    4.97    1.07
  17   1  -1    4.18    0.87
 -17   1   1    5.77    0.82
  15  -1  -1    2.39    0.64
 -15  -1   1    2.10    0.44
  15   1  -1    2.79    0.66
 -15   1   1    1.52    0.42
 -13  -1   1   15.92    1.08
 -13  -1   1   15.53    0.84
  13  -1  -1   16.49    1.26
  13   1  -1   16.09    1.23
  13   1  -1   15.53    0.79
 -13   1   1   15.19    1.04
 -11  -1   1    5.00    0.51
  11  -1  -1    4.27    0.66
 -11  -1   1    5.46    0.41
 -11   1   1    4.47    0.47
 -11   1   1    5.35    0.30
  11   1  -1    4.58    0.59
  11   1  -1    4.51    0.37
  -9  -1   1   26.87    1.34
   9  -1  -1   28.42    1.59
  -9  -1   1   27.79    1.46
   9  -1  -1   26.81    1.29
   9   1  -1   27.18    1.33
   9   1  -1   27.73    1.56
  -9   1   1   26.45    1.43
   7  -1  -1   45.76    2.38
  -7  -1   1   48.43    2.23
  -7  -1   1   47.11    2.29
   7  -1  -1   47.93    2.18
  -7   1   1   49.96    2.22
   7   1  -1   49.45    2.22
  -7   1   1   46.91    2.28
   7   1  -1   49.53    2.38
  -5  -1   1  124.96    5.53
   5  -1  -1  125.29    5.55
  -5  -1   1  120.45    5.48
   5  -1  -1  134.10    5.66
   5  -1  -1  122.30    5.45
   5  -1  -1  118.26    5.41
  -5  -1   1  120.10    5.46
   5   1  -1  124.28    5.45
  -5   1   1  131.21    5.67
  -5   1   1  118.74    5.46
  -5   1   1  120.20    5.40
   5   1  -1  126.55    5.53
  -3  -1   1    0.09    0.07
  -3  -1   1    0.36    0.09
   3  -1  -1    0.05    0.05
   3  -1  -1    0.10    0.11
   3  -1  -1    0.12    0.05
  -3   1   1    0.09    0.05
  -3   1   1    0.05    0.05
   3   1  -1    0.21    0.09
   3   1  -1    0.15    0.07
  -3   1   1    0.18    0.12
  -1  -1   1   17.86    0.83
  -1   1   1   20.89    0.83
   1   1  -1   16.34    0.82
   1  -1   1    0.28    0.05
  -1  -1  -1    0.22    0.04
   1  -1   1    0.17    0.06
   1  -1   1    0.27    0.10
  -1  -1  -1    0.21    0.04
  -1  -1  -1    0.35    0.09
  -1  -1  -1    0.21    0.05
   1   1   1    0.38    0.10
  -1   1  -1    0.22    0.10
   1   1   1    0.17    0.04
  -1   1  -1    0.14    0.06
   1   1   1    0.24    0.04
   3  -1   1    6.03    0.49
   3  -1   1    6.02    0.31
  -3  -1  -1    6.23    0.32
  -3  -1  -1    6.09    0.42
  -3  -1  -1    6.07    0.35
  -3  -1  -1    5.92    0.32
   3  -1   1    6.42    0.44
  -3   1  -1    5.45    0.42
  -3   1  -1    6.40    0.36
   3   1   1    6.56    0.38
   3   1   1    6.76    0.32
   3   1   1    5.97    0.42
  -3   1  -1    5.86    0.30
   5  -1   1   72.55    3.42
  -5  -1  -1   70.96    3.25
   5   1   1   75.75    3.43
   5   1   1   68.13    3.28
  -5   1  -1   76.30    3.30
   5   1   1   74.10    3.19
  -7  -1  -1   18.57    0.85
   7  -1   1   16.83    1.12
   7   1   1   17.61    1.11
  -7   1  -1   17.92    0.98
   7   1   1   18.48    0.84
  -9  -1  -1   14.38    0.86
  -9  -1  -1   14.52    0.69
   9  -1   1   14.65    1.05
   9   1   1   14.45    1.03
  -9   1  -1   12.72    0.84
  11  -1   1   19.90    1.43
 -11  -1  -1   22.15    1.25
 -11   1  -1   22.43    1.26
  11   1   1   21.25    1.45
 -13  -1  -1    0.04    0.20
  13  -1   1    0.19    0.36
 -13   1  -1    0.04    0.19
  13   1   1   -0.08    0.33
 -15  -1  -1   14.95    1.09
  15  -1   1   14.49    1.38
 -15   1  -1   13.77    1.06
  15   1   1   15.26    1.35
  17  -1   1   10.64    1.27
 -17  -1  -1    7.67    0.83
 -17   1  -1    8.95    0.87
  17   1   1    9.24    1.15
  19  -1   1    0.40    0.70
 -19  -1  -1    0.68    0.49
 -19   1  -1    0.33    0.41
  19   1   1    1.08    0.66
  21  -1   1    4.01    1.10
 -21  -1  -1    3.68    0.73
 -21   1  -1    5.75    0.92
  21   1   1    4.39    1.02
 -23  -1  -1    6.25    1.03
  23  -1   1    4.08    1.17
  23   1   1    6.57    1.40
 -23   1  -1    4.24    0.95
  25  -1   1    1.41    1.15
 -25  -1  -1    0.12    0.71
 -25   1  -1    0.08    0.74
  25   1   1   -0.65    1.10
  27   1   1    1.76    2.18
  28  -2  -1    4.20    1.89
 -28  -2   1   -0.99    1.11
  28   2  -1   -1.10    1.40
  26  -2  -1   -0.44    1.14
 -26  -2   1    1.31    0.89
 -26   2   1    0.83    0.79
  26   2  -1    0.03    1.11
  24  -2  -1    3.84    1.23
 -24  -2   1    1.99    0.77
  24   2  -1    1.83    1.07
 -24   2   1    1.49    0.75
  22  -2  -1    6.07    1.24
 -22  -2   1    5.86    0.97
 -22   2   1    4.91    0.88
  22   2  -1    4.50    1.07
  20  -2  -1    8.41    1.33
 -20  -2   1   10.36    1.09
  20   2  -1    7.29    1.18
 -20   2   1    9.93    1.03
 -18  -2   1   10.66    1.03
  18  -2  -1   11.98    1.33
  18   2  -1   11.06    1.19
 -18   2   1    8.07    0.95
  16  -2  -1   12.44    1.28
 -16  -2   1   12.12    1.03
 -16  -2   1   13.00    0.76
 -16   2   1   14.45    1.07
  16   2  -1   12.10    1.20
  16   2  -1   12.11    0.72
 -14  -2   1    5.01    0.65
 -14  -2   1    5.41    0.48
  14  -2  -1    6.11    0.94
 -14   2   1    5.45    0.60
  14   2  -1    5.53    0.74
  14   2  -1    4.33    0.36
  12  -2  -1    1.45    0.46
 -12  -2   1    1.26    0.31
 -12  -2   1    1.55    0.30
  12   2  -1    2.01    0.27
  12   2  -1    1.03    0.39
 -12   2   1    1.31    0.32
  10  -2  -1   62.42    2.96
  10  -2  -1   68.96    3.36
 -10  -2   1   66.07    3.17
 -10  -2   1   66.01    3.08
  10  -2  -1   67.79    2.96
 -10   2   1   68.62    3.16
  10   2  -1   64.94    3.28
  10   2  -1   64.39    3.01
   8  -2  -1   11.79    0.64
  -8  -2   1   11.57    0.74
   8  -2  -1   11.04    0.84
  -8  -2   1   12.41    0.76
  -8   2   1   10.97    0.72
   8   2  -1   12.79    0.70
   8   2  -1   12.01    0.81
  -8   2   1   12.06    0.60
   6  -2  -1    7.41    0.43
  -6  -2   1    7.01    0.56
  -6  -2   1    7.84    0.51
  -6  -2   1    7.92    0.54
   6  -2  -1    7.34    0.58
  -6   2   1    7.79    0.49
  -6   2   1    7.32    0.68
   6   2  -1    7.27    0.54
   6   2  -1    8.78    0.57
   6   2  -1    6.81    0.47
  -6   2   1    7.46    0.41
  -4  -2   1   30.33    1.51
   4  -2  -1   35.53    1.62
   4  -2  -1   29.46    1.43
  -4  -2   1   29.22    1.47
   4  -2  -1   28.97    1.40
   4  -2  -1   30.42    1.47
  -4  -2   1   30.18    1.59
  -4   2   1   33.59    1.64
   4   2  -1   32.04    1.49
   4   2  -1   30.04    1.49
  -4   2   1   31.69    1.45
  -4   2   1   31.15    1.42
  -2  -2   1  279.30   12.43
   2  -2  -1  304.94   12.50
   2  -2  -1  302.77   12.37
  -2  -2   1  292.36   12.48
   2  -2  -1  270.48   12.40
   2   2  -1  272.15   12.40
  -2   2   1  298.48   12.38
   2   2  -1  264.94   12.42
   2   2  -1  294.46   12.46
   0  -2   1    2.21    0.21
   0  -2  -1    2.27    0.16
   0  -2   1    2.32    0.22
   0  -2  -1    2.43    0.17
   0  -2  -1    2.06    0.20
   0  -2   1    2.19    0.14
   0   2  -1    1.97    0.21
   0   2   1    2.26    0.21
   0   2  -1    2.14    0.14
   0   2   1    2.41    0.17
   0   2  -1    2.27    0.21
  -2  -2  -1   12.53    0.59
   2  -2   1   13.40    0.81
  -2  -2  -1   12.52    0.61
   2  -2   1   11.76    0.60
   2   2   1   12.43    0.61
   2   2   1   11.98    0.59
   2   2   1   11.56    0.67
  -2   2  -1   11.93    0.61
  -2   2  -1   11.46    0.74
  -2   2  -1   12.30    0.61
   4  -2   1  174.83    8.14
  -4  -2  -1  180.07    7.92
  -4  -2  -1  179.55    7.91
   4  -2   1  206.46    7.90
   4  -2   1  186.07    8.08
  -4  -2  -1  170.60    8.03
  -4   2  -1  180.38    8.18
  -4   2  -1  178.71    7.93
   4   2   1  189.24    8.05
   4   2   1  175.44    7.91
  -4   2  -1  174.82    7.85
   4   2   1  179.95    7.89
  -6  -2  -1  172.69    7.67
  -6  -2  -1  174.86    7.70
   6  -2   1  191.80    7.59
   6  -2   1  168.24    7.56
  -6   2  -1  170.31    7.71
   6   2   1  170.34    7.84
   6   2   1  175.30    7.61
  -8  -2  -1   17.65    0.97
  -8  -2  -1   16.52    0.92
  -8   2  -1   16.97    1.04
   8   2   1   16.01    1.19
   8   2   1   17.82    0.88
  10  -2   1   30.57    1.86
 -10  -2  -1   33.27    1.54
 -10  -2  -1   31.04    1.63
 -10  -2  -1   31.04    1.53
 -10   2  -1   29.99    1.62
  10   2   1   28.51    1.78
  12  -2   1    2.43    0.59
 -12  -2  -1    2.45    0.41
 -12  -2  -1    2.62    0.32
 -12  -2  -1    2.49    0.27
 -12   2  -1    2.16    0.39
  12   2   1    1.64    0.47
  14  -2   1   16.62    1.40
 -14  -2  -1   17.19    1.14
 -14   2  -1   14.80    1.08
  14   2   1   16.34    1.35
  16  -2   1    5.08    0.98
 -16   2  -1    4.92    0.73
  16   2   1    5.72    0.96
 -18  -2  -1    0.23    0.35
  18  -2   1    0.06    0.58
  18   2   1    0.70    0.61
 -18   2  -1    1.02    0.46
  20  -2   1    6.10    1.17
 -20  -2  -1    6.75    0.96
  20   2   1    8.61    1.37
 -20   2  -1    5.21    0.89
 -22  -2  -1    6.72    1.08
  22   2   1    6.07    1.54
  24  -2   1    1.13    1.06
 -24  -2  -1    0.13    0.66
 -24   2  -1    0.68    0.67
  24   2   1    0.51    0.99
  26  -2   1    0.53    1.35
 -26  -2  -1    1.06    0.93
 -26   2  -1    0.42    0.86
  26   2   1    2.38    1.32
  28  -2   1    1.01    1.84
 -28  -2  -1    1.67    1.29
  28   2   1    1.03    1.73
 -28   2  -1    1.52    1.14
 -29  -3   1   -2.05    1.14
  29  -3  -1    3.89    1.95
 -29   3   1    0.81    1.29
  29   3  -1    1.44    1.61
  27  -3  -1    8.32    1.97
 -27  -3   1    7.33    1.38
 -27   3   1    7.37    1.42
  27   3  -1    7.20    1.79
 -25  -3   1    9.81    1.47
  25  -3  -1   11.09    1.92
 -25   3   1    9.61    1.43
  25   3  -1   11.04    1.71
  23  -3  -1    4.18    1.38
 -23  -3   1    4.35    0.99
  23   3  -1    3.49    1.04
  21  -3  -1    1.67    0.79
 -21  -3   1    0.41    0.46
 -21   3   1    0.50    0.45
  21   3  -1    1.36    0.74
 -19  -3   1   26.97    1.91
  19  -3  -1   27.54    2.23
 -19   3   1   31.60    1.97
  19   3  -1   32.01    2.19
  17  -3  -1    1.40    0.71
 -17  -3   1    2.85    0.42
  17   3  -1    2.36    0.31
 -17   3   1    2.41    0.51
 -15  -3   1   11.52    0.99
  15  -3  -1   12.98    1.27
 -15  -3   1   13.91    0.90
 -15   3   1   12.86    1.01
  15   3  -1   12.84    1.19
 -13  -3   1    6.37    0.59
  13  -3  -1    6.76    0.84
 -13  -3   1    6.19    0.63
  13   3  -1    5.33    0.70
 -13   3   1    6.03    0.62
 -11  -3   1    4.92    0.52
  11  -3  -1    4.57    0.30
 -11  -3   1    4.44    0.50
  11  -3  -1    5.50    0.78
  11  -3  -1    4.25    0.37
 -11   3   1    5.77    0.51
  11   3  -1    5.19    0.61
  -9  -3   1   31.49    1.60
   9  -3  -1   30.26    1.44
   9  -3  -1   32.56    1.92
  -9  -3   1   28.30    1.57
   9  -3  -1   28.73    1.37
  -9   3   1   29.63    1.56
   9   3  -1   30.57    1.66
   9   3  -1   28.27    1.49
  -9   3   1   30.16    2.07
   7  -3  -1   11.59    0.65
  -7  -3   1   12.80    0.79
  -7  -3   1   12.12    0.74
   7  -3  -1   11.29    0.60
   7   3  -1   12.55    0.72
  -7   3   1   11.54    0.96
   7   3  -1   11.71    0.78
  -7   3   1   11.40    0.70
  -5  -3   1    6.46    0.45
  -5  -3   1    6.06    0.48
   5  -3  -1    7.74    0.46
   5  -3  -1    6.69    0.41
   5  -3  -1    6.65    0.38
  -5  -3   1    5.35    0.48
   5   3  -1    6.41    0.42
  -5   3   1    7.70    0.44
   5   3  -1    6.47    0.48
   5   3  -1    6.08    0.47
   3  -3  -1   84.28    3.84
   3  -3  -1   89.10    3.82
  -3  -3   1   86.73    3.92
  -3  -3   1   93.37    3.87
  -3  -3   1   83.20    3.96
  -3   3   1   89.12    3.83
   3   3  -1   86.87    3.93
   3   3  -1   83.14    3.85
   3   3  -1   87.58    3.93
   1  -3  -1   65.92    2.90
  -1  -3   1   62.93    2.98
   1  -3  -1   64.85    2.99
  -1  -3   1   61.88    2.84
  -1  -3   1   66.12    2.95
   1  -3  -1   67.40    2.81
   1   3  -1   66.86    2.97
   1   3  -1   65.31    2.95
  -1   3   1   63.75    2.82
  -1   3   1   63.52    2.93
  -1   3   1   65.19    3.00
  -1  -3  -1    6.77    0.33
  -1  -3  -1    7.45    0.47
   1  -3   1    7.37    0.55
   1  -3   1    7.16    0.47
  -1  -3  -1    7.16    0.41
   1  -3   1    6.08    0.35
   1   3   1    6.38    0.46
   1   3   1    6.50    0.40
  -1   3  -1    6.38    0.50
  -1   3  -1    7.04    0.46
   1   3   1    7.09    0.33
  -1   3  -1    6.93    0.36
   3  -3   1   27.66    1.48
  -3  -3  -1   26.21    1.38
  -3  -3  -1   28.96    1.26
  -3  -3  -1   27.30    1.30
   3  -3   1   28.22    1.33
   3  -3   1   26.58    1.27
  -3   3  -1   25.91    1.26
   3   3   1   28.21    1.40
  -3   3  -1   24.36    1.27
   3   3   1   26.50    1.28
   3   3   1   27.40    1.25
  -5  -3  -1   88.72    3.89
   5  -3   1   90.48    3.89
  -5  -3  -1   87.34    3.91
  -5   3  -1   88.09    3.91
  -5   3  -1   89.99    4.23
  -5   3  -1   83.68    3.81
   5   3   1   88.21    4.04
   5   3   1   83.32    3.86
   5   3   1   82.56    3.88
   7  -3   1   54.17    2.49
  -7  -3  -1   58.78    2.64
  -7  -3  -1   53.53    2.63
   7  -3   1   55.79    2.57
   7  -3   1   58.51    2.86
  -7   3  -1   56.03    2.64
   7   3   1   57.90    2.80
   7   3   1   54.57    2.55
   9  -3   1   18.39    1.32
  -9  -3  -1   22.06    1.14
  -9  -3  -1   19.28    1.09
  -9   3  -1   19.25    1.11
   9   3   1   20.32    1.28
   9   3   1   18.29    0.98
 -11  -3  -1   10.56    0.63
  11  -3   1   11.97    1.03
 -11  -3  -1   10.22    0.73
 -11  -3  -1   10.73    0.77
  11   3   1   10.12    0.60
 -11   3  -1   10.46    0.75
  11   3   1    8.78    0.88
  13  -3   1    6.43    1.03
 -13  -3  -1    4.65    0.43
 -13  -3  -1    4.80    0.56
 -13  -3  -1    4.98    0.51
 -13   3  -1    3.73    0.55
  13   3   1    4.42    0.76
 -15  -3  -1   31.52    1.45
 -15  -3  -1   27.38    1.48
  15  -3   1   29.00    2.08
 -15  -3  -1   27.83    1.74
 -15   3  -1   28.17    1.72
  15   3   1   30.04    2.00
  17  -3   1    1.17    0.68
 -17  -3  -1    2.15    0.54
  17   3   1    2.94    0.76
 -17   3  -1    1.41    0.47
  19  -3   1   -0.58    0.65
 -19  -3  -1    0.54    0.44
  19   3   1    0.70    0.65
 -19   3  -1    0.05    0.37
 -21  -3  -1    6.33    1.04
  21  -3   1    6.28    1.32
  21   3   1    9.66    1.46
 -21   3  -1    7.65    1.04
 -23  -3  -1   10.01    1.32
  23  -3   1    8.64    1.57
  23   3   1   10.40    1.62
 -23   3  -1    7.97    1.20
 -25  -3  -1    1.71    0.94
  25  -3   1    0.74    1.26
 -25   3  -1    0.11    0.74
  25   3   1    0.21    1.06
  27  -3   1   -2.04    1.74
 -27   3  -1    0.64    1.01
  28  -4  -1    1.62    2.75
 -28   4   1    2.89    1.21
  26  -4  -1    7.71    1.76
 -26  -4   1    9.91    1.54
 -26   4   1    8.30    1.46
  26   4  -1   10.70    1.77
  24  -4  -1    5.18    1.41
 -24  -4   1    6.07    1.13
 -24   4   1    5.93    1.13
  24   4  -1    7.07    1.46
  22  -4  -1    2.14    1.07
 -22  -4   1    1.35    0.64
  22   4  -1    3.91    1.02
 -22   4   1    2.40    0.74
 -20  -4   1    3.37    0.50
  20  -4  -1    3.43    1.00
 -20  -4   1    3.89    0.75
  20   4  -1    4.79    1.04
 -20   4   1    2.92    0.67
 -18  -4   1    1.58    0.51
  18  -4  -1    2.26    0.75
 -18  -4   1    0.95    0.43
 -18   4   1    1.48    0.45
  18   4  -1    1.52    0.65
 -16  -4   1   15.21    1.22
  16  -4  -1   13.73    1.39
 -16  -4   1   14.16    1.05
 -16   4   1   16.67    1.18
  16   4  -1   15.69    1.35
 -14  -4   1   11.09    0.95
 -14  -4   1   11.57    0.91
  14  -4  -1   11.71    1.19
 -14   4   1   11.15    0.92
  14   4  -1   13.26    1.11
 -12  -4   1   13.83    1.00
 -12  -4   1   14.62    1.01
  12  -4  -1   13.52    0.75
  12  -4  -1   13.98    1.21
 -12   4   1   14.59    0.97
  12   4  -1   16.95    1.15
  10  -4  -1   17.96    1.04
 -10  -4   1   20.22    1.24
  10  -4  -1   20.89    1.40
  10  -4  -1   18.84    0.98
 -10  -4   1   19.93    1.19
 -10   4   1   19.97    1.15
  10   4  -1   23.19    1.32
 -10   4   1   20.64    1.57
   8  -4  -1   13.47    0.72
  -8  -4   1   14.39    0.94
  -8  -4   1   14.45    0.87
   8  -4  -1   13.68    0.77
   8   4  -1   14.33    0.93
  -8   4   1   13.10    1.25
  -8   4   1   12.21    0.80
  -6  -4   1    6.85    0.50
   6  -4  -1    7.42    0.43
   6  -4  -1    6.21    0.45
  -6  -4   1    7.49    0.60
   6   4  -1    6.27    0.49
   6   4  -1    6.22    0.53
  -6   4   1    7.12    0.46
  -4  -4   1   11.67    0.74
  -4  -4   1   11.89    0.79
   4  -4  -1   11.66    0.68
  -4  -4   1   13.48    0.70
   4  -4  -1   12.57    0.64
   4  -4  -1   12.72    0.67
   4   4  -1   12.46    0.81
  -4   4   1   11.40    0.65
  -4   4   1   12.12    0.65
   4   4  -1   12.99    0.68
   4   4  -1   12.60    0.77
  -4   4   1   13.98    0.91
  -2  -4   1  115.66    5.08
  -2  -4   1  112.27    5.13
   2  -4  -1  113.94    5.01
   2  -4  -1  109.94    4.91
   2   4  -1  119.49    4.96
   2   4  -1  116.34    5.10
  -2   4   1  117.82    5.18
  -2   4   1  111.11    4.93
   2   4  -1  107.88    5.06
   2   4  -1  106.64    4.92
   0  -4  -1  127.08    5.41
   0  -4   1  113.75    5.21
   0  -4   1  112.48    5.38
   0  -4  -1  129.02    5.32
   0  -4   1  119.06    5.39
   0   4  -1  121.04    5.21
   0   4   1  111.13    5.28
   0   4   1  124.03    5.42
   0   4  -1  116.70    5.32
   0   4  -1  123.87    5.42
   2  -4   1    0.56    0.18
  -2  -4  -1    0.20    0.17
   2  -4   1    0.49    0.10
  -2  -4  -1    0.40    0.13
   2  -4   1    1.51    0.30
   2   4   1    0.24    0.11
   2   4   1    0.24    0.06
  -2   4  -1    0.82    0.12
  -2   4  -1    0.00    0.16
  -2   4  -1    0.24    0.10
   2   4   1    0.44    0.17
   4  -4   1   15.57    0.85
   4  -4   1   15.57    0.82
  -4  -4  -1   16.95    0.78
  -4  -4  -1   15.29    0.84
  -4   4  -1   13.63    1.02
  -4   4  -1   14.19    0.78
   4   4   1   13.88    0.75
   4   4   1   14.70    0.92
   4   4   1   14.23    0.84
  -4   4  -1   14.36    0.76
  -6  -4  -1    3.36    0.31
  -6  -4  -1    3.28    0.36
   6  -4   1    3.70    0.35
   6   4   1    3.28    0.48
  -6   4  -1    3.33    0.24
  -6   4  -1    3.10    0.30
  -6   4  -1    5.00    0.75
  -8  -4  -1   30.99    1.65
   8  -4   1   33.33    1.87
  -8  -4  -1   31.08    1.60
   8  -4   1   28.65    1.47
   8  -4   1   33.18    1.55
   8   4   1   31.65    1.77
  -8   4  -1   33.28    1.63
  -8   4  -1   30.44    2.01
  10  -4   1    4.99    0.40
 -10  -4  -1    4.79    0.52
 -10  -4  -1    5.49    0.51
  10  -4   1    4.44    0.34
  10  -4   1    5.38    0.72
 -10   4  -1    5.77    0.51
  10   4   1    5.31    0.62
  12  -4   1   12.24    1.14
 -12  -4  -1   11.16    0.85
 -12  -4  -1   11.40    0.85
  12   4   1   11.48    1.02
 -12   4  -1   11.01    0.84
 -14  -4  -1   12.78    0.98
 -14  -4  -1   12.49    0.91
  14  -4   1   11.48    1.25
 -14   4  -1   11.90    0.95
  14   4   1   12.07    1.14
 -16  -4  -1   11.64    0.85
  16  -4   1   10.00    1.31
 -16   4  -1   11.55    0.99
  16   4   1   11.40    1.19
 -18  -4  -1    1.84    0.37
  18  -4   1    1.71    0.83
 -18  -4  -1    1.70    0.48
 -18   4  -1    1.31    0.51
  18   4   1    0.79    0.59
  20  -4   1    9.46    1.53
 -20  -4  -1   12.35    1.24
  20   4   1   13.69    1.54
 -20   4  -1   10.89    1.11
  22  -4   1   21.79    2.19
 -22  -4  -1   18.89    1.67
  22   4   1   18.40    2.40
 -22   4  -1   15.73    1.57
  24  -4   1    8.43    1.65
 -24  -4  -1    8.89    1.33
 -24   4  -1   10.39    1.42
  24   4   1   10.12    1.84
 -26  -4  -1    4.26    1.21
  26  -4   1    4.78    1.76
 -26   4  -1    6.34    1.26
  26   4   1    6.27    1.67
 -28  -4  -1    1.60    1.20
  28  -4   1    1.01    1.91
 -28   4  -1    0.48    1.17
  28   4   1    0.07    1.72
 -29  -5   1    6.51    1.52
  29  -5  -1    5.53    2.22
 -29   5   1    9.98    1.99
  29   5  -1    7.71    2.15
 -27  -5   1    8.51    1.48
  27  -5  -1    8.93    2.06
 -27   5   1    8.90    1.58
  27   5  -1    8.93    1.93
 -25  -5   1    8.30    1.33
  25  -5  -1    5.14    1.45
 -25   5   1    8.99    1.34
  25   5  -1    5.31    1.42
 -23  -5   1   11.18    1.57
  23  -5  -1   11.11    1.83
 -23   5   1   11.68    1.38
 -21  -5   1    5.00    0.65
 -21  -5   1    3.85    0.83
  21  -5  -1    4.98    1.22
  21   5  -1    3.43    0.92
 -21   5   1    3.33    0.72
 -19  -5   1    7.12    0.84
  19  -5  -1    6.38    1.20
 -19  -5   1    4.94    0.87
  19   5  -1    5.66    1.03
 -19   5   1    4.55    0.82
  17  -5  -1   22.79    1.89
 -17  -5   1   20.63    1.43
  17   5  -1   23.33    1.73
 -17   5   1   21.94    1.52
  15  -5  -1   33.07    1.64
  15  -5  -1   34.72    2.33
 -15  -5   1   34.80    2.03
 -15  -5   1   34.50    1.97
  15   5  -1   37.04    2.19
 -15   5   1   33.73    1.98
 -13  -5   1   17.15    1.14
 -13  -5   1   16.07    1.14
  13  -5  -1   13.51    0.88
  13  -5  -1   14.29    1.32
  13  -5  -1   14.38    0.84
  13   5  -1   16.49    1.22
 -13   5   1   14.65    1.05
  11  -5  -1   20.00    1.07
 -11  -5   1   21.57    1.35
  11  -5  -1   18.97    1.12
 -11  -5   1   22.05    1.30
  11  -5  -1   19.57    1.47
 -11   5   1   22.01    1.25
  11   5  -1   21.77    1.39
 -11   5   1   22.28    1.73
   9  -5  -1   70.42    3.15
  -9  -5   1   70.33    3.41
  -9  -5   1   74.36    3.33
   9  -5  -1   58.37    3.16
   9   5  -1   71.65    3.42
  -9   5   1   69.08    3.35
  -9   5   1   70.94    3.74
  -7  -5   1   33.32    1.90
  -7  -5   1   37.30    1.81
   7  -5  -1   35.88    1.72
   7   5  -1   36.25    1.91
  -7   5   1   35.90    1.75
   5  -5  -1   21.84    1.13
  -5  -5   1   24.21    1.21
   5  -5  -1   22.53    1.18
  -5  -5   1   22.60    1.34
  -5   5   1   23.43    1.15
   5   5  -1   22.99    1.31
   5   5  -1   23.88    1.17
  -5   5   1   26.54    1.51
   3  -5  -1  186.91    8.60
  -3  -5   1  206.08    8.65
   3  -5  -1  204.27    8.72
  -3  -5   1  195.15    8.86
   3   5  -1  219.06    8.66
   3   5  -1  201.84    8.83
  -3   5   1  195.20    8.62
   3   5  -1  193.05    8.61
  -3   5   1  183.26    8.91
  -1  -5   1   92.97    4.35
  -1  -5   1   90.68    4.11
   1  -5  -1   95.34    4.24
   1   5  -1   91.81    4.10
  -1   5   1   94.23    4.39
   1   5  -1   99.48    4.37
   1  -5   1   15.51    0.77
  -1  -5  -1   17.41    0.90
   1  -5   1   16.33    0.96
  -1   5  -1   16.91    1.03
  -1   5  -1   15.18    0.77
   1   5   1   15.47    0.97
   3  -5   1    0.77    0.14
  -3  -5  -1    0.74    0.19
   3  -5   1    1.13    0.25
  -3  -5  -1    0.79    0.14
   3   5   1    0.76    0.23
   3   5   1    0.76    0.11
  -3   5  -1    0.45    0.15
  -3   5  -1    0.56    0.29
  -3   5  -1    0.69    0.14
  -5  -5  -1   22.26    1.16
  -5  -5  -1   22.96    1.07
   5  -5   1   20.32    1.14
  -5   5  -1   18.91    1.04
   5   5   1   19.82    1.02
  -5   5  -1   18.54    1.01
  -5   5  -1   20.94    1.41
   5   5   1   20.35    1.23
   7  -5   1    6.95    0.46
  -7  -5  -1    7.40    0.61
   7  -5   1    5.96    0.53
  -7  -5  -1    8.26    0.55
   7   5   1    7.86    0.68
  -7   5  -1    6.77    0.43
  -7   5  -1    7.10    0.51
  -7   5  -1    6.58    0.84
  -9  -5  -1   32.70    1.79
   9  -5   1   29.25    1.58
   9  -5   1   36.24    1.69
   9  -5   1   32.51    2.00
  -9   5  -1   34.24    2.24
   9   5   1   34.05    1.92
  -9   5  -1   34.56    1.73
 -11  -5  -1   29.04    1.59
  11  -5   1   30.47    1.95
 -11  -5  -1   27.33    1.62
  11  -5   1   29.32    1.45
  11   5   1   28.08    1.77
 -11   5  -1   27.20    1.57
 -13  -5  -1   27.04    1.67
  13  -5   1   28.90    2.04
 -13  -5  -1   32.73    1.72
  13   5   1   29.35    1.89
 -13   5  -1   27.29    1.65
 -15  -5  -1   27.17    1.67
  15  -5   1   31.00    2.17
 -15  -5  -1   29.40    1.74
  15   5   1   27.56    2.15
 -17  -5  -1    4.11    0.74
 -17  -5  -1    5.95    0.73
  17  -5   1    5.23    1.05
 -17   5  -1    5.09    0.77
  17   5   1    5.36    0.97
  19  -5   1    6.65    1.36
 -19  -5  -1    7.17    0.73
 -19  -5  -1    7.15    0.98
  19   5   1    6.43    1.20
 -19   5  -1    6.81    0.95
  21  -5   1   10.92    1.69
 -21  -5  -1   13.17    1.37
  21   5   1   14.37    1.65
 -21   5  -1   13.79    1.32
  23  -5   1   11.24    1.90
 -23  -5  -1   16.48    1.58
 -23   5  -1   17.02    1.57
  23   5   1   16.57    1.91
 -25  -5  -1   11.93    1.59
  25  -5   1    9.57    1.89
  25   5   1    8.65    1.73
 -25   5  -1   10.02    1.47
  27  -5   1    2.93    1.91
  27   5   1    3.97    1.68
 -27   5  -1    4.42    1.28
 -28  -6   1    8.96    2.25
  28  -6  -1    9.90    2.31
 -28   6   1    9.36    1.75
  28   6  -1    8.04    2.09
  26  -6  -1   19.91    2.63
 -26  -6   1   15.78    1.94
 -26   6   1   21.07    2.13
  26   6  -1   21.08    2.48
  24  -6  -1    8.11    1.74
 -24  -6   1   11.90    1.50
  24   6  -1   13.83    1.79
 -24   6   1    9.83    1.41
 -22  -6   1   13.41    1.57
  22  -6  -1    9.08    2.04
 -22   6   1   15.39    1.48
  22   6  -1   15.68    1.66
 -20  -6   1   34.35    2.25
  20  -6  -1   35.02    2.76
 -20  -6   1   34.68    2.01
 -20   6   1   32.07    2.20
  20   6  -1   34.59    2.42
 -18  -6   1   21.98    1.60
 -18  -6   1   21.81    1.55
  18  -6  -1   23.66    2.04
  18   6  -1   21.24    1.73
 -18   6   1   21.26    1.55
  16  -6  -1   44.61    2.20
 -16  -6   1   50.13    2.68
 -16  -6   1   47.45    2.60
  16  -6  -1   48.29    3.01
 -14  -6   1   39.05    2.25
  14  -6  -1   40.14    1.95
  14  -6  -1   38.42    2.52
  14  -6  -1   35.82    1.95
 -14  -6   1   41.64    2.25
  14   6  -1   42.51    2.40
 -14   6   1   38.32    2.16
  12  -6  -1   29.67    1.98
  12  -6  -1   27.89    1.49
 -12  -6   1   30.12    1.80
 -12  -6   1   31.54    1.73
  12   6  -1   28.17    1.79
 -12   6   1   28.78    2.18
 -12   6   1   28.10    1.62
  10  -6  -1   69.65    3.44
 -10  -6   1   79.68    3.62
 -10   6   1   74.56    4.08
  10   6  -1   77.19    3.76
 -10   6   1   73.24    3.53
   8  -6  -1   45.23    2.23
  -8  -6   1   46.14    2.47
  -8  -6   1   49.96    2.33
   8   6  -1   49.76    2.48
  -8   6   1   43.96    2.69
  -8   6   1   45.27    2.26
  -6  -6   1   35.36    1.64
   6  -6  -1   31.21    1.61
  -6  -6   1   31.03    1.79
   6   6  -1   32.26    1.77
  -6   6   1   31.67    1.57
   4  -6  -1  247.59   11.68
   4  -6  -1  270.91   11.82
  -4  -6   1  279.17   11.75
  -4  -6   1  272.24   12.00
  -4   6   1  266.35   11.71
   4   6  -1  282.01   11.74
   4   6  -1  277.81   11.97
  -4   6   1  258.65   12.09
   4   6  -1  270.35   11.69
   2  -6  -1  105.31    4.73
   2  -6  -1  103.67    4.54
  -2  -6   1   99.17    4.85
   2   6  -1  103.73    4.56
   2   6  -1  111.92    4.61
  -2   6   1  101.97    4.92
  -2   6   1  101.82    4.57
   2   6  -1  107.29    4.88
   0  -6  -1   20.40    1.17
   0  -6   1   21.52    1.27
   0  -6   1   21.55    1.02
   0   6  -1   21.81    1.31
   0   6   1   21.61    1.30
   0   6  -1   23.13    1.02
   2  -6   1  162.44    7.44
  -2  -6  -1  169.24    7.40
  -2  -6  -1  175.76    7.18
   2  -6   1  156.78    7.21
   2   6   1  172.14    7.53
   2   6   1  163.09    7.16
  -2   6  -1  165.60    7.23
  -2   6  -1  158.17    7.56
  -4  -6  -1   50.92    2.12
   4  -6   1   42.39    2.25
  -4  -6  -1   48.62    2.28
   4   6   1   43.44    2.33
  -4   6  -1   41.93    2.10
  -4   6  -1   46.27    2.49
   4   6   1   43.65    2.06
  -6  -6  -1   17.33    0.91
  -6  -6  -1   16.31    1.02
   6  -6   1   15.81    0.99
   6   6   1   16.54    1.10
  -6   6  -1   14.60    0.88
  -6   6  -1   14.88    1.27
   8  -6   1  226.57    9.91
  -8  -6  -1  223.07   10.01
  -8  -6  -1  229.85    9.88
  -8   6  -1  210.47   10.41
   8   6   1  231.82   10.14
  -8   6  -1  215.46    9.87
 -10  -6  -1   55.60    2.60
  10  -6   1   44.15    2.44
 -10  -6  -1   50.78    2.82
  10  -6   1   50.47    2.92
  10  -6   1   54.21    2.54
 -10   6  -1   51.90    2.57
  10   6   1   55.44    2.82
 -10   6  -1   54.04    3.20
  12  -6   1   41.17    2.13
 -12  -6  -1   46.45    2.37
 -12  -6  -1   48.66    2.63
  12  -6   1   46.52    2.22
  12  -6   1   45.70    2.76
 -12   6  -1   43.18    2.34
  12   6   1   46.52    2.60
 -14  -6  -1   52.98    2.76
 -14  -6  -1   53.28    2.74
 -14   6  -1   48.33    2.68
  14   6   1   51.82    2.97
 -16  -6  -1   10.72    1.09
  16  -6   1   13.60    1.46
  16   6   1    9.76    1.18
 -16   6  -1   10.59    0.98
 -18  -6  -1    7.33    0.99
  18  -6   1    7.53    1.36
 -18  -6  -1    9.71    1.26
 -18   6  -1    6.99    0.97
  18   6   1   11.09    1.32
  20  -6   1   14.52    1.84
 -20  -6  -1   15.44    1.43
 -20  -6  -1   15.32    1.24
 -20   6  -1   13.76    1.30
  20   6   1   15.70    1.68
  22  -6   1   12.77    1.98
 -22  -6  -1   13.30    1.70
  22   6   1   17.58    1.91
 -22   6  -1   14.72    1.48
 -24  -6  -1   10.06    1.41
  24  -6   1    9.55    1.87
  24   6   1    8.01    1.56
 -24   6  -1    8.47    1.31
 -26  -6  -1    7.01    1.35
  26   6   1   15.26    2.42
 -26   6  -1   10.29    2.68
 -28  -6  -1    2.22    1.43
 -29  -7   1    7.94    1.73
 -27  -7   1    6.80    1.44
  27  -7  -1    6.40    2.47
  27   7  -1    8.04    2.00
 -25  -7   1   19.91    1.89
  25  -7  -1   15.97    2.52
 -25   7   1   16.77    1.91
  25   7  -1   23.39    2.37
  23  -7  -1   10.74    1.83
 -23   7   1   12.58    1.54
  23   7  -1   10.14    1.55
  21  -7  -1   31.77    2.67
 -21  -7   1   30.65    1.98
 -21  -7   1   26.32    1.99
 -21   7   1   27.21    2.01
  21   7  -1   29.54    2.25
  19  -7  -1   12.63    1.66
 -19  -7   1   13.18    1.25
 -19  -7   1   14.13    1.36
 -19   7   1   12.83    1.20
  19   7  -1   12.72    1.38
 -17  -7   1   46.61    3.02
 -17  -7   1   53.43    2.87
  17  -7  -1   52.66    3.30
  17  -7  -1   46.37    2.38
 -17   7   1   52.90    2.82
  17   7  -1   53.12    3.04
 -15  -7   1   36.68    2.12
  15  -7  -1   37.52    2.53
 -15  -7   1   34.77    2.19
  15  -7  -1   36.60    1.90
 -15   7   1   33.41    2.05
  15   7  -1   38.43    2.31
  13  -7  -1   85.07    4.40
  13  -7  -1   76.47    3.78
 -13  -7   1   77.60    4.10
 -13  -7   1   86.32    4.00
 -13   7   1   78.74    3.93
 -13   7   1   79.03    4.64
  13   7  -1   83.56    4.19
 -11  -7   1   41.02    2.06
  11  -7  -1   37.45    1.92
 -11  -7   1   36.05    2.19
  11   7  -1   37.48    2.19
 -11   7   1   38.07    1.99
 -11   7   1   34.63    2.50
   9  -7  -1   67.63    3.24
  -9  -7   1   72.73    3.32
  -9  -7   1   68.58    3.50
  -9   7   1   67.61    3.24
   9   7  -1   69.14    3.49
  -9   7   1   66.09    3.78
   7  -7  -1   77.23    3.72
  -7  -7   1   86.39    3.73
  -7  -7   1   79.25    3.96
  -7   7   1   79.72    3.67
  -7   7   1   76.63    4.15
   7   7  -1   80.94    3.93
  -5  -7   1   47.34    2.51
   5  -7  -1   41.44    2.16
   5  -7  -1   48.80    2.33
  -5  -7   1   48.85    2.24
   5   7  -1   46.35    2.20
   5   7  -1   50.62    2.19
  -5   7   1   46.23    2.63
  -5   7   1   46.97    2.20
   5   7  -1   51.17    2.62
   3  -7  -1  120.92    5.18
   3  -7  -1  109.03    4.94
  -3  -7   1  112.86    5.49
   3   7  -1  106.61    4.96
  -3   7   1  112.31    4.97
   3   7  -1  119.14    5.33
  -1  -7   1  142.64    6.91
  -1  -7   1  151.27    6.58
   1  -7  -1  154.78    6.81
   1   7  -1  150.70    6.57
   1   7  -1  153.62    6.96
  -1   7   1  152.97    7.00
   1  -7   1  106.93    4.90
  -1  -7  -1  110.37    5.13
   1  -7   1  112.67    5.22
  -1   7  -1  118.16    4.92
  -1   7  -1  110.87    5.31
   1   7   1  111.70    5.28
   3  -7   1   72.43    3.64
   3  -7   1   83.76    3.92
  -3  -7  -1   85.57    3.63
   3   7   1   81.58    4.13
  -3   7  -1   86.86    3.69
   3   7   1   81.84    3.60
   5  -7   1   48.52    2.60
  -5  -7  -1   52.94    2.64
  -5  -7  -1   57.57    2.44
  -5   7  -1   54.55    2.92
   5   7   1   53.21    2.72
  -5   7  -1   49.39    2.43
   5   7   1   49.00    2.37
  -7  -7  -1  102.92    4.28
  -7  -7  -1   94.57    4.45
   7  -7   1   89.04    4.36
   7   7   1   92.08    4.52
  -7   7  -1   83.36    4.73
   9  -7   1  115.19    5.22
  -9  -7  -1  109.04    5.32
  -9  -7  -1  116.49    5.28
   9   7   1  113.69    5.44
  -9   7  -1  112.61    5.15
  -9   7  -1  105.18    5.74
  11  -7   1   64.67    3.65
  11  -7   1   66.78    3.22
 -11  -7  -1   63.74    3.37
 -11  -7  -1   68.77    3.27
 -11   7  -1   67.16    3.24
 -11   7  -1   66.79    3.95
  11   7   1   65.52    3.51
 -13  -7  -1   58.97    2.94
  13  -7   1   58.47    2.78
 -13  -7  -1   59.85    3.05
  13  -7   1   49.14    2.71
  13  -7   1   57.53    3.38
 -13   7  -1   56.75    2.90
  13   7   1   57.48    3.18
 -15  -7  -1   23.85    1.62
  15  -7   1   18.50    1.84
 -15  -7  -1   22.88    1.53
 -15   7  -1   22.17    1.47
  15   7   1   25.07    1.77
  17  -7   1   33.76    2.57
 -17  -7  -1   29.70    2.05
 -17  -7  -1   31.93    2.06
 -17   7  -1   32.89    2.04
  17   7   1   39.94    2.45
 -19  -7  -1   16.82    1.43
  19  -7   1   17.80    1.93
 -19  -7  -1   18.95    1.48
 -19   7  -1   17.24    1.42
  19   7   1   15.37    1.62
  21  -7   1   19.01    2.20
 -21  -7  -1   17.72    1.64
  21   7   1   17.67    2.01
  23  -7   1   12.60    2.08
 -23  -7  -1   14.10    1.52
 -23   7  -1   13.82    1.50
  23   7   1   12.07    1.81
 -25  -7  -1   27.48    2.42
  25  -7   1   28.63    3.11
 -25   7  -1   32.84    2.49
  25   7   1   29.95    2.84
  27  -7   1    9.75    2.26
 -27  -7  -1    4.10    1.39
  27   7   1    8.72    2.09
 -27   7  -1    8.17    1.63
  28  -8  -1   16.44    3.57
 -28  -8   1   13.14    1.97
 -28   8   1   16.55    2.24
  28   8  -1   19.80    2.72
  26  -8  -1    6.85    2.10
 -26  -8   1    6.22    1.31
  26   8  -1    6.73    1.71
 -26   8   1    5.19    1.37
 -24  -8   1   10.55    1.44
  24  -8  -1   10.14    1.90
  24   8  -1    8.69    1.66
 -24   8   1   12.99    1.50
 -22  -8   1   23.00    1.95
  22  -8  -1   28.08    2.62
 -22  -8   1   22.96    1.90
 -22   8   1   22.66    2.44
  22   8  -1   23.90    2.65
 -20  -8   1   21.10    1.75
  20  -8  -1   25.82    2.31
 -20  -8   1   22.79    1.86
  20   8  -1   27.02    2.08
 -20   8   1   20.74    1.71
 -18  -8   1   15.53    1.34
  18  -8  -1   15.59    1.76
 -18  -8   1   15.39    1.49
 -18   8   1   15.52    1.30
  18   8  -1   13.42    1.51
  16  -8  -1   24.57    1.43
 -16  -8   1   21.27    1.58
  16  -8  -1   23.07    2.03
 -16  -8   1   23.66    1.78
  16   8  -1   24.14    1.83
 -16   8   1   24.38    1.58
  14  -8  -1   55.56    2.77
  14  -8  -1   57.96    3.37
 -14  -8   1   53.95    3.07
 -14  -8   1   55.14    2.89
 -14   8   1   55.37    2.87
 -14   8   1   50.18    3.54
  14   8  -1   54.83    3.11
 -12  -8   1   58.29    2.91
 -12  -8   1   56.59    3.13
  12  -8  -1   54.96    2.81
  12   8  -1   57.43    3.12
 -12   8   1   57.32    3.57
 -12   8   1   56.08    2.85
  10  -8  -1   11.38    0.90
 -10  -8   1   10.14    0.84
 -10  -8   1   12.38    1.11
 -10   8   1   10.71    0.77
  10   8  -1   10.59    1.01
 -10   8   1    9.31    1.26
  -8  -8   1   18.99    1.07
  -8  -8   1   17.41    1.31
   8   8  -1   17.26    1.25
  -8   8   1   17.75    1.51
  -8   8   1   16.67    1.00
  -6  -8   1  177.97    7.82
  -6  -8   1  180.41    8.18
   6  -8  -1  174.64    7.95
   6   8  -1  179.45    8.14
  -6   8   1  177.15    7.79
  -6   8   1  169.99    8.33
  -4  -8   1  159.90    7.13
   4  -8  -1  154.98    6.93
   4  -8  -1  141.46    6.66
   4   8  -1  162.14    6.73
   4   8  -1  150.29    6.67
  -4   8   1  154.29    6.70
   4   8  -1  155.63    7.09
  -4   8   1  143.40    7.19
   2  -8  -1   66.30    3.16
  -2  -8   1   78.73    3.65
   2  -8  -1   74.02    3.47
   2   8  -1   71.57    3.61
  -2   8   1   70.99    3.17
  -2   8   1   72.07    3.68
   2   8  -1   71.01    3.18
   2   8  -1   75.43    3.28
   0  -8  -1   64.66    3.05
   0  -8   1   60.43    2.79
   0  -8   1   60.45    3.14
   0   8   1   64.27    3.21
   0   8  -1   60.34    2.76
   0   8  -1   62.32    3.22
   2  -8   1   57.01    2.85
  -2  -8  -1   57.55    2.79
   2  -8   1   50.33    2.49
  -2   8  -1   55.43    2.97
   2   8   1   54.54    2.89
  -2   8  -1   58.14    2.52
   4  -8   1   76.11    4.04
  -4  -8  -1   86.39    3.91
  -4  -8  -1   81.53    3.58
   4   8   1   83.09    3.99
  -4   8  -1   72.29    4.07
  -4   8  -1   79.52    3.62
  -6  -8  -1   46.79    2.14
   6  -8   1   44.00    2.47
  -6  -8  -1   43.63    2.37
  -6   8  -1   42.87    2.12
  -6   8  -1   41.06    2.63
   6   8   1   45.06    2.45
  -8  -8  -1   58.88    2.99
  -8  -8  -1   62.91    2.76
   8  -8   1   53.42    2.87
   8   8   1   57.23    3.04
  -8   8  -1   50.23    3.27
  -8   8  -1   55.44    2.73
 -10  -8  -1   97.24    4.63
  10  -8   1   95.79    4.48
 -10  -8  -1   97.22    4.42
 -10   8  -1   88.65    4.37
  10   8   1   93.19    4.70
 -10   8  -1   88.52    5.07
 -12  -8  -1  104.79    4.89
 -12  -8  -1  106.64    5.08
  12  -8   1  101.77    4.85
  12  -8   1  101.87    5.36
 -12   8  -1  100.84    5.67
 -12   8  -1   98.58    4.84
  12   8   1  105.18    5.21
  14  -8   1   35.99    2.06
 -14  -8  -1   39.51    2.35
 -14  -8  -1   41.91    2.24
  14  -8   1   40.01    2.68
 -14   8  -1   38.16    2.30
  14   8   1   38.36    2.46
 -16  -8  -1    2.98    0.76
  16  -8   1    2.00    0.92
  16   8   1    1.93    0.70
 -16   8  -1    2.77    0.57
 -18  -8  -1   29.87    1.98
 -18  -8  -1   33.29    2.10
  18  -8   1   24.71    2.35
 -18   8  -1   30.82    1.97
  18   8   1   27.69    2.19
 -20  -8  -1   25.57    1.94
 -20  -8  -1   25.10    1.92
 -20   8  -1   25.07    1.91
  20   8   1   32.68    2.40
  22  -8   1   18.99    2.30
  22   8   1   17.81    2.00
 -22   8  -1   17.99    1.71
  24  -8   1   13.46    2.27
 -24  -8  -1   19.04    1.91
  24   8   1   24.86    2.55
 -24   8  -1   20.60    1.92
 -26  -8  -1   16.91    2.01
  26  -8   1   12.52    2.47
 -26   8  -1   24.77    2.29
  26   8   1   20.32    2.77
 -27  -9   1   12.16    2.02
  27  -9  -1   14.47    2.67
  27   9  -1   17.23    2.54
 -27   9   1   18.80    2.26
 -25  -9   1   12.35    1.61
  25  -9  -1    9.21    2.13
  25   9  -1   10.24    1.96
 -25   9   1   16.53    1.96
  23  -9  -1    5.96    1.60
 -23  -9   1    8.76    1.35
 -23   9   1   10.74    1.50
  23   9  -1    7.86    1.41
 -21  -9   1   28.11    2.15
  21  -9  -1   32.49    2.78
 -21  -9   1   27.24    2.25
 -21   9   1   33.40    2.25
  21   9  -1   33.22    2.59
  19  -9  -1   44.74    3.28
 -19  -9   1   40.81    2.78
 -19  -9   1   44.35    2.68
  19   9  -1   46.57    2.97
 -19   9   1   44.62    2.65
 -17  -9   1   13.77    1.49
 -17  -9   1   12.14    1.26
  17  -9  -1   15.22    1.18
  17  -9  -1   17.39    1.81
 -17   9   1   16.44    1.25
  17   9  -1   13.50    1.48
 -15  -9   1    8.48    0.94
 -15  -9   1   10.82    1.23
  15  -9  -1    9.25    1.45
  15   9  -1    8.06    1.05
 -15   9   1    8.59    1.55
 -15   9   1    9.09    0.89
 -13  -9   1  102.24    5.10
 -13  -9   1  104.18    4.83
  13  -9  -1   99.93    4.75
 -13   9   1   99.03    5.59
  13   9  -1   98.12    5.05
 -13   9   1   94.56    4.74
  11  -9  -1   59.34    3.00
 -11  -9   1   60.92    3.32
 -11  -9   1   60.49    2.99
 -11   9   1   56.31    3.64
  11   9  -1   61.57    3.28
 -11   9   1   58.44    2.94
   9  -9  -1    5.27    0.61
  -9  -9   1    7.56    1.02
  -9  -9   1    7.48    0.63
  -9   9   1    5.88    1.09
   9   9  -1    7.00    0.83
  -9   9   1    6.82    0.58
  -7  -9   1   64.05    3.41
   7  -9  -1   64.11    3.19
  -7  -9   1   65.05    3.04
   7   9  -1   70.07    3.41
  -7   9   1   57.45    3.53
   7   9  -1   67.13    2.96
  -7   9   1   62.46    3.00
  -5  -9   1  101.33    4.75
   5  -9  -1   99.62    4.53
   5   9  -1   91.81    4.25
   5   9  -1   97.11    4.68
   5   9  -1   93.47    4.22
  -5   9   1   85.27    4.79
  -5   9   1   98.14    4.27
   3  -9  -1  124.49    5.61
  -3  -9   1  121.27    5.77
   3   9  -1  124.38    5.77
   3   9  -1  119.29    5.34
  -3   9   1  122.28    5.27
   3   9  -1  117.56    5.26
  -3   9   1  111.94    5.83
  -1  -9   1   30.82    1.90
   1  -9  -1   30.84    1.77
   1   9  -1   31.89    1.94
  -1   9   1   31.54    1.96
   1   9  -1   32.65    1.46
   1  -9   1   51.55    2.46
  -1  -9  -1   58.09    2.82
   1  -9   1   53.11    2.87
  -1   9  -1   53.76    2.98
   1   9   1   56.34    2.96
  -1   9  -1   55.89    2.47
   3  -9   1   99.01    4.79
  -3  -9  -1   97.52    4.73
  -3   9  -1   93.61    4.93
   3   9   1  103.64    4.89
  -3   9  -1   99.96    4.42
  -5  -9  -1   40.60    2.21
   5  -9   1   37.77    2.20
  -5  -9  -1   40.34    1.87
  -5   9  -1   38.31    1.90
   5   9   1   40.49    2.29
  -5   9  -1   37.26    2.42
   5   9   1   40.24    1.82
  -7  -9  -1   39.06    1.79
  -7  -9  -1   33.02    2.03
   7  -9   1   34.58    2.01
   7   9   1   35.99    2.12
  -7   9  -1   33.38    1.76
  -7   9  -1   31.25    2.32
  -9  -9  -1   64.19    3.00
   9  -9   1   63.77    3.19
  -9  -9  -1   58.49    3.24
  -9   9  -1   58.16    3.67
   9   9   1   62.00    3.34
  -9   9  -1   61.04    2.98
  11  -9   1  116.80    5.46
 -11  -9  -1  123.49    5.34
 -11  -9  -1  112.52    5.56
 -11   9  -1  107.69    6.08
 -11   9  -1  109.84    5.28
  11   9   1  109.87    5.64
  13  -9   1   27.99    1.71
  13  -9   1   23.52    2.07
 -13  -9  -1   28.22    1.68
 -13  -9  -1   27.57    1.88
 -13   9  -1   28.39    1.64
  13   9   1   28.96    1.99
 -13   9  -1   24.54    2.37
  15  -9   1    3.32    0.99
 -15  -9  -1    4.04    0.89
 -15  -9  -1    3.01    0.64
  15  -9   1    2.93    0.60
  15   9   1    3.05    0.79
 -15   9  -1    3.17    0.63
 -17  -9  -1   27.29    1.82
  17  -9   1   26.33    2.33
 -17  -9  -1   25.19    2.01
 -17   9  -1   28.97    1.84
  17   9   1   25.08    2.04
  19  -9   1   23.01    2.44
 -19  -9  -1   25.10    1.94
 -19  -9  -1   22.23    1.73
 -19   9  -1   23.45    1.73
  19   9   1   22.36    2.02
  21  -9   1   21.12    2.53
 -21  -9  -1   21.54    1.82
  21   9   1   23.10    2.24
 -21   9  -1   22.23    1.82
  23  -9   1    5.93    1.69
 -23  -9  -1    8.43    1.26
 -23   9  -1    7.97    1.27
  23   9   1    5.92    1.46
  25  -9   1    8.00    2.02
 -25  -9  -1    9.60    1.49
 -25   9  -1    8.34    1.54
 -27  -9  -1   14.04    1.97
 -28 -10   1    5.82    1.56
  26 -10  -1    5.74    2.15
 -26 -10   1    4.82    1.31
 -24 -10   1   20.73    2.08
  24 -10  -1   23.57    3.10
 -24  10   1   22.26    2.16
  24  10  -1   20.59    2.34
  22 -10  -1   26.71    2.88
 -22 -10   1   32.62    2.30
 -22  10   1   30.37    2.29
  22  10  -1   30.93    2.56
 -20 -10   1   18.36    1.64
 -20 -10   1   22.50    2.24
  20 -10  -1   18.87    2.24
  20  10  -1   18.70    1.90
 -20  10   1   20.56    1.68
 -18 -10   1   30.82    2.16
 -18 -10   1   36.61    2.48
  18 -10  -1   31.72    2.71
  18 -10  -1   33.88    2.01
  18  10  -1   35.66    2.44
 -18  10   1   32.65    2.16
  16 -10  -1   47.57    2.64
 -16 -10   1   48.08    2.75
  16 -10  -1   49.04    3.26
 -16 -10   1   52.01    3.06
  16  10  -1   47.64    2.99
 -16  10   1   48.29    2.70
 -16  10   1   47.94    3.57
  14 -10  -1   29.78    1.95
 -14 -10   1   35.24    2.35
  14 -10  -1   31.13    2.38
 -14 -10   1   32.91    1.95
  14  10  -1   35.22    2.26
 -14  10   1   34.43    2.77
 -14  10   1   33.24    1.93
  12 -10  -1   41.91    2.28
 -12 -10   1   43.28    2.22
 -12 -10   1   41.44    2.55
  12  10  -1   41.87    2.51
 -12  10   1   32.87    2.82
 -12  10   1   38.82    2.16
  10 -10  -1   43.97    2.45
 -10 -10   1   45.81    2.34
 -10 -10   1   46.63    2.77
  10  10  -1   47.50    2.70
 -10  10   1   43.22    3.00
 -10  10   1   46.44    2.32
  -8 -10   1   67.67    3.08
   8 -10  -1   61.81    3.25
  -8 -10   1   63.22    3.50
  -8  10   1   58.38    3.67
   8  10  -1   66.81    3.49
   8  10  -1   67.23    2.99
  -6 -10   1  132.32    6.47
   6 -10  -1  134.69    6.27
  -6  10   1  129.08    6.64
   6  10  -1  137.84    6.44
  -6  10   1  138.31    5.98
   6  10  -1  131.18    5.91
  -4 -10   1   93.59    4.49
   4 -10  -1   79.30    3.87
   4 -10  -1   90.23    4.28
   4  10  -1   90.52    3.93
   4  10  -1   91.88    4.46
  -4  10   1   91.42    3.92
  -4  10   1   86.43    4.56
   4  10  -1   82.54    3.87
   2 -10  -1   23.88    1.50
  -2 -10   1   26.08    1.67
   2  10  -1   23.77    1.64
   2  10  -1   24.21    1.13
  -2  10   1   23.26    1.69
   0 -10  -1   15.05    1.08
   0 -10   1   12.82    0.72
   0 -10   1   16.19    1.22
   0  10  -1   16.01    1.27
   0  10   1   13.78    1.20
   0  10  -1   14.53    0.73
   2 -10   1   26.99    1.44
   2 -10   1   28.96    1.88
  -2 -10  -1   31.98    1.84
   2  10   1   33.96    2.01
  -2  10  -1   33.68    1.48
  -2  10  -1   30.12    2.01
   4 -10   1  127.67    5.85
  -4 -10  -1  119.53    5.77
  -4  10  -1  122.13    5.40
  -4  10  -1  109.37    5.99
   4  10   1  113.89    5.26
   4  10   1  127.75    5.28
   4  10   1  125.90    5.92
   6 -10   1   33.57    2.06
  -6 -10  -1   35.80    1.70
  -6 -10  -1   35.06    2.10
   6  10   1   35.37    1.65
   6  10   1   35.62    2.16
  -6  10  -1   30.98    2.29
  -8 -10  -1   53.72    2.47
  -8 -10  -1   49.93    2.83
   8 -10   1   49.23    2.77
   8  10   1   53.61    2.93
  -8  10  -1   49.43    2.47
  -8  10  -1   44.54    3.16
  10 -10   1   74.25    3.66
 -10 -10  -1   73.36    3.42
 -10 -10  -1   69.82    3.74
 -10  10  -1   66.61    3.37
 -10  10  -1   60.80    4.12
  10  10   1   73.62    3.82
 -12 -10  -1   32.65    2.19
 -12 -10  -1   36.81    1.96
  12 -10   1   32.76    2.08
 -12  10  -1   34.59    1.91
  12  10   1   33.10    2.25
 -12  10  -1   33.82    2.81
 -14 -10  -1   28.29    1.70
 -14 -10  -1   29.05    2.00
  14 -10   1   24.89    2.17
  14 -10   1   24.10    1.75
 -14  10  -1   22.97    2.42
  14  10   1   28.07    2.02
 -14  10  -1   26.65    1.66
  16 -10   1   20.65    2.03
  16 -10   1   19.39    1.40
 -16 -10  -1   20.82    1.79
 -16  10  -1   16.84    1.36
  16  10   1   17.50    1.66
 -18 -10  -1   26.01    2.13
  18 -10   1   23.76    2.34
 -18 -10  -1   20.78    1.67
  18  10   1   24.23    2.11
 -18  10  -1   23.87    1.72
 -20 -10  -1   22.20    1.73
 -20 -10  -1   18.71    2.04
  20 -10   1   19.41    2.38
  20  10   1   22.48    2.14
 -22 -10  -1    7.78    1.34
  22 -10   1    6.64    1.72
 -22  10  -1    8.69    1.32
  22  10   1    9.27    1.65
 -24 -10  -1   18.69    2.11
  24  10   1   23.81    2.53
 -24  10  -1   20.41    2.07
 -26  10  -1   10.13    1.69
  26  10   1   10.02    2.22
 -27 -11   1    8.21    1.56
  27  11  -1    4.97    2.36
 -27  11   1    6.83    1.64
 -25 -11   1    4.36    1.22
  25 -11  -1    4.59    2.02
  25  11  -1    4.82    1.68
 -25  11   1    5.20    1.40
  23 -11  -1   34.14    3.36
 -23 -11   1   23.25    2.23
 -23  11   1   30.51    2.42
  23  11  -1   31.19    2.73
  21 -11  -1   13.70    2.15
 -21 -11   1   15.01    1.60
 -21 -11   1   17.73    1.98
 -21  11   1   14.98    2.30
  21  11  -1   17.41    1.87
 -19 -11   1   40.63    2.82
  19 -11  -1   29.74    3.16
 -19 -11   1   33.81    2.31
 -19  11   1   36.62    2.36
  19  11  -1   42.56    2.79
 -17 -11   1   28.09    1.93
  17 -11  -1   30.53    1.98
 -17 -11   1   33.31    2.45
  17 -11  -1   27.37    2.45
 -17  11   1   25.03    2.76
 -17  11   1   29.95    1.95
  17  11  -1   34.42    2.32
  15 -11  -1   20.19    1.58
  15 -11  -1   17.76    1.88
 -15 -11   1   19.86    1.43
 -15  11   1   18.79    2.26
  15  11  -1   21.08    1.73
 -15  11   1   18.34    1.38
  13 -11  -1   17.16    1.39
 -13 -11   1   18.66    1.27
 -13 -11   1   17.16    1.67
 -13  11   1   17.28    1.21
 -13  11   1   14.02    1.89
  13  11  -1   16.72    1.51
 -11 -11   1   41.81    2.71
 -11 -11   1   42.43    2.26
  11 -11  -1   42.66    2.45
 -11  11   1   44.31    2.27
  11  11  -1   44.36    2.68
 -11  11   1   41.15    3.01
  -9 -11   1   43.39    2.22
   9 -11  -1   45.89    2.49
  -9 -11   1   47.95    2.77
   9  11  -1   45.57    2.68
  -9  11   1   42.81    2.22
  -9  11   1   44.19    3.00
   9  11  -1   42.04    2.12
  -7 -11   1  127.09    6.04
   7 -11  -1  119.46    5.77
  -7  11   1  124.08    5.45
   7  11  -1  116.00    5.35
   7  11  -1  129.59    6.00
  -7  11   1  108.78    6.13
  -5 -11   1   65.29    3.48
   5 -11  -1   61.52    3.26
   5  11  -1   61.49    2.82
   5  11  -1   60.16    3.42
   5  11  -1   61.83    2.85
  -5  11   1   66.18    2.89
  -5  11   1   63.66    3.62
  -3 -11   1   23.90    1.63
   3 -11  -1   22.22    1.44
   3 -11  -1   19.64    0.99
  -3  11   1   20.92    1.01
  -3  11   1   20.03    1.65
   3  11  -1   20.11    1.57
   3  11  -1   21.51    0.99
  -1 -11   1   60.80    3.12
   1 -11  -1   55.12    2.91
   1  11  -1   53.97    2.43
  -1  11   1   53.53    3.11
   1  11  -1   49.44    3.03
  -1 -11  -1   73.04    3.58
   1 -11   1   59.85    3.06
   1 -11   1   70.23    3.66
   1  11   1   72.43    3.76
  -1  11  -1   69.40    3.77
  -1  11  -1   70.57    3.09
  -3 -11  -1   13.43    1.18
   3 -11   1   14.01    1.24
  -3  11  -1   13.73    1.41
  -3  11  -1   15.23    0.81
   3  11   1   16.02    1.32
   5 -11   1   47.89    2.78
  -5 -11  -1   53.42    2.83
  -5  11  -1   49.00    2.36
  -5  11  -1   47.93    3.05
   5  11   1   47.52    2.21
   5  11   1   53.28    2.92
  -7 -11  -1  109.10    4.78
  -7 -11  -1  105.92    5.29
   7 -11   1  101.89    5.22
  -7  11  -1   99.02    5.60
   7  11   1  110.19    4.71
  -7  11  -1  104.63    4.84
   7  11   1  107.72    5.36
  -9 -11  -1   52.62    3.00
   9 -11   1   51.05    2.91
  -9 -11  -1   55.50    2.58
   9  11   1   52.83    3.20
  -9  11  -1   48.55    2.57
 -11 -11  -1   55.30    3.29
  11 -11   1   60.25    3.23
 -11 -11  -1   60.73    2.92
 -11  11  -1   56.16    3.80
  11  11   1   55.71    3.33
 -11  11  -1   59.02    2.92
  13 -11   1    8.45    1.45
  13 -11   1    9.97    1.20
 -13 -11  -1   11.08    0.97
 -13 -11  -1   10.40    1.22
  13  11   1    9.93    1.27
 -13  11  -1   10.66    1.87
 -13  11  -1   10.07    0.89
 -15 -11  -1   22.98    1.52
  15 -11   1   16.72    1.92
  15 -11   1   17.03    1.55
 -15  11  -1   18.82    2.37
  15  11   1   19.33    1.74
 -15  11  -1   19.27    1.40
 -17 -11  -1   39.73    2.69
  17 -11   1   35.89    2.95
 -17 -11  -1   37.73    2.35
 -17  11  -1   36.51    2.27
  17  11   1   37.64    2.69
 -19 -11  -1   21.49    2.14
  19 -11   1   22.60    2.44
 -19 -11  -1   23.45    1.88
 -19  11  -1   25.39    1.82
  19  11   1   24.36    2.16
 -21 -11  -1    9.65    1.34
 -21 -11  -1   12.36    2.51
  21 -11   1    8.86    1.84
 -21  11  -1    9.99    1.35
  21  11   1   12.42    1.89
  23 -11   1   17.63    2.59
 -23 -11  -1   16.55    1.84
  23  11   1   17.29    2.30
 -23  11  -1   20.32    2.00
  25 -11   1    7.00    2.12
 -25 -11  -1    7.20    1.45
 -25  11  -1    8.94    1.72
  25  11   1   11.49    2.20
 -26 -12   1   13.10    1.91
  26  12  -1   19.31    2.79
 -26  12   1   16.44    2.20
  24 -12  -1   16.57    3.33
 -24 -12   1   18.30    2.07
  24  12  -1   17.71    2.37
 -24  12   1   21.42    2.27
  22 -12  -1   13.35    2.26
 -22 -12   1   18.53    2.15
 -22 -12   1   16.47    1.73
  22  12  -1   16.70    2.19
 -22  12   1   15.97    1.84
  20 -12  -1   14.98    2.23
 -20 -12   1   15.18    1.93
 -20 -12   1   13.11    1.43
  20  12  -1   13.97    1.83
 -20  12   1   10.54    1.36
  18 -12  -1   21.23    1.79
 -18 -12   1   22.31    2.19
  18 -12  -1   18.06    2.95
 -18 -12   1   20.73    1.71
 -18  12   1   22.29    1.70
  18  12  -1   25.68    2.06
  16 -12  -1   10.35    1.63
 -16 -12   1   15.67    1.32
 -16 -12   1   17.39    1.85
  16 -12  -1   15.34    1.49
 -16  12   1   11.96    2.11
 -16  12   1   15.82    1.33
  16  12  -1   18.99    1.74
  14 -12  -1   17.32    1.52
 -14 -12   1   16.81    1.27
 -14 -12   1   16.24    1.71
  14  12  -1   17.78    1.66
 -14  12   1   15.85    2.14
 -14  12   1   17.28    1.29
  12 -12  -1   28.69    2.00
 -12 -12   1   28.42    1.73
 -12 -12   1   30.98    2.25
 -12  12   1   30.98    1.75
  12  12  -1   32.17    2.18
 -12  12   1   29.81    2.62
  10 -12  -1   43.73    2.59
  10  12  -1   44.43    2.19
  10  12  -1   47.56    3.02
 -10  12   1   42.26    3.09
 -10  12   1   44.94    2.29
  -8 -12   1   21.29    1.72
   8 -12  -1   20.35    1.50
   8  12  -1   19.24    1.03
  -8  12   1   20.54    2.13
   8  12  -1   18.90    1.59
  -8  12   1   19.71    1.23
   6 -12  -1  124.28    5.99
  -6 -12   1  125.91    6.19
  -6  12   1  119.26    6.37
   6  12  -1  123.92    6.17
   6  12  -1  123.02    5.49
   6  12  -1  120.47    5.44
  -6  12   1  128.74    5.55
  -4 -12   1   59.63    3.30
   4 -12  -1   50.14    2.56
   4 -12  -1   56.78    3.11
  -4  12   1   59.57    2.62
   4  12  -1   58.19    2.56
   4  12  -1   60.29    2.66
  -4  12   1   56.99    3.42
   4  12  -1   60.15    3.31
   2 -12  -1   26.85    1.82
  -2 -12   1   28.14    1.97
   2  12  -1   29.22    1.41
   2  12  -1   30.81    2.09
  -2  12   1   28.32    2.12
   2  12  -1   29.34    1.33
   0 -12   1   53.44    3.15
   0 -12  -1   59.14    3.10
   0  12  -1   57.57    2.53
   0  12   1   55.73    3.27
   0  12  -1   54.36    3.26
  -2 -12  -1   83.80    4.20
   2 -12   1   82.31    4.27
   2  12   1   82.28    4.34
  -2  12  -1   75.61    4.36
  -2  12  -1   80.52    3.63
   4 -12   1   34.57    2.17
  -4 -12  -1   30.62    2.06
  -4  12  -1   28.21    2.25
   4  12   1   34.90    2.23
  -4  12  -1   31.61    1.58
  -6 -12  -1   70.19    3.72
   6 -12   1   67.01    3.70
  -6  12  -1   58.33    3.88
   6  12   1   62.80    3.01
   6  12   1   71.59    3.82
  -6  12  -1   67.77    3.18
   6  12   1   76.17    3.08
  -8 -12  -1   26.93    1.92
   8 -12   1   29.30    1.94
   8  12   1   25.83    1.93
  -8  12  -1   24.65    2.24
   8  12   1   27.92    1.33
  -8  12  -1   24.79    1.45
 -10 -12  -1   37.66    2.71
  10 -12   1   33.88    2.30
  10  12   1   36.34    2.44
 -10  12  -1   37.43    1.95
 -10  12  -1   34.15    2.83
 -12 -12  -1   35.87    1.94
 -12 -12  -1   36.61    2.45
  12 -12   1   31.42    2.22
  12  12   1   34.80    2.41
 -12  12  -1   25.87    2.69
 -12  12  -1   36.71    1.96
  14 -12   1   22.34    1.82
 -14 -12  -1   24.11    1.59
 -14 -12  -1   24.06    2.03
  14 -12   1   22.86    2.17
 -14  12  -1   23.06    2.48
 -14  12  -1   22.28    1.57
  14  12   1   28.07    2.08
  16 -12   1   10.21    1.80
 -16 -12  -1   14.23    1.87
  16 -12   1   13.44    1.55
 -16 -12  -1   19.40    1.87
  16  12   1   14.29    1.67
 -16  12  -1   15.09    1.28
 -16  12  -1   11.63    2.21
 -18 -12  -1   29.75    2.49
 -18 -12  -1   28.14    1.97
  18 -12   1   24.01    2.60
 -18  12  -1   26.82    1.94
  18  12   1   31.65    2.48
 -20 -12  -1   17.76    2.07
  20 -12   1   11.57    1.95
 -20 -12  -1   16.04    1.60
 -20  12  -1   17.61    1.62
  20  12   1   15.52    1.96
 -22 -12  -1    7.47    1.36
  22 -12   1    7.42    1.92
 -22  12  -1   10.40    1.52
  22  12   1   11.62    1.93
  24 -12   1   12.65    2.51
 -24 -12  -1   12.48    1.73
  24  12   1   15.34    2.45
 -26 -12  -1    8.34    1.78
 -25 -13   1   14.77    1.95
  25  13  -1   21.05    2.82
 -25  13   1   18.05    2.40
 -23 -13   1   16.47    1.94
 -23  13   1   16.87    1.98
  23  13  -1   20.52    2.51
 -21 -13   1    7.69    1.21
  21 -13  -1    6.57    1.85
 -21 -13   1   10.54    1.78
  21  13  -1    6.74    1.63
 -21  13   1    8.58    1.34
 -19 -13   1    8.45    1.19
  19 -13  -1    6.92    1.59
 -19 -13   1   12.29    1.80
 -19  13   1    9.99    1.29
  19  13  -1   11.01    1.68
  17 -13  -1   25.92    2.75
 -17 -13   1   32.44    2.53
  17 -13  -1   27.14    2.13
 -17 -13   1   30.45    1.96
 -17  13   1   23.77    3.08
  17  13  -1   29.17    2.38
 -17  13   1   28.29    1.96
 -15 -13   1   21.22    1.53
  15 -13  -1   21.73    1.87
 -15 -13   1   22.57    2.07
 -15  13   1   23.39    1.60
  15  13  -1   20.63    1.91
 -15  13   1   21.70    2.55
 -13 -13   1   11.83    1.04
 -13 -13   1   11.33    1.58
  13 -13  -1   11.58    1.35
  13  13  -1   12.26    1.41
 -13  13   1    9.93    1.81
  13  13  -1   12.01    0.86
 -13  13   1   11.12    1.03
 -11 -13   1   37.25    2.51
  11 -13  -1   31.33    2.23
  11  13  -1   35.42    1.74
  11  13  -1   36.45    2.43
 -11  13   1   33.88    1.89
 -11  13   1   28.52    2.67
   9 -13  -1   86.05    4.38
  -9 -13   1   87.11    4.61
  -9  13   1   84.30    3.93
   9  13  -1   89.46    4.59
   9  13  -1   81.86    3.78
  -9  13   1   71.48    4.75
  -7 -13   1   42.75    2.68
   7 -13  -1   39.25    2.44
  -7  13   1   39.99    1.98
   7  13  -1   39.74    1.86
  -7  13   1   37.87    2.80
   5 -13  -1   45.49    2.42
  -5 -13   1   58.17    3.55
   5 -13  -1   57.99    3.08
  -5  13   1   55.91    2.48
   5  13  -1   52.64    3.17
  -5  13   1   48.56    3.90
   5  13  -1   57.04    2.47
   5  13  -1   52.82    2.38
  -3 -13   1   53.60    3.20
   3 -13  -1   47.61    2.85
   3  13  -1   49.57    3.07
  -3  13   1   52.77    3.20
  -1 -13   1  111.87    5.51
   1 -13  -1  107.00    5.35
   1  13  -1  105.91    5.57
  -1  13   1  103.03    5.56
  -1 -13  -1   64.89    3.49
   1 -13   1   61.74    3.56
  -1  13  -1   59.50    3.65
  -1  13  -1   64.48    2.83
   1  13   1   62.98    3.67
   3 -13   1    4.97    0.92
   3  13   1    4.41    0.92
  -3  13  -1    4.29    0.99
  -3  13  -1    5.09    0.42
  -5 -13  -1   15.36    1.49
   5 -13   1   19.60    1.62
  -5  13  -1   18.62    2.00
   5  13   1   18.55    1.79
  -5  13  -1   18.95    1.03
  -7 -13  -1   54.01    3.10
   7 -13   1   54.27    3.10
   7  13   1   49.67    2.31
   7  13   1   54.63    3.20
  -7  13  -1   48.06    3.38
   7  13   1   51.39    2.33
  -7  13  -1   49.74    2.50
  -9 -13  -1   39.00    2.60
   9 -13   1   37.70    2.56
  -9  13  -1   38.03    3.03
  -9  13  -1   40.74    2.09
   9  13   1   41.57    1.92
   9  13   1   41.20    2.70
  11 -13   1   24.91    2.09
 -11 -13  -1   36.41    2.37
 -11 -13  -1   32.46    1.71
  11  13   1   30.55    2.26
 -11  13  -1   25.49    2.54
 -11  13  -1   30.62    1.75
 -13 -13  -1   26.57    2.14
 -13 -13  -1   25.97    1.59
  13 -13   1   22.63    1.99
  13  13   1   24.49    2.06
 -13  13  -1   28.76    1.69
 -13  13  -1   23.65    2.64
 -15 -13  -1   20.76    1.51
 -15 -13  -1   23.00    2.12
  15 -13   1   22.12    2.19
  15 -13   1   20.48    1.87
  15  13   1   19.33    1.91
 -15  13  -1   19.85    1.52
 -15  13  -1   17.02    2.67
 -17 -13  -1   16.32    1.99
  17 -13   1    8.61    1.66
 -17 -13  -1   12.28    1.33
 -17  13  -1   11.96    1.25
  17  13   1   14.56    1.75
 -19 -13  -1   23.21    2.43
 -19 -13  -1   20.49    1.81
  19 -13   1   19.85    2.57
  19  13   1   23.49    2.31
 -19  13  -1   21.67    1.92
 -21 -13  -1    9.96    1.34
 -21 -13  -1    8.35    2.34
  21 -13   1    6.27    1.87
 -21  13  -1   10.73    1.43
  21  13   1    9.07    1.76
  23 -13   1   18.40    2.78
 -23 -13  -1   18.31    2.14
  23  13   1   24.05    2.77
 -23  13  -1   18.31    2.18
 -25  13  -1   27.27    3.13
  24 -14  -1   14.82    2.84
  24  14  -1   16.02    2.55
 -24  14   1   15.25    2.11
 -22 -14   1   15.12    3.11
  22 -14  -1    7.99    2.81
  22  14  -1   11.70    2.10
 -22  14   1    8.78    1.52
  20 -14  -1    1.14    1.33
 -20 -14   1    3.97    1.47
 -20 -14   1    3.15    0.99
 -20  14   1    4.08    1.08
  20  14  -1    4.06    1.35
  18 -14  -1   11.65    1.91
 -18 -14   1   11.15    1.82
 -18 -14   1    9.20    1.18
 -18  14   1    8.96    2.22
 -18  14   1   11.96    1.39
  18  14  -1   11.44    1.71
  16 -14  -1   39.97    2.76
 -16 -14   1   42.87    3.06
  16 -14  -1   41.06    3.14
 -16 -14   1   42.04    2.38
  16  14  -1   38.45    2.13
  16  14  -1   42.14    2.94
 -16  14   1   34.77    3.39
 -16  14   1   39.78    2.45
 -14 -14   1   20.55    2.10
  14  14  -1   21.06    1.29
  14  14  -1   20.71    1.99
 -14  14   1   25.70    2.66
 -12 -14   1   14.01    1.83
  12 -14  -1   21.21    1.98
  12  14  -1   17.60    1.04
 -12  14   1   14.48    2.28
  12  14  -1   17.74    1.69
 -12  14   1   16.37    1.24
 -10 -14   1   51.24    3.17
  10 -14  -1   48.79    2.96
  10  14  -1   50.31    3.10
  10  14  -1   44.18    2.22
 -10  14   1   40.12    3.32
 -10  14   1   48.12    2.42
  -8 -14   1   37.67    2.57
   8 -14  -1   33.73    2.34
   8  14  -1   35.77    2.50
  -8  14   1   33.66    2.70
   8  14  -1   34.72    1.65
  -6 -14   1   27.38    2.12
   6 -14  -1   25.49    1.92
   6  14  -1   27.10    2.12
  -6  14   1   25.72    1.37
  -6  14   1   28.81    2.34
  -4 -14   1   25.53    2.04
   4 -14  -1   25.45    1.91
   4  14  -1   26.64    2.08
  -4  14   1   27.58    2.26
  -2 -14   1   25.76    2.07
   2 -14  -1   29.52    2.01
   2  14  -1   31.05    2.48
  -2  14   1   25.63    2.15
   0 -14   1   56.88    3.37
   0 -14  -1   57.42    3.28
   0  14   1   53.24    3.42
   0  14  -1   57.76    3.62
   2 -14   1   43.94    2.89
  -2 -14  -1   45.75    2.84
  -2  14  -1   47.95    3.08
  -2  14  -1   47.25    2.14
   2  14   1   46.04    2.98
  -4 -14  -1    1.60    0.64
   4 -14   1    1.55    0.72
   4  14   1    1.69    0.70
  -4  14  -1    1.71    0.29
  -4  14  -1    2.05    0.92
  -6 -14  -1   43.71    2.88
   6 -14   1   45.37    3.20
  -6  14  -1   44.26    3.17
  -6  14  -1   49.28    2.28
   6  14   1   46.78    3.02
  -8 -14  -1   62.20    3.46
  -8  14  -1   53.85    2.72
   8  14   1   56.36    3.44
  -8  14  -1   50.60    3.72
  10 -14   1   16.58    2.24
 -10 -14  -1   20.13    1.86
  10  14   1   21.12    1.85
 -10  14  -1   19.48    1.26
 -10  14  -1   16.61    2.37
  10  14   1   19.37    1.04
 -12 -14  -1   24.36    1.50
  12 -14   1   27.76    2.16
 -12 -14  -1   27.63    2.18
  12  14   1   26.45    2.19
  12  14   1   24.46    1.36
 -12  14  -1   21.84    2.56
 -12  14  -1   24.73    1.59
 -14 -14  -1   27.04    1.74
  14 -14   1   26.67    2.25
  14 -14   1   26.21    2.44
 -14 -14  -1   27.41    2.34
 -14  14  -1   25.17    2.90
 -14  14  -1   29.30    1.81
  14  14   1   29.37    2.30
  16 -14   1   18.16    2.07
 -16 -14  -1   19.27    1.50
 -16 -14  -1   16.81    2.01
  16 -14   1   17.22    2.17
 -16  14  -1   17.97    2.85
  16  14   1   20.77    2.04
 -16  14  -1   17.95    1.50
 -18 -14  -1    7.38    1.15
 -18 -14  -1   12.89    1.91
  18 -14   1    5.94    1.69
 -18  14  -1    8.94    1.19
  18  14   1   11.29    1.81
 -20 -14  -1    7.74    1.77
  20 -14   1    3.75    1.66
 -20 -14  -1    6.44    1.25
 -20  14  -1    4.86    1.07
  20  14   1    6.66    1.66
  22 -14   1   15.58    2.66
  22  14   1   20.72    2.56
 -22  14  -1   24.70    2.25
 -24  14  -1   25.02    2.77
  23 -15  -1   11.05    2.46
  23  15  -1   13.43    2.56
 -23  15   1   13.45    1.93
 -21 -15   1    4.55    1.88
  21  15  -1    9.44    1.93
 -21  15   1    5.02    1.32
  19 -15  -1    9.30    1.98
 -19 -15   1    9.80    3.04
  19  15  -1   14.29    2.06
 -19  15   1   16.26    1.80
  19  15  -1   14.76    1.25
  17 -15  -1   23.52    2.64
 -17 -15   1   26.80    2.64
  17 -15  -1   24.71    2.38
  17  15  -1   26.42    1.69
 -17  15   1   22.60    1.90
  17  15  -1   25.40    2.40
 -17  15   1   24.48    3.14
 -15 -15   1    7.56    1.52
  15 -15  -1    7.90    1.33
 -15  15   1    4.91    1.80
 -15  15   1    5.70    0.93
  15  15  -1    5.55    0.69
  15  15  -1    6.33    1.34
  13 -15  -1    3.23    1.01
 -13 -15   1    3.22    1.17
  13  15  -1    4.25    1.07
  13  15  -1    4.05    0.50
 -13  15   1    4.31    1.44
 -13  15   1    3.76    0.73
  11 -15  -1   25.98    2.08
 -11 -15   1   25.80    2.25
 -11  15   1   23.54    2.62
  11  15  -1   28.42    2.21
 -11  15   1   22.73    1.55
  -9 -15   1   23.63    2.09
   9 -15  -1   26.22    1.97
  -9  15   1   22.60    1.36
   9  15  -1   24.59    2.05
   9  15  -1   21.18    1.13
  -9  15   1   22.07    2.35
  -7 -15   1    7.64    1.29
   7 -15  -1    7.12    1.15
  -7  15   1    6.32    1.34
  -7  15   1    6.33    0.63
   7  15  -1    5.69    1.18
  -5 -15   1   16.98    1.75
   5 -15  -1   16.33    1.60
   5  15  -1   17.47    1.74
  -5  15   1   16.96    1.88
  -3 -15   1    5.08    1.13
   3 -15  -1    5.73    1.04
   3  15  -1    5.82    1.20
  -3  15   1    5.55    1.21
  -1 -15   1   15.87    1.58
   1 -15  -1   15.61    1.46
   1  15  -1   12.46    1.62
  -1  15   1   12.72    1.62
  -1 -15  -1   22.47    1.81
   1 -15   1   21.60    1.89
   1  15   1   20.36    1.91
  -1  15  -1   19.70    2.01
  -3 -15  -1    9.33    1.32
   3 -15   1   13.23    1.54
  -3  15  -1   10.38    1.63
   3  15   1   11.70    1.49
  -3  15  -1    9.94    0.64
   5 -15   1   54.88    3.31
  -5 -15  -1   52.59    3.20
  -5  15  -1   49.92    2.44
  -5  15  -1   46.09    3.46
   5  15   1   54.69    3.33
  -7 -15  -1   41.85    2.78
   7 -15   1   39.31    2.75
  -7  15  -1   35.84    3.03
   7  15   1   41.05    2.83
  -7  15  -1   40.19    2.04
   9 -15   1   31.79    2.52
  -9 -15  -1   35.57    2.53
  -9  15  -1   29.11    2.85
   9  15   1   35.82    2.56
  -9  15  -1   32.73    1.83
  11 -15   1   16.73    1.80
 -11 -15  -1   13.00    1.67
 -11  15  -1   15.55    1.15
  11  15   1   14.60    0.88
  11  15   1   13.90    1.67
 -11  15  -1   15.82    2.28
  13 -15   1   16.83    1.87
 -13 -15  -1   16.58    1.85
  13  15   1   16.41    1.77
  13  15   1   15.40    1.01
 -13  15  -1   14.12    1.26
  15 -15   1    8.89    1.81
 -15 -15  -1   15.64    1.87
  15 -15   1   11.05    1.66
  15  15   1   11.91    0.98
 -15  15  -1   11.80    2.31
 -15  15  -1   14.20    1.30
  15  15   1   14.81    1.98
  17 -15   1    5.17    1.58
 -17 -15  -1    7.15    1.57
  17  15   1    6.94    1.52
 -17  15  -1    6.24    1.01
 -17  15  -1    5.44    2.08
 -19 -15  -1    3.04    1.52
  19 -15   1    0.50    1.53
 -19  15  -1    1.65    0.89
  19  15   1    0.96    1.33
  21 -15   1    0.52    1.77
 -21  15  -1    1.45    1.10
  21  15   1    2.64    1.56
 -23  15  -1   10.30    1.72
 -22 -16   1   15.51    2.84
  22 -16  -1   11.69    2.78
 -22  16   1   13.55    1.87
  22  16  -1   13.40    2.46
 -20 -16   1   19.00    2.65
  20  16  -1   25.62    2.70
 -20  16   1   19.07    2.22
  18 -16  -1    7.52    1.87
 -18 -16   1    6.05    1.64
 -18  16   1    4.51    1.12
 -18  16   1    5.29    2.15
  18  16  -1    6.31    1.50
  16 -16  -1    5.26    1.38
 -16 -16   1    7.92    1.60
 -16  16   1    5.09    1.89
  16  16  -1    6.46    1.42
 -16  16   1    5.23    1.00
 -14 -16   1    0.56    1.21
  14 -16  -1    0.26    1.03
  14  16  -1    2.90    1.81
 -14  16   1    2.11    0.69
 -14  16   1   -1.48    1.37
 -12 -16   1   11.38    1.72
  12 -16  -1   12.51    1.67
 -12  16   1   11.63    1.12
  12  16  -1    9.68    1.60
 -10 -16   1    5.42    1.28
  10 -16  -1    4.49    1.04
  10  16  -1    6.66    1.36
 -10  16   1    5.30    0.71
 -10  16   1    5.75    1.51
   8 -16  -1   21.97    2.02
  -8 -16   1   24.69    2.21
  -8  16   1   22.85    1.35
   8  16  -1   24.37    2.10
  -8  16   1   22.96    2.36
  -6 -16   1    6.72    1.27
   6 -16  -1    9.45    1.37
   6  16  -1   11.36    1.61
  -6  16   1    7.93    1.48
  -4 -16   1   11.21    1.56
   4 -16  -1   17.02    1.66
  -4  16   1   11.51    1.80
   4  16  -1   15.44    1.76
   2 -16  -1    2.90    0.93
  -2 -16   1    3.83    1.07
   2  16  -1    2.19    1.03
  -2  16   1    3.54    1.09
   0 -16   1    3.59    1.10
   0 -16  -1    5.13    1.06
   0  16   1    4.73    1.14
   0  16  -1    4.55    1.30
   2 -16   1    1.24    0.82
  -2 -16  -1    2.15    0.69
   2  16   1    0.91    0.83
  -2  16  -1    1.78    1.04
  -4 -16  -1   25.49    2.11
   4 -16   1   29.27    2.33
  -4  16  -1   25.92    2.46
   4  16   1   26.56    2.27
  -4  16  -1   25.53    1.33
   6 -16   1   23.04    2.14
  -6 -16  -1   25.52    2.08
  -6  16  -1   23.77    2.39
   6  16   1   24.23    2.10
  -8 -16  -1   15.00    1.70
   8 -16   1   14.60    1.84
   8  16   1   12.29    1.62
  -8  16  -1   15.48    2.23
  -8  16  -1   14.87    1.02
 -10 -16  -1    2.02    0.92
  10 -16   1    1.30    0.94
  10  16   1    2.48    1.10
 -10  16  -1    1.47    1.30
 -10  16  -1    2.04    0.49
  12 -16   1   17.37    2.11
 -12 -16  -1   15.32    2.01
 -12  16  -1   13.36    2.39
 -12  16  -1   18.16    1.51
  14 -16   1    2.30    1.23
 -14 -16  -1    2.47    1.38
  14  16   1    2.85    1.24
 -14  16  -1    1.76    0.63
 -14  16  -1    0.71    1.67
  16 -16   1   -0.51    1.17
 -16 -16  -1    1.61    1.32
 -16  16  -1    0.37    1.73
  16  16   1    2.75    1.20
 -16  16  -1    0.37    0.69
 -18 -16  -1    2.49    1.58
  18 -16   1    2.29    1.57
  18  16   1    1.99    1.43
 -18  16  -1    1.93    0.95
  20 -16   1    5.63    2.06
 -20 -16  -1   11.50    2.24
 -20  16  -1    9.98    1.43
  20  16   1   11.36    2.26
 -21 -17   1    2.27    2.15
  21  17  -1    4.39    1.90
 -19 -17   1    6.31    1.95
  19 -17  -1    6.06    1.91
 -19  17   1    5.98    1.41
 -19  17   1    1.68    2.39
  19  17  -1    9.24    1.90
 -17 -17   1    1.55    1.50
  17 -17  -1    2.65    1.54
  17 -17  -1    1.46    1.95
  17  17  -1    1.67    1.28
 -17  17   1   -2.05    1.73
 -17  17   1   -1.16    0.93
 -15 -17   1    0.85    1.28
  15 -17  -1   -0.61    1.21
 -15  17   1    0.44    0.83
 -15  17   1    1.46    1.72
  15  17  -1    2.21    1.32
  13 -17  -1    3.17    1.26
 -13 -17   1    6.88    1.66
 -13  17   1    1.67    1.59
 -13  17   1    4.42    0.87
  13  17  -1    5.09    1.38
  11 -17  -1    2.20    1.07
 -11 -17   1    3.70    2.19
  11  17  -1    3.28    1.19
 -11  17   1    2.30    1.45
 -11  17   1    4.41    0.73
  -9 -17   1   14.52    1.97
   9 -17  -1   15.36    1.77
   9  17  -1   17.59    1.93
  -9  17   1   11.60    2.09
   7 -17  -1   29.19    2.37
  -7 -17   1   25.38    2.33
   7  17  -1   24.92    2.33
  -7  17   1   25.00    2.64
  -5 -17   1   13.64    1.84
   5 -17  -1   15.86    1.72
   5  17  -1   13.59    1.95
  -5  17   1   12.35    1.96
  -3 -17   1    6.01    1.21
   3 -17  -1    5.24    1.14
   3  17  -1    6.09    1.41
  -3  17   1    6.44    1.51
   1 -17  -1    2.77    1.01
  -1 -17   1    4.58    1.21
  -1  17   1    3.80    1.14
   1  17  -1    2.60    1.10
  -1 -17  -1    2.63    0.86
   1 -17   1    3.23    0.95
  -1  17  -1    1.09    1.00
   1  17   1    3.83    1.17
   3 -17   1    1.79    0.93
  -3 -17  -1    2.34    0.86
   3  17   1    4.82    1.24
  -3  17  -1    3.23    1.12
  -5 -17  -1    6.04    1.30
   5 -17   1    5.87    1.28
  -5  17  -1    5.47    0.60
  -5  17  -1    5.96    1.51
   5  17   1    7.95    1.43
  -7 -17  -1    8.80    1.56
   7 -17   1    8.53    1.50
   7  17   1    8.61    1.57
  -7  17  -1    6.17    1.73
  -7  17  -1    7.90    0.78
   9 -17   1    2.64    1.10
  -9 -17  -1    1.03    1.00
   9  17   1    1.08    0.94
  -9  17  -1    1.92    0.52
  11 -17   1   -0.07    1.01
 -11 -17  -1    1.80    1.38
 -11  17  -1   -1.33    1.29
  11  17   1    1.55    1.07
 -11  17  -1    0.29    0.53
  13 -17   1    4.21    1.34
 -13 -17  -1    7.58    1.52
 -13  17  -1    5.50    1.86
  13  17   1    5.98    1.59
 -13  17  -1    4.35    0.85
  15 -17   1    5.49    1.63
  15 -17   1    2.39    1.47
 -15 -17  -1    7.34    1.74
 -15  17  -1    6.51    2.12
  15  17   1    3.92    1.46
 -15  17  -1    6.98    1.01
  17 -17   1    4.27    1.63
 -17 -17  -1    7.37    1.86
 -17  17  -1    2.60    2.29
  17  17   1    9.74    1.83
 -19 -17  -1    6.23    2.03
  19 -17   1    1.22    1.85
 -19  17  -1    4.54    1.31
  19  17   1    4.02    1.91
 -21  17  -1    5.08    1.75
 -20 -18   1    3.63    2.18
  20  18  -1   -3.65    1.89
  18 -18  -1    3.09    1.73
 -18 -18   1    1.06    1.76
 -18  18   1    3.12    2.29
  18  18  -1    1.78    1.89
 -16 -18   1   -0.04    1.41
  16 -18  -1   -1.23    1.45
  16  18  -1    0.70    1.31
 -16  18   1   -0.67    1.94
 -14 -18   1    0.34    1.21
  14 -18  -1   -0.08    1.26
  14  18  -1    0.47    1.19
 -14  18   1    0.97    1.79
  12 -18  -1    5.45    1.41
 -12 -18   1    4.78    1.52
 -12  18   1    2.26    1.67
  12  18  -1    5.21    1.51
 -10 -18   1    1.41    1.24
  10 -18  -1    0.87    1.07
 -10  18   1    3.88    1.54
  10  18  -1    2.61    1.16
   8 -18  -1   13.32    1.90
  -8 -18   1    9.40    1.70
   8  18  -1    8.96    1.65
  -8  18   1    9.93    1.99
   6 -18  -1   12.95    1.81
  -6  18   1   12.19    2.54
   6  18  -1   12.70    2.00
   4 -18  -1    8.42    1.42
  -4 -18   1    5.62    1.33
  -4  18   1    6.92    1.63
   4  18  -1    6.74    1.55
   2 -18  -1   11.31    1.66
  -2 -18   1    7.37    1.37
  -2  18   1    7.07    1.61
   2  18  -1   10.27    1.77
   0 -18   1    2.42    1.08
   0 -18  -1    1.65    0.93
   0  18  -1    2.49    1.15
   0  18   1    2.76    1.25
   2 -18   1    1.40    1.06
  -2 -18  -1    1.59    0.89
   2  18   1   -0.04    0.94
  -2  18  -1    0.92    1.07
  -4 -18  -1    8.39    1.47
   4 -18   1    5.70    1.37
  -4  18  -1    4.25    1.41
   4  18   1    5.86    1.37
  -6 -18  -1    5.97    1.47
   6 -18   1    2.82    1.16
   6  18   1    6.05    1.55
  -8 -18  -1    1.70    1.00
   8 -18   1    1.72    1.14
  -8  18  -1    1.34    1.33
   8  18   1    1.13    1.04
  10 -18   1    3.69    1.35
 -10 -18  -1    5.39    1.35
 -10  18  -1    8.11    2.18
  10  18   1    7.18    1.53
 -12 -18  -1    1.03    1.26
  12 -18   1    2.07    1.40
 -12  18  -1    0.86    1.75
  12  18   1    2.67    1.24
 -14 -18  -1    3.92    1.43
  14 -18   1    0.32    1.49
  14  18   1    3.04    1.37
 -14  18  -1    4.18    2.16
 -16 -18  -1    6.10    1.82
  16 -18   1    1.02    2.05
  16  18   1    2.87    1.61
  18 -18   1    3.80    1.80
 -18 -18  -1    0.85    1.80
  18  18   1    2.78    1.88
 -19 -19   1    5.23    2.30
  19  19  -1   -0.45    1.99
  17 -19  -1    3.93    1.82
 -17 -19   1    3.98    1.97
 -17  19   1    1.88    2.48
  17  19  -1    2.97    2.38
  15 -19  -1    0.58    1.60
 -15 -19   1    0.71    1.59
  15  19  -1    0.83    1.50
 -15  19   1    0.81    2.10
  13 -19  -1    0.94    1.40
 -13 -19   1   -0.44    1.35
  13  19  -1   -0.54    1.17
 -13  19   1    2.54    1.92
 -11 -19   1    7.35    1.58
  11 -19  -1    3.95    1.47
 -11  19   1    5.16    1.91
  11  19  -1    3.01    1.38
  -9 -19   1    3.54    1.33
   9 -19  -1    3.03    1.27
  -9  19   1    1.81    1.57
   9  19  -1    1.97    1.30
  -7 -19   1   -0.48    1.01
   7 -19  -1    1.57    1.23
   7  19  -1    2.49    1.35
  -7  19   1    4.19    1.52
   5 -19  -1    1.84    1.13
  -5 -19   1    2.14    1.25
  -5  19   1    4.18    1.50
   5  19  -1    2.83    1.48
   3 -19  -1    3.32    1.22
  -3 -19   1    4.06    1.33
  -3  19   1    2.93    1.53
   1 -19  -1    0.54    1.01
  -1 -19   1    1.05    0.99
  -1  19   1    1.39    1.21
  -1 -19  -1    0.24    0.93
   1 -19   1   -0.36    0.93
   1  19   1    0.21    1.21
   3 -19   1   10.63    1.91
  -3 -19  -1   11.88    1.82
   3  19   1   11.92    1.98
  -3  19  -1    9.90    2.02
   5 -19   1    2.28    1.46
  -5 -19  -1    1.98    0.99
   5  19   1    6.78    1.58
  -5  19  -1    2.72    1.49
  -7 -19  -1    7.15    1.50
   7 -19   1    9.22    1.96
   7  19   1    9.41    1.86
  -7  19  -1    5.39    1.90
   9 -19   1    2.58    1.35
  -9 -19  -1    1.45    1.17
   9  19   1    4.31    1.49
  -9  19  -1    2.65    1.73
  11 -19   1    1.06    1.42
 -11 -19  -1    0.00    1.17
 -11  19  -1    2.10    1.84
  11  19   1    0.80    1.23
  13 -19   1    0.50    1.68
 -13 -19  -1   -0.10    1.30
 -13  19  -1    0.31    1.90
  13  19   1    2.80    1.57
 -15 -19  -1   -0.42    1.62
  15 -19   1    0.84    1.59
 -15  19  -1    0.96    2.26
  17 -19   1    0.42    1.97
 -17  19  -1   -2.55    3.00
  17  19   1    1.21    1.87
 -19 -19  -1   -2.65    2.18
 -18 -20   1    2.79    2.19
 -16 -20   1    0.99    1.91
 -16  20   1    1.53    2.41
  16  20  -1    0.82    1.86
  14 -20  -1    4.90    1.85
 -14 -20   1    3.63    1.67
 -14  20   1    1.91    2.29
  14  20  -1    5.27    1.81
 -12 -20   1    1.12    1.38
  12 -20  -1    1.89    1.57
  12  20  -1    4.72    1.79
 -12  20   1   -2.36    1.84
  10 -20  -1    2.93    1.42
 -10 -20   1   -1.05    1.21
 -10  20   1    0.02    1.78
  10  20  -1    0.14    1.47
  -8 -20   1   -1.08    1.18
   8 -20  -1   -1.17    1.12
  -8  20   1    0.93    1.48
   8  20  -1    2.02    1.47
  -6 -20   1    4.08    1.42
   6 -20  -1    3.93    1.34
   6  20  -1    3.81    1.58
  -6  20   1    2.85    1.59
  -4 -20   1    0.97    1.09
   4 -20  -1    2.26    1.25
  -4  20   1    0.04    1.38
   4  20  -1    2.18    1.47
  -2 -20   1   -0.08    1.15
   2 -20  -1   -0.64    1.10
   2  20  -1   -1.43    1.26
  -2  20   1    1.65    1.41
   0 -20  -1    3.23    1.23
   0 -20   1    3.49    1.47
   0  20  -1    4.71    1.64
   0  20   1    1.96    1.39
   2 -20   1    2.87    1.36
  -2 -20  -1    2.15    1.15
   2  20   1    3.44    1.58
  -2  20  -1    7.02    1.85
   4 -20   1    2.04    1.26
  -4 -20  -1    3.72    1.37
  -4  20  -1    1.79    1.53
   4  20   1    1.80    1.40
   6 -20   1    2.55    1.46
  -6 -20  -1    0.03    1.09
  -6  20  -1    0.73    1.55
   6  20   1    2.32    1.33
   8 -20   1   -0.35    1.31
  -8 -20  -1   -0.22    1.24
   8  20   1   -0.03    1.37
  -8  20  -1   -1.58    1.69
  10 -20   1    3.56    1.65
 -10 -20  -1    3.36    1.44
  10  20   1    8.01    1.90
 -10  20  -1   -1.80    1.87
 -12 -20  -1    1.04    1.48
  12 -20   1   -1.09    1.58
  12  20   1   -1.47    1.37
 -12  20  -1   -0.07    2.23
  14 -20   1    5.57    2.01
  14  20   1   -1.55    1.67
 -14  20  -1   -0.10    2.42
 -16 -20  -1   -2.45    1.78
  16  20   1    1.79    2.41
  15 -21  -1    2.58    2.50
 -15 -21   1   -1.88    1.75
  15  21  -1   -1.28    2.05
 -13 -21   1    3.61    1.95
  13 -21  -1    2.95    1.91
 -13  21   1    0.69    2.37
  13  21  -1    3.75    2.32
 -11 -21   1   -1.97    1.85
  11 -21  -1    1.62    1.61
  11  21  -1   -0.10    1.80
   9 -21  -1    1.90    1.44
  -9 -21   1    0.64    1.51
   9  21  -1   -1.42    1.50
  -9  21   1    2.02    2.02
  -7 -21   1   -1.42    1.33
   7 -21  -1   -1.25    1.32
  -7  21   1    1.95    1.79
   7  21  -1    1.33    1.62
   5 -21  -1   -0.19    1.24
  -5 -21   1    0.54    1.29
  -5  21   1   -0.23    1.59
   5  21  -1    1.99    1.64
   3 -21  -1   -0.05    1.14
  -3 -21   1    2.01    1.44
  -3  21   1    0.66    1.62
   3  21  -1    1.95    1.55
  -1 -21   1    0.85    1.31
   1 -21  -1   -0.19    1.14
   1  21  -1   -0.28    1.43
  -1  21   1   -0.31    1.49
   1 -21   1    1.49    1.38
  -1 -21  -1    0.27    1.23
   1  21   1    3.43    1.64
  -1  21  -1    0.80    1.51
   3 -21   1    2.33    1.41
  -3 -21  -1    0.21    1.19
  -3  21  -1    2.49    1.70
   3  21   1    1.92    1.59
   5 -21   1    1.71    1.40
  -5 -21  -1    0.86    1.38
  -5  21  -1    0.31    1.71
   5  21   1    3.05    1.64
   7 -21   1   -2.68    1.37
  -7 -21  -1    0.01    1.29
  -7  21  -1    3.94    2.13
   7  21   1   -0.25    1.48
  -9 -21  -1   -1.04    1.31
   9 -21   1   -1.23    1.53
   9  21   1    0.97    1.63
  -9  21  -1    2.06    2.14
  11 -21   1    2.33    1.92
 -11 -21  -1   -0.06    2.54
  11  21   1    5.32    3.11
 -11  21  -1    6.13    2.72
 -13 -21  -1   -1.98    1.66
  13 -21   1   -2.30    2.02
 -13  21  -1   -2.28    2.60
  13  21   1    2.60    1.97
 -15 -21  -1    0.45    2.44
  14 -22  -1    1.76    2.60
 -12 -22   1    1.26    1.72
  12 -22  -1   -1.03    2.68
  12  22  -1    2.01    2.17
 -10 -22   1    1.59    1.67
  10 -22  -1    6.13    1.96
 -10  22   1    5.20    2.55
  10  22  -1    4.57    2.22
   8 -22  -1    1.60    1.59
  -8 -22   1    4.09    1.76
   8  22  -1    2.76    2.01
  -8  22   1    4.62    2.42
  -6 -22   1   -0.78    2.07
   6 -22  -1    0.70    1.48
   6  22  -1    2.13    1.87
  -6  22   1    0.51    2.01
  -4 -22   1   -3.11    1.29
   4 -22  -1    0.74    1.43
  -4  22   1    0.92    1.81
   4  22  -1   -1.77    1.74
   2 -22  -1    4.40    1.71
  -2 -22   1    5.60    1.78
  -2  22   1    4.25    1.98
   2  22  -1    3.43    1.84
   0 -22   1   -0.11    1.40
   0 -22  -1    2.40    1.61
   0  22  -1   -0.23    1.87
   0  22   1    1.16    1.84
   2 -22   1    2.09    1.69
  -2 -22  -1    3.36    1.45
  -2  22  -1    2.30    1.95
   2  22   1   -0.05    1.69
   4 -22   1   -0.92    1.60
  -4 -22  -1   -0.16    1.42
  -4  22  -1    0.16    1.85
   4  22   1    3.31    1.89
   6 -22   1    0.69    1.70
  -6  22  -1    0.67    2.65
   6  22   1   -2.55    1.62
   8 -22   1    4.56    2.00
  -8 -22  -1    4.28    1.78
  -8  22  -1    5.56    2.51
   8  22   1    3.03    2.15
 -10 -22  -1    1.60    1.80
  10 -22   1    3.46    2.15
 -10  22  -1    1.87    2.55
  10  22   1    6.89    2.33
  11 -23  -1   -2.99    2.08
   9 -23  -1    3.79    1.99
   9  23  -1   -0.11    2.40
   7 -23  -1    4.17    2.05
  -7 -23   1    5.13    2.05
  -7  23   1    5.94    2.58
   7  23  -1    7.63    2.53
  -5 -23   1    0.70    1.65
   5 -23  -1    2.40    1.78
   5  23  -1    1.36    2.19
  -5  23   1    3.44    2.34
   3 -23  -1   -0.16    1.56
  -3 -23   1   -0.27    1.59
   3  23  -1    2.07    3.64
  -3  23   1   -4.46    1.89
   1 -23  -1    1.85    1.69
  -1 -23   1    5.15    2.09
  -1  23   1    4.60    2.16
  -1 -23  -1    1.39    1.62
   1 -23   1    4.45    1.94
   1  23   1    0.36    1.92
  -1  23  -1    3.33    3.86
  -3 -23  -1   -0.46    1.44
   3 -23   1    1.95    1.85
  -3  23  -1    0.92    2.06
   3  23   1    2.18    2.06
  -5 -23  -1    5.34    1.93
   5 -23   1    4.51    1.84
  -5  23  -1    5.50    2.59
   5  23   1    6.40    2.25
  -7 -23  -1    4.73    2.26
   7 -23   1    4.58    2.12
  -7  23  -1    1.53    2.49
   7  23   1    1.67    2.30
   9 -23   1    0.96    2.19
  11 -23   1    1.14    2.51
   4  24  -1   -1.82    2.63
  -2  24   1    3.89    4.09
   2  24  -1    6.80    2.67
   0  24   1    3.22    3.05
   0  24  -1    2.43    2.42
   2 -24   1    3.44    2.76
   2  24   1   -3.76    3.45
  -2  24  -1    1.57    3.15
 -30   0   2   12.98    1.98
  30   0  -2   13.04    2.50
 -28   0   2   21.45    2.28
  28   0  -2   21.29    2.81
  26   0  -2   39.31    3.00
 -26   0   2   34.47    2.71
  24   0  -2   40.82    3.09
 -24   0   2   35.29    2.56
  22   0  -2    8.30    1.36
 -22   0   2    7.58    1.12
  20   0  -2    9.32    1.25
 -20   0   2    9.22    1.05
 -18   0   2   86.24    4.38
 -16   0   2  140.22    6.65
  16   0  -2  142.21    6.86
 -14   0   2  105.09    5.05
  14   0  -2  108.72    5.23
 -14   0   2  105.03    4.72
 -12   0   2  161.53    7.39
  12   0  -2  160.30    7.51
 -12   0   2  164.97    7.16
  10   0  -2  162.79    7.19
 -10   0   2  152.44    7.20
 -10   0   2  155.00    6.91
   8   0  -2  357.48   15.56
   8   0  -2  370.23   15.73
  -8   0   2  354.82   15.54
  -8   0   2  348.93   15.65
  -6   0   2    0.96    0.19
   6   0  -2    1.07    0.23
   6   0  -2    0.76    0.16
   6   0  -2    1.17    0.21
  -6   0   2    1.11    0.18
  -6   0   2    1.19    0.22
   6   0  -2    1.35    0.30
   4   0  -2   88.58    3.94
  -4   0   2   82.96    3.94
   4   0  -2   91.88    3.94
  -4   0   2   85.66    3.93
   4   0  -2   93.12    3.99
  -4   0   2   88.99    3.94
   2   0  -2  292.17   14.88
   2   0  -2  367.13   14.93
  -2   0   2  367.16   14.97
   2   0  -2  366.90   14.87
  -2   0   2  329.54   14.90
   0   0   2  661.58   31.32
   0   0  -2  677.19   31.53
   2   0   2    2.28    0.23
   2   0   2    2.30    0.17
  -2   0  -2    2.36    0.17
  -2   0  -2    2.24    0.27
  -2   0  -2    2.18    0.17
   4   0   2    2.27    0.14
  -4   0  -2    1.99    0.31
   4   0   2    2.06    0.21
   4   0   2    2.22    0.34
  -4   0  -2    1.99    0.16
  -4   0  -2    2.05    0.20
   6   0   2  185.84    8.36
   8   0   2  363.16   15.87
  -8   0  -2  352.29   15.64
  10   0   2   74.27    3.69
 -10   0  -2   70.19    3.41
  12   0   2   86.88    4.24
 -12   0  -2   77.52    3.89
 -14   0  -2   98.18    4.67
  14   0   2   97.38    5.01
 -16   0  -2   86.33    4.26
  16   0   2   86.00    4.65
 -18   0  -2   28.96    1.89
  18   0   2   30.77    2.28
  20   0   2   45.70    3.04
 -20   0  -2   43.96    2.65
  22   0   2   23.63    2.23
 -22   0  -2   26.43    1.91
 -24   0  -2   23.22    2.02
  24   0   2   24.85    2.55
  26   0   2    5.83    1.75
 -26   0  -2    5.98    1.29
 -28   0  -2    0.33    1.49
  28   0   2   -0.02    2.01
 -29  -1   2   15.49    1.94
 -29   1   2   13.13    1.92
  27  -1  -2   21.83    2.41
 -27  -1   2   13.27    1.87
  27   1  -2   19.46    2.45
 -27   1   2   17.50    1.98
  25  -1  -2   33.73    2.84
 -25  -1   2   27.57    2.32
  25   1  -2   34.22    2.78
 -25   1   2   33.06    2.45
  23  -1  -2   11.25    1.72
 -23  -1   2   10.81    1.29
 -23   1   2   11.74    1.30
  23   1  -2    9.98    1.52
 -21  -1   2    4.34    0.82
  21  -1  -2    3.90    0.98
 -21   1   2    3.90    0.80
  21   1  -2    4.88    1.03
 -19  -1   2   21.45    1.54
  19  -1  -2   18.90    1.70
  19   1  -2   18.69    1.62
 -19   1   2   16.42    1.41
 -17  -1   2   98.41    4.20
  17  -1  -2   96.54    4.91
 -17  -1   2   95.15    4.67
 -17   1   2   88.42    4.64
  17   1  -2   89.50    4.82
  15  -1  -2  125.28    5.98
 -15  -1   2  124.07    5.44
 -15  -1   2  123.69    5.78
  15   1  -2  112.12    5.38
  15   1  -2  122.64    5.93
 -15   1   2  123.43    5.77
  13  -1  -2   22.08    1.51
 -13  -1   2   22.48    1.37
  13  -1  -2   20.56    1.12
 -13  -1   2   21.46    1.16
  13   1  -2   23.76    1.50
  13   1  -2   20.06    1.15
 -13   1   2   23.12    1.08
 -13   1   2   22.40    1.35
 -11  -1   2   84.73    3.88
  11  -1  -2   84.04    4.00
  11  -1  -2   74.17    3.65
 -11  -1   2   80.04    3.70
  11   1  -2   81.12    3.95
  11   1  -2   76.43    3.69
 -11   1   2   82.98    3.85
 -11   1   2   85.35    3.63
  -9  -1   2  114.59    5.31
   9  -1  -2  118.79    5.41
  -9  -1   2  112.87    5.21
   9  -1  -2  115.95    5.18
  -9   1   2  117.42    5.15
  -9   1   2  117.76    5.31
   9   1  -2  119.07    5.38
   9   1  -2  115.48    5.22
   7  -1  -2   33.78    1.68
  -7  -1   2   30.35    1.61
   7  -1  -2   32.63    1.54
  -7  -1   2   29.38    1.62
  -7  -1   2   32.18    1.57
   7   1  -2   34.06    1.65
  -7   1   2   30.65    1.59
  -7   1   2   33.51    1.52
   5  -1  -2  298.49   13.28
  -5  -1   2  316.68   13.33
   5  -1  -2  317.05   13.35
   5  -1  -2  280.25   13.28
  -5  -1   2  297.82   13.32
   5  -1  -2  339.32   13.44
  -5  -1   2  295.35   13.33
   5   1  -2  319.94   13.32
  -5   1   2  326.68   13.45
   5   1  -2  283.51   13.30
  -5   1   2  296.16   13.27
   5   1  -2  320.06   13.33
  -5   1   2  286.00   13.31
   3  -1  -2  237.99    9.29
  -3  -1   2  212.05    9.20
   3  -1  -2  210.38    9.23
  -3  -1   2  185.26    9.23
   3  -1  -2  208.83    9.25
  -3   1   2  227.13    9.29
  -3   1   2  223.41    9.24
   3   1  -2  184.15    9.23
   3   1  -2  224.14    9.28
   3   1  -2  218.26    9.20
  -3   1   2  204.91    9.24
   1  -1  -2  145.19    5.96
  -1  -1   2  130.78    5.99
  -1  -1   2  130.98    5.93
   1  -1  -2  133.68    5.91
  -1  -1   2  132.81    5.92
   1  -1  -2  137.44    5.98
  -1   1   2  143.39    5.96
  -1   1   2  139.29    5.98
   1   1  -2  132.20    5.93
   1   1  -2  145.38    5.93
   1   1  -2  132.12    5.99
  -1   1   2  135.68    5.91
  -1  -1  -2  366.94   15.79
   1  -1   2  378.84   15.80
   1  -1   2  357.55   15.78
   1  -1   2  365.93   15.83
   1   1   2  378.60   15.79
  -1   1  -2  346.93   15.77
  -1   1  -2  353.90   15.75
  -3  -1  -2    5.46    0.29
   3  -1   2    5.22    0.30
  -3  -1  -2    5.44    0.32
   3  -1   2    5.03    0.33
   3  -1   2    5.23    0.42
  -3  -1  -2    5.08    0.33
   3  -1   2    5.12    0.50
  -3  -1  -2    5.20    0.42
  -3   1  -2    5.32    0.31
  -3   1  -2    4.95    0.33
   3   1   2    5.03    0.29
   3   1   2    4.77    0.32
  -3   1  -2    4.59    0.40
   3   1   2    5.01    0.40
  -5  -1  -2   68.30    3.00
  -5  -1  -2   65.29    2.92
  -5  -1  -2   66.30    2.90
   5  -1   2   64.19    3.15
   5   1   2   65.09    3.14
  -7  -1  -2  122.05    5.54
   7  -1   2  125.47    5.85
  -7  -1  -2  130.02    5.50
  -7  -1  -2  124.23    5.63
  -7   1  -2  124.66    5.64
   7   1   2  128.39    5.84
  -9  -1  -2   60.38    2.61
  -9  -1  -2   56.98    2.70
   9  -1   2   60.90    3.07
  -9  -1  -2   56.01    2.79
   9   1   2   56.27    3.01
  -9   1  -2   61.15    2.83
  11  -1   2   58.72    3.05
 -11  -1  -2   55.26    2.73
 -11   1  -2   56.46    2.75
  11   1   2   52.22    2.97
 -13  -1  -2   99.98    4.71
  13  -1   2   97.95    5.05
  13   1   2  102.46    5.05
 -13   1  -2   98.58    4.71
 -15  -1  -2   42.02    2.32
  17  -1   2   34.78    2.40
 -17  -1  -2   33.57    2.03
 -17   1  -2   31.71    2.00
  17   1   2   35.14    2.37
  19  -1   2   28.17    2.28
 -19  -1  -2   26.52    1.85
  19   1   2   28.82    2.24
 -19   1  -2   31.47    1.93
  21  -1   2   39.31    2.86
 -21  -1  -2   34.40    2.34
 -21   1  -2   36.62    2.37
  21   1   2   39.75    2.81
 -23  -1  -2   17.25    1.67
  23  -1   2   21.09    2.28
  23   1   2   19.17    2.19
 -23   1  -2   19.83    1.71
 -25  -1  -2   19.71    2.00
  25  -1   2   18.94    2.45
  25   1   2   20.85    2.53
 -25   1  -2   20.57    1.97
  27  -1   2    3.83    1.95
 -27  -1  -2    6.19    1.48
  27   1   2    7.10    1.90
 -27   1  -2    5.77    1.36
 -30  -2   2    8.83    1.79
  30  -2  -2    7.58    2.34
 -30   2   2    7.65    1.76
  30   2  -2    9.36    2.30
 -28  -2   2   15.65    2.00
  28  -2  -2   23.27    2.68
  28   2  -2   11.78    2.09
 -28   2   2   20.00    2.13
 -26  -2   2    9.14    1.41
  26  -2  -2   10.69    1.84
 -26   2   2    9.34    1.48
  26   2  -2    9.70    1.75
 -24  -2   2   13.70    1.51
  24   2  -2   15.89    1.91
 -24   2   2   14.55    1.50
 -22  -2   2   18.10    1.60
  22  -2  -2   18.08    1.85
  22   2  -2   18.18    1.76
 -22   2   2   16.32    1.51
  20  -2  -2   19.82    1.90
 -20  -2   2   18.09    1.56
 -20   2   2   20.30    1.57
  20   2  -2   23.13    1.80
 -18  -2   2   36.61    1.77
 -18  -2   2   34.70    2.19
  18  -2  -2   38.31    2.49
  18   2  -2   32.56    1.67
  18   2  -2   40.14    3.15
 -18   2   2   38.17    2.21
 -16  -2   2   38.11    1.85
 -16  -2   2   36.22    2.13
  16  -2  -2   37.60    2.35
 -16   2   2   35.76    2.11
  16   2  -2   35.21    2.24
  16   2  -2   35.44    1.74
  14  -2  -2   18.08    0.84
  14  -2  -2   16.39    0.92
  14  -2  -2   18.08    1.39
 -14  -2   2   19.79    1.24
 -14  -2   2   17.26    1.04
  14   2  -2   16.34    1.00
  14   2  -2   16.88    1.29
 -14   2   2   18.33    1.20
 -12  -2   2   42.84    2.10
  12  -2  -2   38.93    2.01
 -12  -2   2   42.28    2.22
  12  -2  -2   44.68    2.38
  12   2  -2   37.74    2.03
  12   2  -2   42.86    2.31
 -12   2   2   43.70    2.21
 -12   2   2   44.44    1.94
 -10  -2   2  106.10    4.92
 -10  -2   2  105.47    4.69
  10  -2  -2   96.29    4.71
  10   2  -2  105.37    4.82
 -10   2   2  105.36    4.54
  10   2  -2   97.93    4.63
 -10   2   2  100.48    4.73
   8  -2  -2   29.72    1.54
  -8  -2   2   30.18    1.60
  -8  -2   2   31.58    1.59
   8  -2  -2   33.00    1.70
  -8   2   2   30.31    1.46
   8   2  -2   28.27    1.54
   8   2  -2   31.34    1.63
  -8   2   2   32.46    1.83
  -8   2   2   31.44    1.58
  -6  -2   2    1.36    0.25
  -6  -2   2    1.23    0.26
   6  -2  -2    1.55    0.35
   6  -2  -2    0.95    0.17
   6  -2  -2    1.28    0.20
   6   2  -2    1.36    0.23
  -6   2   2    1.20    0.33
   6   2  -2    0.76    0.17
  -6   2   2    1.02    0.16
   6   2  -2    1.54    0.28
  -6   2   2    0.93    0.17
   4  -2  -2  259.55   10.76
   4  -2  -2  241.91   10.63
   4  -2  -2  226.42   10.63
  -4  -2   2  270.23   10.74
  -4  -2   2  249.16   10.64
  -4  -2   2  234.84   10.65
  -4   2   2  223.75   10.62
  -4   2   2  228.50   10.63
   4   2  -2  240.19   10.63
   4   2  -2  268.58   10.73
   4   2  -2  231.34   10.64
  -4   2   2  259.03   10.77
   2  -2  -2  178.66    7.93
  -2  -2   2  187.48    8.01
   2  -2  -2  194.41    7.98
  -2  -2   2  157.38    7.88
  -2  -2   2  166.77    7.87
   2  -2  -2  207.12    7.88
  -2   2   2  182.93    7.93
   2   2  -2  184.40    7.99
  -2   2   2  205.91    7.89
   2   2  -2  173.95    7.90
   2   2  -2  172.09    7.88
  -2   2   2  193.54    7.99
   2   2  -2  157.61    7.89
   0  -2   2   66.66    3.12
   0  -2   2   70.84    3.22
   0  -2   2   72.67    3.20
   0  -2  -2   76.32    3.21
   0  -2  -2   70.30    3.09
   0   2   2   69.97    3.09
   0   2  -2   69.41    3.20
   0   2   2   73.64    3.21
   0   2  -2   71.33    3.21
   0   2   2   73.34    3.17
   0   2  -2   67.78    3.12
   2  -2   2  342.52   14.63
  -2  -2  -2  344.34   14.61
   2  -2   2  329.61   14.59
   2  -2   2  338.03   14.75
  -2  -2  -2  339.24   14.69
   2   2   2  329.83   14.57
  -2   2  -2  321.46   14.59
  -2   2  -2  352.18   14.61
   2   2   2  337.29   14.68
  -2   2  -2  335.64   14.78
   4  -2   2  103.97    4.94
  -4  -2  -2  115.57    4.78
  -4  -2  -2  109.41    4.74
  -4  -2  -2  107.54    4.78
   4  -2   2  116.30    4.87
   4   2   2  104.11    4.91
   4   2   2  101.51    4.78
  -4   2  -2  105.47    4.81
  -4   2  -2  108.30    4.74
  -6  -2  -2  106.59    4.61
   6  -2   2  100.42    4.55
   6  -2   2  101.77    4.88
  -6  -2  -2  104.63    4.68
  -6  -2  -2  111.97    4.67
   6   2   2  102.14    4.84
  -6   2  -2  102.58    4.70
  -8  -2  -2   89.95    4.37
  -8  -2  -2   92.49    4.24
   8  -2   2   94.20    4.57
  -8  -2  -2  106.79    4.71
   8   2   2   90.98    4.52
  -8   2  -2   97.12    4.36
  10  -2   2   20.08    1.45
 -10  -2  -2   20.54    1.21
 -10  -2  -2   20.47    1.09
 -10  -2  -2   22.39    1.06
 -10   2  -2   22.47    1.24
  10   2   2   20.65    1.39
 -12  -2  -2    9.21    0.74
 -12  -2  -2    9.07    0.58
 -12  -2  -2    9.93    0.56
  12  -2   2    8.96    1.01
 -12   2  -2   10.74    0.78
  12   2   2    8.99    0.94
 -14  -2  -2   25.79    1.58
  14  -2   2   24.28    1.86
 -14   2  -2   27.51    1.59
  14   2   2   28.04    1.87
 -16  -2  -2   22.37    1.44
  16  -2   2   20.54    1.75
 -16   2  -2   21.91    1.44
  16   2   2   18.82    1.65
  18  -2   2   30.15    2.27
 -18  -2  -2   25.54    1.81
  18   2   2   29.36    2.19
 -18   2  -2   31.76    1.91
  20  -2   2   26.43    2.35
 -20  -2  -2   27.31    1.89
 -20   2  -2   27.58    1.88
  20   2   2   28.45    2.28
  22  -2   2   11.32    1.81
 -22  -2  -2   14.08    1.47
  22   2   2   13.04    1.89
 -22   2  -2   15.45    1.44
 -24  -2  -2   11.28    1.46
  24  -2   2    7.34    1.57
  24   2   2    9.26    1.71
 -24   2  -2    9.63    1.36
  26  -2   2   11.46    2.03
 -26  -2  -2   11.83    1.67
 -26   2  -2   12.68    1.78
  26   2   2   15.00    2.28
 -28  -2  -2    9.24    2.13
  29  -3  -2   19.67    2.75
 -29  -3   2   19.29    2.32
 -29   3   2   15.48    2.26
  29   3  -2   22.12    3.91
  27  -3  -2    8.22    1.87
 -27  -3   2    9.48    1.51
 -27   3   2    9.25    1.59
  27   3  -2   12.37    2.07
  25  -3  -2   14.17    2.01
 -25  -3   2   11.92    1.61
  25   3  -2   15.53    1.95
 -25   3   2   14.74    1.59
  23  -3  -2   49.58    3.41
 -23  -3   2   49.11    3.07
  23   3  -2   48.52    3.21
 -23   3   2   52.32    3.09
 -21  -3   2   31.74    2.18
  21  -3  -2   28.98    2.38
  21   3  -2   34.26    2.37
 -21   3   2   30.30    2.11
 -19  -3   2   26.88    1.46
  19  -3  -2   27.17    2.14
 -19  -3   2   26.15    1.85
  19   3  -2   29.01    2.04
 -19   3   2   25.75    1.81
 -17  -3   2   96.39    4.55
  17  -3  -2  104.61    5.23
 -17  -3   2   96.48    4.86
  17   3  -2   95.71    4.98
 -15  -3   2   46.66    2.27
  15  -3  -2   46.37    2.68
  15  -3  -2   39.62    2.05
 -15  -3   2   47.56    2.49
 -15   3   2   41.74    2.39
  15   3  -2   46.61    2.57
 -13  -3   2   43.28    2.41
 -13  -3   2   44.30    2.31
  13  -3  -2   45.52    2.60
  13  -3  -2   46.34    2.07
  13   3  -2   46.72    2.51
 -13   3   2   47.63    2.41
  11  -3  -2   82.88    3.57
 -11  -3   2   79.50    3.79
  11  -3  -2   86.18    4.05
  11  -3  -2   71.11    3.63
 -11  -3   2   81.48    3.85
  11   3  -2   78.27    3.89
 -11   3   2   80.18    3.80
 -11   3   2   81.86    3.58
  -9  -3   2   38.21    2.06
  -9  -3   2   40.71    2.08
   9  -3  -2   39.77    1.94
   9  -3  -2   42.70    2.21
  -9   3   2   42.17    2.37
  -9   3   2   40.27    2.03
   9   3  -2   40.73    2.09
  -9   3   2   41.24    1.90
  -7  -3   2   51.69    2.61
  -7  -3   2   56.75    2.58
   7  -3  -2   50.52    2.48
  -7   3   2   52.97    2.52
  -7   3   2   59.47    2.84
   7   3  -2   48.65    2.54
  -7   3   2   54.46    2.46
   7   3  -2   56.25    2.60
  -5  -3   2  317.97   12.63
   5  -3  -2  288.39   12.43
   5  -3  -2  299.64   12.66
  -5  -3   2  265.25   12.49
   5  -3  -2  258.59   12.45
  -5  -3   2  269.75   12.49
  -5   3   2  294.18   12.68
   5   3  -2  303.30   12.55
   5   3  -2  283.79   12.48
  -5   3   2  287.12   12.45
   5   3  -2  293.22   12.51
  -5   3   2  275.26   12.46
  -3  -3   2    6.38    0.58
  -3  -3   2    5.25    0.37
   3  -3  -2    5.68    0.32
   3  -3  -2    5.07    0.37
   3  -3  -2    5.62    0.46
  -3  -3   2    6.70    0.39
   3  -3  -2    5.01    0.34
  -3   3   2    5.34    0.36
   3   3  -2    4.94    0.32
   3   3  -2    6.25    0.49
   3   3  -2    6.25    0.41
  -3   3   2    5.02    0.33
  -3   3   2    5.40    0.47
   3   3  -2    6.28    0.38
   1  -3  -2   38.64    1.71
   1  -3  -2   37.98    1.82
  -1  -3   2   38.27    1.83
  -1  -3   2   38.93    1.91
   1  -3  -2   38.31    1.79
   1  -3  -2   42.48    1.89
   1  -3  -2   38.11    1.70
  -1  -3   2   38.36    1.75
   1   3  -2   37.94    1.74
   1   3  -2   39.61    1.85
  -1   3   2   40.56    1.89
  -1   3   2   37.77    1.80
   1  -3   2  302.85   13.09
   1  -3   2  281.78   12.93
   1  -3   2  303.74   13.06
  -1  -3  -2  312.88   13.00
  -1  -3  -2  309.62   13.07
  -1  -3  -2  295.48   12.91
  -1  -3  -2  303.27   12.96
  -1   3  -2  296.06   13.11
   1   3   2  315.24   13.08
  -1   3  -2  287.40   12.94
  -1   3  -2  287.29   13.08
   1   3   2  298.03   12.97
   1   3   2  291.87   12.89
   3  -3   2  272.22   13.15
   3  -3   2  288.12   13.38
  -3  -3  -2  310.52   13.16
   3  -3   2  318.17   13.23
  -3  -3  -2  315.64   13.19
  -3  -3  -2  316.05   13.14
  -3   3  -2  297.93   13.17
   3   3   2  309.77   13.17
  -3   3  -2  304.77   13.43
   3   3   2  303.49   13.14
  -3   3  -2  300.19   13.17
   3   3   2  301.08   13.30
   5  -3   2  140.02    6.05
  -5  -3  -2  137.86    6.04
  -5  -3  -2  140.50    6.05
   5  -3   2  131.21    6.25
  -5  -3  -2  138.71    6.03
  -5   3  -2  135.37    6.42
  -5   3  -2  130.18    5.97
   5   3   2  136.29    6.02
   5   3   2  140.82    6.23
  -7  -3  -2  167.59    7.30
  -7  -3  -2  168.57    7.28
  -7  -3  -2  162.09    7.31
   7   3   2  166.73    7.66
   7   3   2  166.51    7.25
  -7   3  -2  158.77    7.15
  -7   3  -2  166.40    7.44
  -9  -3  -2   20.58    1.17
  -9  -3  -2   23.16    1.14
   9  -3   2   21.31    1.46
  -9  -3  -2   22.75    1.22
  -9   3  -2   22.33    1.24
   9   3   2   21.21    1.39
  11  -3   2   25.21    1.76
 -11  -3  -2   25.72    1.41
 -11  -3  -2   28.31    1.51
 -11  -3  -2   28.58    1.37
  11   3   2   25.97    1.70
 -13  -3  -2   35.05    1.95
 -13  -3  -2   38.44    1.74
  13  -3   2   33.56    2.28
 -13  -3  -2   35.06    1.78
  13   3   2   35.16    2.21
 -13   3  -2   34.65    1.95
 -15  -3  -2   22.49    1.44
  15  -3   2   21.54    1.80
 -15   3  -2   24.84    1.48
  15   3   2   19.61    1.65
  17  -3   2   24.61    2.02
 -17  -3  -2   23.28    1.61
  17   3   2   27.26    1.98
 -17   3  -2   24.80    1.66
 -19  -3  -2   36.88    2.22
  19  -3   2   35.27    2.60
 -19   3  -2   30.89    2.10
  19   3   2   34.58    2.46
 -21  -3  -2   12.17    1.27
  21  -3   2   11.25    1.83
 -21   3  -2   12.03    1.31
  21   3   2   10.72    1.59
  23  -3   2    9.99    1.70
 -23  -3  -2   10.03    1.36
  23   3   2    6.22    1.43
 -23   3  -2    9.96    1.37
  25  -3   2    2.95    1.59
 -25  -3  -2    5.27    1.18
  25   3   2    3.30    1.38
 -25   3  -2    6.06    1.19
  27  -3   2    6.61    1.95
 -27  -3  -2    5.11    1.36
  27   3   2    8.04    1.88
 -27   3  -2    5.53    1.45
 -30  -4   2    9.83    2.10
  30   4  -2   10.28    2.33
 -28  -4   2   18.83    2.14
  28  -4  -2   17.73    2.79
  28   4  -2   25.93    2.81
 -28   4   2   24.35    3.02
  26  -4  -2    6.76    1.69
 -26  -4   2    9.62    1.49
  26   4  -2    8.12    1.63
 -26   4   2   10.01    1.48
 -24  -4   2    7.09    1.24
  24  -4  -2    7.17    1.55
 -24   4   2    9.22    1.33
 -22  -4   2   23.95    2.01
  22  -4  -2   28.82    2.45
  22   4  -2   31.55    2.26
 -22   4   2   27.15    2.03
  20  -4  -2   24.30    2.15
 -20  -4   2   25.98    1.51
 -20  -4   2   24.84    1.87
 -20   4   2   27.31    1.86
  20   4  -2   30.02    2.13
  18  -4  -2   39.61    2.57
 -18  -4   2   35.26    2.23
 -18  -4   2   34.31    1.97
 -18   4   2   35.68    2.20
  18   4  -2   37.74    2.37
 -16  -4   2   58.60    2.98
 -16  -4   2   59.01    3.17
  16  -4  -2   59.15    3.40
  16   4  -2   61.38    3.28
 -16   4   2   58.57    3.11
 -14  -4   2   50.70    2.63
 -14  -4   2   53.37    2.77
  14  -4  -2   51.77    2.35
  14  -4  -2   55.78    3.01
  14  -4  -2   47.98    2.43
  14   4  -2   49.91    2.79
 -14   4   2   52.85    2.70
  12  -4  -2   96.11    4.66
 -12  -4   2   97.33    4.47
  12  -4  -2   91.33    4.13
  12  -4  -2   86.89    4.21
 -12  -4   2   93.00    4.42
  12   4  -2   90.99    4.49
 -12   4   2   95.37    4.40
 -10  -4   2   83.51    4.09
  10  -4  -2   84.21    3.71
 -10  -4   2   82.69    3.98
  10  -4  -2   78.02    3.78
  10  -4  -2   86.54    4.12
 -10   4   2   78.18    3.87
 -10   4   2   87.34    4.34
  10   4  -2   84.31    4.04
  -8  -4   2   12.33    0.91
   8  -4  -2   11.59    0.75
   8  -4  -2   12.54    0.68
  -8  -4   2   11.84    0.81
  -8   4   2   12.47    0.77
  -8   4   2   15.90    1.15
   8   4  -2   12.37    0.85
  -6  -4   2  250.83   10.34
   6  -4  -2  216.01   10.14
   6  -4  -2  232.00   10.09
  -6  -4   2  218.32   10.17
   6  -4  -2  217.17   10.09
   6   4  -2  223.66   10.22
  -6   4   2  253.96   10.48
  -6   4   2  241.29   10.14
   4  -4  -2   44.73    2.21
   4  -4  -2   52.42    2.17
  -4  -4   2   42.05    2.18
  -4  -4   2   44.16    2.23
  -4  -4   2   53.13    2.39
   4  -4  -2   45.87    2.17
  -4   4   2   47.49    2.39
  -4   4   2   50.94    2.17
   4   4  -2   46.47    2.19
   4   4  -2   45.71    2.25
  -2  -4   2  128.78    5.74
   2  -4  -2  129.89    5.83
   2  -4  -2  140.71    5.69
   2  -4  -2  131.65    5.93
   2  -4  -2  132.89    5.79
  -2  -4   2  124.66    5.84
  -2  -4   2  129.61    5.95
   2   4  -2  129.57    5.87
   2   4  -2  128.14    5.73
  -2   4   2  143.28    5.98
   2   4  -2  120.26    5.88
  -2   4   2  136.68    5.71
   0  -4   2   93.88    4.29
   0  -4  -2  101.51    4.33
   0  -4   2   97.10    4.46
   0  -4   2   99.30    4.43
   0  -4  -2   99.65    4.44
   0   4  -2  100.48    4.46
   0   4  -2   95.07    4.26
   0   4  -2   92.78    4.38
   0   4   2   99.26    4.45
   0   4   2   92.53    4.33
  -2  -4  -2  121.12    5.01
  -2  -4  -2  121.79    5.20
   2  -4   2  117.52    5.20
   2  -4   2  108.78    5.05
   2  -4   2  115.96    5.38
  -2  -4  -2  116.51    5.10
   2   4   2  115.59    5.23
  -2   4  -2  119.88    5.33
  -2   4  -2  108.46    5.06
   2   4   2  117.71    5.16
   2   4   2  107.20    5.00
  -2   4  -2  108.96    5.11
  -4  -4  -2   53.81    2.38
   4  -4   2   51.81    2.44
  -4  -4  -2   53.41    2.32
  -4   4  -2   50.50    2.37
   4   4   2   51.26    2.53
  -4   4  -2   48.02    2.33
   4   4   2   48.56    2.32
  -4   4  -2   50.71    2.69
  -6  -4  -2  177.61    7.62
  -6  -4  -2  180.05    7.66
   6  -4   2  179.01    7.66
   6  -4   2  168.98    7.89
  -6   4  -2  165.36    7.53
  -6   4  -2  171.96    8.09
   6   4   2  166.37    7.94
  -6   4  -2  172.25    7.66
   8  -4   2   32.53    2.00
  -8  -4  -2   35.27    1.74
  -8  -4  -2   35.42    1.76
   8  -4   2   32.55    1.59
   8  -4   2   35.71    1.68
  -8   4  -2   36.11    1.78
  -8   4  -2   34.67    1.57
   8   4   2   34.85    1.94
 -10  -4  -2   40.61    1.96
  10  -4   2   37.19    2.27
 -10  -4  -2   37.25    1.93
 -10   4  -2   36.76    1.96
  10   4   2   37.57    2.17
 -12  -4  -2   52.70    2.62
  12  -4   2   51.84    3.03
 -12  -4  -2   54.35    2.68
 -12   4  -2   53.55    2.69
  12   4   2   52.62    2.94
  14  -4   2   28.81    2.11
 -14  -4  -2   30.11    1.71
 -14  -4  -2   28.22    1.59
  14   4   2   31.27    2.00
 -14   4  -2   27.51    1.69
 -16  -4  -2   25.27    1.45
  16  -4   2   27.80    2.13
 -16  -4  -2   28.32    1.44
 -16  -4  -2   27.32    1.72
  16   4   2   24.30    1.92
 -16   4  -2   29.19    1.73
  18  -4   2   46.73    3.12
 -18  -4  -2   47.95    2.67
  18   4   2   44.75    2.91
 -18   4  -2   45.84    2.63
 -20  -4  -2   15.73    1.46
  20  -4   2   23.35    2.08
  20   4   2   17.67    1.78
 -20   4  -2   17.33    1.45
  22  -4   2   16.41    1.98
 -22  -4  -2   13.28    1.45
  22   4   2   14.08    1.83
 -22   4  -2   12.88    1.39
  24  -4   2    8.73    1.77
 -24  -4  -2    8.63    1.28
 -24   4  -2    7.92    1.30
  24   4   2    6.71    1.46
 -26  -4  -2    6.34    1.35
 -28  -4  -2    2.09    2.12
  29  -5  -2   10.06    2.41
 -29  -5   2    6.67    1.56
  29   5  -2    8.42    2.09
 -29   5   2    5.71    1.69
  27  -5  -2   17.65    2.52
 -27  -5   2   14.00    1.83
  27   5  -2   12.47    2.08
 -27   5   2   14.03    1.97
  25  -5  -2    2.48    1.25
 -25  -5   2    1.65    0.84
  25   5  -2    1.10    0.99
 -25   5   2    0.79    0.74
 -23  -5   2   10.97    1.42
  23  -5  -2   12.07    2.96
 -23   5   2   15.94    2.39
  23   5  -2   12.48    1.74
  21  -5  -2    7.91    1.39
 -21  -5   2    7.66    1.12
 -21  -5   2    7.15    0.83
 -21   5   2    8.61    1.17
  21   5  -2    7.02    1.24
 -19  -5   2    7.26    1.03
  19  -5  -2    9.13    1.49
 -19   5   2    7.00    0.95
  19   5  -2    8.75    1.30
  17  -5  -2    3.74    0.92
 -17  -5   2    3.59    0.66
 -17  -5   2    2.95    0.73
 -17   5   2    3.34    0.64
  17   5  -2    3.87    0.93
 -15  -5   2   30.18    1.82
  15  -5  -2   29.67    2.05
  15  -5  -2   28.78    1.40
  15  -5  -2   24.58    1.46
 -15   5   2   27.63    1.71
  15   5  -2   30.07    1.87
 -13  -5   2   79.53    3.88
 -13  -5   2   78.74    3.88
  13  -5  -2   72.42    3.72
  13  -5  -2   83.26    4.16
  13  -5  -2   77.57    3.55
 -13   5   2   80.99    4.41
 -13   5   2   76.45    3.81
  13   5  -2   81.01    3.96
 -11  -5   2   62.30    3.09
  11  -5  -2   64.24    3.30
  11  -5  -2   62.09    2.84
 -11  -5   2   59.01    3.13
 -11   5   2   61.81    3.02
 -11   5   2   64.75    3.53
  11   5  -2   60.36    3.14
   9  -5  -2    9.75    0.58
  -9  -5   2    8.59    0.70
  -9  -5   2    9.65    0.84
  -9   5   2   10.32    1.01
  -9   5   2    9.80    0.67
  -7  -5   2   71.80    3.56
   7  -5  -2   70.13    3.30
  -7  -5   2   69.39    3.40
  -7   5   2   75.04    3.36
   7   5  -2   73.38    3.49
  -7   5   2   78.28    3.76
   5  -5  -2  168.29    7.52
  -5  -5   2  171.46    7.75
   5  -5  -2  173.45    7.47
  -5  -5   2  174.75    7.56
   5   5  -2  166.67    7.65
  -5   5   2  174.07    7.51
   5   5  -2  167.84    7.54
  -3  -5   2   70.75    3.39
   3  -5  -2   71.06    3.20
   3  -5  -2   71.08    3.08
  -3  -5   2   59.74    3.23
  -3   5   2   73.49    3.11
  -3   5   2   73.95    3.42
   3   5  -2   68.45    3.29
   3   5  -2   73.41    3.17
   3   5  -2   68.65    3.12
  -1  -5   2    9.31    0.50
   1  -5  -2    7.72    0.52
  -1  -5   2    7.84    0.62
  -1  -5   2    9.09    0.70
   1   5  -2    8.93    0.46
  -1   5   2    8.66    0.67
   1   5  -2    9.62    0.67
   1  -5   2  118.90    5.40
  -1  -5  -2  123.73    5.50
   1  -5   2  123.14    5.63
   1   5   2  120.80    5.33
  -1   5  -2  122.20    5.41
   1   5   2  127.79    5.65
  -1   5  -2  126.84    5.69
  -3  -5  -2  160.81    6.87
  -3  -5  -2  156.66    6.98
   3  -5   2  157.68    7.08
   3   5   2  152.84    6.86
  -3   5  -2  156.82    6.93
  -3   5  -2  152.43    7.25
   3   5   2  164.90    7.15
  -5  -5  -2   35.46    1.61
   5  -5   2   34.18    1.74
  -5  -5  -2   36.45    1.71
  -5   5  -2   34.49    2.04
   5   5   2   30.25    1.59
  -5   5  -2   33.49    1.65
  -5   5  -2   29.17    1.58
   5   5   2   36.56    1.97
  -7  -5  -2   21.11    1.10
   7  -5   2   21.16    1.38
  -7  -5  -2   19.79    1.16
   7  -5   2   20.47    1.16
   7   5   2   20.53    1.30
  -7   5  -2   20.17    1.53
  -7   5  -2   20.15    1.13
  -7   5  -2   20.04    1.01
   9  -5   2   35.59    2.08
   9  -5   2   29.02    1.56
   9  -5   2   34.15    1.69
  -9  -5  -2   33.42    1.72
  -9  -5  -2   33.05    1.78
  -9   5  -2   33.45    1.75
   9   5   2   36.56    1.99
  11  -5   2   29.40    1.44
  11  -5   2   31.45    2.05
 -11  -5  -2   31.71    1.67
 -11  -5  -2   32.21    1.71
  11  -5   2   28.63    1.47
  11   5   2   32.45    1.94
  13  -5   2   32.54    2.15
 -13  -5  -2   28.49    1.70
 -13  -5  -2   29.95    1.72
 -13   5  -2   29.82    1.73
  13   5   2   30.18    1.96
 -15  -5  -2   16.20    1.16
  15  -5   2   16.80    1.65
 -15  -5  -2   14.86    1.16
  15   5   2   15.80    1.41
 -15   5  -2   17.84    1.20
 -17  -5  -2   11.73    1.10
 -17  -5  -2   13.45    1.00
  17  -5   2   12.94    1.63
  17   5   2   12.61    1.34
 -17   5  -2   12.32    1.09
 -19  -5  -2   70.70    3.63
  19  -5   2   60.23    4.01
  19   5   2   70.42    3.96
 -19   5  -2   64.43    3.58
 -21  -5  -2   14.47    1.48
  21  -5   2   14.46    1.87
 -21   5  -2   17.80    1.68
  21   5   2   21.50    2.48
  23  -5   2    8.64    1.63
 -23  -5  -2    6.93    1.16
  23   5   2    7.70    1.49
 -23   5  -2   10.24    1.41
 -25  -5  -2    6.02    1.20
  25  -5   2    4.41    1.70
 -25   5  -2    5.06    1.18
  25   5   2    3.93    1.54
  27  -5   2    3.82    1.99
 -27  -5  -2    7.75    1.52
  27   5   2    7.29    2.05
 -27   5  -2    7.41    1.58
 -28  -6   2    6.20    1.55
  28  -6  -2    6.48    2.10
  28   6  -2    6.46    1.82
 -28   6   2    6.98    1.69
 -26  -6   2    6.49    1.24
  26  -6  -2    6.49    1.77
 -26   6   2    6.44    1.33
  26   6  -2    7.72    1.61
 -24  -6   2    1.52    0.77
  24  -6  -2    2.83    1.33
 -24   6   2    3.04    0.91
  24   6  -2    2.85    1.12
  22  -6  -2   16.62    2.06
 -22  -6   2   13.71    1.43
 -22  -6   2   14.30    1.34
 -22   6   2   12.02    1.38
  22   6  -2   14.00    1.58
  20  -6  -2    7.17    1.40
 -20  -6   2    9.27    1.16
 -20  -6   2    7.56    0.97
 -20   6   2    9.54    1.09
  20   6  -2    6.61    1.11
 -18  -6   2    4.62    0.75
 -18  -6   2    4.85    0.84
  18  -6  -2    4.44    1.03
 -18   6   2    3.82    0.72
  18   6  -2    4.75    0.90
  16  -6  -2   19.54    1.24
 -16  -6   2   22.09    1.52
  16  -6  -2   19.88    1.14
 -16  -6   2   19.05    1.44
  16  -6  -2   24.46    1.94
 -16   6   2   20.38    1.43
  16   6  -2   24.20    1.63
 -14  -6   2   36.96    2.18
  14  -6  -2   36.53    2.39
 -14  -6   2   38.81    2.13
  14  -6  -2   36.03    1.82
 -14   6   2   37.50    2.66
  14   6  -2   37.81    2.22
 -14   6   2   35.42    2.05
 -12  -6   2   31.15    1.89
 -12  -6   2   31.92    1.78
  12  -6  -2   29.75    1.54
  12  -6  -2   29.69    1.99
 -12   6   2   32.22    2.27
  12   6  -2   32.50    1.87
 -12   6   2   29.65    1.71
 -10  -6   2    7.26    0.69
 -10  -6   2    7.49    0.81
  10  -6  -2    8.94    0.58
  10   6  -2    8.71    0.78
 -10   6   2   11.49    1.15
 -10   6   2    8.66    0.66
  -8  -6   2   11.43    1.02
   8  -6  -2   13.37    0.76
  -8  -6   2   13.62    0.87
  -8   6   2   11.89    0.78
  -8   6   2   13.12    1.15
   6  -6  -2   64.31    3.01
  -6  -6   2   66.64    3.03
  -6  -6   2   63.78    3.25
  -6   6   2   66.04    2.98
   6   6  -2   63.25    3.15
   4  -6  -2   35.91    1.79
  -4  -6   2   35.20    2.00
   4   6  -2   37.05    1.76
  -4   6   2   35.90    1.70
   4   6  -2   39.27    1.94
  -4   6   2   37.90    2.07
   4   6  -2   36.38    1.71
  -2  -6   2   66.53    3.19
   2  -6  -2   62.13    2.98
  -2  -6   2   61.14    2.86
   2   6  -2   63.72    2.86
  -2   6   2   62.16    3.18
   2   6  -2   67.41    3.13
   2   6  -2   66.45    2.91
   0  -6   2    4.28    0.54
   0  -6  -2    7.07    0.47
   0  -6   2    5.51    0.35
   0   6   2    5.57    0.56
   0   6  -2    5.26    0.34
   0   6  -2    5.58    0.57
   2  -6   2  166.73    7.82
   2  -6   2  161.60    7.60
  -2  -6  -2  178.98    7.71
   2   6   2  179.89    7.88
   2   6   2  181.14    7.50
  -2   6  -2  172.59    7.59
  -2   6  -2  170.90    7.94
   4  -6   2   80.83    3.82
  -4  -6  -2   86.36    3.60
  -4  -6  -2   81.38    3.74
  -4   6  -2   74.53    4.02
   4   6   2   76.84    3.56
  -4   6  -2   81.75    3.65
   4   6   2   78.26    4.02
  -6  -6  -2    0.21    0.15
   6  -6   2    0.41    0.28
  -6  -6  -2    0.38    0.20
  -6   6  -2    0.39    0.15
   6   6   2    0.65    0.30
  -6   6  -2    0.61    0.41
   8  -6   2   43.01    2.53
  -8  -6  -2   45.95    2.21
  -8  -6  -2   46.77    2.33
   8  -6   2   45.41    2.28
  -8   6  -2   42.73    2.74
   8   6   2   45.99    2.48
  -8   6  -2   45.01    2.24
  10  -6   2   23.90    1.32
 -10  -6  -2   23.85    1.32
  10  -6   2   24.14    1.70
  10  -6   2   20.35    1.17
  10   6   2   24.01    1.56
 -10   6  -2   22.20    1.32
 -10   6  -2   23.67    1.94
  12  -6   2   19.20    1.64
 -12  -6  -2   20.37    1.26
  12  -6   2   20.10    1.10
 -12  -6  -2   20.54    1.44
 -12   6  -2   20.62    1.27
  12   6   2   19.46    1.48
 -14  -6  -2   18.34    1.23
  14  -6   2   16.98    1.61
 -14  -6  -2   16.24    1.33
  14   6   2   17.95    1.49
  16  -6   2   22.74    1.97
 -16  -6  -2   22.20    1.51
  16   6   2   22.51    1.78
 -16   6  -2   21.56    1.50
  18  -6   2   13.05    1.70
 -18  -6  -2   13.18    1.22
 -18  -6  -2   13.03    1.12
  18   6   2   14.15    1.47
 -18   6  -2   12.27    1.15
  20  -6   2    7.49    1.59
 -20  -6  -2    7.72    1.12
 -20   6  -2   11.36    1.16
  20   6   2    8.26    1.42
 -22  -6  -2    4.85    0.93
  22  -6   2    1.87    1.18
  22   6   2    4.67    1.21
 -22   6  -2    5.13    0.95
  24  -6   2    5.45    1.71
 -24  -6  -2    3.46    1.00
 -24   6  -2    2.66    1.02
  24   6   2    4.14    1.35
 -26  -6  -2    5.30    1.39
  26  -6   2    6.32    2.02
  26   6   2    7.19    1.90
 -26   6  -2    8.66    1.54
  29  -7  -2    9.11    3.17
 -29  -7   2    4.12    1.55
 -29   7   2    4.12    1.66
  29   7  -2    7.74    2.13
  27  -7  -2    3.25    1.72
 -27  -7   2    2.41    1.15
  27   7  -2    2.78    1.52
 -27   7   2    1.81    1.16
  25  -7  -2    1.47    1.39
 -25  -7   2    1.63    0.88
  25   7  -2    1.83    1.13
 -25   7   2    1.93    0.92
 -23  -7   2   11.33    1.44
  23  -7  -2   14.07    2.08
 -23   7   2   12.73    1.58
 -21  -7   2    7.93    1.09
 -21  -7   2    8.06    1.12
  21  -7  -2    6.03    1.35
  21   7  -2    7.12    1.25
 -21   7   2    7.43    1.05
 -19  -7   2    3.53    0.75
 -19  -7   2    4.79    0.85
  19  -7  -2    4.81    1.15
 -19   7   2    3.97    0.76
  19   7  -2    2.31    0.77
  17  -7  -2    4.37    1.06
  17  -7  -2    3.76    0.51
 -17  -7   2    3.03    0.73
 -17  -7   2    5.93    0.95
  17   7  -2    4.15    0.81
 -17   7   2    2.88    0.59
 -15  -7   2   21.78    1.53
  15  -7  -2   21.68    1.28
 -15  -7   2   25.76    1.71
 -15   7   2   22.82    1.48
  15   7  -2   23.19    1.67
 -13  -7   2   33.03    1.99
  13  -7  -2   35.15    1.80
 -13  -7   2   36.49    2.18
  13  -7  -2   40.13    2.38
 -13   7   2   31.46    1.92
  13   7  -2   35.13    2.13
 -13   7   2   36.10    2.58
 -11  -7   2   22.29    1.42
 -11  -7   2   23.63    1.61
  11  -7  -2   23.53    1.29
  11   7  -2   24.87    1.57
 -11   7   2   23.93    1.38
 -11   7   2   26.10    1.96
  -9  -7   2   17.50    1.10
   9  -7  -2   17.63    1.02
  -9  -7   2   18.87    1.33
  -9   7   2   17.25    1.11
   9   7  -2   17.57    1.23
  -9   7   2   19.46    1.56
  -7  -7   2    3.70    0.67
   7  -7  -2    3.99    0.39
  -7  -7   2    4.28    0.44
   7   7  -2    3.69    0.56
   5  -7  -2    4.83    0.31
  -5  -7   2    4.63    0.69
   5  -7  -2    4.98    0.41
   5   7  -2    3.91    0.59
   5   7  -2    3.95    0.32
   5   7  -2    3.55    0.38
   3  -7  -2    2.80    0.32
   3  -7  -2    2.31    0.18
   3   7  -2    2.94    0.48
   3   7  -2    3.70    0.33
   3   7  -2    3.13    0.24
  -3   7   2    2.81    0.22
  -1  -7   2    2.02    0.43
   1  -7  -2    2.50    0.35
  -1  -7   2    2.29    0.22
  -1   7   2    2.34    0.49
   1   7  -2    2.39    0.20
   1   7  -2    3.46    0.54
   1  -7   2   60.79    3.10
   1  -7   2   59.83    2.77
  -1   7  -2   63.91    2.79
  -1   7  -2   62.05    3.16
  -3  -7  -2   76.78    3.17
  -3  -7  -2   69.97    3.38
   3  -7   2   64.95    3.46
   3   7   2   70.71    3.13
   3   7   2   72.68    3.54
  -3   7  -2   69.69    3.85
  -3   7  -2   70.03    3.23
  -5  -7  -2   10.67    0.79
  -5  -7  -2   11.92    0.67
   5  -7   2   10.29    0.87
   5   7   2   10.17    0.62
   5   7   2   13.43    0.96
  -5   7  -2   11.32    1.11
  -5   7  -2   11.12    0.69
  -7  -7  -2    0.53    0.19
  -7  -7  -2    0.74    0.28
   7  -7   2    0.26    0.30
   7   7   2    0.06    0.26
  -7   7  -2    0.50    0.19
  -7   7  -2    0.29    0.48
  -9  -7  -2   37.30    2.11
   9  -7   2   38.10    2.06
  -9  -7  -2   40.36    1.99
   9  -7   2   35.80    2.32
   9   7   2   42.45    2.32
  -9   7  -2   37.97    2.59
  -9   7  -2   38.43    2.00
  11  -7   2   12.44    0.97
  11  -7   2   14.05    1.33
 -11  -7  -2   12.69    0.91
 -11  -7  -2   11.89    1.03
  11   7   2   12.31    1.14
 -11   7  -2   12.02    1.50
 -11   7  -2   14.33    0.95
 -13  -7  -2    0.07    0.27
  13  -7   2    0.28    0.33
  13  -7   2    0.55    0.30
  13  -7   2    0.38    0.57
 -13  -7  -2    0.31    0.42
 -13   7  -2   -0.13    0.24
  13   7   2    0.61    0.42
 -15  -7  -2   18.05    1.41
  15  -7   2   18.40    1.76
 -15  -7  -2   16.27    1.27
  15   7   2   20.02    1.60
 -15   7  -2   18.42    1.30
 -17  -7  -2   11.75    1.22
 -17  -7  -2    8.54    0.99
  17  -7   2   10.60    1.63
  17   7   2   12.38    1.33
 -17   7  -2    8.53    0.95
 -19  -7  -2    2.90    0.77
  19  -7   2    1.86    1.04
 -19  -7  -2    2.77    0.70
 -19   7  -2    2.64    0.67
  19   7   2    1.88    0.85
  21  -7   2    3.73    1.24
 -21  -7  -2    1.06    0.69
  21   7   2   -0.04    0.81
 -21   7  -2    2.44    0.72
  23  -7   2    0.18    1.20
 -23  -7  -2   -0.87    0.69
 -23   7  -2    0.92    0.73
  23   7   2    1.00    1.07
 -25  -7  -2    1.82    0.99
 -25   7  -2    0.41    1.00
  25   7   2    1.67    1.48
 -27  -7  -2    0.14    1.16
  28  -8  -2    5.50    2.26
 -28  -8   2    0.13    1.76
 -28   8   2    0.94    1.36
  28   8  -2    3.10    1.60
  26  -8  -2    1.36    1.68
 -26  -8   2    3.50    1.17
 -26   8   2    4.66    1.26
  26   8  -2    4.79    1.40
  24  -8  -2    1.93    1.30
 -24  -8   2    0.79    0.88
  24   8  -2    0.72    1.06
 -24   8   2    0.74    0.78
  22  -8  -2   -1.47    1.04
 -22  -8   2    1.66    0.89
 -22  -8   2    0.54    0.65
  22   8  -2    0.45    0.79
 -22   8   2    0.12    0.64
 -20  -8   2    2.30    0.69
 -20  -8   2    2.69    0.91
  20  -8  -2    3.74    1.06
  20   8  -2    2.95    0.83
 -20   8   2    3.54    0.79
  18  -8  -2    0.47    0.78
 -18  -8   2    0.76    0.62
  18  -8  -2    2.16    0.52
 -18  -8   2    1.99    0.76
 -18   8   2    1.93    0.58
  18   8  -2    1.38    0.66
  16  -8  -2    1.15    0.41
  16  -8  -2    0.31    0.63
 -16  -8   2    1.60    0.53
 -16  -8   2    1.97    0.62
 -16   8   2    0.90    0.98
  16   8  -2    0.99    0.53
 -16   8   2    0.35    0.58
  14  -8  -2    7.49    0.69
 -14  -8   2   10.14    1.21
 -14  -8   2    8.67    0.91
  14   8  -2    7.96    0.99
 -14   8   2    7.90    0.78
  12  -8  -2   15.25    1.20
 -12  -8   2   15.30    1.14
 -12  -8   2   15.86    1.38
 -12   8   2   17.40    1.12
  12   8  -2   16.83    1.29
 -12   8   2   18.81    1.75
 -10  -8   2    8.46    0.97
  10  -8  -2    9.24    0.68
 -10  -8   2    9.11    0.77
 -10   8   2    8.83    0.69
 -10   8   2    7.47    1.19
  10   8  -2    9.88    0.91
   8  -8  -2   18.08    1.11
  -8  -8   2   18.52    1.13
  -8  -8   2   17.76    1.39
   8   8  -2   20.92    1.34
  -8   8   2   20.45    1.56
  -8   8   2   20.06    1.09
   6  -8  -2    1.11    0.27
  -6  -8   2    0.60    0.43
   6   8  -2    1.05    0.19
   6   8  -2    0.97    0.37
  -4  -8   2    0.27    0.37
   4  -8  -2    0.23    0.17
   4   8  -2    0.38    0.12
   4   8  -2    0.16    0.18
   4   8  -2    0.60    0.31
  -4   8   2    0.15    0.32
  -2  -8   2   14.65    1.13
  -2  -8   2   15.01    0.77
   2  -8  -2   15.00    0.95
  -2   8   2   14.84    1.15
   2   8  -2   15.91    0.76
   0  -8   2    0.41    0.33
   0  -8   2    0.51    0.13
   0  -8  -2    0.45    0.21
   0   8  -2    0.31    0.36
   0   8  -2    0.58    0.13
   0   8   2    0.59    0.31
   2  -8   2   14.55    1.13
  -2  -8  -2   16.38    1.02
  -2   8  -2   16.64    0.85
   2   8   2   16.41    1.16
  -2   8  -2   15.34    1.21
   4  -8   2   28.68    1.87
  -4  -8  -2   27.99    1.60
  -4  -8  -2   31.29    1.39
  -4   8  -2   27.46    1.43
  -4   8  -2   25.18    1.84
   4   8   2   27.95    1.74
  -6  -8  -2    0.92    0.32
  -6  -8  -2    0.63    0.21
   6  -8   2    0.63    0.35
  -6   8  -2    0.68    0.47
  -6   8  -2    1.41    0.26
   6   8   2    0.98    0.38
  -8  -8  -2    3.31    0.42
   8  -8   2    2.86    0.53
  -8  -8  -2    3.30    0.57
   8   8   2    2.59    0.61
  -8   8  -2    2.77    0.85
  -8   8  -2    2.92    0.41
  10  -8   2    0.35    0.49
 -10  -8  -2    0.16    0.22
 -10  -8  -2    0.47    0.33
  10  -8   2    0.32    0.38
 -10   8  -2    0.54    0.65
  10   8   2    0.40    0.41
 -10   8  -2    0.28    0.23
 -12  -8  -2   -0.13    0.27
 -12  -8  -2    0.26    0.40
  12  -8   2    0.24    0.44
  12  -8   2    0.09    0.88
 -12   8  -2    0.22    0.24
 -14  -8  -2   29.23    1.78
  14  -8   2   19.80    1.48
 -14  -8  -2   27.21    1.64
  14  -8   2   23.39    2.05
  14  -8   2   26.30    1.44
 -14   8  -2   24.43    1.57
  14   8   2   27.55    1.96
 -16  -8  -2    4.73    0.77
  16  -8   2    4.97    1.12
 -16  -8  -2    5.58    0.93
  16   8   2    6.02    1.07
 -16   8  -2    5.33    0.78
 -18  -8  -2   -0.81    0.69
  18  -8   2    0.13    0.78
 -18  -8  -2   -0.32    0.46
  18   8   2    0.36    0.66
 -18   8  -2    0.33    0.45
  20  -8   2    2.77    1.15
 -20  -8  -2    1.17    0.67
  20   8   2    1.07    0.88
  22  -8   2    3.94    1.32
 -22  -8  -2    4.50    1.03
 -22   8  -2    3.29    0.91
  22   8   2    3.76    1.19
 -24  -8  -2    0.20    0.85
  24  -8   2    0.24    1.37
 -24   8  -2   -0.11    0.80
  24   8   2    0.39    1.17
  26  -8   2    2.64    1.89
  26   8   2    2.37    1.69
 -26   8  -2    3.22    1.37
 -29  -9   2    0.36    1.38
 -27  -9   2    2.46    1.16
  27  -9  -2   -1.39    1.80
  25  -9  -2    4.62    1.64
 -25  -9   2    2.84    1.10
  25   9  -2    4.80    1.36
 -25   9   2    4.17    1.28
  23  -9  -2   -1.95    1.07
 -23  -9   2   -0.34    1.35
 -23   9   2    0.38    0.75
  23   9  -2    0.63    0.94
 -21  -9   2    4.48    0.96
 -21  -9   2    5.46    1.14
 -21   9   2    3.55    0.90
  21   9  -2    4.18    1.11
  19  -9  -2    0.38    0.90
  19  -9  -2    0.90    0.53
 -19  -9   2   -0.54    0.54
 -19  -9   2   -0.15    0.73
 -19   9   2    0.24    0.53
  19   9  -2    0.11    0.65
  17  -9  -2   -0.09    0.71
  17  -9  -2    0.83    0.75
 -17  -9   2    0.43    0.74
 -17   9   2   -0.12    0.40
  17   9  -2   -0.03    0.54
 -15  -9   2    7.20    0.93
  15  -9  -2    7.94    0.80
  15  -9  -2    7.56    1.24
 -15  -9   2    8.06    1.17
 -15   9   2    7.35    1.53
  15   9  -2    8.20    0.99
 -15   9   2    7.31    0.83
 -13  -9   2   19.84    1.69
 -13  -9   2   24.27    1.49
  13  -9  -2   23.24    1.37
 -13   9   2   20.74    1.38
  13   9  -2   22.01    1.62
 -11  -9   2    1.26    0.55
 -11  -9   2    0.54    0.30
  11  -9  -2   -0.22    0.23
 -11   9   2    0.71    0.63
  11   9  -2   -0.10    0.35
 -11   9   2    0.17    0.23
  -9  -9   2    4.91    0.83
   9  -9  -2    4.81    0.52
  -9  -9   2    4.94    0.54
  -9   9   2    5.05    0.55
   9   9  -2    6.13    0.87
  -9   9   2    5.83    1.04
   7  -9  -2    2.73    0.43
  -7  -9   2    1.47    0.56
  -7   9   2    2.07    0.31
  -7   9   2    1.77    0.58
   7   9  -2    2.09    0.52
   7   9  -2    2.16    0.29
  -5  -9   2    0.85    0.44
   5  -9  -2    0.58    0.26
   5  -9  -2    0.66    0.14
   5   9  -2    0.68    0.15
  -5   9   2    1.40    0.52
   5   9  -2    1.09    0.41
   3  -9  -2   19.99    1.20
  -3  -9   2   19.70    1.42
   3   9  -2   22.07    1.41
   3   9  -2   18.49    0.96
   3   9  -2   21.50    1.06
  -3   9   2   17.82    1.42
  -1  -9   2    9.79    0.61
  -1  -9   2   11.17    1.02
   1  -9  -2   12.61    0.86
   1   9  -2   12.15    0.62
   1   9  -2   12.06    1.06
  -1   9   2   11.51    1.03
  -1  -9  -2    4.11    0.49
   1  -9   2    4.01    0.70
   1   9   2    4.44    0.69
  -1   9  -2    3.67    0.31
  -1   9  -2    4.07    0.70
  -3  -9  -2   12.13    0.88
   3  -9   2   10.42    0.98
  -3   9  -2   11.09    0.66
  -3   9  -2    9.65    1.07
   3   9   2   10.58    0.96
   5  -9   2   -0.08    0.30
  -5  -9  -2    0.27    0.26
  -5  -9  -2    0.10    0.17
  -5   9  -2    0.41    0.50
  -5   9  -2    0.26    0.15
   5   9   2   -0.06    0.13
   5   9   2   -0.16    0.28
  -7  -9  -2    0.33    0.21
   7  -9   2    0.67    0.43
  -7  -9  -2    0.77    0.34
  -7   9  -2    0.44    0.59
  -7   9  -2    0.82    0.20
   7   9   2    0.77    0.39
   9  -9   2    1.14    0.48
  -9  -9  -2    1.73    0.51
   9   9   2    2.34    0.59
  -9   9  -2    1.15    0.29
  -9   9  -2    0.32    0.70
 -11  -9  -2    7.21    0.95
 -11  -9  -2    6.76    0.71
 -11   9  -2    5.79    0.61
  13  -9   2    7.56    0.92
 -13  -9  -2    8.73    0.86
 -13  -9  -2    9.45    1.13
  13  -9   2    6.03    1.20
  13   9   2    8.32    1.09
 -13   9  -2    6.73    1.47
 -15  -9  -2    2.15    0.55
  15  -9   2    1.75    0.50
 -15  -9  -2    2.44    0.74
  15  -9   2    1.38    0.84
  15   9   2    1.46    0.69
 -15   9  -2    1.99    0.51
  17  -9   2    1.94    0.94
 -17  -9  -2    1.15    0.55
 -17  -9  -2    1.16    0.76
 -17   9  -2    0.72    0.41
  17   9   2    1.28    0.70
  19  -9   2    1.61    1.06
 -19  -9  -2    1.31    0.66
 -19  -9  -2    3.92    0.98
 -19   9  -2    2.40    0.64
  21  -9   2    7.19    1.60
 -21  -9  -2    6.77    1.09
  21   9   2    5.61    1.27
 -21   9  -2    6.29    1.08
  23  -9   2    1.44    1.51
 -23  -9  -2    1.54    0.88
 -23   9  -2    1.82    0.86
  23   9   2   -0.67    1.15
 -25  -9  -2    1.97    1.13
  25  -9   2    2.28    1.73
  25   9   2    1.06    1.53
 -25   9  -2    4.15    1.13
 -27  -9  -2    1.79    1.37
 -28 -10   2    2.73    1.36
  28  10  -2    2.48    2.02
 -28  10   2    1.89    1.45
  26 -10  -2   -1.27    2.56
 -26 -10   2    2.11    1.03
 -26  10   2    1.81    1.22
  26  10  -2    2.45    1.36
  24 -10  -2    2.40    1.54
 -24 -10   2    2.38    1.04
  24  10  -2    5.93    1.47
 -24  10   2    2.68    1.02
 -22 -10   2   -0.45    0.70
 -22 -10   2    0.01    1.06
  22 -10  -2    1.23    1.19
 -22  10   2   -0.42    0.82
  22  10  -2   -0.73    0.84
  20 -10  -2    1.06    1.26
 -20 -10   2    1.76    0.76
 -20  10   2    2.00    0.75
  20  10  -2    0.30    0.79
  18 -10  -2    0.08    0.77
 -18 -10   2    1.06    0.56
 -18 -10   2    0.41    0.78
  18 -10  -2    1.51    0.64
  18  10  -2   -0.20    0.62
 -18  10   2   -0.07    0.45
  16 -10  -2    0.56    0.51
 -16 -10   2    1.26    0.74
  16 -10  -2    0.69    0.77
 -16 -10   2    0.00    0.44
  16  10  -2   -0.28    0.52
 -16  10   2   -0.07    0.39
 -16  10   2   -0.75    0.98
  14 -10  -2    3.00    0.57
 -14 -10   2    2.77    0.61
 -14 -10   2    1.68    0.79
 -14  10   2    2.79    1.03
 -14  10   2    2.80    0.57
  14  10  -2    4.48    0.85
  12 -10  -2    8.17    0.78
 -12 -10   2    7.23    1.15
 -12 -10   2    7.66    0.76
 -12  10   2    8.43    1.56
  12  10  -2    9.07    1.03
 -12  10   2    6.69    0.70
  10 -10  -2    1.51    0.40
 -10 -10   2    1.35    0.39
 -10 -10   2    1.45    0.67
 -10  10   2    1.14    0.32
  10  10  -2    1.74    0.55
 -10  10   2    1.93    0.73
  -8 -10   2   -0.49    0.41
   8 -10  -2   -0.19    0.22
  -8  10   2    0.47    0.55
  -8  10   2    0.09    0.18
   8  10  -2    0.12    0.35
   8  10  -2   -0.09    0.14
   6 -10  -2    1.34    0.36
  -6 -10   2    0.66    0.51
   6  10  -2    1.20    0.19
   6  10  -2    1.15    0.47
  -6  10   2    1.06    0.23
  -6  10   2    1.41    0.58
   4 -10  -2   11.08    0.59
  -4 -10   2   11.05    1.10
   4 -10  -2   11.59    0.90
  -4  10   2   13.18    0.65
   4  10  -2   13.08    1.11
  -4  10   2   10.54    1.15
   4  10  -2   11.58    0.64
   4  10  -2   12.51    0.75
   2 -10  -2    0.77    0.31
  -2 -10   2    1.11    0.47
   2  10  -2    1.03    0.27
  -2  10   2    1.31    0.48
   2  10  -2    1.28    0.17
   2  10  -2    1.61    0.48
   0 -10  -2   18.78    1.22
   0 -10   2   20.32    1.46
   0 -10   2   16.65    1.03
   0  10  -2   19.25    0.95
   0  10   2   20.17    1.45
   0  10  -2   17.80    1.44
  -2 -10  -2   11.04    0.88
   2 -10   2    9.66    1.01
  -2  10  -2    9.97    0.61
   2  10   2   10.80    1.01
  -2  10  -2    8.76    1.03
  -4 -10  -2    9.83    0.85
   4 -10   2    8.33    0.95
  -4  10  -2    7.97    1.03
   4  10   2    8.73    0.45
   4  10   2    9.86    0.99
  -4  10  -2    8.25    0.59
   6 -10   2    2.59    0.62
  -6 -10  -2    2.75    0.36
  -6 -10  -2    3.20    0.65
  -6  10  -2    1.37    0.67
   6  10   2    2.23    0.29
  -6  10  -2    2.88    0.39
   6  10   2    3.15    0.65
   8 -10   2   -0.08    0.43
  -8 -10  -2    0.08    0.26
  -8 -10  -2    0.15    0.38
  -8  10  -2   -0.88    0.50
   8  10   2    0.08    0.36
  -8  10  -2    0.25    0.21
  10 -10   2   -0.27    0.46
 -10 -10  -2    0.24    0.42
 -10 -10  -2    0.46    0.31
 -10  10  -2   -0.11    0.74
  10  10   2   -0.32    0.44
 -10  10  -2   -0.05    0.22
 -12 -10  -2    0.25    0.50
  12 -10   2    0.24    0.62
 -12 -10  -2    0.85    0.39
  12 -10   2    0.23    0.53
 -12  10  -2   -0.12    0.85
 -12  10  -2    0.47    0.32
  12  10   2    0.41    0.47
 -14 -10  -2    0.85    0.66
  14 -10   2    0.45    0.76
  14 -10   2    0.49    0.93
 -14 -10  -2   -0.18    0.36
  14  10   2    0.25    0.51
 -14  10  -2    0.89    0.38
 -16 -10  -2    0.23    0.48
 -16 -10  -2    1.77    0.80
  16 -10   2   -0.39    0.83
  16 -10   2    1.65    0.57
 -16  10  -2    0.83    0.45
  16  10   2    1.64    0.77
 -18 -10  -2    0.49    0.55
 -18 -10  -2   -0.39    0.84
  18  10   2    1.09    0.84
 -18  10  -2    0.29    0.48
 -20 -10  -2    0.24    1.08
 -20 -10  -2    1.54    0.71
  20 -10   2    0.56    1.12
  20  10   2    0.86    0.91
 -20  10  -2    0.94    0.60
 -22 -10  -2    0.01    0.78
  22 -10   2   -0.98    1.28
  22  10   2    0.56    1.13
 -22  10  -2   -0.44    0.65
 -24 -10  -2    0.06    0.98
  24 -10   2    0.73    1.69
  24  10   2    2.14    1.80
 -24  10  -2   -0.22    1.21
 -26 -10  -2    1.84    1.31
 -27 -11   2   -0.95    2.06
 -27  11   2    1.02    1.37
  27  11  -2    1.51    1.74
 -25 -11   2   -0.59    0.99
  25  11  -2    0.05    1.30
 -25  11   2   -0.78    1.05
 -23 -11   2    0.05    1.38
  23 -11  -2   -0.99    1.33
 -23 -11   2   -0.09    0.79
  23  11  -2    0.64    1.03
 -23  11   2    0.81    0.88
  21 -11  -2    2.21    1.25
 -21 -11   2    2.32    0.73
 -21 -11   2    1.43    1.10
 -21  11   2    2.69    0.85
  21  11  -2    0.87    0.94
 -19 -11   2    0.62    0.94
  19 -11  -2   -0.34    0.96
 -19 -11   2    0.13    0.59
  19 -11  -2    0.66    0.73
  19  11  -2    1.36    0.78
 -19  11   2    0.31    0.53
  17 -11  -2    0.46    0.87
 -17 -11   2   -0.32    0.77
  17 -11  -2   -0.23    0.58
 -17 -11   2    0.14    0.56
  17  11  -2   -0.50    0.58
 -17  11   2   -0.12    1.01
 -17  11   2    0.32    0.48
  15 -11  -2    5.98    0.88
 -15 -11   2    6.97    1.43
 -15 -11   2    5.77    0.82
  15  11  -2    4.35    0.94
 -15  11   2    4.71    0.76
 -15  11   2    5.56    1.44
  13 -11  -2    8.46    0.93
 -13 -11   2   10.91    0.93
 -13 -11   2   12.52    1.48
  13  11  -2    9.52    1.12
 -13  11   2    9.06    1.64
 -13  11   2    7.60    0.83
 -11 -11   2    4.48    0.64
  11 -11  -2    5.62    0.79
 -11 -11   2    5.39    1.02
 -11  11   2    3.12    0.97
 -11  11   2    3.82    0.56
  11  11  -2    5.79    0.92
  11  11  -2    5.12    0.49
  -9 -11   2    0.11    0.58
   9 -11  -2    0.50    0.34
   9  11  -2    0.76    0.23
  -9  11   2    0.95    0.30
   9  11  -2    1.12    0.52
  -9  11   2    0.23    0.60
   7 -11  -2    3.25    0.58
  -7 -11   2    4.23    0.85
   7  11  -2    4.03    0.35
  -7  11   2    4.35    0.91
  -7  11   2    4.61    0.45
   7  11  -2    4.75    0.84
   5 -11  -2   10.10    0.88
  -5 -11   2   11.22    1.17
   5 -11  -2    8.16    0.51
  -5  11   2    9.92    1.16
  -5  11   2   10.03    0.61
   5  11  -2   12.16    1.13
   5  11  -2    9.88    0.56
  -3 -11   2    0.48    0.47
   3 -11  -2    0.48    0.29
   3  11  -2    0.71    0.14
   3  11  -2    0.47    0.27
   3  11  -2    1.26    0.51
  -3  11   2    0.13    0.44
  -1 -11   2    0.99    0.20
  -1 -11   2    0.81    0.49
   1 -11  -2    1.62    0.42
   1  11  -2    1.41    0.57
   1  11  -2    1.28    0.18
   1  11  -2    0.77    0.30
  -1  11   2    0.84    0.51
   1 -11   2    0.30    0.47
  -1 -11  -2    0.20    0.26
   1  11   2    0.04    0.37
  -1  11  -2   -0.14    0.43
  -1  11  -2    0.10    0.13
  -3 -11  -2    0.56    0.39
   3 -11   2    1.27    0.57
  -3  11  -2    1.75    0.65
   3  11   2    0.97    0.51
  -3  11  -2    1.82    0.27
   5 -11   2    3.50    0.76
  -5 -11  -2    2.84    0.61
  -5  11  -2    5.13    1.00
   5  11   2    4.74    0.85
  -5  11  -2    3.51    0.39
  -7 -11  -2   -0.12    0.23
  -7 -11  -2    0.12    0.41
   7 -11   2    0.33    0.51
   7  11   2    0.16    0.42
  -7  11  -2   -0.16    0.17
  -7  11  -2   -0.28    0.58
   9 -11   2   15.50    1.35
  -9 -11  -2   15.58    1.33
  -9 -11  -2   15.26    0.99
   9  11   2   14.58    1.38
  -9  11  -2   13.70    1.73
  -9  11  -2   13.25    0.96
  11 -11   2    8.26    1.13
 -11 -11  -2    9.23    1.10
 -11 -11  -2    9.25    0.85
 -11  11  -2    7.64    1.49
  11  11   2    9.00    1.28
 -11  11  -2    8.14    0.78
  13 -11   2    0.36    0.64
 -13 -11  -2    0.13    0.65
  13 -11   2   -0.98    0.68
 -13 -11  -2    0.24    0.41
 -13  11  -2    0.96    0.40
 -13  11  -2   -0.55    0.90
  13  11   2    1.25    0.63
 -15 -11  -2   -0.61    0.77
 -15 -11  -2   -0.14    0.45
  15 -11   2   -1.01    0.76
  15 -11   2    0.78    0.70
 -15  11  -2    0.17    0.38
  15  11   2    0.14    0.64
 -17 -11  -2    1.08    0.60
 -17 -11  -2    0.11    0.89
  17  11   2    1.69    0.82
 -17  11  -2    1.60    0.60
 -19 -11  -2    5.30    0.94
  19 -11   2    2.51    1.26
 -19 -11  -2    3.46    1.19
 -19  11  -2    2.76    1.08
  19  11   2    6.05    1.26
 -21 -11  -2    0.57    0.98
  21 -11   2    2.15    1.42
  21  11   2   -0.34    1.01
 -21  11  -2   -0.61    0.68
 -23 -11  -2    0.04    0.98
 -23  11  -2   -0.44    0.87
  23  11   2   -1.07    1.92
 -25 -11  -2    0.19    1.28
 -25  11  -2    4.54    1.40
  26 -12  -2    0.47    2.18
 -26 -12   2    3.13    1.34
  26  12  -2    2.52    1.81
 -26  12   2    1.83    1.65
 -24 -12   2   -1.02    0.94
  24 -12  -2    0.03    1.65
 -24  12   2    2.28    1.16
  24  12  -2    0.93    1.31
 -22 -12   2    0.24    0.88
 -22 -12   2    1.54    1.35
  22 -12  -2    0.82    1.48
  22  12  -2    2.26    1.24
 -22  12   2    1.06    0.81
 -20 -12   2    4.92    0.99
 -20 -12   2    5.66    1.44
  20 -12  -2    3.27    1.33
 -20  12   2    4.78    1.02
  20  12  -2    5.49    1.46
  18 -12  -2    1.13    0.78
  18 -12  -2    1.26    1.07
 -18 -12   2    1.01    0.68
 -18 -12   2    1.74    1.05
  18  12  -2    1.18    0.83
 -18  12   2   -0.56    0.55
 -18  12   2    0.11    1.22
 -16 -12   2    5.10    1.17
  16 -12  -2    8.04    1.10
 -16 -12   2    6.69    0.91
  16 -12  -2    4.90    1.18
 -16  12   2    7.54    0.97
  16  12  -2    6.89    1.13
 -16  12   2    6.76    1.67
 -14 -12   2   15.52    1.19
  14 -12  -2   14.49    1.31
 -14 -12   2   15.20    1.70
  14  12  -2   14.58    1.54
 -14  12   2   14.47    1.20
 -14  12   2   14.52    2.11
  12 -12  -2    6.99    0.97
 -12 -12   2    9.38    0.84
 -12 -12   2   10.57    1.43
 -12  12   2    7.80    1.54
  12  12  -2    7.49    1.18
 -12  12   2    6.31    0.77
  12  12  -2    7.73    0.65
  10 -12  -2    9.77    1.01
 -10  12   2   10.22    0.83
  10  12  -2   10.35    0.71
  10  12  -2   13.09    1.26
 -10  12   2    9.90    1.57
   8 -12  -2    5.21    0.78
  -8 -12   2    5.90    1.05
  -8  12   2    5.29    0.55
   8  12  -2    5.68    0.44
   8  12  -2    5.94    1.04
   6 -12  -2   41.81    2.47
  -6 -12   2   50.07    2.87
  -6  12   2   42.26    2.83
  -6  12   2   44.27    2.09
   6  12  -2   41.37    2.03
   6  12  -2   45.98    2.70
  -4 -12   2    4.94    0.90
   4 -12  -2    8.31    0.83
  -4  12   2    7.89    1.28
   4  12  -2    6.76    1.05
   4  12  -2    6.24    0.55
   4  12  -2    6.33    0.41
   2 -12  -2   37.68    2.23
  -2 -12   2   39.69    2.49
   2  12  -2   35.84    1.84
   2  12  -2   41.97    2.52
  -2  12   2   38.08    2.51
   2  12  -2   38.53    1.78
   0 -12   2    0.46    0.50
   0 -12  -2    1.19    0.44
   0  12   2    0.26    0.46
   0  12  -2    0.37    0.54
   0  12  -2    1.17    0.20
  -2 -12  -2    9.17    0.92
   2 -12   2    9.86    1.15
  -2  12  -2    9.33    0.59
   2  12   2    8.50    1.05
  -2  12  -2    7.91    1.23
   4 -12   2    1.21    0.59
  -4 -12  -2    1.85    0.58
  -4  12  -2    1.59    0.28
  -4  12  -2    0.47    0.60
   4  12   2    1.89    0.62
   6 -12   2    3.64    0.79
  -6 -12  -2    3.39    0.69
  -6  12  -2    0.98    0.76
  -6  12  -2    3.08    0.39
   6  12   2    2.48    0.24
  -8 -12  -2    7.15    1.23
   8 -12   2    8.15    1.18
  -8 -12  -2    6.84    0.62
  -8  12  -2    7.87    0.66
   8  12   2    8.63    1.22
  -8  12  -2    6.71    1.36
 -10 -12  -2   18.22    1.22
  10 -12   2   16.46    1.54
 -10 -12  -2   17.29    1.53
  10  12   2   15.71    1.52
 -10  12  -2   16.76    1.98
 -10  12  -2   17.17    1.15
 -12 -12  -2    3.81    0.95
  12 -12   2    4.14    0.94
 -12 -12  -2    5.05    0.69
  12  12   2    3.98    0.90
 -12  12  -2    1.84    1.16
 -14 -12  -2   -0.08    0.48
  14 -12   2   -0.23    0.80
 -14 -12  -2   -0.15    0.74
  14 -12   2    0.36    0.76
 -14  12  -2   -1.77    1.00
  14  12   2   -0.46    0.58
 -14  12  -2    0.47    0.39
 -16 -12  -2   -0.10    0.58
  16 -12   2   -0.95    1.06
 -16 -12  -2   -0.95    0.83
  16 -12   2    0.15    0.80
  16  12   2    0.11    0.75
 -16  12  -2   -0.24    0.43
  18 -12   2    0.94    1.17
 -18 -12  -2    0.25    0.74
 -18 -12  -2    2.89    1.06
  18  12   2    1.80    0.95
 -18  12  -2    2.72    0.75
  20 -12   2    0.01    1.26
 -20 -12  -2    0.78    1.31
 -20 -12  -2    0.71    0.82
  20  12   2   -0.26    1.00
 -20  12  -2    0.04    0.66
  22 -12   2    5.22    2.36
 -22 -12  -2    6.45    1.29
  22  12   2    4.68    1.60
 -22  12  -2    5.38    1.21
  24 -12   2    0.85    3.09
 -24 -12  -2    4.40    1.32
 -24  12  -2    2.28    1.23
  24  12   2    1.74    1.75
 -25 -13   2   -0.54    1.25
  25 -13  -2    2.24    2.11
 -25  13   2    0.09    1.33
  25  13  -2    2.65    1.65
 -23 -13   2   -0.10    1.76
  23 -13  -2    1.49    1.64
 -23 -13   2    1.73    1.06
 -23  13   2    0.86    1.04
  23  13  -2    1.88    1.37
  21 -13  -2    1.19    1.48
 -21 -13   2    3.46    1.45
 -21 -13   2    3.17    0.92
  21  13  -2    3.20    1.30
 -21  13   2    1.27    0.94
 -19 -13   2    4.42    1.37
 -19 -13   2    3.02    0.89
  19 -13  -2    4.45    1.37
  19  13  -2    3.99    1.63
 -19  13   2    1.61    1.60
 -19  13   2    4.08    0.93
  17 -13  -2    3.41    1.65
  17 -13  -2    1.86    0.91
 -17 -13   2    3.30    0.78
 -17 -13   2    3.75    1.25
 -17  13   2    1.39    1.92
  17  13  -2    3.70    1.01
 -17  13   2    3.74    0.84
  15 -13  -2    4.44    0.96
 -15 -13   2    2.48    1.00
 -15 -13   2    3.60    0.71
 -15  13   2    2.92    1.22
  15  13  -2    3.54    0.54
  15  13  -2    4.03    0.97
  13 -13  -2    5.49    0.98
 -13 -13   2    5.92    1.25
 -13  13   2    5.43    0.79
  13  13  -2    6.20    1.11
 -13  13   2    5.09    1.41
  13  13  -2    5.15    0.59
  11 -13  -2    0.65    0.54
 -11 -13   2    0.24    0.74
  11  13  -2    1.45    0.32
 -11  13   2    1.11    0.92
  11  13  -2    1.45    0.63
 -11  13   2    1.50    0.45
  -9 -13   2    2.42    0.87
   9 -13  -2    2.57    0.71
   9  13  -2    2.09    0.68
  -9  13   2    1.69    0.87
  -9  13   2    2.18    0.43
   9  13  -2    1.75    0.29
   7 -13  -2    0.74    0.44
  -7 -13   2    0.26    0.65
   7  13  -2    0.97    0.60
  -7  13   2    1.60    0.78
  -7  13   2    0.61    0.27
   7  13  -2    0.90    0.18
  -5 -13   2   18.39    1.82
   5 -13  -2   15.91    1.35
  -5  13   2   19.42    1.97
   5  13  -2   18.14    1.56
   5  13  -2   17.21    0.87
   5  13  -2   16.58    1.04
   3 -13  -2   33.54    2.09
  -3 -13   2   34.99    2.50
   3  13  -2   31.54    1.63
   3  13  -2   33.64    1.55
   3  13  -2   31.95    2.28
  -3  13   2   35.71    2.60
  -1 -13   2   20.00    1.69
   1 -13  -2   17.52    1.41
   1  13  -2   20.51    0.97
   1  13  -2   17.88    1.67
  -1  13   2   18.80    1.67
   1  13  -2   18.05    1.07
  -1 -13  -2    5.53    0.99
   1 -13   2    5.50    1.00
  -1  13  -2    5.61    1.13
  -1  13  -2    5.87    0.44
   1  13   2    7.31    1.14
   3 -13   2    0.93    0.60
  -3 -13  -2    0.65    0.58
  -3  13  -2    0.71    0.66
  -3  13  -2    0.86    0.23
  -5 -13  -2   13.48    1.28
   5 -13   2   14.94    1.51
   5  13   2   14.63    1.43
  -5  13  -2   14.17    0.87
  -5  13  -2   11.78    1.72
   7 -13   2    1.77    0.77
  -7 -13  -2    1.82    0.62
   7  13   2    2.78    0.82
  -7  13  -2    1.76    0.35
  -7  13  -2    1.80    0.93
  -9 -13  -2   12.88    1.35
   9 -13   2   13.87    1.51
  -9 -13  -2   13.58    0.90
   9  13   2   13.52    0.79
  -9  13  -2   14.92    1.01
  -9  13  -2   14.03    2.04
   9  13   2   12.46    1.42
 -11 -13  -2    9.04    0.85
 -11 -13  -2    9.43    1.34
  11 -13   2   11.27    1.47
 -11  13  -2    6.49    1.62
  11  13   2    9.19    1.24
 -11  13  -2   10.54    0.90
  13 -13   2    1.00    0.83
 -13 -13  -2   -0.11    0.74
  13 -13   2    0.48    0.86
 -13 -13  -2    0.02    0.48
  13  13   2    1.55    0.69
 -13  13  -2    1.05    0.48
 -13  13  -2    1.62    1.30
  15 -13   2    1.58    0.92
 -15 -13  -2    0.83    0.59
 -15 -13  -2   -0.72    0.87
  15  13   2    0.08    0.75
 -15  13  -2    0.18    0.47
 -17 -13  -2   -0.47    0.66
 -17 -13  -2    0.49    1.04
  17 -13   2   -0.77    1.06
 -17  13  -2   -0.13    0.54
  17  13   2    0.54    0.86
 -19 -13  -2    0.54    0.85
 -19 -13  -2    2.32    1.38
  19 -13   2    3.62    1.52
 -19  13  -2    2.06    0.79
  19  13   2    1.53    1.03
  21 -13   2    5.14    2.00
  21  13   2    8.24    1.79
 -21  13  -2    7.28    1.29
  23 -13   2   -0.84    1.82
  23  13   2    5.21    1.79
 -23  13  -2    5.03    1.81
 -26  14   2    0.78    1.58
 -24 -14   2    1.16    1.64
  24 -14  -2    0.78    2.08
 -24  14   2    2.08    1.39
  24  14  -2    0.92    1.85
  22 -14  -2    2.34    1.73
 -22 -14   2    5.31    1.34
  22  14  -2    2.59    1.47
 -22  14   2    3.98    1.20
 -20 -14   2   26.40    2.72
 -20 -14   2   16.70    1.76
 -20  14   2   19.63    1.99
  20  14  -2   22.66    1.56
  20  14  -2   24.33    2.33
  18 -14  -2    3.13    1.22
 -18 -14   2    1.22    1.25
 -18 -14   2    4.04    0.91
  18 -14  -2    2.31    1.07
 -18  14   2    3.21    0.90
 -18  14   2    1.73    1.51
  18  14  -2    2.29    1.08
  18  14  -2    4.37    0.66
 -16 -14   2    4.57    1.22
 -16 -14   2    4.13    0.83
  16  14  -2    4.58    1.13
  16  14  -2    4.53    0.64
 -16  14   2    3.52    0.82
 -16  14   2    3.66    2.73
  14 -14  -2   11.03    1.42
 -14 -14   2    9.67    1.59
  14  14  -2    9.25    1.40
 -14  14   2    9.39    1.07
 -14  14   2    8.65    1.79
  14  14  -2    9.69    0.84
  12 -14  -2    5.72    1.05
 -12 -14   2    7.01    1.38
 -12  14   2    6.60    0.77
 -12  14   2    3.88    1.28
  12  14  -2    7.62    1.28
  12  14  -2    5.46    0.59
 -10 -14   2   -0.45    0.65
  10 -14  -2    0.50    0.56
 -10  14   2   -0.02    0.38
 -10  14   2   -0.13    0.82
  10  14  -2    0.28    0.61
  -8 -14   2   10.97    1.46
   8 -14  -2   13.08    1.27
   8  14  -2   12.07    0.71
  -8  14   2   13.67    1.71
  -8  14   2   11.62    0.87
   8  14  -2   11.78    1.40
   6 -14  -2    4.91    0.40
   6 -14  -2    5.44    0.91
  -6 -14   2    6.69    1.15
  -6  14   2    6.30    0.52
  -6  14   2    6.25    1.21
   6  14  -2    6.04    0.41
   6  14  -2    6.98    1.20
   4 -14  -2   18.51    1.44
  -4 -14   2   16.51    1.64
   4  14  -2   16.66    0.82
  -4  14   2   15.48    1.71
   4  14  -2   15.10    0.87
   2 -14  -2    3.08    0.65
  -2 -14   2    2.78    0.94
   2  14  -2    2.54    0.39
  -2  14   2    3.02    0.80
   2  14  -2    2.32    0.27
   0 -14  -2    0.43    0.47
   0 -14   2   -0.13    0.55
   0  14  -2   -0.99    0.49
   0  14  -2   -0.02    0.15
   0  14   2   -0.07    0.57
  -2 -14  -2   16.98    1.41
   2 -14   2   17.74    1.68
  -2  14  -2   14.82    0.87
  -2  14  -2   13.68    1.63
   2  14   2   17.52    1.60
   4 -14   2   54.99    3.39
  -4 -14  -2   53.90    3.24
  -4  14  -2   56.23    3.61
   4  14   2   57.79    3.43
  -6 -14  -2    6.37    1.11
   6 -14   2    3.93    1.19
  -6  14  -2    5.30    0.53
   6  14   2    5.56    1.09
  -6  14  -2    3.82    1.17
  -8 -14  -2   15.30    1.56
   8  14   2   14.88    1.57
  -8  14  -2   16.18    1.05
  -8  14  -2   15.79    2.02
  10 -14   2   11.08    1.68
 -10 -14  -2   12.30    1.45
 -10  14  -2   11.80    0.96
  10  14   2   14.90    1.56
  10  14   2   12.05    0.75
 -10  14  -2    9.16    1.70
  12 -14   2    9.63    1.49
 -12 -14  -2   13.06    1.05
 -12 -14  -2    9.69    1.51
 -12  14  -2    9.86    1.97
 -12  14  -2   12.40    1.05
  12  14   2   13.15    1.61
 -14 -14  -2    2.17    0.63
 -14 -14  -2    1.20    0.98
  14 -14   2    1.37    0.99
 -14  14  -2    1.74    0.60
  14  14   2    2.94    1.56
 -16 -14  -2    9.61    1.73
 -16 -14  -2    7.31    1.56
  16 -14   2    7.45    1.71
  16  14   2    8.03    1.44
 -16  14  -2    6.19    0.96
  18 -14   2    4.36    1.59
 -18 -14  -2    2.94    1.34
 -18 -14  -2    1.93    0.91
 -18  14  -2    2.24    0.79
  18  14   2    0.71    1.07
 -20 -14  -2    4.08    1.76
  20 -14   2    5.23    1.80
  20  14   2    7.03    1.74
 -20  14  -2    4.24    1.03
  22 -14   2    1.04    1.87
 -22  14  -2    6.66    1.37
  22  14   2    3.94    1.76
 -25  15   2   -3.14    1.49
  23 -15  -2    3.56    2.14
  23  15  -2    3.03    2.26
 -23  15   2    3.30    1.43
  21 -15  -2   15.57    2.52
 -21 -15   2   23.61    2.64
 -21  15   2   18.83    2.15
  21  15  -2   15.34    1.73
  21  15  -2   19.32    2.51
  19 -15  -2   27.12    2.89
 -19 -15   2   22.24    1.86
 -19  15   2   23.46    2.09
  19  15  -2   25.54    1.63
  19  15  -2   25.30    2.42
 -19  15   2   15.85    2.86
  17 -15  -2    2.90    1.13
  17 -15  -2    3.55    1.35
 -17 -15   2    4.10    1.48
  17  15  -2    4.22    0.70
  17  15  -2    4.42    1.23
 -17  15   2    3.56    0.91
 -17  15   2    4.31    1.80
 -15 -15   2    9.35    1.58
  15 -15  -2    8.57    1.34
  15  15  -2    8.86    0.83
 -15  15   2    6.90    1.86
 -15  15   2    8.11    1.07
  15  15  -2    8.86    1.51
 -13 -15   2   21.50    2.22
  13 -15  -2   23.42    2.00
  13  15  -2   20.94    2.03
 -13  15   2   22.49    2.56
  13  15  -2   20.83    1.24
 -13  15   2   20.68    1.54
 -11 -15   2   13.93    1.88
  11 -15  -2   14.92    1.61
 -11  15   2   15.60    2.04
 -11  15   2   15.88    1.16
  11  15  -2   14.29    1.64
  11  15  -2   12.58    0.86
  -9 -15   2    7.30    1.38
   9 -15  -2    5.58    1.02
   9  15  -2    6.85    1.24
  -9  15   2    6.80    1.45
   9  15  -2    6.58    0.50
  -9  15   2    7.32    1.04
   7 -15  -2   20.82    1.74
  -7 -15   2   21.53    1.99
  -7  15   2   22.69    2.21
  -7  15   2   21.22    1.16
   7  15  -2   22.77    1.98
   7  15  -2   20.97    1.04
   5 -15  -2   27.41    2.01
  -5 -15   2   28.23    2.21
  -5  15   2   26.95    2.35
   5  15  -2   26.13    2.17
  -3 -15   2   16.86    1.72
   3 -15  -2   15.63    1.43
   3  15  -2   13.89    1.62
  -3  15   2   17.21    1.78
   1 -15  -2    6.89    1.06
  -1 -15   2    8.27    1.26
   1  15  -2    8.44    1.43
  -1  15   2    8.12    1.37
   1  15  -2    8.38    0.49
   1 -15   2   17.22    1.79
  -1 -15  -2   17.37    1.55
   1  15   2   18.13    1.84
  -1  15  -2   18.39    0.94
  -1  15  -2   16.45    1.83
   3 -15   2    7.39    1.31
  -3 -15  -2    8.95    1.22
   3  15   2    8.52    1.37
  -3  15  -2    8.35    1.50
  -3  15  -2    8.17    0.60
   5 -15   2   32.30    2.53
  -5 -15  -2   35.72    2.42
  -5  15  -2   34.15    1.72
   5  15   2   34.68    2.51
  -5  15  -2   28.62    2.67
  -7 -15  -2   18.40    1.62
   7 -15   2   13.00    1.71
  -7  15  -2   14.34    0.96
  -7  15  -2   11.04    1.89
   7  15   2   12.86    1.51
   9 -15   2    9.50    1.49
  -9 -15  -2   12.66    1.68
  -9  15  -2    9.99    1.93
   9  15   2   14.68    1.60
  -9  15  -2   13.61    1.00
  11 -15   2   17.17    1.93
 -11 -15  -2   15.32    1.72
  11  15   2   16.11    1.80
  11  15   2   12.39    0.94
 -11  15  -2   15.28    2.43
 -13 -15  -2   13.74    1.80
  13 -15   2   12.42    1.71
  13  15   2   11.03    1.05
 -13  15  -2   13.69    2.38
 -13  15  -2   12.07    1.16
  13  15   2   13.18    2.09
  15 -15   2    4.46    1.32
 -15 -15  -2    7.35    1.58
  15 -15   2    5.58    1.67
 -15  15  -2    3.23    1.88
 -15  15  -2    4.43    0.83
  15  15   2    5.58    1.30
 -17 -15  -2   11.96    1.95
  17 -15   2    7.64    1.84
  17  15   2   10.42    1.82
 -19 -15  -2   11.40    2.14
  19 -15   2    6.14    1.94
 -19  15  -2    9.55    1.37
  19  15   2    8.85    1.84
  21 -15   2    2.24    1.89
  21  15   2    5.51    1.84
 -21  15  -2    7.23    1.39
 -23  15  -2    3.88    1.45
 -24  16   2    1.03    2.38
  22 -16  -2    3.13    2.06
 -22 -16   2    4.21    2.08
  22  16  -2    1.60    1.77
 -22  16   2   -1.41    1.32
 -20 -16   2    8.79    2.10
 -20  16   2    8.89    1.53
  20  16  -2   13.40    2.03
 -20  16   2    8.48    2.87
  18 -16  -2    5.77    1.96
  18 -16  -2    4.72    1.61
 -18 -16   2    7.29    1.75
  18  16  -2    8.64    1.70
 -18  16   2    6.31    2.32
 -18  16   2   10.27    1.37
  16 -16  -2    3.05    1.12
 -16 -16   2    4.48    1.53
 -16  16   2    3.07    0.92
  16  16  -2    4.50    1.32
 -16  16   2    0.34    1.59
  14 -16  -2   13.29    1.74
 -14 -16   2   14.66    2.11
 -14  16   2   11.91    2.26
  14  16  -2   10.27    0.91
  14  16  -2   13.94    1.82
 -14  16   2   13.29    1.35
 -12 -16   2   12.84    1.93
  12 -16  -2   16.53    1.82
  12  16  -2   13.47    0.88
 -12  16   2   13.86    1.29
 -12  16   2   11.60    2.25
  12  16  -2   13.99    1.68
  10 -16  -2   19.76    1.87
 -10 -16   2   22.63    2.16
 -10  16   2   17.06    2.27
  10  16  -2   22.59    2.06
  10  16  -2   19.66    1.04
 -10  16   2   18.23    1.30
  -8 -16   2   38.55    2.86
   8 -16  -2   35.73    2.59
  -8  16   2   37.54    3.05
   8  16  -2   42.56    2.89
   6 -16  -2   22.37    1.92
  -6 -16   2   22.11    2.06
   6  16  -2   20.89    2.09
  -6  16   2   18.77    2.12
  -4 -16   2   29.65    2.43
   4 -16  -2   33.28    2.29
  -4  16   2   23.73    2.35
   4  16  -2   29.83    2.40
   2 -16  -2   28.00    2.14
  -2 -16   2   32.96    2.43
   2  16  -2   27.96    2.44
  -2  16   2   25.39    2.32
   0 -16   2   15.61    1.78
   0 -16  -2   12.22    1.44
   0  16  -2   16.21    1.89
   0  16   2   16.14    1.81
   2 -16   2    1.43    0.89
  -2 -16  -2    3.38    0.77
   2  16   2    0.38    0.83
  -2  16  -2    1.91    0.29
  -2  16  -2    1.31    0.95
  -4 -16  -2   25.35    2.10
   4 -16   2   32.07    2.51
  -4  16  -2   26.35    1.42
  -4  16  -2   26.90    2.49
   4  16   2   26.64    2.28
   6 -16   2   36.86    2.76
  -6 -16  -2   36.23    2.64
   6  16   2   37.24    2.73
  -6  16  -2   38.52    1.89
  -6  16  -2   31.78    2.92
  -8 -16  -2    2.01    0.88
   8 -16   2   -0.45    0.87
  -8  16  -2    1.30    1.14
  -8  16  -2    1.19    0.42
   8  16   2    2.51    0.93
 -10 -16  -2    9.74    1.50
  10 -16   2    6.24    1.42
 -10  16  -2    7.67    0.87
  10  16   2    9.77    1.57
 -10  16  -2    7.47    1.90
 -12 -16  -2   22.09    2.18
  12 -16   2   14.73    2.02
 -12  16  -2   16.26    1.30
 -12  16  -2   14.66    2.52
  12  16   2   14.46    1.84
  14 -16   2    4.27    1.37
  14 -16   2    3.40    1.45
  14  16   2    6.42    1.48
 -14  16  -2    6.08    0.95
 -14  16  -2    5.04    1.94
  16 -16   2    8.56    1.82
 -16 -16  -2   10.54    1.99
 -16  16  -2   12.17    1.38
 -16  16  -2    8.92    2.43
 -18 -16  -2    7.07    1.75
  18 -16   2    7.45    2.26
 -18  16  -2    4.58    1.05
  18  16   2    9.12    1.86
  20 -16   2    7.27    2.19
 -20 -16  -2   10.69    3.42
  20  16   2   10.58    2.23
 -20  16  -2    9.71    1.53
 -22  16  -2   10.17    1.79
  21 -17  -2   -1.46    1.66
 -21 -17   2    4.05    2.03
  21  17  -2    2.70    1.83
 -19 -17   2   15.43    2.46
  19 -17  -2   13.62    4.15
  19  17  -2   10.79    2.07
 -19  17   2   11.95    2.09
  17 -17  -2    8.90    1.85
 -17 -17   2   16.07    2.39
  17 -17  -2    8.66    1.72
 -17  17   2    5.62    2.24
  17  17  -2   15.15    2.19
 -17  17   2   11.30    1.46
  15 -17  -2    9.96    1.68
 -15 -17   2    9.31    1.74
 -15  17   2    5.80    1.92
  15  17  -2    8.22    1.74
 -15  17   2    7.26    1.15
 -13 -17   2   11.12    1.88
  13 -17  -2    7.14    1.41
  13  17  -2    8.19    2.55
 -13  17   2    8.86    2.10
 -13  17   2    7.12    0.98
  11 -17  -2   18.11    1.96
 -11 -17   2   15.05    2.52
 -11  17   2   15.11    2.37
  11  17  -2   19.22    2.08
   9 -17  -2   25.94    2.20
  -9 -17   2   24.83    2.43
  -9  17   2   24.77    2.59
   9  17  -2   25.01    2.38
  -7 -17   2    8.09    1.47
   7 -17  -2   14.55    1.58
  -7  17   2    9.63    1.73
   7  17  -2    9.95    1.70
  -5 -17   2   17.98    1.93
   5 -17  -2   17.16    1.77
  -5  17   2   18.24    2.09
   5  17  -2   15.39    1.85
  -3 -17   2   35.36    2.70
   3 -17  -2   32.58    2.40
   3  17  -2   32.29    2.71
  -3  17   2   26.00    2.55
   1 -17  -2   28.46    2.28
  -1 -17   2   30.28    2.50
  -1  17   2   28.27    2.57
   1  17  -2   28.54    2.54
   1 -17   2    4.68    1.11
  -1 -17  -2    6.28    1.18
  -1  17  -2    6.72    1.43
   1  17   2    5.87    1.38
   3 -17   2   11.72    1.74
  -3 -17  -2    8.01    1.39
  -3  17  -2    9.85    0.68
  -3  17  -2    8.85    1.61
   3  17   2    9.62    1.57
  -5 -17  -2   10.65    1.53
   5 -17   2   11.66    1.73
   5  17   2   13.43    1.89
  -5  17  -2   10.86    0.97
  -5  17  -2   10.23    1.77
   7 -17   2   21.80    2.27
  -7 -17  -2   22.89    2.11
  -7  17  -2   19.58    2.52
   7  17   2   23.87    2.25
  -7  17  -2   21.75    1.33
  -9 -17  -2   12.22    1.99
   9 -17   2   15.47    2.02
   9  17   2   14.72    2.14
  -9  17  -2   11.89    1.07
  -9  17  -2   13.80    3.12
  11 -17   2   14.86    1.99
 -11 -17  -2   10.31    1.71
 -11  17  -2   10.27    1.08
  11  17   2   11.60    1.81
 -11  17  -2    6.78    1.98
  13 -17   2    8.66    1.73
 -13 -17  -2   10.84    1.85
 -13  17  -2    6.63    2.02
 -13  17  -2   11.01    1.21
  13  17   2   10.66    1.76
 -15 -17  -2   18.21    2.41
  15 -17   2   15.96    2.47
 -15  17  -2   15.53    3.08
 -15  17  -2   17.86    1.68
  15  17   2   18.69    2.29
 -17 -17  -2   16.30    2.36
 -17  17  -2   10.45    1.39
  17  17   2   10.03    2.21
  19 -17   2    5.72    2.25
 -19 -17  -2    5.72    2.09
  19  17   2    6.00    2.00
 -19  17  -2    2.47    1.17
 -21  17  -2   12.57    1.93
 -22 -18   2    8.56    2.55
 -20 -18   2    4.83    2.17
  20 -18  -2    4.72    2.49
 -20  18   2    2.84    3.46
  20  18  -2    9.67    2.46
  18 -18  -2   13.49    2.56
 -18 -18   2   23.09    2.89
  18  18  -2   19.30    2.68
 -18  18   2   18.91    3.42
 -16 -18   2   20.21    2.66
  16 -18  -2   21.47    2.46
 -16  18   2   11.90    2.69
  16  18  -2   20.87    2.65
  14 -18  -2   25.15    2.64
 -14 -18   2   31.51    2.97
 -14  18   2   29.96    3.39
  14  18  -2   25.71    2.73
 -12 -18   2    8.96    1.77
  12 -18  -2    9.93    1.68
 -12  18   2    9.56    2.11
  12  18  -2    8.97    1.71
 -10 -18   2   23.50    2.45
  10 -18  -2   25.48    2.46
 -10  18   2   27.53    2.88
   8 -18  -2   26.88    2.32
  -8 -18   2   28.27    2.59
  -8  18   2   24.96    2.66
   8  18  -2   22.22    2.47
   6 -18  -2    2.73    1.02
   6  18  -2    3.30    1.26
  -6  18   2    4.32    2.18
   4 -18  -2    8.42    1.44
  -4 -18   2   12.11    1.78
   4  18  -2   13.69    2.00
  -4  18   2    9.76    1.80
  -2 -18   2   48.41    3.46
   2 -18  -2   51.65    3.33
   2  18  -2   48.32    3.51
  -2  18   2   43.48    3.48
   0 -18   2   16.83    2.18
   0 -18  -2   14.97    1.77
   0  18   2   15.41    2.03
   0  18  -2   14.79    2.18
   2 -18   2   13.94    1.99
  -2 -18  -2   15.81    1.82
  -2  18  -2   17.99    2.19
   2  18   2   19.54    2.14
   4 -18   2   13.52    1.99
  -4  18  -2   14.91    2.11
   4  18   2   14.29    2.09
   6 -18   2   28.61    2.69
  -6 -18  -2   27.28    2.38
   6  18   2   26.36    2.63
  -8 -18  -2   21.26    2.23
   8 -18   2   24.79    2.46
   8  18   2   25.56    2.44
  -8  18  -2   15.78    2.56
  10 -18   2   26.98    2.77
 -10 -18  -2   26.23    2.64
 -10  18  -2   28.49    3.34
 -10  18  -2   26.43    1.96
  10  18   2   28.43    2.63
 -12 -18  -2    4.81    1.48
  12 -18   2    3.73    1.54
 -12  18  -2    4.66    2.07
 -12  18  -2    4.99    1.04
  12  18   2    7.43    1.66
 -14 -18  -2   17.69    2.44
  14 -18   2   18.30    2.42
  14 -18   2   14.28    2.38
 -14  18  -2   17.32    2.15
 -14  18  -2   16.75    3.15
  14  18   2   23.34    2.52
 -16 -18  -2   15.98    2.38
  16 -18   2   10.23    2.35
 -16  18  -2   11.06    2.93
  18 -18   2    1.73    2.36
 -18 -18  -2    3.51    1.95
  18  18   2    2.76    1.94
 -19 -19   2   14.52    2.83
  19  19  -2   19.04    2.79
 -17 -19   2    6.74    2.05
 -17  19   2    8.96    2.98
  17  19  -2   14.34    2.63
 -15 -19   2   26.57    2.97
  15 -19  -2   14.27    2.28
  15  19  -2   19.92    2.62
 -15  19   2   15.59    3.01
  13 -19  -2   12.96    2.08
 -13 -19   2   15.06    2.23
 -13  19   2    9.90    2.48
  13  19  -2   16.40    2.26
 -11 -19   2   16.30    2.45
  11 -19  -2   16.99    2.17
 -11  19   2   18.33    2.86
  11  19  -2   27.31    2.75
  -9 -19   2   18.71    2.49
   9 -19  -2   22.95    2.34
  -9  19   2   21.02    2.77
   9  19  -2   21.93    2.57
  -7 -19   2   23.24    2.47
   7 -19  -2   24.31    2.38
   7  19  -2   18.91    2.54
  -7  19   2   20.64    2.63
   5 -19  -2   10.92    1.59
  -5 -19   2   12.35    1.84
  -5  19   2   10.83    2.12
   3 -19  -2   17.50    2.00
  -3 -19   2   15.07    2.14
   3  19  -2   18.51    2.69
  -3  19   2   13.99    2.25
   1 -19  -2   28.91    2.54
  -1 -19   2   30.80    2.80
  -1  19   2   30.42    2.89
   1  19  -2   32.48    3.10
   1 -19   2   21.06    2.34
  -1 -19  -2   19.10    2.00
   1  19   2   18.62    2.40
  -3 -19  -2   26.65    2.45
   3 -19   2   26.44    2.75
   3  19   2   31.52    2.84
  -3  19  -2   23.29    2.71
  -5 -19  -2   32.65    2.75
   5 -19   2   35.30    3.31
  -5  19  -2   32.66    3.30
   5  19   2   34.37    3.06
   7 -19   2   15.21    2.45
  -7 -19  -2   19.93    2.19
   7  19   2   19.49    2.54
  -7  19  -2   17.37    2.76
   9 -19   2    9.52    1.89
  -9 -19  -2    8.54    1.77
   9  19   2    8.92    1.69
  -9  19  -2    8.83    2.27
 -11 -19  -2   19.57    2.38
  11 -19   2   15.85    2.36
 -11  19  -2   17.48    2.98
  11  19   2   20.40    2.51
 -13 -19  -2   11.91    2.17
  13 -19   2    9.64    2.08
  13  19   2    7.12    1.82
 -13  19  -2    9.79    2.71
  15 -19   2    7.19    2.02
 -15 -19  -2   11.44    2.27
  15  19   2   17.21    2.60
 -15  19  -2   11.16    3.04
 -17 -19  -2    9.95    3.22
 -18 -20   2   16.97    2.81
  18  20  -2   12.66    2.85
  16 -20  -2    6.30    2.05
 -16 -20   2    4.28    2.38
 -16  20   2    0.00    2.41
  16  20  -2    4.33    2.40
 -14 -20   2   16.24    2.56
  14 -20  -2   12.60    2.18
  14  20  -2   12.35    2.47
 -14  20   2   15.42    4.58
 -12 -20   2   17.77    2.62
  12 -20  -2   16.26    2.28
  12  20  -2   18.42    2.64
 -12  20   2   12.78    2.55
 -10 -20   2   11.37    2.08
  10 -20  -2    8.69    1.71
 -10  20   2    6.97    2.18
  10  20  -2   11.41    2.14
  -8 -20   2   19.24    2.59
   8 -20  -2   15.94    2.25
   8  20  -2   23.76    2.83
  -8  20   2   21.40    2.83
  -6 -20   2   11.07    1.99
   6 -20  -2    8.86    1.67
   6  20  -2   16.48    2.31
  -6  20   2   11.98    2.24
   4 -20  -2   11.82    1.84
  -4 -20   2   12.72    2.16
  -4  20   2    9.91    2.04
   4  20  -2   11.06    1.99
  -2 -20   2   44.31    3.53
   2 -20  -2   44.93    3.33
  -2  20   2   45.35    3.70
   2  20  -2   41.29    3.64
   0 -20   2   32.38    3.02
   0 -20  -2   28.97    2.72
   0  20   2   29.41    3.08
   0  20  -2   35.76    3.17
   2 -20   2   18.16    2.48
  -2 -20  -2   20.34    2.23
   2  20   2   20.10    2.54
  -2  20  -2   16.98    2.59
  -4 -20  -2   21.22    2.34
   4 -20   2   23.91    2.77
   4  20   2   21.87    2.61
  -4  20  -2   21.36    2.95
   6 -20   2   10.98    2.00
  -6 -20  -2   11.34    1.94
   6  20   2   10.68    1.98
  -6  20  -2   13.21    2.49
   8 -20   2   15.64    2.38
  -8 -20  -2   16.33    2.36
  -8  20  -2   19.02    3.04
   8  20   2   19.56    2.73
 -10 -20  -2   10.56    1.96
  10 -20   2   12.07    2.27
  10  20   2   10.80    2.11
 -10  20  -2   10.94    2.65
  12 -20   2    6.28    2.14
 -12 -20  -2    9.16    2.13
 -14 -20  -2   13.71    3.24
  14 -20   2   14.72    2.73
 -14  20  -2   20.46    3.76
  14  20   2   18.42    2.85
 -16 -20  -2   13.08    2.63
 -15 -21   2   21.26    3.01
  15 -21  -2   17.73    2.86
  15  21  -2   28.16    3.45
 -13 -21   2   14.00    2.39
  13 -21  -2    5.46    1.96
 -13  21   2    7.76    2.76
  13  21  -2    8.15    3.68
  11 -21  -2    9.79    2.15
 -11 -21   2    9.51    2.38
  11  21  -2   15.27    2.59
   9 -21  -2   15.80    2.47
  -9 -21   2   17.75    2.76
  -9  21   2   20.56    3.21
   9  21  -2   16.50    2.68
   7 -21  -2   25.61    2.66
  -7 -21   2   15.89    2.54
  -7  21   2   16.76    2.69
   7  21  -2   23.00    2.96
   5 -21  -2    7.02    1.66
  -5 -21   2    9.37    1.99
   5  21  -2   11.82    2.18
  -5  21   2    9.97    2.09
  -3 -21   2   15.46    2.39
   3 -21  -2   19.69    2.35
  -3  21   2   13.74    2.54
   3  21  -2   14.90    2.58
  -1 -21   2   17.40    2.60
   1 -21  -2   19.55    2.53
   1  21  -2   21.97    2.99
  -1  21   2   21.91    2.77
   1 -21   2   19.50    2.64
  -1 -21  -2   25.73    2.66
   1  21   2   18.46    2.75
  -1  21  -2   24.48    3.15
   3 -21   2   22.60    2.68
  -3 -21  -2   15.16    2.11
   3  21   2   15.90    2.60
  -3  21  -2   15.04    2.56
  -5 -21  -2   20.85    2.57
   5 -21   2   23.43    2.94
   5  21   2   22.20    2.87
  -5  21  -2   20.25    3.06
  -7 -21  -2   13.14    2.19
   7 -21   2   11.55    2.29
  -7  21  -2    8.77    2.47
   7  21   2   17.63    2.66
  -9 -21  -2   14.49    2.51
   9 -21   2    7.77    2.16
  -9  21  -2   11.94    3.59
   9  21   2   10.00    2.39
  11 -21   2   14.63    2.70
 -11 -21  -2   16.40    2.64
  11  21   2   11.91    2.58
 -11  21  -2   14.32    3.26
 -13 -21  -2   14.24    2.52
  13  21   2   14.93    2.76
 -13  21  -2   27.69    6.52
  14 -22  -2   11.85    2.78
  14  22  -2   21.28    4.57
 -12 -22   2   21.72    3.09
  12  22  -2   23.03    3.24
 -12  22   2   14.72    3.98
 -10 -22   2   12.02    2.41
  10 -22  -2    9.09    2.20
 -10  22   2    8.14    2.64
  -8 -22   2    9.61    2.23
   8 -22  -2    7.91    1.92
  -8  22   2    4.35    2.90
   8  22  -2    9.70    2.35
  -6 -22   2   19.09    3.94
   6 -22  -2   13.56    2.31
  -6  22   2   12.15    2.69
   6  22  -2   16.80    2.79
   4 -22  -2   11.21    2.12
  -4 -22   2   13.21    2.40
  -4  22   2   10.84    2.44
   4  22  -2   15.52    2.72
   2 -22  -2    8.10    1.85
  -2 -22   2    8.65    2.18
   2  22  -2   11.23    2.31
  -2  22   2    8.07    2.37
   0 -22   2   12.03    2.34
   0 -22  -2   18.03    2.45
   0  22  -2   17.67    2.87
   0  22   2   16.45    2.79
   2 -22   2   15.34    2.56
  -2 -22  -2   13.81    2.29
   2  22   2   14.76    2.81
  -2  22  -2   18.00    3.07
  -4 -22  -2   11.31    3.08
   4 -22   2   13.39    2.42
   4  22   2   11.85    2.48
  -4  22  -2    8.45    2.54
  -6 -22  -2    2.55    1.59
   6 -22   2    4.82    2.01
  -6  22  -2   -1.75    3.64
  -8 -22  -2   17.70    2.60
   8 -22   2   15.83    2.69
  -8  22  -2   14.95    3.14
   8  22   2   13.66    2.65
  10 -22   2   14.81    2.81
 -10 -22  -2    9.44    2.16
 -10  22  -2   10.77    3.02
  10  22   2   10.37    2.64
  11 -23  -2    8.88    2.39
  11  23  -2   12.48    4.31
   9 -23  -2    5.69    2.17
   9  23  -2    5.20    2.37
   7 -23  -2   10.21    2.26
  -7 -23   2    9.63    2.35
  -7  23   2    8.83    2.64
   7  23  -2    8.27    2.79
   5 -23  -2    9.84    2.22
  -5 -23   2   10.60    2.35
  -5  23   2   11.57    2.73
   5  23  -2    9.64    3.72
   3 -23  -2    1.31    1.67
  -3 -23   2    2.36    1.80
  -3  23   2    0.60    2.07
  -1 -23   2    3.55    1.90
   1 -23  -2    4.66    1.77
  -1  23   2    1.16    2.05
   1 -23   2   14.68    2.60
  -1 -23  -2   12.96    2.38
  -1  23  -2    6.59    3.47
   1  23   2   13.71    2.82
   3 -23   2   14.77    2.68
  -3 -23  -2   18.22    2.72
  -3  23  -2   15.30    3.07
   3  23   2   12.85    2.93
  -5 -23  -2    3.04    1.76
   5 -23   2   11.89    2.55
  -5  23  -2    7.96    2.78
   5  23   2    6.74    2.35
   7 -23   2    5.12    2.33
  -7  23  -2    2.74    2.94
   7  23   2    5.36    2.90
   9 -23   2    7.00    2.61
   6  24  -2    6.21    4.15
   4  24  -2    3.89    2.64
   2  24  -2    4.58    2.65
   0  24  -2   14.25    3.15
  -2  24  -2    8.84    3.31
 -30   0   3   -0.38    1.21
  30   0  -3   -0.94    1.75
  28   0  -3   -0.73    1.32
 -28   0   3    0.36    0.97
 -26   0   3   -0.22    0.71
  26   0  -3   -0.55    1.02
 -24   0   3   -0.65    0.66
  24   0  -3    0.77    0.84
 -22   0   3    0.10    0.46
  22   0  -3   -0.25    0.74
 -20   0   3   -0.16    0.39
  20   0  -3   -0.04    0.57
 -18   0   3    0.41    0.35
 -18   0   3   -0.20    0.19
  18   0  -3    0.38    0.50
 -16   0   3    0.39    0.31
 -16   0   3    0.40    0.21
  16   0  -3   -0.09    0.40
  16   0  -3   -0.20    0.28
  14   0  -3    0.13    0.33
  14   0  -3    0.03    0.29
 -14   0   3   -0.17    0.18
 -14   0   3   -0.05    0.23
  12   0  -3   -0.11    0.23
  12   0  -3    0.34    0.26
 -12   0   3    0.02    0.20
 -12   0   3    0.08    0.15
  10   0  -3    0.44    0.24
 -10   0   3   -0.09    0.23
  10   0  -3    0.08    0.21
 -10   0   3   -0.06    0.14
  -8   0   3    0.08    0.12
   8   0  -3    0.12    0.17
   6   0  -3    0.00    0.15
   6   0  -3   -0.05    0.12
   6   0  -3    0.28    0.14
   6   0  -3    0.00    0.10
  -6   0   3    0.04    0.10
  -6   0   3   -0.05    0.10
  -6   0   3    0.27    0.13
  -4   0   3    0.09    0.11
  -4   0   3    0.05    0.09
   4   0  -3    0.11    0.08
   4   0  -3    0.04    0.09
   4   0  -3    0.08    0.11
   4   0  -3    0.10    0.10
  -4   0   3    0.50    0.13
  -2   0   3    0.08    0.08
  -2   0   3    0.01    0.04
   2   0  -3    0.07    0.09
   2   0  -3    0.11    0.04
   2   0  -3    0.06    0.05
  -2   0   3    0.00    0.04
   0   0   3    0.04    0.04
   0   0   3    0.09    0.08
   0   0  -3    0.09    0.08
   0   0  -3    0.05    0.04
   0   0  -3    0.02    0.07
   0   0   3    0.21    0.08
  -2   0  -3   -0.04    0.12
  -2   0  -3   -0.02    0.08
   2   0   3    0.13    0.07
   2   0   3   -0.07    0.07
   2   0   3    0.00    0.11
  -2   0  -3    0.07    0.07
  -4   0  -3   -0.22    2.79
  -4   0  -3   -0.38    2.57
  -6   0  -3    0.23    0.06
   6   0   3   -0.02    0.18
  -6   0  -3   -0.07    0.09
  -6   0  -3    0.02    0.09
  -8   0  -3    0.53    0.17
   8   0   3    0.20    0.28
 -10   0  -3    0.03    0.15
  10   0   3    0.18    0.27
  12   0   3   -0.09    0.34
 -12   0  -3   -0.11    0.16
 -14   0  -3    0.05    0.22
  14   0   3   -0.07    0.45
  16   0   3    0.43    0.53
 -16   0  -3    0.20    0.31
  18   0   3    0.06    0.60
 -18   0  -3   -0.26    0.34
 -20   0  -3    0.44    0.43
  20   0   3    0.54    0.71
 -22   0  -3    0.29    0.56
  22   0   3    1.10    0.98
  24   0   3   -0.07    1.16
 -24   0  -3   -0.14    0.69
  26   0   3    1.11    1.45
 -26   0  -3    1.59    1.29
  31  -1  -3    0.47    3.07
  31   1  -3    3.90    2.40
  29  -1  -3    2.00    1.65
  29   1  -3    1.89    1.63
 -27  -1   3    0.80    0.88
  27  -1  -3    0.38    1.17
  27   1  -3    0.19    1.18
 -27   1   3    0.76    0.94
  25  -1  -3   -0.59    0.98
 -25  -1   3    1.46    0.77
 -25   1   3    1.06    0.81
  25   1  -3    1.35    1.13
  23  -1  -3    6.46    1.25
 -23  -1   3    6.54    1.14
 -23   1   3    6.79    1.07
  23   1  -3    5.74    1.21
  21  -1  -3   15.36    1.64
 -21  -1   3   12.19    1.27
  21   1  -3   15.27    1.58
 -21   1   3   11.92    1.30
 -19  -1   3    6.19    0.91
  19  -1  -3    5.52    1.06
 -19  -1   3    6.51    0.52
 -19   1   3    5.83    0.85
  19   1  -3    5.00    0.43
  19   1  -3    5.90    1.03
 -17  -1   3   -0.08    0.32
  17  -1  -3   -0.11    0.44
 -17  -1   3    0.37    0.24
 -17   1   3   -0.08    0.28
  17   1  -3    0.04    0.44
  17   1  -3    0.25    0.25
 -17   1   3    0.14    0.17
  15  -1  -3    1.53    0.35
  15  -1  -3    2.21    0.59
 -15  -1   3    1.66    0.31
 -15  -1   3    1.31    0.40
  15   1  -3    2.12    0.56
 -15   1   3    1.83    0.26
 -15   1   3    1.39    0.36
  13  -1  -3    3.24    0.43
 -13  -1   3    3.73    0.42
 -13  -1   3    3.27    0.55
  13  -1  -3    4.12    0.69
 -13   1   3    3.38    0.33
  13   1  -3    2.78    0.42
 -13   1   3    3.03    0.49
  13   1  -3    4.13    0.65
 -11  -1   3    2.86    0.40
 -11  -1   3    3.56    0.52
  11  -1  -3    3.56    0.41
  11   1  -3    3.46    0.45
  11   1  -3    3.75    0.58
 -11   1   3    2.84    0.32
 -11   1   3    3.16    0.47
  -9  -1   3    7.39    0.57
   9  -1  -3    8.34    0.56
  -9  -1   3    8.36    0.65
   9  -1  -3    7.58    0.64
  -9   1   3    7.64    0.61
   9   1  -3    8.57    0.62
  -9   1   3    7.04    0.52
   9   1  -3    8.24    0.63
  -7  -1   3    1.44    0.27
   7  -1  -3    2.69    0.43
  -7  -1   3    2.39    0.33
  -7  -1   3    1.94    0.29
   7  -1  -3    2.42    0.30
  -7   1   3    1.37    0.26
   7   1  -3    1.55    0.29
   7   1  -3    2.06    0.26
  -7   1   3    2.28    0.39
   5  -1  -3  209.07    8.62
   5  -1  -3  180.83    8.50
  -5  -1   3  181.05    8.52
  -5  -1   3  194.29    8.47
  -5  -1   3  203.92    8.56
   5   1  -3  202.35    8.47
  -5   1   3  180.09    8.51
  -5   1   3  212.14    8.60
   5   1  -3  173.29    8.50
  -5   1   3  191.66    8.51
   5   1  -3  205.70    8.56
   3  -1  -3   13.16    0.63
  -3  -1   3   12.49    0.58
   3  -1  -3   13.33    0.67
   3  -1  -3   13.92    0.76
   3  -1  -3   11.61    0.65
  -3   1   3   12.37    0.66
  -3   1   3   13.20    0.71
   3   1  -3   11.46    0.58
  -3   1   3   13.42    0.70
   1  -1  -3   29.28    1.32
   1  -1  -3   27.98    1.28
  -1  -1   3   27.48    1.28
  -1  -1   3   28.37    1.38
  -1  -1   3   27.41    1.30
   1  -1  -3   29.46    1.36
  -1  -1   3   28.81    1.30
  -1   1   3   28.84    1.32
   1   1  -3   26.55    1.29
  -1   1   3   28.73    1.36
   1   1  -3   27.84    1.38
  -1   1   3   27.69    1.28
   1  -1   3  243.78   10.51
   1  -1   3  235.68   10.46
   1  -1   3  233.36   10.52
  -1  -1  -3  251.02   10.46
  -1  -1  -3  248.38   10.51
  -1   1  -3  238.69   10.47
   1   1   3  244.96   10.53
   1   1   3  246.80   10.49
  -1   1  -3  236.46   10.50
  -1   1  -3  231.64   10.52
  -3  -1  -3  420.92   17.74
  -3  -1  -3  424.75   17.74
   3  -1   3  410.24   17.72
  -3  -1  -3  404.93   17.87
   3  -1   3  411.92   17.87
  -3   1  -3  369.77   17.84
   3   1   3  422.68   17.71
   3   1   3  414.07   17.86
  -3   1  -3  411.58   17.75
  -3   1  -3  403.73   17.72
  -5  -1  -3   58.14    2.50
  -5  -1  -3   58.83    2.62
   5  -1   3   54.74    2.50
  -5  -1  -3   61.49    2.56
   5  -1   3   54.42    2.77
  -5   1  -3   55.99    2.62
   5   1   3   56.89    2.77
  -5   1  -3   50.11    2.51
  -7  -1  -3   18.67    0.93
  -7  -1  -3   19.12    1.11
   7  -1   3   17.29    1.32
  -7  -1  -3   18.69    0.88
  -7   1  -3   17.24    1.02
   7   1   3   20.55    1.25
  -9  -1  -3    8.97    0.49
  -9  -1  -3    8.57    0.63
   9  -1   3    8.69    0.85
   9   1   3    8.11    0.80
  -9   1  -3    8.44    0.63
  11  -1   3    5.99    0.88
 -11  -1  -3    6.03    0.56
  11   1   3    5.99    0.79
 -11   1  -3    6.45    0.58
  13  -1   3    0.50    0.49
 -13  -1  -3    0.32    0.22
  13   1   3    0.47    0.41
 -13   1  -3   -0.27    0.19
  15  -1   3   17.21    1.54
 -15  -1  -3   16.36    1.18
  15   1   3   19.85    1.55
 -15   1  -3   14.52    1.14
  17  -1   3    1.38    0.70
 -17  -1  -3    2.19    0.50
 -17   1  -3    1.39    0.44
  17   1   3    1.37    0.65
  19  -1   3    0.22    0.73
 -19  -1  -3    1.79    0.52
  19   1   3    1.14    0.82
 -19   1  -3    1.07    0.48
  21  -1   3    2.19    1.00
  21   1   3    0.75    0.95
 -21   1  -3    1.86    0.71
 -23  -1  -3    2.47    0.87
  23  -1   3    1.08    1.11
 -23   1  -3    2.11    0.77
  23   1   3    1.91    1.14
 -25  -1  -3    2.35    0.94
  25  -1   3    1.87    1.48
  25   1   3   -0.18    1.29
 -25   1  -3    1.02    0.83
 -27  -1  -3    3.58    1.39
  27  -1   3   -0.20    1.67
 -27   1  -3    3.06    1.24
  27   1   3    1.89    1.71
  30  -2  -3   -1.79    1.79
 -30  -2   3    1.90    1.26
  30   2  -3   -1.24    1.74
 -30   2   3    2.07    1.23
  28  -2  -3   -1.37    1.30
 -28  -2   3    0.28    0.94
 -28   2   3    0.46    0.98
  28   2  -3    1.43    1.46
 -26  -2   3    1.29    0.84
  26  -2  -3    0.17    1.10
 -26   2   3    1.44    0.80
  26   2  -3    1.71    1.09
  24  -2  -3    2.16    1.02
 -24  -2   3    2.79    0.89
  24   2  -3    1.16    1.02
 -22  -2   3    4.20    0.90
  22  -2  -3    4.29    1.08
 -22   2   3    2.96    0.81
  22   2  -3    5.84    1.07
 -20  -2   3   22.48    1.75
 -20  -2   3   22.78    1.23
  20  -2  -3   22.29    1.90
  20   2  -3   21.90    1.78
 -20   2   3   22.24    1.69
  18  -2  -3    6.30    1.15
 -18  -2   3    7.87    0.92
 -18  -2   3    7.94    0.67
 -18   2   3    6.15    0.88
  18   2  -3    8.31    1.06
  16  -2  -3    1.33    0.34
  16  -2  -3    1.27    0.57
 -16  -2   3    1.76    0.45
 -16  -2   3    1.56    0.37
  16   2  -3    1.61    0.53
 -16   2   3    1.99    0.25
 -16   2   3    2.12    0.49
  14  -2  -3    0.17    0.36
 -14  -2   3    0.23    0.26
 -14  -2   3   -0.01    0.26
  14  -2  -3    0.04    0.25
  14   2  -3   -0.23    0.30
 -14   2   3    0.07    0.15
 -14   2   3    0.21    0.24
 -12  -2   3   -0.09    0.21
  12  -2  -3   -0.20    0.22
  12  -2  -3   -0.09    0.27
 -12  -2   3    0.07    0.22
  12   2  -3    0.08    0.23
 -12   2   3    0.02    0.14
 -12   2   3    0.01    0.19
  10  -2  -3   81.02    3.85
  10  -2  -3   89.79    4.10
 -10  -2   3   83.79    3.93
  10   2  -3   84.15    3.99
 -10   2   3   82.81    3.81
   8  -2  -3   28.38    1.44
  -8  -2   3   23.86    1.36
  -8  -2   3   24.88    1.37
   8  -2  -3   25.42    1.30
  -8   2   3   27.33    1.57
   8   2  -3   24.44    1.34
  -8   2   3   24.53    1.26
   8   2  -3   24.09    1.35
  -8   2   3   24.88    1.35
   6  -2  -3   13.81    0.86
  -6  -2   3   14.16    0.76
  -6  -2   3   11.71    0.77
   6  -2  -3   12.64    0.75
   6  -2  -3   11.59    0.71
  -6  -2   3   14.34    0.84
  -6   2   3   12.51    0.76
  -6   2   3   12.04    0.72
   6   2  -3   12.18    0.79
   6   2  -3   14.10    0.74
  -6   2   3   14.83    0.90
   6   2  -3   12.32    0.81
  -4  -2   3   84.50    4.03
   4  -2  -3   92.55    4.12
  -4  -2   3   85.62    4.09
  -4  -2   3   94.74    4.19
   4   2  -3   88.65    4.06
  -4   2   3  100.61    4.18
  -4   2   3  100.34    4.10
   4   2  -3   91.37    4.05
  -4   2   3   91.86    4.10
   4   2  -3   92.98    4.17
   4   2  -3   84.07    4.08
   2  -2  -3  132.80    5.45
  -2  -2   3  112.42    5.42
  -2  -2   3  120.90    5.47
   2  -2  -3  126.40    5.52
   2  -2  -3  128.29    5.42
   2  -2  -3  133.95    5.52
  -2  -2   3  124.59    5.58
  -2   2   3  117.31    5.50
   2   2  -3  120.44    5.45
   2   2  -3  122.25    5.44
   2   2  -3  122.17    5.56
  -2   2   3  127.17    5.42
  -2   2   3  129.79    5.53
   0  -2  -3  142.94    6.17
   0  -2  -3  139.73    6.07
   0  -2   3  136.63    6.20
   0  -2   3  132.75    6.10
   0  -2   3  145.11    6.19
   0  -2  -3  144.64    6.19
   0   2   3  137.28    6.07
   0   2  -3  129.07    6.09
   0   2  -3  141.67    6.20
   0   2   3  143.60    6.19
   0   2   3  143.24    6.15
   2  -2   3    9.40    0.68
  -2  -2  -3    8.92    0.61
   2  -2   3    8.67    0.60
   2  -2   3    9.51    0.57
   2  -2   3    8.98    0.51
  -2  -2  -3    9.45    0.55
  -2  -2  -3    9.89    0.51
  -2   2  -3    9.53    0.57
   2   2   3    9.33    0.53
  -2   2  -3    9.10    0.52
   2   2   3    9.44    0.50
   2   2   3    8.09    0.58
   4  -2   3   32.68    1.59
  -4  -2  -3   34.06    1.61
  -4  -2  -3   36.70    1.63
  -4  -2  -3   34.08    1.56
   4  -2   3   34.11    1.79
   4   2   3   33.81    1.76
  -4   2  -3   32.70    1.59
  -4   2  -3   33.42    1.64
   6  -2   3   85.58    4.14
  -6  -2  -3   88.52    3.83
   6  -2   3   85.84    3.81
  -6  -2  -3   87.41    3.93
  -6  -2  -3   89.52    3.88
   6   2   3   88.62    4.13
  -6   2  -3   86.03    3.95
  -6   2  -3   79.95    3.79
  -8  -2  -3    0.52    0.17
  -8  -2  -3    0.00    0.12
   8  -2   3    0.15    0.28
  -8  -2  -3    0.24    0.14
   8   2   3    0.14    0.23
  -8   2  -3    0.25    0.14
  10  -2   3    6.97    0.81
 -10  -2  -3    5.57    0.61
 -10  -2  -3    7.20    0.57
 -10  -2  -3    6.36    0.47
 -10   2  -3    5.89    0.55
  10   2   3    6.03    0.72
  12  -2   3   13.73    1.25
 -12  -2  -3   12.20    0.71
 -12  -2  -3   12.47    0.70
 -12  -2  -3   13.69    0.92
  12   2   3   14.82    1.20
 -12   2  -3   12.62    0.92
  14  -2   3    9.85    1.30
 -14  -2  -3   11.65    0.90
 -14   2  -3   10.09    0.97
  14   2   3   11.61    1.30
 -16  -2  -3    0.45    0.32
  16  -2   3    0.36    0.60
 -16   2  -3    0.12    0.29
  16   2   3    0.88    0.60
  18  -2   3    8.29    1.36
 -18  -2  -3    6.26    0.83
  18   2   3    4.68    1.05
 -18   2  -3    6.49    0.88
 -20  -2  -3   10.92    1.16
  20  -2   3   10.06    1.57
  20   2   3   11.70    1.54
 -20   2  -3    9.29    1.07
  22  -2   3    4.75    1.30
 -22  -2  -3    5.98    1.03
 -22   2  -3    3.10    0.79
  22   2   3    6.06    1.31
  24  -2   3    0.97    1.16
 -24  -2  -3    0.32    0.74
  24   2   3    0.64    1.09
 -24   2  -3   -0.97    0.67
 -26  -2  -3    1.91    1.48
  26  -2   3    3.73    1.77
  26   2   3    1.13    1.65
 -26   2  -3    2.70    1.10
  29  -3  -3   -0.62    2.04
 -29   3   3    0.50    1.50
  29   3  -3    2.66    1.57
  27  -3  -3    8.66    1.89
 -27  -3   3   10.56    1.56
 -27   3   3    8.69    1.49
  27   3  -3   12.42    2.01
  25  -3  -3    0.00    1.04
 -25  -3   3    1.01    0.73
 -25   3   3    0.21    0.69
  25   3  -3    0.68    1.03
  23  -3  -3    2.25    1.02
 -23  -3   3    2.59    0.82
  23   3  -3    3.23    0.97
 -23   3   3    1.95    0.75
  21  -3  -3    1.53    0.84
 -21  -3   3    2.13    0.46
 -21  -3   3    1.74    0.64
 -21   3   3    3.16    0.66
  21   3  -3    2.48    0.79
  19  -3  -3   36.87    2.50
 -19  -3   3   34.60    2.22
 -19  -3   3   34.16    1.87
  19   3  -3   36.58    2.34
 -19   3   3   32.91    2.17
  17  -3  -3    3.26    0.27
 -17  -3   3    3.54    0.67
  17  -3  -3    2.64    0.78
 -17  -3   3    2.75    0.47
  17   3  -3    3.59    0.77
 -17   3   3    2.79    0.57
 -15  -3   3    4.79    0.70
 -15  -3   3    4.28    0.56
  15  -3  -3    3.45    0.29
  15  -3  -3    3.54    0.46
  15  -3  -3    4.24    0.77
  15   3  -3    4.03    0.71
 -15   3   3    3.26    0.32
 -15   3   3    1.99    0.48
  13  -3  -3    3.22    0.44
 -13  -3   3    4.03    0.59
  13  -3  -3    2.95    0.62
 -13  -3   3    3.12    0.48
 -13   3   3    3.88    0.57
  13   3  -3    4.33    0.62
 -13   3   3    3.78    0.33
  11  -3  -3   19.43    1.23
  11  -3  -3   15.14    0.95
 -11  -3   3   16.51    1.09
 -11  -3   3   16.48    1.07
 -11   3   3   16.16    1.05
 -11   3   3   15.82    0.89
  -9  -3   3   61.15    2.96
   9  -3  -3   60.99    2.84
  -9  -3   3   60.69    2.93
   9   3  -3   60.38    2.91
  -9   3   3   59.84    2.78
  -9   3   3   58.89    2.89
  -7  -3   3    1.99    0.32
  -7  -3   3    2.67    0.39
   7  -3  -3    1.78    0.28
  -7  -3   3    2.02    0.32
  -7   3   3    1.81    0.43
  -7   3   3    1.58    0.24
  -7   3   3    2.00    0.30
   7   3  -3    2.31    0.28
   5  -3  -3   23.90    1.28
  -5  -3   3   26.13    1.30
  -5  -3   3   24.99    1.39
   5  -3  -3   24.94    1.38
   5  -3  -3   28.17    1.24
  -5   3   3   26.01    1.27
   5   3  -3   22.72    1.25
   5   3  -3   22.97    1.27
  -5   3   3   26.87    1.27
  -5   3   3   26.85    1.42
   3  -3  -3  196.09    8.54
   3  -3  -3  192.73    8.49
  -3  -3   3  182.85    8.40
  -3  -3   3  186.51    8.59
  -3  -3   3  180.07    8.42
   3  -3  -3  218.67    8.41
  -3   3   3  206.17    8.57
   3   3  -3  188.34    8.41
   3   3  -3  181.86    8.43
   3   3  -3  178.98    8.44
  -3   3   3  194.03    8.47
  -3   3   3  217.09    8.41
   3   3  -3  185.69    8.55
  -1  -3   3    7.16    0.42
   1  -3  -3    7.59    0.51
  -1  -3   3    6.65    0.47
  -1  -3   3    8.28    0.63
  -1   3   3    7.12    0.52
   1   3  -3    7.76    0.51
  -1   3   3    7.30    0.37
   1   3  -3    6.71    0.41
   1   3  -3    9.27    0.61
  -1   3   3    7.61    0.47
  -1  -3  -3   67.97    2.96
  -1  -3  -3   61.76    3.05
   1  -3   3   65.69    3.09
   1  -3   3   63.40    2.93
  -1  -3  -3   63.53    2.89
   1  -3   3   66.45    3.07
  -1   3  -3   64.60    3.13
   1   3   3   63.60    2.89
  -1   3  -3   64.08    2.94
   1   3   3   69.60    3.08
   1   3   3   69.54    2.99
  -1   3  -3   67.47    3.03
  -3  -3  -3    2.87    0.23
   3  -3   3    2.73    0.35
  -3  -3  -3    2.50    0.22
  -3  -3  -3    2.63    0.28
   3  -3   3    2.82    0.33
  -3   3  -3    2.56    0.33
  -3   3  -3    3.62    0.56
   3   3   3    2.47    0.23
   3   3   3    3.04    0.43
  -3   3  -3    2.64    0.25
  -5  -3  -3   21.01    1.09
   5  -3   3   20.34    1.07
  -5  -3  -3   20.46    1.06
  -5  -3  -3   22.64    1.05
   5  -3   3   19.84    1.26
  -5   3  -3   19.31    1.03
  -5   3  -3   20.53    1.11
   5   3   3   22.55    1.26
   7  -3   3    4.06    0.33
  -7  -3  -3    4.50    0.40
   7  -3   3    4.71    0.69
  -7  -3  -3    5.05    0.37
  -7  -3  -3    4.46    0.39
  -7   3  -3    4.43    0.27
   7   3   3    4.54    0.53
  -7   3  -3    4.40    0.41
  -9  -3  -3    2.47    0.35
  -9  -3  -3    3.15    0.34
   9  -3   3    2.23    0.53
  -9  -3  -3    2.84    0.36
  -9   3  -3    2.07    0.35
   9   3   3    3.45    0.61
 -11  -3  -3    2.02    0.34
  11  -3   3    2.04    0.58
 -11  -3  -3    2.15    0.37
 -11  -3  -3    2.22    0.36
  11   3   3    2.11    0.53
 -11   3  -3    1.55    0.34
 -13  -3  -3   16.40    0.94
  13  -3   3   14.99    1.42
 -13  -3  -3   14.72    1.09
 -13  -3  -3   16.16    0.96
 -13   3  -3   18.30    1.15
  13   3   3   17.11    1.37
  15  -3   3   20.09    1.77
 -15  -3  -3   23.85    1.56
 -15   3  -3   21.06    1.41
  15   3   3   21.30    1.71
  17  -3   3   -0.39    0.65
 -17  -3  -3    0.30    0.36
 -17   3  -3    0.51    0.33
  17   3   3    0.37    0.59
  19  -3   3    5.43    1.28
 -19  -3  -3    6.73    0.93
 -19   3  -3    7.60    1.00
  19   3   3    6.43    1.20
 -21  -3  -3   12.31    1.95
  21  -3   3   14.18    1.78
  21   3   3    9.81    1.55
 -21   3  -3   12.28    1.24
 -23  -3  -3    2.53    0.86
  23  -3   3    1.06    1.15
 -23   3  -3    4.02    0.91
  23   3   3    4.06    1.27
 -25  -3  -3   -0.38    0.83
  25  -3   3   -0.25    1.35
 -25   3  -3    1.65    0.83
  25   3   3    1.70    1.35
 -27  -3  -3    1.72    1.20
  27  -3   3    1.01    1.84
  27   3   3   -0.87    1.64
 -27   3  -3    0.51    1.21
 -30  -4   3    6.48    1.68
  30  -4  -3    9.75    2.36
  30   4  -3    8.98    2.20
 -30   4   3    4.15    1.54
  28  -4  -3    4.85    1.78
 -28  -4   3    2.36    1.14
  28   4  -3    6.78    1.62
 -28   4   3    1.85    1.20
 -26  -4   3    5.58    1.11
  26  -4  -3    4.98    1.46
  26   4  -3    6.62    1.52
 -26   4   3    6.54    1.25
  24   4  -3    2.28    0.95
 -24   4   3    2.30    0.81
 -22  -4   3    3.46    0.61
  22  -4  -3    3.11    1.10
 -22  -4   3    2.49    0.77
  22   4  -3    2.64    0.81
 -22   4   3    2.78    0.74
  20  -4  -3   21.19    1.89
 -20  -4   3   17.89    1.25
 -20  -4   3   17.86    1.53
 -20   4   3   16.61    1.45
  20   4  -3   19.37    1.62
 -18  -4   3   25.41    1.81
 -18  -4   3   28.44    1.64
  18  -4  -3   27.78    2.11
 -18   4   3   25.59    1.78
  18   4  -3   27.75    1.93
 -16  -4   3    3.89    0.71
  16  -4  -3    2.43    0.44
  16  -4  -3    3.51    0.31
  16  -4  -3    4.04    0.90
 -16  -4   3    4.07    0.62
  16   4  -3    3.53    0.72
 -16   4   3    3.25    0.61
  14  -4  -3   22.00    1.45
  14  -4  -3   27.30    1.80
 -14  -4   3   24.91    1.53
  14  -4  -3   26.79    1.26
 -14  -4   3   25.01    1.60
 -14   4   3   24.98    1.56
  14   4  -3   25.83    1.62
  12  -4  -3   35.33    1.60
 -12  -4   3   34.00    1.86
 -12  -4   3   30.27    1.83
  12  -4  -3   35.76    2.05
 -12   4   3   28.36    1.78
 -12   4   3   34.10    2.24
 -12   4   3   32.96    1.61
  12   4  -3   33.60    1.88
 -10  -4   3   10.61    0.89
 -10  -4   3   10.52    0.95
  10  -4  -3   12.00    0.67
 -10   4   3   12.00    0.70
  10   4  -3   11.72    0.84
 -10   4   3   14.46    1.18
  -8  -4   3   45.15    2.27
  -8  -4   3   39.38    2.13
  -8   4   3   43.96    2.11
  -8   4   3   42.74    2.03
   8   4  -3   41.98    2.12
  -6  -4   3  121.12    5.91
  -6  -4   3  122.80    5.91
   6  -4  -3  131.14    5.84
  -6   4   3  136.06    5.91
  -6   4   3  128.98    5.89
   6   4  -3  144.73    5.96
  -6   4   3  142.33    6.16
   4  -4  -3   76.20    3.06
  -4  -4   3   69.50    3.31
  -4  -4   3   60.14    3.11
   4  -4  -3   68.40    3.10
  -4   4   3   75.49    3.09
  -4   4   3   71.22    3.30
   4   4  -3   65.45    3.11
   4   4  -3   62.35    3.13
   4   4  -3   64.13    3.06
  -4   4   3   70.93    3.14
   2  -4  -3  128.45    5.27
  -2  -4   3  122.13    5.55
  -2  -4   3  112.80    5.30
   2  -4  -3  120.44    5.24
   2  -4  -3  130.23    5.58
   2  -4  -3  120.83    5.36
  -2  -4   3  109.83    5.38
   2   4  -3  116.93    5.31
  -2   4   3  128.77    5.52
   2   4  -3  116.92    5.42
  -2   4   3  123.72    5.39
   0  -4  -3   15.87    0.73
   0  -4  -3   15.94    0.82
   0  -4   3   15.69    0.97
   0  -4   3   15.66    0.92
   0  -4   3   15.35    0.78
   0   4   3   15.87    0.94
   0   4   3   15.95    0.71
   0   4  -3   14.64    0.77
   0   4  -3   14.46    0.93
   0   4  -3   14.66    0.90
  -2  -4  -3    3.10    0.23
   2  -4   3    3.89    0.44
  -2  -4  -3    3.71    0.29
   2   4   3    4.02    0.41
  -2   4  -3    3.19    0.28
   2   4   3    3.90    0.26
  -2   4  -3    3.73    0.37
  -2   4  -3    4.12    0.58
  -4  -4  -3   30.10    1.41
   4  -4   3   29.62    1.50
  -4  -4  -3   30.50    1.38
   4   4   3   28.80    1.58
   4   4   3   26.75    1.37
  -4   4  -3   27.30    1.42
  -4   4  -3   26.95    1.40
  -4   4  -3   28.12    1.73
  -6  -4  -3  108.65    4.57
   6  -4   3  101.45    4.60
   6  -4   3  100.33    4.86
  -6  -4  -3  103.19    4.56
   6   4   3  106.46    4.82
  -6   4  -3   97.28    4.49
  -6   4  -3   96.11    5.09
  -6   4  -3   97.18    4.69
  -8  -4  -3   53.93    2.57
  -8  -4  -3   54.79    2.56
   8  -4   3   51.66    2.89
   8  -4   3   52.22    2.49
   8   4   3   59.44    2.86
  -8   4  -3   52.79    2.40
  -8   4  -3   52.84    2.61
  10  -4   3   31.12    2.04
 -10  -4  -3   33.43    1.70
 -10  -4  -3   31.60    1.71
  10   4   3   33.82    1.99
 -10   4  -3   32.33    1.75
 -12  -4  -3   29.24    1.63
 -12  -4  -3   29.15    1.57
  12  -4   3   29.25    2.02
 -12   4  -3   27.65    1.64
  12   4   3   28.35    1.88
 -14  -4  -3    2.80    0.52
 -14  -4  -3    3.00    0.44
  14  -4   3    2.04    0.77
 -14   4  -3    2.69    0.49
  14   4   3    2.88    0.75
 -16  -4  -3   15.59    1.16
  16  -4   3   15.22    1.57
 -16  -4  -3   13.79    0.90
 -16  -4  -3   14.30    1.02
  16   4   3   15.68    1.54
 -16   4  -3   15.17    1.15
 -18  -4  -3    6.08    0.86
  18  -4   3    5.15    1.18
 -18   4  -3    4.89    0.77
  18   4   3    6.84    1.19
  20  -4   3    5.08    1.37
 -20  -4  -3    9.73    1.20
 -20   4  -3    7.53    1.04
  20   4   3    7.21    1.33
 -22  -4  -3    8.66    1.23
  22  -4   3   11.25    1.83
  22   4   3   12.04    1.78
 -22   4  -3    9.93    1.28
  24  -4   3    1.57    1.40
 -24  -4  -3    2.69    0.94
 -24   4  -3    1.93    0.84
  24   4   3    2.10    1.28
 -26  -4  -3    2.48    1.45
  26  -4   3   -0.32    1.56
 -26   4  -3    0.59    1.06
  26   4   3    0.16    1.46
 -29  -5   3    7.53    1.71
  29  -5  -3    7.13    2.13
 -29   5   3    7.86    1.73
 -27  -5   3    5.70    1.25
  27  -5  -3    6.87    1.76
 -27   5   3    4.73    1.20
  27   5  -3    8.01    1.64
 -25  -5   3    7.49    1.30
  25  -5  -3    6.15    1.60
  25   5  -3    9.40    1.64
 -25   5   3    8.75    1.32
  23  -5  -3   12.69    1.90
 -23  -5   3   15.62    1.47
  23   5  -3   14.45    1.62
 -23   5   3   14.38    1.51
 -21  -5   3   11.32    1.24
 -21  -5   3   12.25    1.10
  21  -5  -3   14.83    1.69
 -21   5   3   10.07    1.22
  21   5  -3   11.32    1.35
  19  -5  -3   51.40    3.24
 -19  -5   3   52.81    2.74
 -19  -5   3   47.19    2.87
 -19   5   3   49.64    2.89
  19   5  -3   50.85    3.00
 -17  -5   3   42.45    2.40
  17  -5  -3   43.35    2.02
  17  -5  -3   38.66    2.14
 -17  -5   3   43.55    2.49
 -17   5   3   42.77    2.64
  17   5  -3   48.49    2.62
  15  -5  -3   25.55    1.24
 -15  -5   3   24.19    1.57
  15  -5  -3   25.43    1.84
 -15  -5   3   22.90    1.57
  15   5  -3   24.62    1.63
 -15   5   3   22.31    1.53
  13  -5  -3   14.14    1.20
  13  -5  -3   11.62    0.69
 -13  -5   3   11.70    1.17
 -13  -5   3   13.11    0.99
 -13   5   3   11.24    1.31
 -13   5   3   10.97    0.90
  13   5  -3   11.43    0.96
 -11  -5   3   19.44    1.31
  11  -5  -3   19.55    1.02
 -11  -5   3   19.10    1.24
 -11   5   3   18.85    1.19
 -11   5   3   18.56    1.55
  11   5  -3   19.45    1.26
   9  -5  -3   41.97    1.94
  -9  -5   3   41.59    2.24
  -9  -5   3   39.15    2.09
  -9   5   3   40.17    2.04
   9   5  -3   40.15    2.12
  -7  -5   3   49.00    2.54
  -7  -5   3   45.63    2.34
   7  -5  -3   46.14    2.25
  -7   5   3   47.87    2.28
   7   5  -3   49.34    2.39
  -7   5   3   51.26    2.32
  -5  -5   3    6.44    0.66
  -5  -5   3    5.78    0.47
   5  -5  -3    7.37    0.41
   5  -5  -3    6.74    0.45
   5   5  -3    5.92    0.41
   5   5  -3    6.51    0.55
  -5   5   3    6.47    0.65
   5   5  -3    5.85    0.51
  -5   5   3    6.50    0.47
  -5   5   3    6.72    0.45
   3  -5  -3  152.96    6.62
   3  -5  -3  164.73    6.49
  -3  -5   3  142.86    6.83
  -3  -5   3  144.93    6.54
  -3  -5   3  131.63    6.64
  -3   5   3  162.85    6.52
   3   5  -3  146.51    6.70
   3   5  -3  147.48    6.54
  -3   5   3  157.85    6.84
   3   5  -3  140.51    6.58
  -1  -5   3   46.05    2.43
   1  -5  -3   49.27    2.24
  -1  -5   3   46.62    2.18
  -1  -5   3   44.23    2.31
   1   5  -3   45.87    2.17
   1   5  -3   50.19    2.39
  -1   5   3   52.99    2.44
  -1  -5  -3    0.65    0.15
  -1  -5  -3    0.67    0.10
   1  -5   3    0.76    0.27
  -1   5  -3    1.10    0.17
  -1   5  -3    0.84    0.29
   1   5   3    0.87    0.27
   1   5   3    0.96    0.10
  -3  -5  -3   30.73    1.51
  -3  -5  -3   30.64    1.42
   3  -5   3   28.85    1.65
   3   5   3   29.90    1.67
  -3   5  -3   28.41    1.79
   3   5   3   32.64    1.43
  -3   5  -3   30.38    1.49
  -5  -5  -3  178.49    7.66
   5  -5   3  179.00    7.77
  -5  -5  -3  175.78    7.59
  -5   5  -3  176.13    7.67
  -5   5  -3  146.36    7.58
   5   5   3  181.54    7.90
  -7  -5  -3   33.42    1.64
  -7  -5  -3   33.67    1.69
   7  -5   3   32.49    1.71
   7  -5   3   33.04    1.96
  -7   5  -3   33.84    1.71
  -7   5  -3   31.47    1.55
   7   5   3   33.12    1.89
  -7   5  -3   32.34    2.15
   9  -5   3   49.59    2.85
  -9  -5  -3   51.25    2.48
  -9  -5  -3   53.16    2.53
   9  -5   3   50.47    2.42
  -9   5  -3   51.78    2.54
   9   5   3   50.36    2.75
  -9   5  -3   50.30    2.30
 -11  -5  -3   38.11    2.00
  11  -5   3   39.30    2.44
 -11  -5  -3   38.03    2.00
 -11   5  -3   37.72    2.04
  11   5   3   37.33    2.26
 -13  -5  -3   22.47    1.38
 -13  -5  -3   22.34    1.37
  13  -5   3   23.17    1.96
  13   5   3   20.75    1.78
 -13   5  -3   21.75    1.37
  15  -5   3   13.27    1.54
 -15  -5  -3   12.83    1.04
  15   5   3   15.50    1.36
 -15   5  -3   12.28    1.04
  17  -5   3    8.48    1.46
 -17  -5  -3    6.73    0.90
 -17  -5  -3    8.71    0.80
  17   5   3    7.58    1.16
 -17   5  -3    7.09    0.94
  19  -5   3    2.76    1.06
 -19  -5  -3    2.97    0.70
  19   5   3    2.68    0.91
 -19   5  -3    3.17    0.70
 -21  -5  -3   17.72    2.31
  21  -5   3   14.12    2.04
 -21   5  -3   13.01    1.34
  21   5   3   14.77    1.84
 -23  -5  -3    7.15    1.19
  23  -5   3    9.45    1.79
 -23   5  -3    7.37    1.22
  23   5   3    6.51    1.58
 -25  -5  -3    2.83    1.05
  25   5   3    4.11    1.87
 -27  -5  -3    4.41    1.38
 -30  -6   3    1.31    1.37
  30   6  -3    6.03    2.16
  28  -6  -3    6.08    2.07
 -28  -6   3    3.70    1.26
 -28   6   3    2.69    1.28
  28   6  -3    6.92    1.61
 -26  -6   3   12.71    1.67
  26  -6  -3   11.78    2.03
 -26   6   3   12.45    1.66
  26   6  -3   14.51    2.04
 -24  -6   3   16.24    2.33
  24  -6  -3   18.71    2.30
 -24   6   3   17.63    1.83
 -22  -6   3   11.37    1.25
  22  -6  -3   10.48    1.79
 -22  -6   3    8.49    1.25
  22   6  -3   11.69    1.40
 -22   6   3   14.00    1.40
 -20  -6   3   31.52    1.96
 -20  -6   3   27.94    2.02
  20  -6  -3   28.16    2.35
  20   6  -3   31.43    2.16
 -20   6   3   30.49    2.05
  18  -6  -3   52.23    2.64
  18  -6  -3   58.33    3.50
 -18  -6   3   57.44    3.14
 -18  -6   3   55.97    3.05
  18   6  -3   61.42    3.28
 -18   6   3   55.98    3.11
  16  -6  -3   34.05    2.29
 -16  -6   3   31.76    1.95
  16  -6  -3   29.60    1.56
 -16  -6   3   28.99    1.93
 -16   6   3   31.78    1.92
  16   6  -3   31.72    2.01
 -14  -6   3    9.84    0.93
 -14  -6   3    9.75    1.03
  14  -6  -3   10.15    0.67
  14  -6  -3   11.84    1.20
  14   6  -3   10.73    0.98
 -14   6   3   12.07    0.94
 -14   6   3   10.14    1.53
 -12  -6   3   59.48    3.02
  12  -6  -3   60.64    2.77
 -12  -6   3   57.78    3.11
 -12   6   3   63.13    3.52
 -12   6   3   52.20    2.91
  12   6  -3   61.10    3.07
  10  -6  -3   18.67    1.05
 -10  -6   3   21.61    1.41
 -10  -6   3   19.82    1.23
 -10   6   3   21.79    1.21
  10   6  -3   16.92    1.23
 -10   6   3   20.85    1.59
  -8  -6   3   40.11    2.02
  -8  -6   3   38.04    2.39
   8  -6  -3   39.21    1.91
   8   6  -3   39.25    2.08
  -8   6   3   40.11    1.97
  -8   6   3   39.76    2.34
  -6  -6   3   40.01    1.87
  -6  -6   3   36.14    2.09
   6  -6  -3   38.07    1.82
   6  -6  -3   34.74    1.74
   6   6  -3   35.58    1.94
  -6   6   3   40.05    2.59
   6   6  -3   36.80    1.78
  -6   6   3   38.57    1.81
  -4  -6   3   48.76    2.59
   4  -6  -3   47.96    2.20
   4  -6  -3   49.10    2.34
   4   6  -3   46.91    2.26
   4   6  -3   49.95    2.47
  -4   6   3   51.02    2.25
  -4   6   3   52.05    2.62
  -2  -6   3   48.69    2.40
   2  -6  -3   54.22    2.51
  -2  -6   3   51.39    2.73
   2   6  -3   54.27    2.65
   2   6  -3   54.29    2.41
  -2   6   3   55.68    2.73
   0  -6  -3   64.23    2.92
   0  -6   3   59.27    2.85
   0  -6   3   63.02    3.12
   0   6  -3   62.71    2.82
   0   6  -3   61.49    3.10
   0   6   3   63.71    3.10
  -2  -6  -3    4.63    0.28
  -2  -6  -3    4.63    0.39
   2  -6   3    4.58    0.60
  -2   6  -3    5.20    0.72
   2   6   3    4.14    0.50
  -2   6  -3    4.37    0.34
   2   6   3    4.53    0.27
   4  -6   3   53.55    2.77
  -4  -6  -3   56.28    2.64
  -4  -6  -3   56.66    2.52
   4   6   3   55.13    2.51
   4   6   3   56.29    2.84
  -4   6  -3   53.29    2.59
  -6  -6  -3   35.81    1.72
  -6  -6  -3   34.94    1.81
   6  -6   3   35.02    1.90
  -6   6  -3   36.11    2.26
  -6   6  -3   34.36    1.78
   6   6   3   35.29    2.01
   8  -6   3   43.05    2.20
   8  -6   3   42.57    2.51
  -8   6  -3   37.44    2.65
  -8   6  -3   45.43    2.19
   8   6   3   46.15    2.45
  10  -6   3   44.54    2.28
  10  -6   3   50.91    2.41
 -10  -6  -3   51.17    2.46
 -10  -6  -3   48.98    2.67
  10  -6   3   46.06    2.86
 -10   6  -3   51.37    2.52
  10   6   3   52.17    2.78
 -12  -6  -3   13.19    1.00
  12  -6   3   11.01    1.30
 -12  -6  -3   13.20    0.93
  12  -6   3   11.85    0.71
  12  -6   3   11.33    0.67
 -12   6  -3   13.21    0.95
  12   6   3   15.08    1.24
 -14  -6  -3   24.84    1.66
  14  -6   3   23.63    1.99
 -14  -6  -3   22.66    1.50
  14   6   3   26.20    1.86
 -14   6  -3   25.11    1.57
 -16  -6  -3   34.54    2.18
  16  -6   3   29.91    2.46
 -16  -6  -3   30.66    1.93
  16   6   3   33.54    2.28
 -16   6  -3   29.81    1.91
 -18  -6  -3    2.84    0.66
  18  -6   3    4.30    1.08
 -18  -6  -3    3.41    0.68
 -18   6  -3    3.77    0.69
  18   6   3    2.98    0.93
 -20  -6  -3    8.02    1.12
  20  -6   3    8.18    1.48
  20   6   3    7.87    1.44
 -20   6  -3    9.14    1.36
  22  -6   3   19.78    2.36
 -22  -6  -3   19.74    1.75
  22   6   3   22.96    2.20
 -22   6  -3   20.08    1.73
  24  -6   3    6.86    1.78
 -24  -6  -3    5.68    1.23
 -24   6  -3   10.19    1.47
  24   6   3    7.81    1.67
 -26  -6  -3    4.01    1.35
  26  -6   3    2.47    1.92
  26   6   3    2.64    1.59
 -26   6  -3    5.44    1.44
 -29  -7   3    9.68    1.78
  29  -7  -3   13.33    2.59
 -29   7   3   12.79    2.05
  29   7  -3   17.11    2.44
  27  -7  -3    4.23    1.77
 -27  -7   3    3.32    1.20
  27   7  -3    3.89    1.59
 -27   7   3    3.17    1.22
  25  -7  -3   14.27    2.27
 -25  -7   3   16.44    1.82
 -25   7   3   14.24    1.71
  25   7  -3   16.48    2.01
 -23  -7   3    8.83    1.30
 -23  -7   3   11.06    1.29
  23  -7  -3    9.55    1.91
 -23   7   3    9.42    1.60
  23   7  -3   11.62    1.58
 -21  -7   3   32.65    2.29
  21  -7  -3   34.33    2.75
 -21  -7   3   35.51    2.26
 -21   7   3   36.98    2.37
  21   7  -3   35.79    2.48
  19  -7  -3   18.51    1.87
 -19  -7   3   19.05    1.58
 -19  -7   3   18.40    1.54
  19  -7  -3   18.48    1.15
 -19   7   3   20.15    1.58
  19   7  -3   19.18    1.60
  17  -7  -3   32.81    2.36
 -17  -7   3   31.62    2.05
  17  -7  -3   28.56    1.60
 -17  -7   3   29.85    1.98
 -17   7   3   32.25    2.06
  15  -7  -3   33.12    2.27
  15  -7  -3   29.69    1.60
 -15  -7   3   33.03    2.04
 -15  -7   3   30.37    1.92
  15   7  -3   32.19    2.03
 -15   7   3   28.60    1.82
 -15   7   3   32.95    2.52
 -13  -7   3   31.77    1.88
  13  -7  -3   31.21    1.62
 -13  -7   3   33.95    2.05
 -13   7   3   29.56    1.79
 -13   7   3   31.15    2.36
  13   7  -3   32.07    1.94
  11  -7  -3   28.33    1.44
 -11  -7   3   28.76    1.82
 -11  -7   3   24.74    1.56
  11   7  -3   29.32    1.70
 -11   7   3   27.10    2.04
 -11   7   3   25.94    1.53
  -9  -7   3   92.42    4.91
  -9  -7   3  101.87    4.68
   9  -7  -3   99.79    4.59
   9   7  -3  105.61    4.82
  -9   7   3  101.51    4.63
  -9   7   3  100.33    5.12
  -7  -7   3  175.40    8.31
   7  -7  -3  190.08    8.37
  -7  -7   3  190.82    8.67
  -7   7   3  197.28    8.29
   7   7  -3  182.92    8.24
  -7   7   3  194.30    8.76
   7   7  -3  179.57    8.47
  -5  -7   3  191.48    8.68
   5  -7  -3  179.10    8.19
   5   7  -3  188.00    8.51
   5   7  -3  183.26    8.25
  -5   7   3  191.24    8.71
  -5   7   3  196.61    8.26
  -3  -7   3   96.49    4.65
   3  -7  -3  105.30    4.56
  -3  -7   3  105.08    5.08
   3   7  -3  109.15    4.96
   3   7  -3   92.68    4.70
   3   7  -3  106.30    4.66
  -3   7   3  121.70    5.34
  -3   7   3  108.57    4.59
  -1  -7   3  220.56    9.81
  -1  -7   3  215.31   10.16
   1  -7  -3  229.77   10.01
   1   7  -3  218.44    9.75
  -1   7   3  235.46   10.35
   1   7  -3  224.27   10.10
   1  -7   3   15.93    1.18
  -1  -7  -3   17.14    1.01
  -1   7  -3   17.92    0.92
   1   7   3   17.98    1.19
  -1   7  -3   18.15    1.25
  -3  -7  -3   90.98    4.13
  -3  -7  -3   90.52    3.94
   3  -7   3   82.33    4.27
  -3   7  -3   86.36    4.02
   3   7   3   93.44    4.35
  -3   7  -3   85.76    4.44
   3   7   3   91.43    3.94
  -5  -7  -3   72.31    3.39
  -5  -7  -3   73.97    3.23
   5  -7   3   66.28    3.49
  -5   7  -3   69.63    3.81
  -5   7  -3   69.59    3.31
   5   7   3   73.05    3.61
   7  -7   3   81.14    3.88
  -7  -7  -3   82.91    3.66
  -7  -7  -3   79.65    3.80
   7   7   3   80.81    4.01
  -7   7  -3   75.90    3.71
  -7   7  -3   74.76    4.27
  -9  -7  -3  106.25    4.82
   9  -7   3   94.22    5.10
   9  -7   3  101.46    4.77
  -9  -7  -3  105.62    4.68
  -9   7  -3   98.39    4.71
  -9   7  -3   98.00    5.41
   9   7   3  103.58    5.04
  11  -7   3   28.15    1.62
  11  -7   3   30.54    2.16
 -11  -7  -3   30.62    1.78
 -11  -7  -3   31.44    1.68
  11   7   3   31.21    2.00
 -11   7  -3   28.67    1.69
  13  -7   3   32.12    1.70
  13  -7   3   35.39    2.49
 -13  -7  -3   36.71    2.07
 -13  -7  -3   35.63    1.97
 -13   7  -3   34.00    2.12
  13   7   3   38.39    2.34
 -15  -7  -3   24.58    1.70
  15  -7   3   25.72    2.16
  15   7   3   23.18    1.90
 -15   7  -3   26.49    1.65
 -17  -7  -3   29.48    1.92
  17  -7   3   28.59    2.46
 -17  -7  -3   30.44    1.92
  17   7   3   30.55    2.29
 -17   7  -3   32.91    1.98
 -19  -7  -3   16.31    1.43
  19  -7   3   14.61    2.37
  19   7   3   14.61    1.72
 -19   7  -3   16.68    1.39
  21  -7   3   20.41    2.37
 -21   7  -3   21.95    1.79
  21   7   3   23.24    2.26
 -23  -7  -3   14.17    1.66
  23  -7   3   11.54    1.98
  23   7   3   13.70    2.00
 -23   7  -3   16.89    1.63
 -25  -7  -3    8.60    1.55
  25  -7   3   11.90    2.22
  25   7   3   16.19    2.53
 -25   7  -3   12.97    1.75
 -28  -8   3   14.34    2.05
  28  -8  -3   13.60    2.53
 -28   8   3   10.93    1.99
  28   8  -3   16.50    3.45
 -26  -8   3    1.16    0.99
  26  -8  -3    3.94    1.69
  26   8  -3    3.96    1.34
 -26   8   3    3.79    1.25
  24  -8  -3   13.78    2.29
 -24  -8   3   15.17    1.58
  24   8  -3   14.99    1.88
 -24   8   3   15.49    1.70
 -22  -8   3   25.75    2.09
 -22  -8   3   27.24    2.10
  22  -8  -3   27.59    4.11
 -22   8   3   27.15    2.10
  22   8  -3   29.55    2.29
  20  -8  -3   18.34    1.93
 -20  -8   3   17.64    1.56
  20  -8  -3   16.16    1.16
 -20  -8   3   16.95    1.62
  20   8  -3   14.82    1.55
 -20   8   3   16.87    1.51
 -18  -8   3   26.17    1.90
  18  -8  -3   26.83    1.56
  18  -8  -3   29.85    2.38
 -18  -8   3   27.88    2.03
  18   8  -3   29.07    2.05
 -18   8   3   28.55    1.91
  16  -8  -3   57.59    3.42
 -16  -8   3   55.89    3.18
 -16  -8   3   53.27    3.00
  16   8  -3   56.14    3.15
 -16   8   3   53.99    2.97
 -16   8   3   54.55    3.68
 -14  -8   3   48.41    2.90
  14  -8  -3   50.66    2.47
 -14  -8   3   49.90    2.70
 -14   8   3   51.23    3.34
 -14   8   3   49.12    2.64
  14   8  -3   48.70    2.80
  12  -8  -3   40.66    2.12
 -12  -8   3   42.97    2.55
 -12  -8   3   44.51    2.30
 -12   8   3   42.60    2.25
 -12   8   3   41.46    2.84
  12   8  -3   41.69    2.41
  10  -8  -3    8.15    0.60
 -10  -8   3    7.31    0.98
 -10  -8   3    7.25    0.67
 -10   8   3    7.75    1.21
  10   8  -3    7.19    0.79
 -10   8   3    6.10    0.59
   8  -8  -3  157.46    7.18
  -8  -8   3  161.06    7.58
  -8  -8   3  157.03    7.19
   8   8  -3  158.12    7.10
  -8   8   3  161.09    7.15
   8   8  -3  158.78    7.39
  -8   8   3  166.33    7.71
   6  -8  -3  213.94   10.38
   6  -8  -3  246.39   10.59
  -6  -8   3  234.28   10.92
   6   8  -3  234.11   10.45
   6   8  -3  238.85   10.76
  -6   8   3  258.46   10.49
  -6   8   3  247.14   11.02
   4  -8  -3  134.99    6.22
  -4  -8   3  141.72    6.56
   4  -8  -3  124.18    5.97
   4   8  -3  138.95    6.07
   4   8  -3  137.86    6.42
  -4   8   3  139.61    6.57
  -4   8   3  147.20    6.03
  -2  -8   3   46.70    2.56
   2  -8  -3   45.15    2.28
   2   8  -3   47.29    2.12
   2   8  -3   44.67    2.47
  -2   8   3   45.92    2.54
   0  -8  -3  136.61    5.97
   0  -8   3  119.23    6.16
   0   8  -3  140.64    7.07
   0   8  -3  130.66    5.78
   0   8   3  129.16    6.20
   2  -8   3   60.58    3.27
  -2  -8  -3   65.68    3.08
  -2   8  -3   63.89    3.37
  -2   8  -3   63.73    2.93
   2   8   3   63.30    3.28
  -4  -8  -3   57.96    2.55
   4  -8   3   52.00    2.91
  -4  -8  -3   57.77    2.77
   4   8   3   56.26    2.97
  -4   8  -3   52.42    3.11
  -4   8  -3   55.97    2.64
   4   8   3   55.13    2.50
  -6  -8  -3   61.59    3.10
   6  -8   3   64.93    3.42
  -6  -8  -3   65.98    2.93
  -6   8  -3   58.03    3.53
   6   8   3   64.89    3.33
  -6   8  -3   59.95    2.97
  -8  -8  -3   45.80    2.41
   8  -8   3   44.40    2.45
  -8  -8  -3   46.63    2.23
  -8   8  -3   44.05    2.26
   8   8   3   45.92    2.61
  -8   8  -3   42.36    2.89
  10  -8   3   98.46    4.76
 -10  -8  -3  105.52    4.67
 -10  -8  -3   98.27    4.83
  10  -8   3   97.68    5.17
 -10   8  -3   95.30    5.45
 -10   8  -3   99.94    4.70
  10   8   3  101.01    5.04
  12  -8   3   49.90    2.57
 -12  -8  -3   48.48    2.73
  12  -8   3   50.74    3.16
 -12  -8  -3   50.48    2.60
 -12   8  -3   51.63    2.64
  12   8   3   50.83    2.97
  14  -8   3   20.19    1.16
 -14  -8  -3   18.74    1.34
  14  -8   3   20.77    1.89
  14  -8   3   17.50    1.10
 -14  -8  -3   21.21    1.51
  14   8   3   21.11    1.71
 -14   8  -3   18.46    1.34
  16  -8   3   24.53    2.21
 -16  -8  -3   22.09    1.80
 -16  -8  -3   23.84    1.68
  16   8   3   28.67    2.09
 -16   8  -3   28.84    1.74
 -18  -8  -3   39.85    2.50
 -18  -8  -3   40.27    2.52
  18  -8   3   41.64    3.15
 -18   8  -3   42.56    2.53
  18   8   3   46.66    2.99
  20  -8   3   26.71    2.63
 -20  -8  -3   26.34    2.02
  20   8   3   29.37    2.42
 -20   8  -3   29.19    2.04
 -22  -8  -3   13.67    1.59
  22  -8   3   12.28    2.03
 -22   8  -3   12.06    1.53
  22   8   3    9.83    1.73
  24  -8   3    8.44    3.28
 -24  -8  -3   11.15    1.50
 -24   8  -3   14.68    1.85
 -26  -8  -3   12.56    1.79
 -29  -9   3    9.90    1.80
  29   9  -3    8.37    2.28
 -29   9   3    6.81    2.10
 -27  -9   3    6.60    1.41
  27   9  -3    4.88    1.88
 -27   9   3    8.98    1.71
  25  -9  -3    7.67    1.93
 -25  -9   3    9.33    1.44
  25   9  -3    9.98    1.70
 -25   9   3   10.21    1.55
 -23  -9   3   17.27    1.78
 -23  -9   3   19.88    1.98
  23  -9  -3   22.24    2.47
 -23   9   3   16.81    1.74
  23   9  -3   18.69    2.07
  21  -9  -3   63.40    4.17
 -21  -9   3   62.55    3.63
 -21  -9   3   57.52    3.50
 -21   9   3   59.97    3.56
  21   9  -3   68.42    3.84
  19  -9  -3   21.89    2.19
  19  -9  -3   19.70    1.53
 -19  -9   3   23.36    1.74
 -19  -9   3   19.79    1.82
  19   9  -3   23.60    1.86
 -19   9   3   22.56    1.70
  17  -9  -3   20.43    1.90
 -17  -9   3   21.93    1.81
 -17  -9   3   21.38    1.69
  17  -9  -3   19.75    1.31
  17   9  -3   18.13    1.58
 -17   9   3   20.71    1.52
 -17   9   3   17.87    2.17
  15  -9  -3   54.27    2.70
 -15  -9   3   58.23    2.93
 -15  -9   3   53.63    3.17
  15  -9  -3   52.72    3.28
 -15   9   3   49.30    2.82
  15   9  -3   55.80    3.09
 -15   9   3   47.68    3.51
 -13  -9   3   15.95    1.14
 -13  -9   3   11.62    1.33
  13  -9  -3   14.76    0.98
 -13   9   3   11.15    1.53
  13   9  -3   15.18    1.27
 -13   9   3   13.94    1.06
  11  -9  -3   40.28    2.07
 -11  -9   3   39.74    2.50
 -11  -9   3   37.80    2.11
  11   9  -3   40.98    2.33
 -11   9   3   40.50    2.73
 -11   9   3   38.47    2.09
  -9  -9   3   20.19    1.54
  -9  -9   3   17.23    1.19
   9  -9  -3   18.17    1.12
   9   9  -3   18.19    1.32
  -9   9   3   18.22    1.58
  -9   9   3   18.29    1.10
   7  -9  -3   72.50    3.52
  -7  -9   3   79.31    3.95
   7   9  -3   70.96    3.71
  -7   9   3   73.29    3.99
   7   9  -3   71.02    3.37
  -7   9   3   76.55    3.42
   5  -9  -3  122.91    6.19
  -5  -9   3  146.57    6.85
   5  -9  -3  143.26    6.48
   5   9  -3  139.39    6.28
  -5   9   3  153.15    6.27
  -5   9   3  149.26    6.90
   5   9  -3  143.82    6.69
  -3  -9   3   41.51    2.48
   3  -9  -3   45.59    2.23
   3   9  -3   42.00    2.42
  -3   9   3   44.06    2.52
   3   9  -3   42.74    2.00
  -1  -9   3   10.59    1.03
   1  -9  -3   12.07    0.80
   1   9  -3   10.15    0.97
   1   9  -3   10.46    0.61
  -1   9   3   11.03    1.00
   1  -9   3   21.52    1.51
  -1  -9  -3   22.60    1.30
  -1   9  -3   21.54    1.55
   1   9   3   22.08    1.51
  -1   9  -3   20.91    1.11
  -3  -9  -3   70.41    3.25
   3  -9   3   60.74    3.39
   3   9   3   66.19    3.43
  -3   9  -3   61.55    3.53
  -3   9  -3   65.57    3.03
   5  -9   3    6.60    0.81
  -5  -9  -3    7.38    0.50
  -5  -9  -3    7.45    0.69
  -5   9  -3    7.67    1.17
  -5   9  -3    6.17    0.53
   5   9   3    6.27    0.44
   5   9   3    7.69    0.84
   7  -9   3   50.40    2.74
  -7  -9  -3   50.37    2.63
  -7  -9  -3   49.86    2.40
  -7   9  -3   48.84    2.44
  -7   9  -3   45.32    3.06
   7   9   3   51.16    2.82
  -9  -9  -3  127.69    5.86
  -9  -9  -3  124.52    5.60
   9  -9   3  121.61    5.85
   9   9   3  120.11    6.01
  -9   9  -3  116.08    6.40
  -9   9  -3  120.52    5.63
 -11  -9  -3   11.04    0.87
  11  -9   3   10.13    1.29
 -11  -9  -3    9.04    0.99
  11  -9   3    7.85    1.00
 -11   9  -3   10.95    0.87
 -11   9  -3    9.47    1.63
  11   9   3   11.13    1.15
  13  -9   3   13.67    1.62
 -13  -9  -3   17.84    1.40
 -13  -9  -3   16.62    1.21
  13  -9   3   16.66    1.21
  13   9   3   16.68    1.47
 -13   9  -3   16.11    1.19
  15  -9   3   16.97    1.08
  15  -9   3   17.37    1.86
 -15  -9  -3   19.11    1.57
 -15   9  -3   18.44    1.33
  15   9   3   18.25    1.65
 -17  -9  -3   21.78    1.63
  17  -9   3   18.58    2.09
 -17  -9  -3   24.17    1.84
  17   9   3   21.47    1.92
 -17   9  -3   21.15    1.59
  19  -9   3   19.94    2.41
 -19  -9  -3   20.53    1.68
 -19  -9  -3   21.79    1.91
  19   9   3   19.56    2.07
 -19   9  -3   20.90    2.06
 -21  -9  -3   13.44    1.74
  21  -9   3   11.65    2.04
  21   9   3   12.65    1.87
 -21   9  -3   13.93    1.42
 -23  -9  -3    6.75    1.22
  23  -9   3    7.29    1.87
 -23   9  -3    7.64    1.28
  23   9   3    6.32    1.69
  25  -9   3    6.38    1.98
 -25  -9  -3    5.90    1.74
 -25   9  -3    9.18    1.59
  25   9   3    5.78    1.89
 -28 -10   3    5.32    1.65
  28 -10  -3    6.11    2.98
 -28  10   3    3.74    1.56
  28  10  -3   10.45    2.13
  26 -10  -3    7.40    2.27
 -26 -10   3    5.35    1.21
 -26  10   3    7.47    1.50
  26  10  -3    7.50    1.79
 -24 -10   3   21.75    1.94
  24 -10  -3   18.16    2.58
  24  10  -3   20.59    2.12
 -24  10   3   21.43    2.08
 -22 -10   3   46.67    3.01
  22 -10  -3   43.78    3.54
 -22 -10   3   53.40    3.24
 -22  10   3   52.87    3.17
  20 -10  -3   19.50    2.17
 -20 -10   3   18.48    1.59
 -20 -10   3   19.07    1.99
 -20  10   3   19.86    1.62
  20  10  -3   17.84    1.79
 -18 -10   3   33.37    2.22
  18 -10  -3   41.88    2.88
  18 -10  -3   35.96    2.08
 -18 -10   3   31.10    2.99
  18  10  -3   36.75    2.49
 -18  10   3   30.89    2.99
 -18  10   3   38.79    2.31
 -16 -10   3   42.11    2.53
  16 -10  -3   46.07    2.43
 -16 -10   3   45.94    2.92
  16 -10  -3   47.19    3.10
 -16  10   3   40.47    3.35
 -16  10   3   41.75    2.64
  16  10  -3   47.19    2.81
 -14 -10   3   35.92    2.43
  14 -10  -3   34.22    1.94
 -14 -10   3   32.58    2.00
 -14  10   3   33.57    2.01
  14  10  -3   36.14    2.28
 -14  10   3   32.61    2.71
 -12 -10   3    2.05    0.48
  12 -10  -3    2.41    0.43
 -12 -10   3    2.13    0.76
 -12  10   3    2.96    0.51
  12  10  -3    3.81    0.75
 -10 -10   3   43.49    2.27
 -10 -10   3   46.73    2.79
  10 -10  -3   46.08    2.33
  10  10  -3   42.62    2.16
 -10  10   3   43.28    2.24
  10  10  -3   45.64    2.57
 -10  10   3   41.35    2.88
   8 -10  -3  108.33    5.04
  -8 -10   3  103.03    5.43
   8  10  -3  113.94    5.30
  -8  10   3  111.00    4.91
  -8  10   3  105.13    5.55
   8  10  -3  102.08    4.83
  -6 -10   3   82.49    4.25
   6 -10  -3   67.64    3.53
   6 -10  -3   79.08    3.84
   6  10  -3   82.39    4.10
   6  10  -3   82.01    3.62
  -6  10   3   81.71    4.30
  -6  10   3   85.97    3.64
  -4 -10   3   99.04    5.13
   4 -10  -3  105.40    4.82
   4  10  -3  102.50    4.54
  -4  10   3  104.34    5.20
   4  10  -3   99.03    5.03
  -2 -10   3   14.45    1.30
   2 -10  -3   14.45    1.00
   2  10  -3   14.91    0.79
   2  10  -3   15.33    1.27
  -2  10   3   16.51    1.33
   0 -10  -3   39.55    2.13
   0 -10   3   42.39    2.44
   0  10   3   39.77    2.38
   0  10  -3   37.72    2.37
   0  10  -3   39.55    1.88
  -2 -10  -3  180.67    7.73
   2 -10   3  158.84    7.90
  -2  10  -3  167.82    8.05
   2  10   3  161.91    7.92
  -2  10  -3  168.73    7.42
  -4 -10  -3   42.95    1.92
  -4 -10  -3   42.59    2.32
   4 -10   3   41.08    2.47
  -4  10  -3   39.73    2.65
   4  10   3   41.74    1.88
   4  10   3   44.43    2.53
  -4  10  -3   42.31    2.08
  -6 -10  -3   46.71    2.53
   6 -10   3   43.33    2.62
  -6 -10  -3   50.48    2.23
  -6  10  -3   43.00    2.93
   6  10   3   45.40    2.70
  -6  10  -3   45.36    2.29
   8 -10   3   60.46    3.36
  -8 -10  -3   64.13    3.31
  -8 -10  -3   63.16    2.99
   8  10   3   62.73    3.47
  -8  10  -3   60.92    3.80
  -8  10  -3   63.01    3.05
  10 -10   3   25.71    1.83
  10 -10   3   23.69    2.00
 -10 -10  -3   27.11    1.55
 -10 -10  -3   27.47    1.83
 -10  10  -3   25.09    2.35
 -10  10  -3   26.76    1.57
  10  10   3   31.40    2.01
  12 -10   3   31.50    1.98
  12 -10   3   28.93    2.33
 -12 -10  -3   32.99    1.83
 -12 -10  -3   32.48    2.08
  12  10   3   31.81    2.19
 -12  10  -3   29.30    1.91
 -12  10  -3   29.51    2.65
 -14 -10  -3   17.91    1.56
  14 -10   3   15.05    1.83
 -14 -10  -3   18.34    1.35
  14 -10   3   16.78    1.36
 -14  10  -3   21.22    1.35
  14  10   3   17.54    1.67
 -16 -10  -3   14.70    1.59
 -16 -10  -3   15.83    1.31
  16 -10   3   16.23    1.93
 -16  10  -3   14.89    1.23
  16  10   3   14.18    1.55
 -18 -10  -3   20.86    1.89
  18 -10   3   19.17    2.19
 -18 -10  -3   18.23    1.56
 -18  10  -3   17.33    1.51
  18  10   3   19.89    1.96
  20 -10   3   20.73    2.49
 -20 -10  -3   21.55    1.80
 -20  10  -3   20.82    1.80
  20  10   3   22.00    2.16
 -22 -10  -3    3.62    1.05
  22 -10   3    1.06    1.49
 -22  10  -3    3.55    0.90
  22  10   3    2.66    1.26
 -24 -10  -3   11.36    1.59
  24 -10   3   12.01    2.29
  24  10   3   18.37    2.60
 -24  10  -3   14.04    1.86
 -26 -10  -3   10.90    1.82
  27 -11  -3   10.12    2.65
 -27 -11   3    4.83    1.38
  27  11  -3    8.00    2.10
 -27  11   3    1.48    1.61
 -25 -11   3    7.64    1.38
  25 -11  -3    6.70    2.02
  25  11  -3    7.64    1.71
 -25  11   3    7.56    1.54
 -23 -11   3   34.76    2.89
  23 -11  -3   36.35    3.34
  23  11  -3   36.93    2.85
 -23  11   3   34.74    2.65
  21 -11  -3   39.62    3.18
 -21 -11   3   35.93    2.44
 -21 -11   3   33.97    2.82
 -21  11   3   37.62    2.58
  21  11  -3   38.62    2.81
 -19 -11   3   20.81    1.72
  19 -11  -3   21.58    2.27
 -19 -11   3   23.29    2.19
  19 -11  -3   24.48    1.78
  19  11  -3   22.75    2.00
 -19  11   3   23.58    1.83
 -17 -11   3   31.02    2.42
  17 -11  -3   30.35    1.89
  17 -11  -3   32.64    2.56
 -17 -11   3   30.93    2.46
 -17  11   3   23.81    1.89
 -17  11   3   31.38    2.87
  17  11  -3   31.17    2.25
 -15 -11   3   49.69    2.74
  15 -11  -3   53.57    2.74
 -15 -11   3   53.20    3.29
  15  11  -3   52.68    3.07
 -15  11   3   43.19    3.49
 -15  11   3   46.54    2.73
  13 -11  -3   19.53    1.35
 -13 -11   3   21.54    1.89
 -13 -11   3   19.18    1.33
 -13  11   3   17.96    2.02
 -13  11   3   17.87    1.31
  13  11  -3   19.13    1.17
  13  11  -3   20.42    1.79
  11 -11  -3   88.26    4.33
 -11 -11   3   90.71    4.23
 -11 -11   3   89.97    4.81
 -11  11   3   91.07    4.23
  11  11  -3   87.98    4.11
 -11  11   3   88.21    5.03
  11  11  -3   84.45    4.57
   9 -11  -3   67.52    3.32
  -9 -11   3   64.06    3.71
   9  11  -3   64.93    3.14
  -9  11   3   60.27    3.79
   9  11  -3   66.49    3.54
  -9  11   3   66.75    3.14
   7 -11  -3   68.98    3.54
  -7 -11   3   77.11    4.02
  -7  11   3   67.67    4.00
  -7  11   3   77.98    3.33
   7  11  -3   65.19    3.25
   7  11  -3   72.58    3.82
   5 -11  -3   84.92    4.24
   5 -11  -3  102.24    4.70
  -5 -11   3  113.15    5.17
  -5  11   3  100.93    5.13
   5  11  -3   98.91    4.92
   5  11  -3   92.87    4.34
  -5  11   3   97.10    4.30
   3 -11  -3   66.95    3.27
  -3 -11   3   68.04    3.62
   3  11  -3   63.50    2.91
  -3  11   3   61.95    3.57
   3  11  -3   61.49    3.46
   1 -11  -3   67.59    3.35
  -1 -11   3   64.97    3.63
   1  11  -3   64.62    3.60
  -1  11   3   65.72    3.64
   1  11  -3   66.85    3.01
  -1 -11  -3  107.95    5.02
   1 -11   3  100.45    5.24
  -1  11  -3   97.45    5.27
  -1  11  -3  106.21    4.67
   1  11   3  105.92    5.27
   3 -11   3   70.58    3.87
  -3 -11  -3   77.15    3.69
  -3  11  -3   64.50    3.95
   3  11   3   74.79    3.90
   5 -11   3   37.65    2.40
  -5 -11  -3   35.64    2.17
  -5 -11  -3   38.76    1.75
  -5  11  -3   33.47    2.55
  -5  11  -3   37.99    1.91
   5  11   3   39.66    2.41
   5  11   3   39.17    1.77
   7 -11   3   70.82    3.82
  -7 -11  -3   69.57    3.68
  -7 -11  -3   74.44    3.29
  -7  11  -3   68.89    3.37
  -7  11  -3   68.06    4.18
   9 -11   3   67.43    3.81
  -9 -11  -3   71.63    3.82
  -9 -11  -3   74.67    3.65
  -9  11  -3   70.51    3.49
  -9  11  -3   72.64    4.40
   9  11   3   74.48    4.01
  11 -11   3   29.01    2.34
 -11 -11  -3   34.87    1.85
  11 -11   3   29.14    2.13
 -11 -11  -3   36.26    2.19
  11  11   3   34.06    2.29
 -11  11  -3   27.82    2.67
 -11  11  -3   33.59    1.86
  13 -11   3   25.26    2.23
 -13 -11  -3   24.86    2.19
  13 -11   3   28.80    1.90
 -13 -11  -3   29.57    1.72
  13  11   3   25.76    2.09
 -13  11  -3   27.80    2.70
 -13  11  -3   26.28    1.67
  15 -11   3   39.98    2.96
 -15 -11  -3   36.31    2.56
 -15 -11  -3   37.87    2.25
 -15  11  -3   37.37    2.24
  15  11   3   37.86    2.65
 -17 -11  -3   30.51    2.10
 -17 -11  -3   37.03    2.53
  17 -11   3   30.98    2.79
  17  11   3   31.47    2.49
 -17  11  -3   33.67    2.14
 -19 -11  -3   23.44    2.25
 -19 -11  -3   23.03    1.84
  19 -11   3   24.34    2.65
  19  11   3   24.40    2.34
 -19  11  -3   23.31    1.86
 -21 -11  -3    3.21    0.96
  21 -11   3    4.01    1.80
  21  11   3    6.85    1.57
 -21  11  -3    5.33    1.13
 -23 -11  -3   11.73    1.63
  23 -11   3    6.99    2.02
  23  11   3    9.82    2.07
 -25 -11  -3   13.65    1.99
 -28 -12   3    3.20    1.62
 -26 -12   3    6.41    1.45
  26 -12  -3    3.57    2.34
 -26  12   3    5.96    1.65
  24 -12  -3   11.59    2.33
 -24 -12   3    9.56    1.38
 -24  12   3    9.48    1.57
  24  12  -3   11.36    1.98
  22 -12  -3   22.46    2.60
 -22 -12   3   14.11    1.64
 -22 -12   3   21.31    2.40
 -22  12   3   18.20    1.90
  22  12  -3   19.37    2.08
 -20 -12   3   14.25    1.56
 -20 -12   3   19.69    2.13
  20 -12  -3   12.48    1.98
  20  12  -3   15.08    1.78
 -20  12   3   18.56    1.73
  18 -12  -3   32.51    2.77
 -18 -12   3   33.03    2.14
 -18 -12   3   32.45    2.61
  18 -12  -3   32.38    2.17
 -18  12   3   32.74    3.15
  18  12  -3   30.24    2.37
 -18  12   3   34.45    2.23
 -16 -12   3   35.40    2.15
  16 -12  -3   32.78    2.16
 -16 -12   3   38.08    2.64
 -16  12   3   37.78    2.23
 -16  12   3   32.66    2.97
  16  12  -3   33.29    2.45
  14 -12  -3   45.56    2.53
 -14 -12   3   40.09    2.90
 -14 -12   3   44.81    2.43
 -14  12   3   41.22    3.29
  14  12  -3   44.22    2.26
  14  12  -3   44.47    2.78
 -14  12   3   42.91    2.44
 -12 -12   3   18.37    1.87
  12 -12  -3   20.31    1.46
 -12  12   3   21.98    1.37
  12  12  -3   20.27    1.85
 -12  12   3   22.09    2.14
  12  12  -3   19.47    1.19
  10 -12  -3   36.14    2.09
 -10 -12   3   35.84    2.83
  10  12  -3   37.25    2.35
 -10  12   3   33.19    2.61
 -10  12   3   36.71    1.92
  10  12  -3   34.06    1.78
  -8 -12   3   54.65    3.33
   8 -12  -3   56.24    2.96
   8  12  -3   54.90    3.18
  -8  12   3   58.95    2.69
   8  12  -3   52.49    2.59
  -6 -12   3  106.17    5.24
   6 -12  -3   82.93    4.27
   6 -12  -3  103.18    4.80
  -6  12   3  101.54    4.36
   6  12  -3  104.15    5.05
  -6  12   3   94.43    5.20
   6  12  -3   96.33    4.36
  -4 -12   3   29.75    2.05
   4 -12  -3   24.18    1.61
  -4  12   3   24.63    1.98
   4  12  -3   25.01    1.26
   4  12  -3   28.65    1.96
  -2 -12   3   12.71    1.29
   2 -12  -3   10.02    0.92
   2  12  -3   10.86    1.24
  -2  12   3    9.03    1.13
   2  12  -3   10.36    0.61
   0 -12  -3   40.67    2.27
   0 -12   3   36.15    2.50
   0  12  -3   35.13    2.50
   0  12  -3   41.33    1.89
   0  12   3   41.39    2.56
   2 -12   3   44.17    2.82
  -2 -12  -3   47.52    2.62
  -2  12  -3   45.83    2.22
  -2  12  -3   44.20    2.93
   2  12   3   50.52    2.90
   4 -12   3    3.45    0.87
  -4 -12  -3    5.10    0.79
  -4  12  -3    4.21    1.00
   4  12   3    6.63    0.98
  -4  12  -3    5.10    0.48
  -6 -12  -3   37.40    2.36
   6 -12   3   37.10    2.52
   6  12   3   41.91    2.61
   6  12   3   39.70    1.81
  -6  12  -3   41.25    2.04
  -6  12  -3   41.33    3.15
  -8 -12  -3   41.42    2.01
   8 -12   3   41.34    2.62
  -8  12  -3   39.14    2.10
   8  12   3   40.14    2.63
  -8  12  -3   38.34    2.97
 -10 -12  -3   50.50    2.43
 -10 -12  -3   47.02    2.85
  10 -12   3   46.58    2.88
 -10  12  -3   43.57    3.40
  10  12   3   48.69    3.00
 -10  12  -3   45.45    2.46
  12 -12   3   40.05    2.97
  12 -12   3   43.45    2.64
 -12 -12  -3   42.78    2.30
 -12 -12  -3   42.72    2.69
  12  12   3   43.86    2.83
 -12  12  -3   42.61    2.31
 -12  12  -3   34.19    3.19
 -14 -12  -3   25.48    1.67
  14 -12   3   23.21    1.90
 -14 -12  -3   26.10    2.07
  14 -12   3   20.77    2.19
  14  12   3   26.75    2.10
 -14  12  -3   22.42    1.57
 -14  12  -3   25.47    2.76
 -16 -12  -3   18.62    1.99
 -16 -12  -3   21.01    1.64
  16  12   3   21.84    2.01
 -16  12  -3   21.08    1.57
 -18 -12  -3   19.62    2.17
 -18 -12  -3   19.66    1.69
 -18  12  -3   22.10    1.71
  18  12   3   18.97    2.08
 -20 -12  -3    6.64    1.21
  20 -12   3    3.68    1.61
 -20  12  -3    9.94    1.29
  20  12   3    7.35    1.64
  22 -12   3    6.23    1.98
 -22 -12  -3    8.86    1.40
 -22  12  -3    8.19    1.37
  22  12   3    7.66    2.04
 -24 -12  -3   11.79    2.02
 -24  12  -3   12.42    1.80
 -27 -13   3    5.34    2.20
 -27  13   3    9.72    1.87
  25 -13  -3    7.42    2.32
 -25 -13   3    6.38    1.46
 -25  13   3    5.08    1.57
  25  13  -3    7.87    2.38
  23 -13  -3    6.66    2.04
 -23 -13   3    5.64    1.78
 -23 -13   3    5.27    1.20
  23  13  -3    7.25    1.70
 -23  13   3    6.61    1.42
 -21 -13   3    6.99    1.16
 -21 -13   3    7.93    1.66
  21 -13  -3    4.91    1.46
 -21  13   3    7.08    1.25
  21  13  -3    9.35    1.59
  19 -13  -3   14.59    1.66
 -19 -13   3   18.65    2.15
 -19 -13   3   12.78    1.47
  19 -13  -3   13.13    1.94
  19  13  -3   17.16    1.90
 -19  13   3   17.43    1.65
 -19  13   3   13.92    2.41
 -17 -13   3   29.99    2.05
  17 -13  -3   30.81    2.21
 -17 -13   3   32.16    2.62
  17 -13  -3   36.58    2.87
 -17  13   3   28.74    2.99
  17  13  -3   33.17    2.45
  17  13  -3   34.53    1.87
 -17  13   3   28.20    2.09
  15 -13  -3   34.18    2.14
 -15 -13   3   32.55    2.57
 -15 -13   3   31.07    1.92
  15  13  -3   27.71    2.25
  15  13  -3   30.85    1.75
 -15  13   3   32.33    1.99
 -15  13   3   29.79    2.83
 -13 -13   3   27.22    2.25
  13 -13  -3   25.13    1.76
 -13  13   3   23.63    1.60
  13  13  -3   23.24    1.95
  13  13  -3   25.06    1.41
 -13  13   3   21.63    2.40
 -11 -13   3   11.41    1.58
  11 -13  -3   11.79    1.09
  11  13  -3    9.29    0.70
 -11  13   3    9.34    0.88
 -11  13   3   10.96    1.72
  11  13  -3   10.64    1.28
   9 -13  -3   43.12    2.54
  -9 -13   3   44.16    2.97
  -9  13   3   42.10    3.03
   9  13  -3   44.53    2.82
  -9  13   3   46.24    2.25
  -7 -13   3    7.69    1.26
   7 -13  -3    5.22    0.42
   7 -13  -3    5.62    0.84
  -7  13   3    7.01    1.32
   7  13  -3    6.51    0.46
   7  13  -3    6.35    1.05
  -7  13   3    6.23    0.55
   5 -13  -3   31.45    1.98
  -5 -13   3   35.35    2.40
  -5  13   3   31.24    2.37
   5  13  -3   33.05    2.26
   5  13  -3   30.20    1.51
   3 -13  -3   73.40    3.77
   3  13  -3   69.13    4.01
   3  13  -3   74.62    3.29
   1 -13  -3   46.03    3.21
  -1 -13   3   48.63    3.03
  -1  13   3   51.11    3.60
   1  13  -3   46.74    3.02
   1  13  -3   48.46    2.25
  -1 -13  -3   19.36    1.63
   1 -13   3   19.03    1.76
  -1  13  -3   18.96    1.75
  -1  13  -3   21.38    1.09
  -3 -13  -3    8.07    0.92
   3 -13   3    9.40    1.30
   3  13   3   11.53    1.24
  -3  13  -3    9.37    1.42
  -3  13  -3    9.06    0.64
   5 -13   3   13.25    1.44
  -5 -13  -3   12.71    1.18
   5  13   3   13.91    1.40
  -5  13  -3   12.27    1.62
  -5  13  -3   12.50    0.84
  -7 -13  -3   57.79    3.22
   7 -13   3   57.99    3.36
  -7  13  -3   51.58    3.66
   7  13   3   56.30    3.33
  -7  13  -3   54.53    2.73
   7  13   3   54.05    2.47
  -9 -13  -3   22.03    1.25
  -9 -13  -3   22.32    1.81
   9 -13   3   17.89    1.84
  -9  13  -3   22.87    2.36
  -9  13  -3   22.24    1.36
   9  13   3   22.46    1.85
 -11 -13  -3   49.79    3.00
 -11 -13  -3   49.26    2.43
  11 -13   3   47.29    3.01
 -11  13  -3   44.64    2.49
 -11  13  -3   44.76    3.63
  11  13   3   44.06    3.01
 -13 -13  -3   27.48    1.70
  13 -13   3   26.62    2.14
  13 -13   3   23.48    2.35
 -13 -13  -3   27.70    2.18
 -13  13  -3   27.02    1.72
  13  13   3   31.17    2.32
 -13  13  -3   23.28    2.77
 -15 -13  -3   13.54    1.28
 -15 -13  -3   15.16    1.78
  15 -13   3   14.02    1.63
  15 -13   3    8.09    1.56
 -15  13  -3   12.33    1.18
  15  13   3   11.92    1.61
 -17 -13  -3    6.37    1.04
  17 -13   3    5.08    1.53
 -17 -13  -3    6.84    1.42
  17  13   3    7.13    1.45
 -17  13  -3    7.00    1.13
  19 -13   3   12.62    2.20
 -19 -13  -3   20.55    2.45
 -19 -13  -3   15.36    1.65
  19  13   3   13.37    2.13
 -19  13  -3   15.59    1.58
 -21 -13  -3    4.44    1.38
  21 -13   3    3.61    2.01
 -21  13  -3    4.11    1.11
 -23  13  -3    8.96    1.68
 -26  14   3   10.38    1.92
  26  14  -3    8.71    2.39
  24 -14  -3   14.04    2.72
 -24 -14   3   13.42    1.71
 -24  14   3   12.62    1.93
  24  14  -3   16.18    1.60
  24  14  -3   15.24    2.50
  22 -14  -3    5.91    1.83
 -22 -14   3    4.66    1.18
 -22  14   3    6.87    1.35
  22  14  -3    5.46    0.93
  22  14  -3    7.48    1.73
 -20 -14   3    8.99    1.25
 -20 -14   3   10.17    1.80
  20 -14  -3    7.88    1.85
 -20  14   3    8.17    2.22
  20  14  -3   11.22    1.81
  20  14  -3    8.98    1.06
 -20  14   3    9.63    1.43
  18 -14  -3   25.78    2.55
 -18 -14   3   23.65    1.82
 -18 -14   3   24.22    2.55
  18 -14  -3   21.88    2.00
  18  14  -3   23.46    1.55
  18  14  -3   25.21    2.30
 -18  14   3   20.86    2.85
 -18  14   3   26.19    2.02
 -16 -14   3   33.83    2.78
  16 -14  -3   33.34    2.38
 -16  14   3   32.66    2.20
 -16  14   3   36.31    4.72
  16  14  -3   32.04    1.85
  16  14  -3   35.06    2.55
  14 -14  -3    6.34    1.03
 -14 -14   3   10.89    1.69
  14  14  -3    9.00    0.79
 -14  14   3    5.43    1.60
  14  14  -3    6.72    1.29
 -14  14   3   10.71    1.09
  12 -14  -3   22.97    1.75
 -12 -14   3   21.39    2.13
  12  14  -3   22.71    1.27
  12  14  -3   23.52    1.98
 -12  14   3   16.73    2.22
 -12  14   3   23.62    1.52
  10 -14  -3   28.64    1.94
 -10 -14   3   25.12    2.25
 -10  14   3   24.70    2.43
  10  14  -3   28.30    1.47
 -10  14   3   30.23    1.65
  10  14  -3   31.43    2.26
   8 -14  -3   14.71    1.29
  -8 -14   3   13.09    1.71
   8  14  -3   13.57    1.42
   8  14  -3   11.44    0.73
  -8  14   3   12.59    0.87
  -8  14   3   10.73    1.66
  -6 -14   3   52.59    3.25
   6 -14  -3   48.81    2.86
  -6  14   3   48.18    3.29
   6  14  -3   50.20    2.30
  -4 -14   3   79.01    4.38
   4 -14  -3   75.12    3.97
   4  14  -3   76.32    4.37
   4  14  -3   74.28    3.39
  -4  14   3   73.10    4.35
  -2 -14   3   69.86    4.01
   2 -14  -3   74.26    3.71
   2  14  -3   64.14    3.08
  -2  14   3   65.26    3.98
   2  14  -3   68.55    3.99
   0 -14   3   61.70    3.61
   0 -14  -3   61.69    3.33
   0  14   3   53.57    3.54
   0  14  -3   61.25    2.77
  -2 -14  -3   38.43    2.36
   2 -14   3   35.71    2.59
  -2  14  -3   39.41    2.05
  -2  14  -3   34.62    2.66
   2  14   3   34.89    2.52
   4 -14   3   21.21    1.90
  -4 -14  -3   24.43    1.72
  -4  14  -3   22.23    1.22
  -4  14  -3   19.82    2.09
   4  14   3   20.73    1.82
   6 -14   3   28.27    2.39
  -6 -14  -3   29.08    2.07
   6  14   3   29.67    2.23
  -6  14  -3   25.81    2.48
  -6  14  -3   28.55    1.56
  -8 -14  -3   39.19    2.62
  -8  14  -3   41.22    2.12
   8  14   3   41.96    2.80
  -8  14  -3   36.17    3.09
 -10 -14  -3   46.80    2.27
 -10 -14  -3   50.13    3.02
  10 -14   3   45.15    3.04
 -10  14  -3   46.26    2.44
  10  14   3   43.43    3.03
 -10  14  -3   41.02    3.42
  10  14   3   44.97    2.16
  12 -14   3   26.96    2.47
 -12 -14  -3   29.39    2.29
  12 -14   3   29.09    2.41
 -12 -14  -3   27.22    1.68
  12  14   3   30.40    2.35
 -12  14  -3   29.90    1.78
 -12  14  -3   29.31    3.01
 -14 -14  -3   14.50    1.83
  14 -14   3   11.94    1.91
  14 -14   3   17.09    1.94
 -14 -14  -3   16.32    1.34
 -14  14  -3   16.93    1.33
 -14  14  -3   10.96    2.45
  14  14   3   17.95    1.89
 -16 -14  -3   12.31    1.78
 -16 -14  -3   11.65    1.39
 -16  14  -3   11.91    1.27
  16  14   3   12.84    1.90
  18 -14   3    6.45    1.76
 -18 -14  -3    9.88    1.72
 -18  14  -3    6.92    1.09
  18  14   3    5.72    1.61
  20 -14   3    4.48    2.32
 -20  14  -3    7.30    1.27
 -22  14  -3   16.09    1.96
  25  15  -3    6.64    2.23
 -23 -15   3   11.88    2.38
  23 -15  -3    5.81    2.22
 -23  15   3   10.50    1.69
  23  15  -3    8.52    2.12
 -21 -15   3   14.77    2.30
  21 -15  -3    9.87    2.13
  21  15  -3   11.07    1.29
 -21  15   3   12.18    1.60
  21  15  -3   10.63    1.94
 -19 -15   3   18.86    3.53
  19 -15  -3   15.57    2.21
  19 -15  -3   14.31    2.28
 -19  15   3   12.53    2.53
  19  15  -3   21.26    1.48
 -19  15   3   19.84    1.94
  19  15  -3   22.92    2.30
  17 -15  -3   17.75    1.97
 -17 -15   3   20.21    2.29
 -17  15   3   14.39    2.58
 -17  15   3   19.86    1.81
  17  15  -3   18.79    1.31
  15 -15  -3    5.69    1.17
 -15 -15   3    4.02    1.25
  15  15  -3    5.33    1.21
 -15  15   3    4.12    0.84
 -15  15   3    2.37    1.52
  15  15  -3    4.88    0.62
  13 -15  -3   17.48    1.69
 -13 -15   3   19.93    2.14
 -13  15   3   15.00    2.35
  13  15  -3   19.99    1.90
  13  15  -3   16.31    1.08
 -13  15   3   18.13    1.41
 -11 -15   3   24.72    2.33
  11 -15  -3   22.85    1.88
 -11  15   3   25.57    1.54
 -11  15   3   23.96    2.50
  11  15  -3   27.90    2.19
  11  15  -3   25.13    1.34
   9 -15  -3   18.91    1.60
  -9 -15   3   20.24    2.02
  -9  15   3   18.80    1.19
   9  15  -3   19.12    1.04
  -9  15   3   19.09    2.09
   9  15  -3   22.70    1.90
  -7 -15   3   10.96    1.69
   7 -15  -3   11.34    1.19
   7  15  -3   12.57    1.51
  -7  15   3   12.15    1.76
   7  15  -3   10.32    0.64
   5 -15  -3   33.55    2.22
  -5 -15   3   32.12    2.57
  -5  15   3   32.82    2.62
   5  15  -3   34.17    2.46
   5  15  -3   32.77    1.57
   3 -15  -3   67.77    3.71
  -3 -15   3   67.42    4.06
   3  15  -3   66.88    3.99
   3  15  -3   65.46    3.02
  -3  15   3   66.99    4.09
  -1 -15   3   22.76    2.01
   1 -15  -3   20.92    1.68
   1  15  -3   21.65    1.99
  -1  15   3   21.32    2.01
   1  15  -3   21.62    1.12
   1 -15   3   30.57    2.41
  -1 -15  -3   28.68    2.07
  -1  15  -3   33.41    1.57
  -1  15  -3   29.46    2.47
   1  15   3   29.82    2.39
   3 -15   3    8.38    1.40
  -3 -15  -3    8.64    1.22
   3  15   3    7.34    1.28
  -3  15  -3    8.92    0.65
  -3  15  -3    6.45    1.34
   5 -15   3   33.00    2.44
  -5 -15  -3   26.20    2.05
  -5  15  -3   25.88    1.47
   5  15   3   25.96    2.14
  -5  15  -3   26.67    2.50
  -7 -15  -3   10.26    1.40
   7 -15   3   12.47    1.73
  -7  15  -3    8.87    1.78
  -7  15  -3   13.01    0.91
   7  15   3   12.00    1.51
   9 -15   3    7.26    1.38
  -9 -15  -3    6.43    1.17
  -9  15  -3    6.36    1.59
  -9  15  -3    5.60    0.71
   9  15   3    5.84    1.21
 -11 -15  -3   15.04    1.86
  11 -15   3   14.57    1.90
 -11  15  -3   12.99    2.26
 -11  15  -3   12.65    1.10
  11  15   3   13.57    1.64
  13 -15   3   18.03    2.10
 -13 -15  -3   20.84    2.15
  13 -15   3   18.19    2.34
 -13  15  -3   17.83    2.73
 -13  15  -3   21.34    1.49
  13  15   3   23.84    2.18
 -15 -15  -3   15.05    2.03
  15 -15   3   12.56    2.06
 -15  15  -3   13.90    2.49
 -15  15  -3   14.60    1.35
  15  15   3   16.26    1.93
  17 -15   3    2.76    1.54
  17  15   3    6.87    1.55
 -17  15  -3    4.86    0.95
 -19 -15  -3    5.91    1.90
  19 -15   3    0.41    2.02
 -19  15  -3    4.48    1.08
  21  15   3   18.67    3.29
  24  16  -3   -0.53    1.94
 -24  16   3    1.12    1.64
 -22 -16   3   10.04    2.14
  22 -16  -3    4.85    2.11
 -22  16   3    7.11    1.65
  22  16  -3   10.94    2.27
 -20 -16   3    7.44    1.90
  20 -16  -3    5.85    1.79
  20  16  -3    8.49    1.78
 -20  16   3    7.20    2.42
 -20  16   3    6.67    1.39
  18 -16  -3    2.43    1.40
  18 -16  -3    0.77    1.20
 -18 -16   3    0.59    1.41
 -18  16   3    0.22    0.95
 -18  16   3    3.42    1.74
  18  16  -3    3.79    1.34
 -16 -16   3    7.36    1.90
  16 -16  -3    6.59    1.33
  16  16  -3    7.52    0.87
  16  16  -3    9.11    1.65
 -16  16   3    4.87    1.87
 -16  16   3    7.40    1.13
  14 -16  -3    2.54    1.01
 -14 -16   3    4.76    1.39
 -14  16   3    3.43    0.82
  14  16  -3    4.47    1.22
  14  16  -3    3.59    0.54
 -14  16   3    4.07    1.68
 -12 -16   3   11.07    1.81
  12 -16  -3   12.45    1.62
 -12  16   3   13.57    2.20
  12  16  -3   10.31    1.61
  12  16  -3   10.63    0.82
 -12  16   3   13.54    1.16
  10 -16  -3   15.89    1.60
 -10 -16   3   14.36    2.00
  10  16  -3   14.92    1.01
 -10  16   3   11.78    1.93
 -10  16   3   15.79    1.17
  10  16  -3   17.92    1.84
  -8 -16   3    5.55    1.27
   8 -16  -3    5.38    1.01
  -8  16   3    4.83    1.33
   8  16  -3    6.62    1.28
   8  16  -3    4.88    0.43
  -6 -16   3    5.02    1.29
   6 -16  -3    2.10    0.73
   6  16  -3    2.94    1.04
  -6  16   3    3.19    1.12
   6  16  -3    3.12    0.32
  -4 -16   3   15.26    1.84
   4 -16  -3   19.43    1.64
   4  16  -3   16.29    1.83
   4  16  -3   17.69    0.89
  -4  16   3   17.31    1.98
   2 -16  -3   17.49    1.52
  -2 -16   3   13.76    1.79
   2  16  -3   16.83    1.91
   2  16  -3   13.65    0.80
  -2  16   3   17.52    1.90
   0 -16   3    6.64    1.26
   0 -16  -3    7.13    1.12
   0  16  -3    5.60    1.35
   0  16   3    4.73    1.13
   0  16  -3    6.68    0.50
   2 -16   3    3.35    1.14
  -2 -16  -3    5.32    1.08
   2  16   3    4.46    1.07
  -2  16  -3    3.44    1.19
  -2  16  -3    4.19    0.48
   4 -16   3   18.35    1.96
  -4 -16  -3   18.80    1.70
  -4  16  -3   17.85    1.07
   4  16   3   17.23    1.82
  -4  16  -3   17.44    2.04
   6 -16   3    0.23    0.91
  -6 -16  -3   -0.57    0.65
   6  16   3    0.78    0.82
  -6  16  -3    0.15    0.31
  -6  16  -3    0.26    1.02
  -8 -16  -3    0.41    0.74
   8 -16   3    2.09    1.02
  -8  16  -3    1.38    1.25
   8  16   3    1.44    0.91
  -8  16  -3    1.80    0.49
 -10 -16  -3    3.45    1.09
  10 -16   3    1.78    1.13
 -10  16  -3    1.93    0.52
 -10  16  -3    0.78    1.59
  10  16   3    1.26    1.64
 -12 -16  -3   20.98    2.13
  12 -16   3   15.71    2.06
 -12  16  -3   15.34    2.60
  12  16   3   19.71    2.07
 -12  16  -3   14.72    1.34
  14 -16   3    5.04    1.50
 -14 -16  -3    7.44    1.57
  14 -16   3    6.37    1.59
 -14  16  -3    5.66    0.90
 -14  16  -3    7.06    2.09
  14  16   3    6.74    1.41
 -16 -16  -3   -3.36    1.24
  16 -16   3   -0.18    1.49
 -16  16  -3    0.26    0.74
  16  16   3    3.71    1.40
  18 -16   3   -0.80    2.23
 -18 -16  -3    3.45    1.80
  18  16   3    3.07    2.48
 -18  16  -3    1.91    0.94
  20  16   3    4.06    2.96
 -20  16  -3    4.00    1.23
 -23 -17   3   -0.94    2.43
  23  17  -3   -0.61    2.03
  21 -17  -3    7.73    2.19
 -21 -17   3    9.87    2.28
  21  17  -3   11.05    3.51
 -19 -17   3    6.40    1.90
  19 -17  -3    3.12    1.62
 -19  17   3    3.43    2.19
  19  17  -3    6.52    1.77
  17 -17  -3    0.19    1.27
 -17 -17   3   -0.41    1.40
  17  17  -3    1.50    1.26
 -17  17   3    1.13    1.70
 -15 -17   3    1.35    1.30
  15 -17  -3    0.46    1.04
 -15  17   3   -0.12    1.49
  15  17  -3    1.20    1.15
  13 -17  -3    6.25    1.21
 -13 -17   3    5.72    1.55
 -13  17   3    4.42    1.60
  13  17  -3    5.69    1.50
  11 -17  -3    8.57    1.43
 -11 -17   3    6.42    1.89
 -11  17   3    8.05    1.62
  11  17  -3    7.24    1.45
  -9 -17   3    7.54    1.40
   9 -17  -3    6.27    1.19
   9  17  -3    4.35    1.25
  -9  17   3    5.53    1.33
  -7 -17   3    4.61    1.32
   7 -17  -3    9.05    1.40
   7  17  -3    6.38    1.41
  -7  17   3    6.26    1.51
  -5 -17   3    8.68    1.48
   5 -17  -3    8.77    1.31
  -5  17   3    7.00    1.45
   5  17  -3   10.74    1.69
  -3 -17   3   12.26    1.75
   3 -17  -3   13.71    1.53
   3  17  -3   13.92    1.89
  -3  17   3   14.96    1.94
   1 -17  -3    1.01    0.71
  -1 -17   3    1.34    1.00
   1  17  -3    0.53    0.89
  -1  17   3    0.09    0.84
   1 -17   3    7.56    1.49
  -1 -17  -3    6.09    1.14
  -1  17  -3    5.75    0.51
   1  17   3    5.45    1.32
  -1  17  -3    3.30    1.19
   3 -17   3    5.32    1.34
  -3 -17  -3    7.31    1.25
   3  17   3    7.39    1.39
  -3  17  -3    6.70    1.56
   5 -17   3   10.37    1.77
  -5 -17  -3   13.92    1.62
   5  17   3   13.10    1.89
  -5  17  -3   11.00    1.96
  -5  17  -3   11.13    0.86
  -7 -17  -3    3.83    1.10
   7 -17   3    5.13    1.43
  -7  17  -3    4.20    1.53
  -7  17  -3    4.87    0.61
   7  17   3    3.79    1.33
   9 -17   3    6.00    1.44
  -9  17  -3    5.19    1.79
  -9  17  -3    5.94    0.74
   9  17   3    6.64    1.40
 -11 -17  -3    3.74    1.25
  11 -17   3    3.55    1.44
  11  17   3    3.05    1.27
 -11  17  -3    2.77    0.67
 -11  17  -3    4.05    1.81
  13 -17   3   11.74    2.00
 -13 -17  -3   14.95    2.16
  13 -17   3   10.96    1.93
  13  17   3   16.76    2.12
 -13  17  -3   10.62    2.37
 -13  17  -3   12.70    1.30
 -15 -17  -3   10.53    1.83
  15 -17   3    5.61    1.69
 -15  17  -3    7.79    2.49
  15  17   3    5.30    1.61
 -15  17  -3    5.35    1.04
 -17 -17  -3    1.03    1.64
  17 -17   3    1.36    1.75
  17  17   3   -0.06    1.37
 -17  17  -3   -0.67    0.84
 -19 -17  -3    0.02    2.03
 -19  17  -3    0.09    1.11
 -22 -18   3    9.32    2.41
  22  18  -3   -4.28    3.13
 -20 -18   3    4.93    2.07
  20 -18  -3    4.61    1.81
 -20  18   3    5.32    2.51
 -18 -18   3    4.34    1.84
  18  18  -3    3.24    1.69
  16 -18  -3    4.48    1.75
 -16 -18   3    8.45    1.88
 -16  18   3    6.47    2.24
  16  18  -3    3.50    1.47
 -14 -18   3    4.37    1.54
  14 -18  -3    4.20    1.33
 -14  18   3    4.00    1.91
  14  18  -3    3.10    1.36
 -12 -18   3    3.65    1.44
  12 -18  -3    7.17    1.47
 -12  18   3    6.22    1.68
  12  18  -3    6.21    1.43
  10 -18  -3    6.79    1.38
 -10 -18   3    8.21    1.80
  10  18  -3    6.66    1.53
 -10  18   3    5.81    1.61
   8 -18  -3    4.34    1.07
  -8 -18   3    2.82    1.24
   8  18  -3    4.55    1.34
  -8  18   3    3.98    1.50
   6 -18  -3   -0.16    0.77
   6  18  -3    2.77    1.20
  -4 -18   3    5.68    1.33
   4 -18  -3    5.47    1.17
   4  18  -3    8.01    1.56
  -4  18   3    6.61    1.56
  -2 -18   3   11.18    1.81
   2 -18  -3   10.23    1.56
  -2  18   3    9.71    1.76
   2  18  -3   12.51    1.96
   0 -18  -3    3.96    0.93
   0 -18   3    3.06    1.13
   0  18   3    2.10    1.05
   0  18  -3    4.56    1.38
  -2 -18  -3    3.03    1.09
   2 -18   3    1.10    1.02
   2  18   3    1.83    1.03
  -2  18  -3    1.71    1.19
   4 -18   3    5.72    1.47
  -4 -18  -3    4.07    1.54
  -4  18  -3    4.86    1.48
   6 -18   3    2.26    1.22
  -6 -18  -3    6.42    1.27
  -6  18  -3    3.58    0.66
   6  18   3    2.32    1.04
  -6  18  -3    3.83    2.52
   8 -18   3   10.43    1.84
  -8 -18  -3   10.28    1.74
  -8  18  -3   12.13    2.27
   8  18   3   12.69    1.96
  -8  18  -3    8.68    0.96
  10 -18   3    6.09    1.69
 -10 -18  -3    7.22    1.54
 -10  18  -3    3.49    1.98
  10  18   3    7.25    1.56
 -10  18  -3    4.83    0.81
 -12 -18  -3    5.34    1.52
  12 -18   3    5.72    1.75
  12  18   3    6.57    1.61
 -12  18  -3    4.64    2.27
 -12  18  -3    5.73    0.88
  14 -18   3    5.58    1.73
 -14 -18  -3    8.38    1.85
 -14  18  -3    7.04    2.54
  14  18   3    8.40    1.89
 -14  18  -3    8.58    1.17
 -16 -18  -3    1.34    1.73
  16 -18   3    1.57    1.68
  16  18   3    1.75    1.65
 -18 -18  -3    2.37    2.07
 -21 -19   3   -3.09    2.27
 -19 -19   3    0.17    2.27
  19  19  -3   -2.61    1.82
  17 -19  -3    7.85    2.00
 -17 -19   3    3.91    1.87
 -17  19   3    3.89    2.28
  17  19  -3    6.13    2.13
  15 -19  -3    0.14    1.39
 -15 -19   3   -0.37    1.51
  15  19  -3    1.03    1.44
 -15  19   3    0.05    1.79
  13 -19  -3   -0.04    1.18
 -13 -19   3   -0.02    1.26
 -13  19   3    1.78    1.85
  13  19  -3    0.62    1.32
 -11 -19   3    4.38    1.45
  11 -19  -3    3.97    1.33
  11  19  -3    6.24    1.64
 -11  19   3    2.08    1.63
  -9 -19   3    2.00    1.35
   9 -19  -3    2.87    1.16
  -9  19   3    0.57    1.29
   9  19  -3    2.12    1.31
  -7 -19   3    0.41    1.10
   7 -19  -3   -0.60    0.94
  -7  19   3    1.15    1.26
   5 -19  -3    0.54    0.83
  -5 -19   3    0.35    1.11
   5  19  -3    0.08    1.17
  -5  19   3    1.63    1.23
  -3 -19   3    3.55    1.26
   3 -19  -3    1.39    0.84
   3  19  -3    1.75    1.33
  -3  19   3    1.58    1.09
   1 -19  -3    4.57    1.14
  -1 -19   3    3.56    1.44
  -1  19   3    2.99    1.37
   1  19  -3    2.58    1.42
   1 -19   3    0.72    1.17
  -1 -19  -3    0.95    0.90
   1  19   3    2.55    1.28
   3 -19   3    1.37    1.22
  -3 -19  -3    0.64    0.93
   3  19   3   -0.52    1.06
  -3  19  -3   -0.91    1.24
  -5 -19  -3    0.26    0.88
   5 -19   3   -0.07    1.27
   5  19   3   -0.45    1.14
  -5  19  -3    2.23    1.64
  -7 -19  -3    1.95    1.08
   7 -19   3    1.96    1.40
  -7  19  -3   -0.55    1.56
   7  19   3    1.03    1.18
   9 -19   3    3.12    1.54
  -9 -19  -3    1.17    1.16
   9  19   3   -0.46    1.18
  -9  19  -3    2.03    1.92
 -11 -19  -3    2.69    1.45
  11 -19   3    0.90    1.56
  11  19   3    3.44    1.43
 -11  19  -3    0.61    2.00
  13 -19   3    2.68    1.88
  13 -19   3    0.86    1.77
 -13 -19  -3    1.34    1.52
  13  19   3    0.52    2.30
 -13  19  -3    0.38    2.77
 -15 -19  -3    5.03    2.01
  15 -19   3    2.60    1.89
  15  19   3    3.70    1.85
 -15  19  -3    4.85    2.80
 -17 -19  -3    0.25    2.00
 -18 -20   3   -1.24    1.90
  18  20  -3    2.43    2.11
  16 -20  -3   -0.40    1.74
 -16 -20   3   -1.01    1.93
 -16  20   3    2.29    2.42
  16  20  -3    1.85    2.25
  14 -20  -3   -0.69    1.41
 -14 -20   3   -0.92    1.57
  14  20  -3    1.16    1.74
 -12 -20   3    2.53    1.66
  12 -20  -3    0.99    1.43
  12  20  -3    2.11    1.78
 -12  20   3    0.08    1.86
 -10 -20   3    1.12    1.43
  10 -20  -3    1.78    1.16
 -10  20   3    1.13    1.71
  10  20  -3    0.40    1.34
  -8 -20   3    1.03    1.42
   8 -20  -3    0.09    1.08
  -8  20   3    1.73    1.58
   8  20  -3    1.31    1.46
   6 -20  -3    0.89    1.10
  -6 -20   3   -0.20    1.19
  -6  20   3    3.24    1.50
   6  20  -3    0.44    1.53
  -4 -20   3    0.79    1.24
   4 -20  -3    0.05    1.02
   4  20  -3   -1.63    1.25
  -4  20   3   -2.03    1.13
   2 -20  -3    0.66    0.98
  -2 -20   3    2.33    1.37
   2  20  -3    2.31    1.47
  -2  20   3    0.62    1.25
   0 -20   3    1.73    1.47
   0 -20  -3    1.22    1.00
   0  20   3    2.89    1.49
   0  20  -3    1.56    1.45
  -2 -20  -3    6.95    1.38
   2 -20   3    4.99    1.60
   2  20   3    6.59    1.62
  -2  20  -3    4.86    1.86
  -4 -20  -3   -0.28    1.08
   4 -20   3   -0.01    1.33
  -4  20  -3   -1.31    1.43
   4  20   3   -0.48    1.19
  -6 -20  -3    3.96    1.41
   6 -20   3    0.21    1.49
   6  20   3    3.17    1.52
  -6  20  -3   -0.91    1.63
   8 -20   3    1.73    1.64
  -8 -20  -3    1.88    1.39
   8  20   3    4.36    1.67
  -8  20  -3   -0.28    1.95
  10 -20   3    4.57    1.82
 -10 -20  -3    3.21    1.60
 -10  20  -3    5.67    2.34
  10  20   3    5.42    1.71
  12 -20   3   -2.43    1.88
 -12 -20  -3    1.07    1.57
 -12  20  -3    0.77    2.35
  12  20   3    1.07    1.55
  14 -20   3    0.17    1.75
 -14 -20  -3   -0.40    1.80
  14  20   3    0.72    1.72
 -14  20  -3   -0.73    2.66
 -16 -20  -3    4.31    2.19
  17  21  -3    0.83    3.21
 -15 -21   3    0.02    1.87
  15 -21  -3   -2.13    1.77
 -15  21   3    0.18    2.92
  15  21  -3    1.05    2.17
  13 -21  -3   -0.18    1.61
 -13 -21   3    0.49    1.68
 -13  21   3    0.74    2.23
  13  21  -3    1.97    1.99
 -11 -21   3   -0.09    1.43
  11 -21  -3   -0.71    1.42
  11  21  -3   -0.81    1.66
  -9 -21   3    1.43    1.54
   9 -21  -3    1.53    1.38
  -9  21   3   -0.96    1.71
   9  21  -3   -0.50    1.78
   7 -21  -3    0.44    1.28
  -7 -21   3   -0.81    1.42
   7  21  -3   -0.33    1.63
  -7  21   3   -1.89    1.55
  -5 -21   3   -0.25    1.37
   5 -21  -3    0.35    1.22
   5  21  -3    0.91    1.61
  -5  21   3    1.16    1.59
  -3 -21   3   -0.69    1.34
   3 -21  -3   -1.58    0.94
   3  21  -3    1.84    1.62
  -3  21   3   -0.90    1.49
   1 -21  -3    1.46    1.32
  -1 -21   3    1.91    1.55
   1  21  -3    2.98    1.76
  -1  21   3    5.98    1.78
  -1 -21  -3    0.59    1.07
   1 -21   3    0.68    1.54
   1  21   3    0.36    1.53
  -1  21  -3    1.47    1.60
  -3 -21  -3    1.29    1.21
   3 -21   3    3.00    1.59
   3  21   3    0.58    1.50
  -3  21  -3    0.67    1.83
  -5 -21  -3    1.30    1.24
   5 -21   3   -1.25    1.54
   5  21   3    1.80    1.45
  -5  21  -3   -0.54    1.89
   7 -21   3   -1.14    1.58
  -7 -21  -3   -0.75    1.23
   7  21   3    0.68    1.66
  -7  21  -3    1.49    2.08
   9 -21   3   -1.99    1.85
   9  21   3    1.78    2.35
 -11 -21  -3    0.88    1.60
  11 -21   3    1.87    2.20
 -11  21  -3   -3.14    2.40
  11  21   3    1.22    1.79
 -13 -21  -3    0.16    1.80
  14 -22  -3   -5.18    1.92
  14  22  -3   -1.80    2.41
 -12 -22   3    4.61    2.10
 -12  22   3    7.69    2.56
  12  22  -3    1.84    2.12
 -10 -22   3   -0.31    1.72
  10 -22  -3    0.43    1.63
 -10  22   3   -0.19    2.09
  10  22  -3   -0.89    2.04
  -8 -22   3    5.58    2.03
   8 -22  -3    2.62    1.53
  -8  22   3    2.42    2.10
   8  22  -3   -0.18    2.01
  -6 -22   3    0.97    2.39
   6 -22  -3    0.82    1.37
  -6  22   3    4.40    2.20
   6  22  -3    0.10    1.78
   4 -22  -3    1.03    1.38
  -4 -22   3    2.89    1.71
   4  22  -3    1.97    1.83
  -4  22   3    2.49    1.96
  -2 -22   3   -0.41    1.50
   2 -22  -3    0.72    1.41
   2  22  -3    2.89    1.83
  -2  22   3   -1.64    1.51
   0 -22   3    1.56    1.83
   0 -22  -3    0.21    1.24
   0  22  -3    1.41    2.03
   0  22   3    0.94    1.71
   2 -22   3    5.14    1.90
  -2 -22  -3    6.04    1.81
  -2  22  -3    6.73    2.21
   2  22   3    7.58    2.30
   4 -22   3    5.66    2.04
  -4  22  -3    0.30    2.05
   6 -22   3    2.95    2.04
  -6 -22  -3    6.48    1.90
   6  22   3    1.37    2.01
  -8 -22  -3    7.37    1.94
   8 -22   3    1.59    2.16
   8  22   3    5.69    2.19
  -8  22  -3    2.16    2.54
  10 -22   3   -1.90    2.64
 -10 -22  -3   -1.11    1.75
 -10  22  -3    2.16    3.54
  13 -23  -3   -2.02    2.46
  11 -23  -3    0.56    2.19
  11  23  -3    1.18    2.42
  -9 -23   3    6.94    3.09
   9 -23  -3    5.23    2.00
   9  23  -3    6.37    2.52
  -7 -23   3    4.30    1.90
   7 -23  -3    3.30    1.68
  -7  23   3    6.54    2.34
   7  23  -3    5.12    2.70
  -5 -23   3    1.17    1.80
   5 -23  -3    0.23    1.57
  -5  23   3   -4.46    1.89
   3 -23  -3    0.57    1.53
  -3 -23   3    1.24    1.78
   3  23  -3    3.36    3.68
  -3  23   3    0.24    1.96
  -1 -23   3    5.44    2.16
   1 -23  -3    3.26    1.61
  -1  23   3    3.26    2.25
   1 -23   3    1.81    1.94
  -1 -23  -3    2.94    1.59
  -1  23  -3    2.31    3.82
   1  23   3    0.39    1.95
   3 -23   3    4.99    2.26
  -3 -23  -3    2.12    1.59
   3  23   3    1.47    2.13
  -3  23  -3    8.48    2.68
   5 -23   3    9.31    2.60
  -5 -23  -3    7.99    2.03
   5  23   3    6.21    2.53
  -5  23  -3    4.64    2.94
   7 -23   3    2.09    2.26
  -7  23  -3    1.35    3.95
   9 -23   3    0.16    2.46
   6  24  -3   -0.82    2.70
   4  24  -3   -0.69    2.55
   2  24  -3   -3.18    2.52
   0  24  -3    5.69    2.90
  -2  24  -3    0.31    4.48
  30   0  -4    7.59    3.09
 -30   0   4    8.67    1.68
 -28   0   4   23.12    2.26
  28   0  -4   25.64    2.68
 -26   0   4   16.32    1.75
  26   0  -4   18.58    2.04
 -24   0   4   13.12    1.49
  24   0  -4   18.62    1.89
  22   0  -4   36.47    2.55
 -22   0   4   33.79    2.32
 -20   0   4   33.08    2.21
  20   0  -4   31.23    1.65
 -20   0   4   35.79    1.67
  20   0  -4   35.73    2.36
 -18   0   4   70.31    3.25
  18   0  -4   68.36    3.77
 -16   0   4   68.77    3.24
 -16   0   4   66.33    3.56
  16   0  -4   71.10    3.65
 -14   0   4   60.72    3.21
 -14   0   4   61.51    2.97
  14   0  -4   65.38    3.27
 -12   0   4  136.40    6.09
 -12   0   4  133.39    6.26
 -10   0   4  253.72   11.47
  10   0  -4  258.34   11.59
  10   0  -4  276.09   11.59
 -10   0   4  254.08   11.69
  -8   0   4   63.48    2.87
   8   0  -4   62.53    2.97
   8   0  -4   56.40    2.86
  -8   0   4   56.22    2.88
   8   0  -4   63.96    2.87
  -6   0   4   40.88    2.16
   6   0  -4   47.59    2.12
   6   0  -4   48.59    2.18
   6   0  -4   45.38    2.19
  -6   0   4   43.95    2.18
   4   0  -4  932.42   41.68
  -4   0   4 1000.00   41.70
  -2   0   4   32.04    1.46
  -2   0   4   30.60    1.42
   2   0  -4   31.67    1.42
  -2   0   4   31.74    1.55
   2   0  -4   33.05    1.57
   2   0  -4   30.07    1.45
   0   0  -4   64.13    2.87
   0   0  -4   64.69    2.96
   0   0   4   65.51    2.95
   0   0   4   62.09    2.87
   0   0  -4   64.66    2.91
   0   0   4   64.37    2.91
   2   0   4  130.85    5.64
   2   0   4  128.62    5.73
  -2   0  -4  121.08    5.71
  -2   0  -4  129.04    5.63
  -4   0  -4  131.72    5.89
  -4   0  -4  132.51    5.93
   4   0   4  133.21    5.87
   4   0   4  135.86    6.08
  -6   0  -4  351.88   14.58
   6   0   4  348.25   14.53
   6   0   4  304.59   15.15
  -8   0  -4  108.93    4.91
   8   0   4  113.67    5.37
  -8   0  -4  113.42    5.11
  10   0   4   60.66    3.14
 -10   0  -4   54.66    2.81
 -12   0  -4   63.40    3.06
  12   0   4   58.53    3.37
  14   0   4   13.93    1.38
 -14   0  -4   15.16    1.08
  16   0   4   40.36    2.70
 -16   0  -4   40.56    2.29
  18   0   4   49.83    3.33
 -18   0  -4   53.42    2.89
 -20   0  -4   37.83    2.45
 -22   0  -4   16.39    1.56
  22   0   4   18.06    2.04
 -24   0  -4   24.78    2.07
  24   0   4   22.22    2.59
 -26   0  -4   16.21    2.00
  26   0   4   13.95    2.35
  31  -1  -4    0.98    2.00
 -31  -1   4    1.37    1.78
 -31   1   4    4.24    2.12
  31   1  -4    3.50    2.14
  29  -1  -4   18.94    2.60
 -29  -1   4   17.16    2.14
 -29   1   4   15.91    2.06
  29   1  -4   23.26    2.54
  27  -1  -4   31.20    2.86
 -27  -1   4   31.53    2.46
 -27   1   4   29.09    2.41
  27   1  -4   33.72    2.88
  25  -1  -4   21.15    2.27
 -25  -1   4   26.53    2.07
  25   1  -4   24.39    2.16
 -25   1   4   22.73    1.98
  23  -1  -4   23.66    2.10
 -23  -1   4   18.33    1.72
  23   1  -4   23.79    1.99
 -23   1   4   24.35    1.88
 -21  -1   4   46.07    2.15
  21  -1  -4   42.48    2.89
 -21  -1   4   45.54    2.78
 -21   1   4   43.12    2.72
  21   1  -4   45.45    2.89
 -19  -1   4   30.43    2.01
 -19  -1   4   29.90    1.57
  19  -1  -4   25.11    1.51
 -19   1   4   28.62    1.96
  19   1  -4   29.40    2.05
 -19   1   4   32.45    1.47
 -17  -1   4   65.51    3.16
  17  -1  -4   68.26    3.62
 -17  -1   4   65.05    3.50
 -17   1   4   64.79    3.49
 -17   1   4   66.18    3.07
  17   1  -4   66.19    3.56
 -15  -1   4   84.70    4.29
 -15  -1   4   83.75    4.04
  15  -1  -4   83.21    4.35
 -15   1   4   92.55    4.00
  15   1  -4   85.62    4.32
 -15   1   4   88.92    4.32
 -13  -1   4   39.08    2.05
  13  -1  -4   43.02    2.30
 -13  -1   4   38.88    2.21
 -13   1   4   42.58    2.02
  13   1  -4   39.88    2.23
 -13   1   4   40.21    2.22
 -11  -1   4  117.68    5.57
  11  -1  -4  128.85    5.72
 -11  -1   4  122.95    5.69
  11  -1  -4  117.65    5.65
 -11   1   4  122.71    5.53
  11   1  -4  126.36    5.68
 -11   1   4  121.78    5.69
  -9  -1   4  174.98    7.70
  -9  -1   4  164.93    7.73
   9  -1  -4  160.77    7.66
   9  -1  -4  177.37    7.75
  -9   1   4  167.54    7.73
  -9   1   4  176.53    7.65
   9   1  -4  182.20    7.71
   7  -1  -4  291.59   12.42
  -7  -1   4  271.70   12.44
  -7  -1   4  282.14   12.45
   7  -1  -4  276.95   12.42
   7  -1  -4  303.33   12.50
  -7  -1   4  276.99   12.37
  -7   1   4  278.45   12.41
   7   1  -4  288.99   12.37
   7   1  -4  267.10   12.43
  -7   1   4  305.99   12.54
  -7   1   4  271.81   12.43
  -5  -1   4    7.26    0.53
   5  -1  -4    8.43    0.53
  -5  -1   4    7.93    0.58
  -5  -1   4    8.09    0.44
   5  -1  -4    8.02    0.55
   5  -1  -4    7.84    0.52
   5   1  -4    6.86    0.50
   5   1  -4    7.91    0.48
  -5   1   4    8.54    0.54
  -5   1   4    9.22    0.56
   5   1  -4    7.29    0.57
  -5   1   4    8.13    0.54
   5   1  -4    8.56    0.44
   3  -1  -4   47.78    2.18
   3  -1  -4   49.89    2.18
   3  -1  -4   47.65    2.28
  -3  -1   4   50.39    2.31
   3  -1  -4   47.57    2.21
  -3   1   4   49.07    2.17
  -3   1   4   45.95    2.26
   3   1  -4   47.76    2.30
  -3   1   4   47.82    2.20
   3   1  -4   47.59    2.19
  -1  -1   4   84.26    3.74
  -1  -1   4   80.65    3.63
   1  -1  -4   82.41    3.61
   1  -1  -4   83.14    3.72
   1  -1  -4   81.71    3.65
   1   1  -4   79.75    3.62
   1   1  -4   78.56    3.72
  -1   1   4   84.27    3.71
   1   1  -4   78.74    3.61
  -1   1   4   82.62    3.61
  -1   1   4   83.21    3.65
   1  -1   4  265.09   11.50
  -1  -1  -4  270.14   11.43
  -1  -1  -4  263.23   11.52
   1  -1   4  259.20   11.50
  -1  -1  -4  273.44   11.50
   1  -1   4  244.86   11.43
   1   1   4  278.31   11.49
  -1   1  -4  266.48   11.58
   1   1   4  263.19   11.51
   1   1   4  259.67   11.42
  -1   1  -4  248.94   11.49
  -1   1  -4  264.24   11.44
   3  -1   4  323.41   13.80
  -3  -1  -4  318.25   13.80
   3  -1   4  308.99   13.93
  -3  -1  -4  321.18   13.82
   3   1   4  318.79   13.79
  -3   1  -4  313.29   13.80
  -3   1  -4  314.37   13.81
   3   1   4  319.45   13.93
  -5  -1  -4  173.10    7.59
   5  -1   4  172.97    7.50
   5  -1   4  171.96    7.79
  -5   1  -4  162.97    7.51
  -5   1  -4  176.28    7.62
   5   1   4  171.65    7.77
   5   1   4  172.54    7.51
   7  -1   4  168.65    7.72
  -7  -1  -4  173.17    7.29
  -7  -1  -4  166.91    7.37
   7  -1   4  168.67    7.29
  -7  -1  -4  165.96    7.46
  -7   1  -4  164.99    7.48
  -7   1  -4  161.23    7.30
   7   1   4  170.80    7.71
  -9  -1  -4   90.00    3.98
   9  -1   4   87.64    4.44
  -9  -1  -4   90.69    4.17
  -9  -1  -4   88.82    3.94
  -9   1  -4   89.91    4.18
   9   1   4   88.40    4.43
 -11  -1  -4   24.55    1.41
  11  -1   4   23.64    1.71
  11   1   4   22.83    1.66
 -11   1  -4   24.98    1.43
  13  -1   4   70.30    3.99
 -13  -1  -4   76.63    3.65
 -13   1  -4   73.11    3.65
  13   1   4   76.49    4.01
 -15  -1  -4   17.01    1.20
  15  -1   4   16.24    1.59
  15   1   4   17.38    1.54
 -15   1  -4   17.02    1.21
  17  -1   4   43.14    2.87
 -17  -1  -4   41.68    2.40
 -17   1  -4   41.66    2.40
  17   1   4   40.66    2.76
  19  -1   4   33.96    2.68
 -19  -1  -4   33.59    2.23
  19   1   4   37.89    2.72
 -19   1  -4   40.29    2.31
 -21  -1  -4   28.97    2.03
  21  -1   4   29.36    2.51
  21   1   4   26.98    2.42
 -21   1  -4   27.34    1.95
  23  -1   4   11.70    2.00
 -23  -1  -4   10.17    1.41
 -23   1  -4   13.00    1.45
  23   1   4   11.54    1.80
 -25  -1  -4   11.14    1.76
 -25   1  -4   17.21    2.92
 -30  -2   4    5.56    1.58
 -30   2   4    4.31    1.35
  28  -2  -4   21.67    2.51
 -28  -2   4   18.35    1.99
  28   2  -4   16.55    2.21
 -28   2   4   14.39    1.98
 -26  -2   4   18.11    1.91
  26  -2  -4   19.12    2.24
 -26   2   4   18.82    1.89
  26   2  -4   18.53    2.01
  24  -2  -4   31.08    2.53
 -24  -2   4   33.05    2.35
 -24   2   4   30.74    2.31
  24   2  -4   31.37    2.51
  22  -2  -4   53.98    3.51
 -22  -2   4   52.81    3.24
 -22  -2   4   57.25    2.67
 -22   2   4   58.39    3.34
  22   2  -4   57.51    3.43
  20  -2  -4   36.32    2.48
 -20  -2   4   34.20    2.29
 -20  -2   4   33.77    1.88
 -20   2   4   38.35    2.36
  20   2  -4   37.06    2.37
 -18  -2   4   11.47    0.87
  18  -2  -4   12.86    1.30
  18  -2  -4   10.07    0.89
 -18   2   4   12.08    1.25
  18   2  -4   12.38    1.18
 -18   2   4   11.94    0.70
 -16  -2   4   34.86    1.85
 -16  -2   4   33.36    2.06
  16  -2  -4   33.93    2.19
 -16   2   4   37.01    1.72
  16   2  -4   32.69    2.06
 -16   2   4   32.01    2.02
 -14  -2   4   43.10    2.41
  14  -2  -4   45.58    2.50
 -14  -2   4   44.20    2.27
 -14   2   4   45.06    2.13
 -14   2   4   40.38    2.36
  14   2  -4   44.92    2.41
 -12  -2   4   69.10    3.38
  12  -2  -4   75.57    3.57
 -12  -2   4   65.53    3.44
 -12   2   4   69.74    3.46
 -12   2   4   70.89    3.27
 -10  -2   4  213.94    9.71
  10  -2  -4  229.55    9.80
 -10   2   4  231.05    9.98
 -10   2   4  209.78    9.74
 -10   2   4  213.19    9.60
  10   2  -4  209.81    9.69
  -8  -2   4   83.28    4.05
  -8  -2   4   94.23    4.17
  -8  -2   4   84.13    4.13
   8  -2  -4   85.46    4.08
  -8   2   4   86.31    4.05
   8   2  -4   93.17    4.06
  -8   2   4   96.72    4.30
  -8   2   4   88.33    4.11
  -6  -2   4    1.72    0.23
   6  -2  -4    1.54    0.24
  -6  -2   4    1.30    0.28
   6  -2  -4    1.73    0.29
  -6  -2   4    1.46    0.26
   6  -2  -4    1.46    0.31
  -6   2   4    1.94    0.35
   6   2  -4    1.23    0.32
  -6   2   4    0.84    0.21
   6   2  -4    1.33    0.18
  -6   2   4    1.65    0.26
   4  -2  -4  314.61   12.78
   4  -2  -4  301.73   12.73
   4  -2  -4  301.75   12.85
  -4  -2   4  279.34   12.68
  -4  -2   4  280.86   12.75
  -4  -2   4  285.22   12.90
   4   2  -4  280.05   12.69
  -4   2   4  330.72   12.80
  -4   2   4  303.31   12.84
   4   2  -4  285.47   12.88
   4   2  -4  257.98   12.78
  -4   2   4  304.34   12.84
   4   2  -4  291.94   12.76
   2  -2  -4    3.91    0.25
  -2  -2   4    3.81    0.27
  -2  -2   4    3.99    0.28
  -2  -2   4    3.61    0.44
   2  -2  -4    4.19    0.35
   2   2  -4    4.18    0.30
  -2   2   4    4.50    0.34
  -2   2   4    4.01    0.25
   2   2  -4    3.18    0.40
  -2   2   4    3.60    0.32
   2   2  -4    3.88    0.28
   0  -2  -4   24.64    1.20
   0  -2   4   22.62    1.21
   0  -2  -4   24.05    1.08
   0  -2   4   21.19    1.10
   0  -2  -4   23.57    1.19
   0  -2   4   22.74    1.20
   0  -2   4   21.94    1.15
   0   2   4   23.57    1.17
   0   2   4   23.64    1.20
   0   2  -4   22.65    1.20
   0   2   4   23.70    1.08
   0   2  -4   21.75    1.11
  -2  -2  -4  283.89   11.82
   2  -2   4  275.44   11.82
  -2  -2  -4  280.17   11.74
   2  -2   4  266.43   11.88
   2  -2   4  256.44   11.95
   2   2   4  256.25   11.73
   2   2   4  278.63   11.88
  -2   2  -4  268.73   11.77
   2   2   4  273.94   11.78
  -2   2  -4  259.90   11.80
  -4  -2  -4  109.45    4.77
  -4  -2  -4  112.98    4.86
   4  -2   4  103.48    4.81
  -4  -2  -4  111.02    4.83
   4  -2   4  102.22    4.99
  -4   2  -4  107.05    4.85
   4   2   4  112.13    5.01
   4   2   4  110.91    4.80
  -4   2  -4  103.00    4.82
  -6  -2  -4   92.08    4.04
   6  -2   4   84.89    3.96
  -6  -2  -4   88.98    4.06
  -6  -2  -4   91.25    3.95
  -6   2  -4   87.96    4.10
  -6   2  -4   87.23    3.96
   6   2   4   91.94    4.29
  -8  -2  -4   78.89    3.68
  -8  -2  -4   78.48    3.53
   8  -2   4   75.12    3.95
  -8  -2  -4   80.66    3.60
   8   2   4   78.77    3.92
  -8   2  -4   81.23    3.72
 -10  -2  -4   22.87    1.32
 -10  -2  -4   25.79    1.27
  10  -2   4   25.53    1.68
 -10  -2  -4   22.30    1.16
  10   2   4   21.12    1.54
 -10   2  -4   21.33    1.33
 -12  -2  -4   14.24    0.98
  12  -2   4   13.53    1.29
  12   2   4   12.67    1.20
 -12   2  -4   13.81    0.98
  14  -2   4   52.35    3.15
 -14   2  -4   54.80    2.76
  14   2   4   48.70    3.03
 -16  -2  -4   32.12    1.96
  16  -2   4   32.56    2.41
 -16   2  -4   35.33    2.01
  16   2   4   32.35    2.35
 -18  -2  -4   23.74    1.66
  18  -2   4   25.65    2.17
  18   2   4   24.84    2.05
 -18   2  -4   24.19    1.67
 -20  -2  -4   26.06    1.88
 -22  -2  -4   12.51    1.34
  22  -2   4    7.81    1.55
 -22   2  -4    9.55    1.26
  22   2   4    6.96    1.46
  24  -2   4    4.53    1.45
 -24  -2  -4    6.98    1.23
 -24   2  -4    7.02    1.26
  24   2   4    4.25    1.51
  26  -2   4    2.83    1.90
 -26  -2  -4    9.31    1.58
 -26   2  -4   12.37    1.78
  26   2   4    9.44    2.14
  31  -3  -4   12.52    2.56
  31   3  -4   12.04    2.43
  29  -3  -4    9.70    2.17
 -29  -3   4    5.64    1.38
  29   3  -4    7.93    1.85
 -29   3   4    9.14    1.65
  27  -3  -4    9.85    1.93
 -27  -3   4    9.17    1.49
  27   3  -4   13.96    1.97
 -27   3   4   11.64    1.72
 -25  -3   4   21.69    2.00
  25   3  -4   23.65    2.17
 -25   3   4   21.77    1.92
  23  -3  -4   29.00    2.36
 -23  -3   4   25.16    1.57
 -23  -3   4   22.84    1.90
  23   3  -4   25.90    2.11
 -23   3   4   23.19    1.95
 -21  -3   4   22.27    1.42
  21  -3  -4   24.52    2.06
 -21  -3   4   22.57    1.75
 -21   3   4   23.37    1.78
  21   3  -4   23.58    1.86
  19  -3  -4   15.93    1.10
  19  -3  -4   17.13    1.64
 -19  -3   4   18.43    1.44
  19  -3  -4   18.49    0.90
 -19  -3   4   18.61    1.23
  19   3  -4   19.18    1.74
 -19   3   4   17.05    1.43
  17  -3  -4   14.79    0.77
 -17  -3   4   11.71    0.99
 -17  -3   4   13.60    1.18
  17  -3  -4   13.67    1.33
  17   3  -4   14.07    1.19
 -17   3   4   12.14    1.14
 -17   3   4   13.80    0.79
 -15  -3   4   11.95    0.91
  15  -3  -4   13.56    1.17
 -15  -3   4   11.55    1.01
 -15   3   4   10.02    0.95
 -15   3   4   11.44    0.72
  15   3  -4   11.20    1.00
 -13  -3   4   59.41    3.02
 -13  -3   4   54.68    2.92
  13  -3  -4   60.65    3.13
 -13   3   4   58.32    2.99
  13   3  -4   58.02    2.98
 -13   3   4   59.76    2.75
 -11  -3   4  103.99    5.02
  11  -3  -4  116.86    5.16
 -11  -3   4  102.26    5.02
 -11   3   4  107.83    4.86
 -11   3   4  119.36    5.38
 -11   3   4   99.29    4.99
  11   3  -4  102.63    4.98
  -9  -3   4  201.48    8.98
  -9  -3   4  180.51    8.91
   9   3  -4  192.29    8.85
  -9   3   4  199.56    8.82
  -9   3   4  201.83    8.92
  -9   3   4  222.73    9.20
  -7  -3   4  102.43    4.67
  -7  -3   4  116.62    4.88
  -7  -3   4   95.33    4.72
  -7   3   4   98.69    4.70
  -7   3   4  112.84    4.91
  -7   3   4   99.74    4.68
   7   3  -4  101.68    4.66
  -5  -3   4   76.99    3.70
  -5  -3   4   81.63    3.85
   5  -3  -4   84.55    3.67
  -5  -3   4   74.28    3.62
   5  -3  -4   83.60    3.79
   5   3  -4   76.09    3.63
  -5   3   4   90.18    3.84
  -5   3   4   83.36    3.72
  -5   3   4   83.63    3.68
   5   3  -4   79.37    3.65
  -3  -3   4    8.46    0.50
  -3  -3   4    8.33    0.51
   3  -3  -4    9.76    0.52
  -3  -3   4    9.27    0.69
   3  -3  -4   10.26    0.68
   3  -3  -4    9.16    0.61
   3  -3  -4    9.89    0.49
   3   3  -4    9.30    0.54
  -3   3   4    9.70    0.59
   3   3  -4    8.79    0.52
  -3   3   4    9.64    0.64
   1  -3  -4    6.72    0.52
  -1  -3   4    5.49    0.36
   1  -3  -4    5.59    0.32
  -1  -3   4    6.14    0.53
   1  -3  -4    5.80    0.44
  -1  -3   4    5.08    0.42
  -1   3   4    6.02    0.46
   1   3  -4    4.99    0.35
  -1   3   4    5.70    0.32
   1   3  -4    6.72    0.47
  -1   3   4    6.23    0.43
   1   3  -4    5.28    0.49
  -1  -3  -4   17.16    0.96
  -1  -3  -4   15.52    0.76
   1  -3   4   14.46    0.90
   1  -3   4   14.54    0.93
  -1   3  -4   14.94    0.97
  -1   3  -4   14.62    0.89
   1   3   4   15.22    0.84
  -1   3  -4   14.63    0.80
   1   3   4   16.31    0.93
   1   3   4   15.25    0.75
   3  -3   4  301.52   13.43
   3  -3   4  296.75   13.53
  -3  -3  -4  313.37   13.35
  -3  -3  -4  311.49   13.34
  -3  -3  -4  321.86   13.51
  -3   3  -4  301.12   13.39
   3   3   4  310.86   13.37
   3   3   4  306.93   13.53
  -3   3  -4  298.14   13.40
   5  -3   4   29.42    1.78
  -5  -3  -4   32.71    1.54
  -5  -3  -4   32.85    1.70
  -5  -3  -4   34.74    1.60
   5  -3   4   33.96    1.61
  -5   3  -4   30.44    1.62
  -7  -3  -4    1.43    0.32
  -7  -3  -4    1.41    0.27
   7  -3   4    1.72    0.22
  -7  -3  -4    1.58    0.21
   7  -3   4    1.55    0.39
  -7   3  -4    1.21    0.18
   7   3   4    1.69    0.41
  -7   3  -4    0.90    0.23
  -9  -3  -4   13.92    0.85
   9  -3   4   11.75    1.11
  -9  -3  -4   12.73    0.84
  -9  -3  -4   13.82    0.77
   9   3   4   13.19    1.07
  -9   3  -4   13.67    0.89
  11  -3   4   27.21    1.92
 -11  -3  -4   26.81    1.43
 -11  -3  -4   27.43    1.55
 -11  -3  -4   28.21    1.45
 -11   3  -4   27.52    1.59
  11   3   4   29.88    1.86
  13  -3   4    2.60    0.80
 -13  -3  -4    3.41    0.52
 -13  -3  -4    3.82    0.44
 -13  -3  -4    4.23    0.49
 -13   3  -4    3.46    0.83
  13   3   4    2.99    1.14
  15  -3   4   29.69    2.27
 -15  -3  -4   33.09    1.89
  15   3   4   30.76    2.18
 -15   3  -4   30.85    1.87
 -17  -3  -4   37.14    2.18
  17  -3   4   36.47    2.66
 -17   3  -4   38.18    2.19
  17   3   4   33.01    2.47
 -19  -3  -4   26.93    1.79
  19  -3   4   22.08    2.19
  19   3   4   23.77    2.09
 -19   3  -4   24.37    1.76
  21  -3   4   11.41    1.84
 -21  -3  -4   15.49    1.42
  21   3   4   14.80    1.80
 -21   3  -4   13.18    1.35
  23  -3   4    6.50    1.61
 -23  -3  -4    8.40    1.27
  23   3   4    8.61    1.77
 -23   3  -4    9.02    1.32
 -25  -3  -4    5.01    1.30
  25  -3   4    2.70    1.69
 -25   3  -4    2.00    1.10
  25   3   4    5.00    1.61
  30  -4  -4   11.20    2.38
 -30  -4   4    7.14    1.73
  30   4  -4    6.47    2.68
 -30   4   4    7.09    1.77
  28  -4  -4   19.04    2.60
 -28  -4   4   17.62    2.08
 -28   4   4   21.37    2.29
  28   4  -4   19.03    2.29
 -26  -4   4   10.62    1.54
  26  -4  -4    9.43    1.82
 -26   4   4   13.18    1.67
  26   4  -4   11.38    1.71
 -24  -4   4    7.84    1.24
  24  -4  -4    7.17    1.46
  24   4  -4    8.36    1.42
 -24   4   4    7.76    1.51
 -22  -4   4   25.90    2.10
  22  -4  -4   34.20    2.59
  22   4  -4   31.07    2.24
 -22   4   4   33.12    2.22
 -20  -4   4   29.47    1.82
 -20  -4   4   31.28    2.11
  20  -4  -4   31.97    2.39
 -20   4   4   28.51    2.05
  20   4  -4   32.28    2.14
 -18  -4   4    4.84    0.71
 -18  -4   4    4.51    0.87
  18  -4  -4    4.69    0.38
 -18   4   4    3.19    0.69
  18   4  -4    5.47    0.91
  16  -4  -4    8.92    1.14
  16  -4  -4   10.47    0.64
 -16  -4   4   10.89    1.02
 -16  -4   4   10.23    0.93
  16   4  -4   11.95    1.03
 -16   4   4    9.75    0.97
 -16   4   4   11.01    0.67
 -14  -4   4   64.05    3.46
  14  -4  -4   66.60    3.51
 -14  -4   4   65.21    3.33
 -14   4   4   60.29    3.28
 -14   4   4   68.07    3.04
  14   4  -4   64.22    3.30
 -12  -4   4   57.15    3.10
 -12  -4   4   59.56    3.14
  12  -4  -4   67.65    3.29
 -12   4   4   58.17    3.07
 -12   4   4   68.44    3.52
 -12   4   4   63.28    2.91
  12   4  -4   60.22    3.09
 -10  -4   4   98.90    4.70
 -10  -4   4  103.74    4.78
  10   4  -4   99.00    4.63
 -10   4   4   96.40    4.52
 -10   4   4  106.79    5.01
 -10   4   4   94.27    4.68
  -8  -4   4  166.26    7.86
  -8  -4   4  191.27    8.04
  -8   4   4  178.53    7.85
  -8   4   4  187.72    8.13
  -8   4   4  165.62    7.78
   8   4  -4  165.89    7.81
  -6  -4   4  133.05    6.57
  -6  -4   4  147.29    6.82
  -6  -4   4  143.80    6.64
   6  -4  -4  152.82    6.56
  -6   4   4  161.71    6.85
   6   4  -4  135.76    6.59
   6   4  -4  148.17    6.57
  -6   4   4  167.68    6.63
  -6   4   4  148.45    6.63
  -4  -4   4    2.98    0.48
  -4  -4   4    2.91    0.31
  -4   4   4    3.29    0.27
   4   4  -4    2.89    0.38
   4   4  -4    2.97    0.25
   4   4  -4    2.71    0.31
  -4   4   4    3.26    0.32
  -4   4   4    3.49    0.41
  -2  -4   4   87.01    4.35
   2  -4  -4  104.63    4.28
  -2  -4   4   97.53    4.55
   2  -4  -4   95.96    4.24
  -2  -4   4   86.17    4.30
   2   4  -4   95.95    4.31
   2   4  -4   98.02    4.41
  -2   4   4   97.19    4.40
  -2   4   4  109.05    4.52
  -2   4   4   99.65    4.24
   0  -4  -4   33.33    1.57
   0  -4   4   29.09    1.64
   0  -4  -4   33.97    1.47
   0  -4   4   32.71    1.74
   0   4   4   31.79    1.46
   0   4   4   33.18    1.60
   0   4  -4   31.38    1.53
   0   4   4   33.43    1.70
   0   4  -4   31.28    1.71
  -2  -4  -4   35.46    1.60
   2  -4   4   32.21    1.74
  -2  -4  -4   33.37    1.54
  -2   4  -4   34.01    1.87
   2   4   4   32.73    1.75
  -2   4  -4   30.28    1.66
  -2   4  -4   33.02    1.60
   2   4   4   32.32    1.53
  -4  -4  -4  220.95    9.75
  -4  -4  -4  231.90    9.77
   4  -4   4  226.01    9.88
   4  -4   4  221.50   10.02
   4   4   4  233.38   10.13
  -4   4  -4  202.43    9.79
  -4   4  -4  229.86   10.22
  -4   4  -4  219.03    9.81
  -6  -4  -4   76.15    3.42
   6  -4   4   71.90    3.71
   6  -4   4   73.30    3.44
  -6  -4  -4   75.83    3.39
  -6   4  -4   76.92    3.49
   6   4   4   77.33    3.68
  -6   4  -4   68.77    3.35
   8  -4   4   16.89    0.94
  -8  -4  -4   18.49    1.02
   8  -4   4   18.10    1.33
  -8  -4  -4   18.11    0.98
   8   4   4   17.65    1.24
  -8   4  -4   16.73    1.05
  -8   4  -4   17.28    0.88
  10  -4   4   12.93    1.18
 -10  -4  -4   10.91    0.77
 -10  -4  -4   12.17    0.82
 -10   4  -4   11.44    0.85
  10   4   4   12.33    1.07
 -12  -4  -4    5.53    0.59
 -12  -4  -4    4.90    0.56
  12  -4   4    4.00    0.89
  12   4   4    5.18    0.85
 -12   4  -4    5.98    0.63
 -14  -4  -4   41.64    2.26
  14  -4   4   45.78    2.94
 -14  -4  -4   47.74    2.58
 -14   4  -4   48.94    2.52
  14   4   4   46.21    2.79
 -16  -4  -4   25.19    1.57
  16  -4   4   23.35    2.05
 -16   4  -4   20.96    1.52
  16   4   4   22.41    1.84
  18  -4   4   15.20    1.76
 -18  -4  -4   18.17    1.37
 -18   4  -4   18.23    1.39
  18   4   4   16.35    1.70
  20  -4   4   27.36    2.51
 -20  -4  -4   27.13    1.89
  20   4   4   26.26    2.30
 -20   4  -4   25.52    1.86
  22  -4   4    9.16    1.70
 -22  -4  -4   11.80    1.42
  22   4   4   12.49    1.86
 -22   4  -4   12.62    1.36
  24  -4   4    2.76    1.52
 -24  -4  -4    3.78    0.99
 -24   4  -4    2.10    0.88
  24   4   4    2.06    1.32
 -26  -4  -4    6.34    1.39
  26  -4   4    7.69    2.03
 -26   4  -4    5.03    1.31
  26   4   4    2.64    1.79
  31   5  -4   27.26    3.46
 -29  -5   4    1.17    1.48
  29  -5  -4    0.52    2.02
 -29   5   4    0.06    1.63
  29   5  -4    1.78    1.58
 -27  -5   4   12.54    1.75
  27  -5  -4   17.48    2.43
  27   5  -4   12.60    1.90
 -27   5   4   13.76    1.84
  25  -5  -4   12.64    2.02
 -25  -5   4   13.05    1.63
 -25   5   4   15.10    1.65
  23  -5  -4   20.71    2.09
 -23  -5   4   18.31    1.40
 -23  -5   4   17.68    1.66
  23   5  -4   16.62    1.68
 -23   5   4   18.35    1.73
 -21  -5   4   22.63    1.74
 -21  -5   4   21.66    1.58
  21  -5  -4   21.78    2.08
  21   5  -4   23.30    1.85
 -21   5   4   20.24    1.70
  19  -5  -4   27.65    2.14
  19  -5  -4   27.04    1.33
 -19  -5   4   24.06    1.85
 -19  -5   4   27.29    1.75
  19   5  -4   28.23    1.95
 -19   5   4   24.97    1.83
 -17  -5   4   21.63    1.49
  17  -5  -4   21.88    1.76
 -17  -5   4   19.56    1.50
  17  -5  -4   19.64    1.09
  17   5  -4   23.93    1.61
 -17   5   4   19.40    1.47
 -15  -5   4   58.01    3.08
  15  -5  -4   59.06    2.69
 -15  -5   4   56.86    3.05
  15  -5  -4   62.74    3.33
  15   5  -4   56.85    3.04
 -15   5   4   51.80    2.99
  13  -5  -4   31.48    1.98
 -13  -5   4   29.33    1.85
 -13  -5   4   30.39    1.82
  13  -5  -4   31.18    1.54
 -13   5   4   29.65    1.79
  13   5  -4   30.67    1.79
 -13   5   4   32.16    2.22
 -13   5   4   30.99    1.57
 -11  -5   4   22.39    1.43
  11  -5  -4   25.79    1.27
 -11  -5   4   21.89    1.54
 -11   5   4   26.60    1.79
 -11   5   4   23.42    1.41
 -11   5   4   24.20    1.29
   9  -5  -4  116.27    5.40
  -9  -5   4  128.40    5.76
  -9  -5   4  109.35    5.53
   9   5  -4  120.76    5.54
  -9   5   4  133.27    5.91
  -9   5   4  122.31    5.45
  -9   5   4  116.87    5.51
   7  -5  -4  129.03    5.91
  -7  -5   4  128.94    6.20
  -7  -5   4  129.02    5.99
  -7   5   4  132.01    5.96
  -7   5   4  141.57    5.96
   7   5  -4  130.74    5.90
   7   5  -4  131.05    5.99
  -7   5   4  138.16    6.25
   5  -5  -4   16.97    0.86
   5  -5  -4   17.50    0.93
  -5  -5   4   16.02    1.16
  -5  -5   4   14.88    0.94
  -5   5   4   18.92    0.91
  -5   5   4   17.71    1.15
   5   5  -4   17.03    0.89
  -5   5   4   18.06    0.97
   5   5  -4   15.45    0.96
   3  -5  -4   96.72    4.47
   3  -5  -4  103.18    4.37
  -3  -5   4  100.65    4.73
   3  -5  -4   98.89    4.34
  -3  -5   4   89.62    4.48
   3   5  -4   98.13    4.41
   3   5  -4   97.54    4.54
  -3   5   4  102.62    4.52
  -3   5   4  106.69    4.69
  -1  -5   4   57.45    2.85
   1  -5  -4   56.87    2.62
   1  -5  -4   56.87    2.48
  -1  -5   4   51.98    2.68
  -1   5   4   55.85    2.77
   1   5  -4   56.85    2.75
  -1   5   4   56.52    2.65
  -1   5   4   56.93    2.47
   1   5  -4   55.48    2.55
  -1  -5  -4   22.74    1.12
  -1  -5  -4   24.43    1.24
   1  -5   4   25.82    1.45
  -1   5  -4   24.09    1.46
  -1   5  -4   25.01    1.21
   1   5   4   23.97    1.12
   1   5   4   24.00    1.39
  -3  -5  -4  112.60    4.86
  -3  -5  -4  116.17    4.95
   3  -5   4  111.17    5.12
  -3   5  -4  109.24    4.94
   3   5   4  105.37    4.85
  -3   5  -4  104.83    5.27
   5  -5   4  126.43    5.88
   5  -5   4  124.14    6.05
  -5  -5  -4  129.45    5.73
  -5  -5  -4  134.58    5.78
   5   5   4  133.24    6.04
  -5   5  -4  125.50    6.25
  -5   5  -4  128.37    5.81
   7  -5   4   91.42    4.31
  -7  -5  -4  101.50    4.30
  -7  -5  -4   94.05    4.34
   7  -5   4   93.90    4.65
   7   5   4   95.93    4.57
  -7   5  -4   83.92    4.16
  -7   5  -4   94.85    4.35
   9  -5   4   87.11    4.10
   9  -5   4   85.52    4.59
  -9  -5  -4   96.77    4.21
  -9  -5  -4   92.39    4.19
  -9   5  -4   89.46    4.26
  -9   5  -4   87.05    3.99
   9   5   4   94.94    4.54
  11  -5   4   34.70    2.29
 -11  -5  -4   33.52    1.85
 -11  -5  -4   32.46    1.83
  11   5   4   36.57    2.20
 -11   5  -4   36.91    1.94
 -13  -5  -4    5.75    0.67
  13  -5   4    6.33    1.09
 -13  -5  -4    6.70    0.66
  13   5   4    5.80    0.96
 -13   5  -4    5.46    0.64
 -15  -5  -4   37.43    2.11
  15  -5   4   41.16    2.79
 -15  -5  -4   39.83    2.23
 -15   5  -4   39.44    2.27
  15   5   4   43.64    2.64
 -17  -5  -4   18.53    1.24
 -17  -5  -4   21.13    1.48
  17  -5   4   20.86    1.95
  17   5   4   22.30    1.86
 -17   5  -4   22.04    1.52
  19  -5   4   18.16    2.00
 -19  -5  -4   18.73    1.49
 -19   5  -4   18.58    1.49
  19   5   4   19.34    1.97
  21  -5   4    9.63    1.76
 -21  -5  -4   11.25    1.35
 -21   5  -4   11.18    1.27
  21   5   4   13.26    1.73
  23  -5   4    3.09    1.46
 -23  -5  -4    7.22    1.23
 -23   5  -4    5.96    1.10
  23   5   4    5.92    1.51
  25  -5   4    3.31    1.75
  25   5   4    4.06    1.64
 -25   5  -4    3.52    1.15
  30  -6  -4   10.35    2.54
 -30  -6   4    9.53    1.70
  30   6  -4    7.52    2.20
 -30   6   4    7.86    1.66
  28  -6  -4    2.50    1.69
 -28  -6   4    0.73    1.13
  28   6  -4    4.10    1.49
 -28   6   4    1.61    1.14
 -26  -6   4    6.24    1.28
  26  -6  -4    9.75    1.92
 -26   6   4    9.34    1.49
  26   6  -4   10.58    1.70
  24  -6  -4    6.84    1.65
 -24  -6   4    9.66    1.57
  24   6  -4    9.65    1.53
 -24   6   4    8.07    1.47
  22  -6  -4   13.33    1.90
 -22  -6   4   13.29    1.35
 -22  -6   4   10.49    1.36
 -22   6   4   10.34    1.38
  22   6  -4   11.87    1.47
 -20  -6   4   10.13    1.13
  20  -6  -4    7.27    0.66
 -20  -6   4    9.58    1.11
  20  -6  -4   10.72    1.59
 -20   6   4   10.39    1.15
  20   6  -4   10.39    1.18
 -18  -6   4   15.82    1.38
 -18  -6   4   14.37    1.34
  18  -6  -4   16.17    0.92
  18  -6  -4   16.80    1.66
 -18   6   4   14.93    1.30
  18   6  -4   15.33    1.38
  16  -6  -4   32.89    2.22
 -16  -6   4   29.97    1.95
 -16  -6   4   34.05    2.03
  16  -6  -4   31.67    1.59
 -16   6   4   28.04    1.89
  16   6  -4   31.14    1.97
  14  -6  -4   43.17    2.07
  14  -6  -4   44.22    2.62
 -14  -6   4   44.89    2.43
 -14  -6   4   41.68    2.47
 -14   6   4   39.91    2.33
  14   6  -4   43.26    2.39
 -14   6   4   41.48    2.85
  12  -6  -4   16.96    0.97
 -12  -6   4   17.25    1.19
 -12  -6   4   12.89    1.25
  12   6  -4   18.43    1.21
 -12   6   4   18.07    1.18
 -12   6   4   20.15    1.58
 -10  -6   4   76.33    4.09
 -10  -6   4   95.83    4.40
  10  -6  -4   89.08    3.98
  -8  -6   4   30.30    1.84
   8  -6  -4   28.60    1.50
  -8  -6   4   29.29    1.60
  -8   6   4   30.07    1.54
   8   6  -4   28.92    1.62
  -8   6   4   30.19    1.56
  -8   6   4   31.46    1.89
   8   6  -4   29.30    1.51
   6  -6  -4   58.80    2.81
   6  -6  -4   58.55    2.71
  -6   6   4   58.66    2.84
  -6   6   4   62.68    3.30
  -6   6   4   66.71    2.81
   6   6  -4   57.03    2.76
   6   6  -4   58.29    2.91
   4  -6  -4    0.78    0.17
  -4  -6   4    0.30    0.31
   4  -6  -4    0.86    0.13
   4   6  -4    0.76    0.16
   4   6  -4    0.85    0.27
  -4   6   4    0.88    0.32
  -4   6   4    1.03    0.16
   2  -6  -4   30.18    1.39
   2  -6  -4   32.63    1.59
   2  -6  -4   33.29    1.43
  -2  -6   4   33.57    1.88
   2   6  -4   30.20    1.71
  -2   6   4   31.53    1.78
   2   6  -4   30.40    1.50
   0  -6  -4   27.83    1.40
   0  -6   4   27.38    1.64
   0   6  -4   26.51    1.33
   0   6   4   27.72    1.22
   0   6  -4   25.31    1.57
   0   6   4   28.32    1.59
   2  -6   4   89.54    4.36
  -2  -6  -4   91.40    3.99
  -2  -6  -4   89.38    4.14
   2   6   4   88.04    4.33
   2   6   4   91.07    4.02
  -2   6  -4   91.94    4.47
  -2   6  -4   92.09    4.10
  -4  -6  -4   94.33    4.57
  -4  -6  -4   97.75    4.38
   4  -6   4  101.05    4.68
  -4   6  -4   95.69    4.55
   4   6   4  102.11    4.75
  -4   6  -4  100.48    4.93
  -6  -6  -4   18.54    0.98
  -6  -6  -4   19.91    1.16
   6  -6   4   16.39    1.15
   6  -6   4   17.78    1.32
  -6   6  -4   16.87    1.47
  -6   6  -4   18.39    1.08
   6   6   4   18.64    1.29
  -8  -6  -4   58.67    2.85
  -8  -6  -4   59.38    2.79
   8  -6   4   59.73    3.23
   8  -6   4   57.41    2.87
   8   6   4   58.38    3.14
  -8   6  -4   57.67    2.86
  10  -6   4   26.95    1.99
  10  -6   4   28.13    1.52
  10  -6   4   24.57    1.38
 -10  -6  -4   30.78    1.64
 -10  -6  -4   30.36    1.58
 -10   6  -4   31.61    1.67
 -10   6  -4   28.05    1.37
  10   6   4   34.58    1.97
 -12  -6  -4    5.78    0.71
 -12  -6  -4    5.01    0.59
  12   6   4    5.11    0.89
 -12   6  -4    5.45    0.61
  14  -6   4   16.73    1.66
 -14  -6  -4   16.83    1.30
 -14  -6  -4   16.48    1.16
  14   6   4   15.12    1.45
 -14   6  -4   15.29    1.17
  16  -6   4   31.59    2.37
 -16  -6  -4   25.94    1.74
 -16  -6  -4   27.64    1.72
 -16   6  -4   29.23    1.79
  16   6   4   25.96    2.08
 -18  -6  -4   10.36    1.07
  18  -6   4    9.63    1.56
 -18   6  -4    9.05    1.04
  18   6   4   10.75    1.42
  20  -6   4    6.13    1.38
 -20  -6  -4    6.26    1.00
  20   6   4    5.75    1.20
 -20   6  -4    8.26    1.12
 -22  -6  -4   10.33    1.38
  22  -6   4   10.32    1.86
 -22   6  -4   13.61    1.58
  22   6   4   11.72    1.72
 -24  -6  -4   10.87    1.54
 -24   6  -4   14.06    2.59
 -26  -6  -4    0.62    1.24
  29  -7  -4    1.57    2.06
 -29  -7   4    1.99    1.62
 -29   7   4    1.66    1.32
  29   7  -4    4.50    2.65
  27  -7  -4    5.04    1.81
 -27  -7   4    4.99    1.22
  27   7  -4    7.04    1.66
 -27   7   4    4.23    1.29
  25  -7  -4    6.74    1.58
 -25  -7   4    5.14    1.14
  25   7  -4    4.08    1.21
 -25   7   4    5.23    1.22
 -23  -7   4   12.79    1.54
 -23  -7   4   14.70    1.57
  23  -7  -4   13.87    2.18
  23   7  -4   14.86    1.66
 -23   7   4   13.89    1.59
 -21  -7   4    6.99    1.06
  21  -7  -4    3.81    0.76
  21  -7  -4    2.43    1.06
 -21  -7   4    2.96    0.82
  21   7  -4    3.93    0.97
 -21   7   4    3.85    0.83
  19  -7  -4    1.03    0.34
 -19  -7   4    1.87    0.65
  19  -7  -4    1.38    0.87
 -19  -7   4    0.71    0.62
  19   7  -4    1.31    0.62
 -19   7   4    1.28    0.60
  17  -7  -4    7.68    1.26
 -17  -7   4    9.67    1.11
  17  -7  -4    9.17    0.68
 -17  -7   4    9.10    1.14
 -17   7   4    9.23    0.98
  17   7  -4    9.11    1.06
 -15  -7   4   10.92    1.16
  15  -7  -4   10.69    1.19
 -15  -7   4    9.26    0.97
  15  -7  -4    8.51    0.90
 -15   7   4   10.07    1.57
 -15   7   4    7.13    0.82
  15   7  -4    7.75    0.89
 -13  -7   4   21.77    1.38
  13  -7  -4   19.13    1.11
 -13  -7   4   20.20    1.54
 -13   7   4   19.83    1.31
 -13   7   4   17.71    1.74
  13   7  -4   19.47    1.37
 -11  -7   4   10.47    1.08
 -11  -7   4   10.52    0.90
  11  -7  -4   12.37    0.77
  11   7  -4   11.78    0.95
 -11   7   4   12.26    1.26
 -11   7   4   12.88    0.90
   9  -7  -4    8.68    0.60
  -9  -7   4    8.76    0.91
  -9   7   4    8.48    0.97
   9   7  -4    7.27    0.78
  -9   7   4    8.63    0.68
  -7  -7   4   28.66    1.80
   7  -7  -4   25.69    1.41
   7   7  -4   25.69    1.37
   7   7  -4   26.53    1.56
  -7   7   4   29.42    1.43
  -7   7   4   28.53    1.80
   5  -7  -4    0.19    0.14
  -5  -7   4    0.27    0.32
   5  -7  -4    0.33    0.11
   5   7  -4    0.18    0.23
   5   7  -4    0.31    0.12
  -5   7   4    0.30    0.33
  -5   7   4    0.18    0.15
  -3  -7   4    5.98    0.83
   3  -7  -4    5.87    0.47
  -3   7   4    6.55    0.70
   3   7  -4    6.31    0.64
   3   7  -4    5.67    0.41
  -1  -7   4   86.55    4.67
   1  -7  -4   96.29    4.22
  -1   7   4   94.77    4.47
   1   7  -4   88.26    4.39
   1   7  -4   90.52    4.09
   1  -7   4   52.51    2.85
  -1  -7  -4   53.25    2.58
   1   7   4   52.39    2.36
  -1   7  -4   51.49    2.49
  -1   7  -4   56.82    2.88
   1   7   4   56.37    2.83
  -3  -7  -4    1.04    0.24
  -3  -7  -4    1.23    0.17
   3  -7   4    0.75    0.42
   3   7   4    1.38    0.17
   3   7   4    2.09    0.46
  -3   7  -4    1.05    0.22
  -3   7  -4    0.48    0.40
  -5  -7  -4   14.00    0.89
  -5  -7  -4   13.62    0.76
   5  -7   4   13.34    1.07
   5   7   4   12.99    1.06
  -5   7  -4   13.72    1.29
  -5   7  -4   14.25    0.86
  -7  -7  -4   17.54    0.97
  -7  -7  -4   16.77    1.07
   7  -7   4   16.06    1.34
   7  -7   4   15.90    1.18
  -7   7  -4   16.48    1.04
   7   7   4   18.81    1.32
  -7   7  -4   16.71    1.55
  -9  -7  -4   19.48    1.23
   9  -7   4   18.67    1.23
  -9  -7  -4   19.40    1.13
   9  -7   4   18.61    1.54
   9   7   4   20.30    1.47
  -9   7  -4   19.07    1.19
 -11  -7  -4    1.04    0.29
  11  -7   4    0.76    0.35
 -11  -7  -4    0.97    0.41
  11  -7   4    1.07    0.59
 -11   7  -4    0.64    0.29
 -13  -7  -4    1.13    0.40
  13  -7   4    1.15    0.68
 -13  -7  -4    1.06    0.48
  13   7   4    0.94    0.55
 -13   7  -4    1.01    0.35
  15  -7   4   17.63    1.78
 -15  -7  -4   17.62    1.39
 -15  -7  -4   17.31    1.27
 -15   7  -4   15.37    1.26
  15   7   4   18.28    1.62
 -17  -7  -4    4.71    0.86
 -17  -7  -4    5.92    0.86
  17  -7   4    5.91    1.26
 -17   7  -4    3.95    0.71
  17   7   4    5.66    1.07
  19  -7   4    1.74    1.13
 -19  -7  -4    0.09    0.52
 -19   7  -4    1.23    0.61
  19   7   4    1.39    0.79
  21  -7   4    4.01    1.43
 -21  -7  -4    6.56    1.06
  21   7   4    5.17    1.28
 -21   7  -4    6.11    1.00
  23  -7   4    7.74    1.86
 -23  -7  -4    6.98    1.27
  23   7   4    8.72    1.80
 -23   7  -4    7.50    1.30
  25  -7   4    0.58    1.83
 -25  -7  -4    2.84    1.60
  25   7   4    1.84    1.48
 -25   7  -4    1.73    1.14
 -30  -8   4   -0.36    1.32
  30   8  -4   -0.65    1.87
 -28  -8   4    4.64    1.34
  28   8  -4    6.36    1.80
 -28   8   4    4.12    1.62
  26  -8  -4    8.81    1.96
 -26  -8   4    6.92    1.28
 -26   8   4    8.08    1.46
  26   8  -4    9.89    1.79
  24  -8  -4    6.84    1.71
 -24  -8   4    3.79    1.41
 -24  -8   4    4.07    1.13
 -24   8   4    4.68    1.09
  22  -8  -4    0.31    0.98
 -22  -8   4    0.23    0.72
 -22  -8   4    0.77    0.84
 -22   8   4    0.38    0.68
  22   8  -4    1.56    0.86
 -20  -8   4    6.18    1.08
  20  -8  -4    5.35    0.66
 -20  -8   4    5.56    0.98
  20  -8  -4    4.84    1.15
  20   8  -4    6.34    1.14
 -20   8   4    5.45    0.96
 -18  -8   4    3.06    0.70
  18  -8  -4    3.30    1.00
  18  -8  -4    3.40    0.51
 -18  -8   4    5.45    1.00
  18   8  -4    3.52    0.78
 -18   8   4    2.91    0.66
  16  -8  -4   11.11    1.31
 -16  -8   4    9.86    1.00
  16  -8  -4    9.27    0.72
 -16  -8   4    7.42    1.09
  16   8  -4    8.49    1.05
 -16   8   4    9.73    0.97
 -16   8   4    7.15    1.47
 -14  -8   4    0.07    0.56
 -14  -8   4   -0.57    0.32
  14  -8  -4    0.28    0.23
 -14   8   4    0.30    0.35
 -14   8   4   -0.87    0.63
  14   8  -4   -0.07    0.38
 -12  -8   4    6.36    0.93
 -12  -8   4    6.06    0.71
  12  -8  -4    6.46    0.55
 -12   8   4    6.66    0.70
 -12   8   4    7.58    1.24
  12   8  -4    5.78    0.77
 -10  -8   4   17.14    1.15
  10  -8  -4   19.13    1.07
 -10  -8   4   17.10    1.43
  10   8  -4   16.34    1.01
 -10   8   4   18.16    1.56
  10   8  -4   17.60    1.22
  -8  -8   4    1.90    0.57
   8  -8  -4    1.37    0.29
   8   8  -4    1.23    0.23
  -8   8   4    2.65    0.59
  -8   8   4    1.37    0.29
   8   8  -4    1.17    0.41
   6  -8  -4    3.50    0.29
   6  -8  -4    3.75    0.39
  -6   8   4    4.04    0.39
   6   8  -4    4.19    0.35
  -6   8   4    4.33    0.74
  -4  -8   4   28.19    1.76
   4  -8  -4   24.71    1.37
   4  -8  -4   23.37    1.14
   4  -8  -4   23.49    1.15
   4   8  -4   24.73    1.24
  -4   8   4   29.61    1.74
   4   8  -4   26.97    1.57
  -2  -8   4   29.64    1.90
  -2   8   4   30.35    1.84
   2   8  -4   29.81    1.79
   2   8  -4   29.98    1.45
   0  -8  -4   19.80    1.15
   0  -8   4   20.70    1.44
   0   8   4   21.01    1.39
   0   8  -4   18.08    1.02
   0   8  -4   21.80    1.59
  -2  -8  -4    4.23    0.29
   2  -8   4    4.17    0.72
  -2  -8  -4    4.94    0.47
  -2   8  -4    4.57    0.39
   2   8   4    4.80    0.71
   2   8   4    4.61    0.27
  -2   8  -4    5.54    0.82
  -4  -8  -4   19.07    1.17
  -4  -8  -4   19.72    0.99
   4  -8   4   18.27    1.40
   4   8   4   19.78    0.98
  -4   8  -4   19.09    1.09
  -4   8  -4   22.25    1.64
   4   8   4   19.50    1.37
  -6  -8  -4   16.24    1.06
  -6  -8  -4   17.16    0.92
  -6   8  -4   15.50    1.00
   6   8   4   16.89    1.29
  -6   8  -4   14.95    1.49
  -8  -8  -4    3.62    0.56
   8  -8   4    3.28    0.63
   8  -8   4    2.32    0.67
  -8  -8  -4    3.55    0.40
   8   8   4    4.18    0.78
  -8   8  -4    2.99    0.47
  -8   8  -4    3.54    1.00
 -10  -8  -4    0.96    0.30
 -10  -8  -4    2.44    0.51
  10  -8   4    2.08    0.50
  10  -8   4    1.51    0.66
 -10   8  -4    1.34    0.34
  10   8   4    1.75    0.82
  12  -8   4    6.60    0.75
 -12  -8  -4    6.51    0.85
 -12  -8  -4    5.59    0.66
  12  -8   4    5.39    1.12
  12   8   4    5.00    0.92
 -12   8  -4    6.12    0.69
 -14  -8  -4    2.91    0.72
  14  -8   4    0.74    0.78
 -14  -8  -4    2.54    0.53
 -14   8  -4    2.87    0.55
  14   8   4    2.36    0.72
 -16  -8  -4    2.05    0.58
 -16  -8  -4    2.09    0.72
  16  -8   4    2.39    0.97
 -16   8  -4    2.53    0.57
  16   8   4    2.23    0.78
 -18  -8  -4    0.93    0.77
 -18  -8  -4    0.07    0.51
 -18   8  -4    0.79    0.51
  20  -8   4    1.13    1.18
 -20  -8  -4    0.00    0.64
 -20   8  -4   -0.06    0.55
  20   8   4    0.19    0.82
 -22  -8  -4    7.22    1.24
  22  -8   4   10.24    2.02
 -22   8  -4   11.38    1.43
  22   8   4    9.23    1.75
  24  -8   4    4.54    1.94
 -24  -8  -4    0.54    1.06
 -24   8  -4    2.68    1.05
  24   8   4    4.19    1.72
 -26  -8  -4    0.70    1.33
  29  -9  -4    6.32    2.52
 -29  -9   4    2.91    1.35
  29   9  -4    2.16    1.81
 -29   9   4    3.12    1.60
  27  -9  -4    0.91    1.88
 -27  -9   4    4.32    1.32
 -27   9   4    0.50    1.24
  27   9  -4    1.86    1.47
 -25  -9   4    3.48    1.00
  25  -9  -4    1.56    1.49
 -25   9   4    1.08    0.96
  25   9  -4    1.03    1.01
 -23  -9   4    0.65    0.69
  23  -9  -4    0.19    1.15
  23   9  -4    0.68    0.83
 -21  -9   4    1.51    0.69
 -21  -9   4    1.70    0.91
  21  -9  -4    2.02    1.10
 -21   9   4    2.25    0.78
  21   9  -4    1.00    0.80
  19  -9  -4    0.55    0.74
 -19  -9   4    1.12    0.61
  19  -9  -4   -0.32    0.39
 -19  -9   4    4.65    1.02
  19   9  -4    1.20    0.68
 -19   9   4   -0.58    0.50
  17  -9  -4    1.70    0.43
  17  -9  -4    1.05    0.81
 -17  -9   4    0.85    0.73
 -17  -9   4    1.64    0.64
 -17   9   4    1.63    0.68
  17   9  -4    1.51    0.67
 -17   9   4    0.87    1.01
 -15  -9   4   12.67    1.14
  15  -9  -4   12.09    0.91
 -15  -9   4   12.31    1.36
 -15   9   4   15.11    1.81
  15   9  -4   10.25    1.15
 -15   9   4   14.51    1.15
 -13  -9   4   20.50    1.45
  13  -9  -4   23.23    1.35
 -13  -9   4   22.00    1.80
  13   9  -4   25.41    1.68
 -13   9   4   25.77    2.12
 -13   9   4   23.45    1.48
  11  -9  -4    0.15    0.20
 -11  -9   4   -0.36    0.47
 -11  -9   4    0.11    0.29
  11   9  -4   -0.01    0.19
 -11   9   4    0.46    0.29
  11   9  -4   -0.19    0.32
 -11   9   4    0.33    0.61
   9  -9  -4    9.62    0.74
  -9  -9   4    9.84    1.14
   9   9  -4   10.72    0.96
  -9   9   4   12.85    1.27
  -9   9   4   11.61    0.79
   9   9  -4   10.58    0.71
   7  -9  -4    2.52    0.39
  -7   9   4    2.89    0.74
   7   9  -4    2.76    0.32
  -7   9   4    3.02    0.36
  -5  -9   4    1.80    0.54
   5  -9  -4    0.51    0.10
   5  -9  -4    0.71    0.23
  -5   9   4    1.13    0.19
  -5   9   4    0.25    0.40
   5   9  -4    0.67    0.17
  -3  -9   4    4.15    0.76
   3  -9  -4    7.14    0.57
   3   9  -4    5.29    0.39
   3   9  -4    5.32    0.80
  -3   9   4    5.40    0.82
  -1  -9   4    9.45    1.00
   1  -9  -4    9.97    0.73
   1   9  -4    9.67    0.60
  -1   9   4   10.24    0.96
   1   9  -4   11.55    1.02
  -1  -9  -4   -0.01    0.16
   1  -9   4    0.30    0.45
   1   9   4    0.10    0.30
  -1   9  -4    0.25    0.39
  -1   9  -4    0.15    0.12
   3  -9   4    0.13    0.38
  -3  -9  -4   -0.01    0.13
  -3  -9  -4    0.26    0.22
  -3   9  -4    0.50    0.18
  -3   9  -4    0.32    0.46
   3   9   4    0.26    0.09
   3   9   4    0.20    0.32
  -5  -9  -4    0.18    0.24
  -5  -9  -4    0.75    0.20
   5  -9   4    0.48    0.46
  -5   9  -4    0.33    0.21
   5   9   4    0.06    0.32
  -5   9  -4    0.02    0.55
  -7  -9  -4    1.53    0.31
  -7  -9  -4    1.53    0.38
   7  -9   4    1.30    0.58
  -7   9  -4    1.92    0.37
  -7   9  -4    2.20    0.83
   7   9   4    2.01    0.57
  -9  -9  -4    6.25    0.83
   9  -9   4    7.87    0.94
   9  -9   4    4.96    1.04
  -9  -9  -4    6.48    0.60
  -9   9  -4    5.59    0.60
  -9   9  -4    8.36    1.49
  11  -9   4    1.66    0.82
  11  -9   4    2.95    0.64
 -11  -9  -4    2.03    0.43
 -11  -9  -4    1.62    0.51
  11   9   4    2.64    0.70
 -11   9  -4    1.84    0.45
 -13  -9  -4    0.25    0.34
  13  -9   4    0.57    0.77
 -13  -9  -4   -0.05    0.51
  13  -9   4    0.61    0.49
 -13   9  -4    0.73    0.33
  13   9   4    0.48    0.53
 -15  -9  -4    0.01    0.61
  15  -9   4   -0.14    0.74
 -15  -9  -4   -0.12    0.40
  15   9   4    0.21    0.62
 -15   9  -4    0.18    0.33
 -17  -9  -4    0.37    0.81
 -17  -9  -4    1.33    0.58
  17  -9   4    0.85    0.94
 -17   9  -4    1.62    0.54
  17   9   4    0.33    0.75
  19  -9   4    2.28    1.23
 -19  -9  -4    0.58    0.62
 -19   9  -4    0.58    0.55
  19   9   4    1.04    0.92
  21  -9   4    1.62    1.28
 -21  -9  -4    0.48    0.76
  21   9   4    0.94    1.16
 -21   9  -4    0.09    0.63
 -23  -9  -4    0.72    0.97
  23  -9   4    0.00    1.61
  23   9   4    0.94    1.68
 -23   9  -4    1.49    1.25
 -25  -9  -4    0.13    1.16
  28 -10  -4    3.51    2.25
 -28 -10   4    3.28    1.87
  28  10  -4    0.55    2.17
 -28  10   4    1.52    1.35
  26 -10  -4    2.48    1.78
 -26 -10   4    0.64    1.01
 -26  10   4   -0.83    1.08
  26  10  -4    1.65    1.34
 -24 -10   4    0.98    0.92
  24 -10  -4    1.17    1.32
 -24 -10   4    1.59    1.21
  24  10  -4    1.12    1.09
 -24  10   4    2.36    1.07
 -22 -10   4   -0.54    0.72
 -22 -10   4    0.27    1.01
  22 -10  -4    1.32    1.19
  22  10  -4   -0.72    0.80
 -22  10   4    0.31    0.71
 -20 -10   4    0.90    0.70
  20 -10  -4    1.91    1.10
 -20 -10   4    2.94    1.09
  20 -10  -4    2.39    0.66
 -20  10   4    1.67    0.69
  20  10  -4    1.16    0.78
  18 -10  -4    0.93    0.85
 -18 -10   4    1.76    1.02
 -18 -10   4    0.54    0.57
  18 -10  -4    1.18    0.47
  18  10  -4    1.01    0.62
 -18  10   4    0.58    1.01
 -18  10   4    0.88    0.56
  16 -10  -4    0.25    0.34
 -16 -10   4    0.08    0.48
 -16 -10   4   -0.14    0.68
 -16  10   4   -0.34    0.44
 -16  10   4    0.32    0.82
  16  10  -4    0.13    0.54
 -14 -10   4    7.36    0.85
 -14 -10   4    7.03    1.20
  14 -10  -4    8.48    0.74
  14  10  -4    7.23    0.98
 -14  10   4    9.63    0.93
 -14  10   4    6.95    1.35
 -12 -10   4    6.47    0.76
 -12 -10   4    8.13    1.18
  12 -10  -4    7.42    0.67
  12  10  -4    6.94    0.60
 -12  10   4    6.89    1.33
 -12  10   4    7.70    0.77
  12  10  -4    8.14    0.97
 -10 -10   4    9.76    1.35
  10 -10  -4    9.29    0.77
  10  10  -4    9.99    0.69
 -10  10   4   10.12    1.28
  10  10  -4   10.41    1.01
  -8 -10   4    7.63    1.20
   8 -10  -4    6.46    0.62
  -8  10   4    8.24    0.62
  -8  10   4    9.03    1.16
   8  10  -4    5.94    0.80
   6 -10  -4    0.53    0.13
  -6 -10   4    1.36    0.60
   6 -10  -4    0.58    0.24
   6  10  -4    1.13    0.39
  -6  10   4    0.77    0.21
  -6  10   4    1.93    0.60
   6  10  -4    0.68    0.18
  -4 -10   4    4.45    0.86
   4 -10  -4    3.24    0.48
   4  10  -4    4.13    0.72
   4  10  -4    4.03    0.34
  -4  10   4    4.50    0.85
   2 -10  -4    0.28    0.19
  -2 -10   4   -0.33    0.39
  -2  10   4    0.09    0.41
   2  10  -4    0.70    0.45
   2  10  -4    0.23    0.14
   0 -10   4    7.63    1.04
   0 -10  -4    8.21    0.70
   0  10  -4    7.51    0.96
   0  10  -4    7.89    0.53
   0  10   4    8.13    0.91
   2 -10   4    6.52    0.99
  -2 -10  -4    7.68    0.70
  -2  10  -4    6.98    1.08
  -2  10  -4    7.53    0.55
   2  10   4    7.88    0.92
  -4 -10  -4    0.81    0.19
  -4 -10  -4    0.68    0.30
   4 -10   4   -0.91    0.39
   4  10   4    1.16    0.49
  -4  10  -4    0.61    0.59
  -4  10  -4    0.26    0.19
  -6 -10  -4    0.42    0.23
   6 -10   4    0.83    0.51
  -6 -10  -4   -0.02    0.28
  -6  10  -4    0.00    0.19
  -6  10  -4    0.95    0.69
   6  10   4   -0.16    0.38
  -8 -10  -4    0.11    0.35
   8 -10   4   -0.03    0.53
  -8 -10  -4    0.48    0.26
  -8  10  -4    0.39    0.24
   8  10   4   -0.04    0.46
  -8  10  -4    0.51    0.73
  10 -10   4    2.02    0.67
  10 -10   4    1.60    0.75
 -10 -10  -4    1.46    0.56
 -10 -10  -4    1.92    0.40
 -10  10  -4    1.46    0.38
  10  10   4    1.57    0.60
 -10  10  -4    1.27    0.92
 -12 -10  -4    1.51    0.45
  12 -10   4    0.75    0.72
 -12 -10  -4    0.92    0.57
  12 -10   4    1.15    0.59
  12  10   4    1.23    0.66
 -12  10  -4    0.84    0.34
 -14 -10  -4    1.37    0.45
  14 -10   4    1.42    0.85
 -14 -10  -4    0.68    0.64
  14 -10   4    0.16    0.58
  14  10   4    0.82    0.66
 -14  10  -4    0.66    0.38
 -16 -10  -4    0.22    0.50
  16 -10   4    0.24    0.91
 -16 -10  -4    0.77    0.85
  16  10   4    0.78    0.80
 -16  10  -4    0.83    0.49
 -18 -10  -4    0.91    0.98
 -18 -10  -4   -0.15    0.57
  18 -10   4   -0.41    1.05
 -18  10  -4    0.25    0.49
  18  10   4   -0.26    0.74
 -20 -10  -4   -0.23    0.83
  20 -10   4   -0.31    1.29
  20  10   4   -0.09    0.98
 -20  10  -4    0.20    0.62
  22 -10   4    1.74    1.88
 -22 -10  -4    2.43    0.90
  22  10   4    2.71    1.44
 -22  10  -4    3.03    0.98
 -24 -10  -4   -1.34    1.08
  24 -10   4    2.00    2.97
  24  10   4    2.59    1.99
 -24  10  -4    2.66    1.18
 -29 -11   4   -2.49    1.37
  27 -11  -4    3.32    2.24
 -27 -11   4    0.47    1.12
 -27  11   4   -0.48    1.53
  27  11  -4    0.65    1.76
  25 -11  -4    1.31    1.73
 -25 -11   4    2.82    1.07
  25  11  -4    1.13    1.25
 -25  11   4   -1.57    1.03
 -23 -11   4    3.77    1.33
  23 -11  -4    1.38    1.31
 -23 -11   4    1.09    0.94
  23  11  -4    3.53    1.26
 -23  11   4    2.31    0.91
 -21 -11   4    5.06    1.01
 -21 -11   4    4.90    1.26
  21 -11  -4    5.02    1.37
  21  11  -4    6.95    1.29
 -21  11   4    3.57    0.96
  19 -11  -4    0.00    0.89
 -19 -11   4    0.88    0.92
  19 -11  -4    0.39    0.58
 -19 -11   4    1.15    0.61
 -19  11   4    0.42    0.64
 -19  11   4   -0.20    1.20
  19  11  -4    0.01    0.69
  17 -11  -4    3.71    0.67
  17 -11  -4    3.68    1.15
 -17 -11   4    4.39    1.05
 -17 -11   4    2.97    1.21
 -17  11   4    1.96    1.10
 -17  11   4    2.99    0.72
  17  11  -4    4.08    0.88
  15 -11  -4    6.53    0.78
 -15 -11   4    5.38    1.17
 -15 -11   4    6.95    0.89
  15  11  -4    8.06    1.18
 -15  11   4    8.55    0.98
  15  11  -4    6.66    0.72
 -15  11   4    6.03    1.47
  13 -11  -4    2.05    0.48
 -13 -11   4    0.78    1.06
 -13 -11   4    2.05    0.54
  13  11  -4    1.92    0.38
 -13  11   4    2.18    0.52
  13  11  -4    3.13    0.79
 -13  11   4    2.38    0.90
 -11 -11   4    1.89    0.85
  11 -11  -4    3.29    0.57
 -11  11   4    3.23    0.51
 -11  11   4    3.68    1.07
  11  11  -4    2.07    0.68
  11  11  -4    2.60    0.42
   9 -11  -4    1.07    0.35
  -9 -11   4    0.36    0.61
   9  11  -4    0.85    0.23
  -9  11   4    1.53    0.69
  -9  11   4    1.61    0.36
   9  11  -4    0.46    0.48
   7 -11  -4   16.76    0.95
  -7 -11   4   18.70    1.71
   7 -11  -4   20.62    1.28
   7  11  -4   19.63    1.05
   7  11  -4   19.37    1.47
  -7  11   4   21.49    1.76
  -7  11   4   20.99    1.08
  -5 -11   4    3.43    0.81
   5 -11  -4    2.66    0.50
  -5  11   4    6.13    1.06
   5  11  -4    3.54    0.32
   3 -11  -4    5.67    0.64
  -3 -11   4    6.28    0.98
   3  11  -4    6.82    0.46
  -3  11   4    6.12    1.00
   3  11  -4    7.17    0.93
  -1 -11   4   11.51    1.27
   1 -11  -4   11.79    0.90
   1  11  -4   12.18    0.70
   1  11  -4   11.03    1.16
  -1  11   4   11.17    1.17
  -1 -11  -4    2.91    0.51
   1 -11   4    2.53    0.76
   1  11   4    3.48    0.77
  -1  11  -4    2.54    0.78
  -3 -11  -4    5.68    0.65
   3 -11   4    4.44    0.89
  -3  11  -4    4.51    0.46
  -3  11  -4    4.85    0.98
   3  11   4    7.54    0.93
  -5 -11  -4    1.23    0.47
  -5 -11  -4    1.79    0.27
   5 -11   4    1.13    0.61
   5  11   4    1.78    0.24
  -5  11  -4    2.03    0.35
   5  11   4    1.36    0.57
  -5  11  -4    2.11    0.84
   7 -11   4   18.12    1.57
  -7 -11  -4   19.40    1.39
  -7 -11  -4   19.41    1.10
   7  11   4   18.43    1.56
  -7  11  -4   15.98    1.91
  -7  11  -4   19.69    1.17
  -9 -11  -4    0.66    0.47
  -9 -11  -4    0.91    0.33
   9 -11   4    0.13    0.60
  -9  11  -4    0.26    0.28
  -9  11  -4   -0.71    0.83
   9  11   4    0.15    0.49
  11 -11   4    0.24    0.66
 -11 -11  -4    0.06    0.47
 -11 -11  -4    0.00    0.36
  11 -11   4   -0.35    0.69
 -11  11  -4   -0.12    1.00
 -11  11  -4   -0.02    0.31
  11  11   4    0.19    0.54
  13 -11   4   -0.07    0.77
 -13 -11  -4    0.69    0.44
  13 -11   4    0.90    0.69
 -13 -11  -4    0.16    0.69
 -13  11  -4    0.81    0.41
  13  11   4    0.34    0.58
 -15 -11  -4    0.14    0.74
 -15 -11  -4    0.34    0.51
  15 -11   4    0.52    0.96
 -15  11  -4    0.74    0.46
  15  11   4    1.34    0.73
  17 -11   4   -0.78    0.99
 -17 -11  -4    1.86    1.01
 -17 -11  -4    0.53    0.60
 -17  11  -4    0.23    0.51
  17  11   4    0.08    0.80
  19 -11   4    3.71    1.44
 -19 -11  -4    1.76    0.79
  19  11   4    2.89    1.11
 -19  11  -4    2.21    0.74
 -21 -11  -4    1.00    0.91
  21 -11   4   -0.09    1.54
 -21  11  -4    2.28    0.93
  21  11   4    1.22    1.19
  23 -11   4    0.49    1.75
 -23 -11  -4    1.78    1.14
 -23  11  -4    1.20    0.98
  23  11   4   -0.70    1.51
 -28 -12   4   -2.81    1.41
  28  12  -4   -0.40    1.85
 -28  12   4    0.90    1.54
 -26 -12   4   -1.55    1.10
  26 -12  -4    1.60    2.02
 -26  12   4    1.56    1.21
  26  12  -4    2.00    1.52
 -24 -12   4    3.33    1.65
 -24 -12   4    1.27    1.03
  24 -12  -4    2.18    1.62
 -24  12   4    1.00    1.07
  24  12  -4    2.28    1.28
 -22 -12   4    0.00    0.80
  22 -12  -4    0.61    1.29
 -22 -12   4   -0.81    1.22
 -22  12   4    0.57    1.01
  22  12  -4    0.36    1.00
 -20 -12   4    0.19    0.68
  20 -12  -4    0.75    0.82
  20 -12  -4    0.06    1.05
 -20 -12   4    2.39    1.12
 -20  12   4    1.80    0.81
 -20  12   4    1.97    1.50
  20  12  -4    2.49    0.92
  18 -12  -4    7.68    1.57
 -18 -12   4    5.45    0.89
  18 -12  -4    3.77    0.84
 -18 -12   4    7.69    1.37
  18  12  -4    8.48    1.36
 -18  12   4    4.48    0.93
 -18  12   4    5.67    1.73
 -16 -12   4   21.85    2.04
 -16 -12   4   19.87    1.53
  16 -12  -4   20.49    1.50
 -16  12   4   19.70    1.59
 -16  12   4   17.76    2.25
  16  12  -4   22.67    1.37
  16  12  -4   20.14    1.73
 -14 -12   4    1.06    0.88
 -14 -12   4    0.65    0.50
  14 -12  -4    0.90    0.44
 -14  12   4    0.43    0.48
  14  12  -4    0.71    0.34
 -14  12   4    0.59    0.97
  14  12  -4   -0.53    0.53
 -12 -12   4    0.56    0.76
  12 -12  -4    0.42    0.36
  12  12  -4    0.22    0.23
 -12  12   4   -0.20    0.38
  12  12  -4    0.22    0.58
 -12  12   4   -0.32    0.72
  10 -12  -4    4.73    0.70
 -10 -12   4    3.90    1.07
 -10  12   4    3.47    0.99
  10  12  -4    5.04    0.96
  10  12  -4    3.86    0.46
  -8 -12   4    1.63    0.76
   8 -12  -4    1.58    0.45
   8  12  -4    1.07    0.26
  -8  12   4    1.64    0.36
   8  12  -4    0.95    0.54
  -6 -12   4   20.65    1.77
   6 -12  -4   16.00    1.20
   6  12  -4   19.75    1.52
  -6  12   4   19.50    1.71
   6  12  -4   16.42    0.95
  -4 -12   4    3.14    0.78
   4 -12  -4    3.24    0.56
   4  12  -4    2.43    0.29
   4  12  -4    2.05    0.64
  -4  12   4    1.49    0.62
  -2 -12   4    9.59    1.32
   2 -12  -4    9.64    0.86
   2  12  -4    8.89    0.58
  -2  12   4    9.59    1.16
   2  12  -4    9.29    1.12
   0 -12   4    6.68    1.10
   0 -12  -4    6.45    0.69
   0  12   4    5.94    1.01
   0  12  -4    5.95    1.07
   0  12  -4    5.75    0.47
  -2 -12  -4    0.19    0.30
   2 -12   4    0.11    0.58
   2  12   4    0.04    0.44
  -2  12  -4    0.21    0.62
  -2  12  -4    0.03    0.18
   4 -12   4    0.92    0.70
  -4 -12  -4    1.96    0.55
  -4  12  -4    1.92    0.88
   4  12   4    1.69    0.69
  -4  12  -4    1.35    0.31
   6 -12   4    3.68    0.94
  -6 -12  -4    3.21    0.35
  -6  12  -4    4.33    1.98
   6  12   4    3.58    0.32
  -6  12  -4    3.90    0.51
   6  12   4    3.95    0.89
  -8 -12  -4    7.44    1.01
   8 -12   4    8.64    1.24
  -8 -12  -4    7.50    0.66
  -8  12  -4    6.29    0.66
  -8  12  -4    4.47    1.27
   8  12   4    8.86    1.13
 -10 -12  -4    4.43    0.62
 -10 -12  -4    4.86    0.95
  10 -12   4    5.30    1.00
  10 -12   4    4.17    1.12
  10  12   4    3.42    0.88
 -10  12  -4    3.69    1.21
  12 -12   4   -0.21    0.74
 -12 -12  -4    1.04    0.48
 -12 -12  -4    1.36    0.72
  12 -12   4    1.26    0.74
 -12  12  -4    2.10    0.49
 -12  12  -4    1.11    1.11
  12  12   4    0.51    0.64
 -14 -12  -4    0.26    0.78
  14 -12   4    0.44    0.82
 -14 -12  -4    0.62    0.53
  14 -12   4   -0.39    0.91
 -14  12  -4    0.04    0.35
  14  12   4    0.26    0.66
  16 -12   4    1.20    1.14
 -16 -12  -4   -0.07    0.97
 -16 -12  -4   -0.51    0.57
 -16  12  -4    1.25    0.49
  16  12   4    0.23    0.81
  18 -12   4    6.40    1.71
 -18 -12  -4    4.16    1.33
 -18 -12  -4    4.11    0.95
  18  12   4    3.53    1.23
 -18  12  -4    3.94    0.84
  20 -12   4    1.88    1.50
 -20  12  -4   -0.03    0.74
  20  12   4    0.11    1.13
 -22 -12  -4   -1.29    1.10
  22 -12   4   -0.89    1.66
 -22  12  -4    2.55    1.38
  22  12   4   -0.41    1.31
  27  13  -4    0.46    1.90
 -27  13   4    1.44    1.57
 -25 -13   4    3.47    1.27
  25 -13  -4   -1.70    1.97
  25  13  -4    1.75    1.59
 -25  13   4    3.32    1.45
  23 -13  -4    2.26    1.59
 -23 -13   4    1.33    1.46
 -23 -13   4    2.47    1.02
 -23  13   4    2.53    1.22
  23  13  -4    2.69    0.77
  23  13  -4    2.99    1.33
  21 -13  -4    0.83    1.22
 -21 -13   4    1.73    0.90
 -21 -13   4    0.69    1.25
 -21  13   4   -0.38    0.92
  21  13  -4    1.88    1.12
  21  13  -4    0.25    0.55
  19 -13  -4    2.54    1.24
  19 -13  -4    1.87    0.88
 -19 -13   4    1.64    0.81
 -19 -13   4    1.99    1.25
  19  13  -4    3.32    0.67
 -19  13   4    3.70    1.50
 -19  13   4    2.85    0.87
  19  13  -4    3.42    1.10
 -17 -13   4    7.05    1.38
  17 -13  -4    7.57    1.10
 -17 -13   4    6.70    0.99
  17  13  -4    7.63    0.85
  17  13  -4    9.27    1.44
 -17  13   4    8.84    1.14
 -17  13   4    6.60    1.72
  15 -13  -4    0.48    0.59
 -15 -13   4    1.04    0.91
  15  13  -4    0.45    0.69
 -15  13   4    0.07    1.04
  15  13  -4    0.51    0.36
 -15  13   4    0.58    0.60
  13 -13  -4    1.82    0.69
 -13 -13   4    2.75    1.02
 -13  13   4    2.33    0.60
 -13  13   4    3.87    1.22
  13  13  -4    2.94    0.46
  13  13  -4    4.47    1.00
  11 -13  -4    8.68    1.05
 -11 -13   4    6.93    1.42
  11  13  -4    8.69    1.56
  11  13  -4    7.91    0.64
 -11  13   4    7.89    1.51
 -11  13   4    8.56    0.85
  -9 -13   4    1.40    0.84
   9 -13  -4    1.80    0.59
  -9  13   4    1.80    0.40
   9  13  -4    1.37    0.29
   9  13  -4    1.52    0.67
  -9  13   4    1.93    0.88
  -7 -13   4    5.64    1.07
   7 -13  -4    6.88    0.99
   7  13  -4    4.87    0.45
   7  13  -4    6.50    1.09
  -7  13   4    5.93    1.28
  -5 -13   4    5.70    1.14
  -5  13   4    7.79    1.33
   5  13  -4    5.99    1.00
   5  13  -4    5.46    0.44
  -3  13   4   14.76    1.70
   3  13  -4   13.64    0.78
   3  13  -4   12.61    1.41
  -1 -13   4    8.04    1.28
   1 -13  -4   10.12    0.93
  -1  13   4    6.31    1.21
   1  13  -4    6.95    1.21
   1  13  -4    8.99    0.59
  -1 -13  -4    0.58    0.38
   1 -13   4    0.89    0.71
   1  13   4   -0.21    0.50
  -1  13  -4    0.69    0.64
  -1  13  -4    0.53    0.21
   3 -13   4    0.09    0.64
  -3 -13  -4    0.25    0.34
  -3  13  -4    0.27    0.72
  -3  13  -4    0.20    0.20
   3  13   4   -0.08    0.52
  -5 -13  -4   12.53    1.18
   5 -13   4   12.73    1.61
   5  13   4   12.38    1.36
  -5  13  -4   13.73    0.89
  -5  13  -4    9.75    1.65
  -7 -13  -4    8.95    1.08
   7 -13   4    9.81    1.44
  -7  13  -4    9.69    0.78
   7  13   4    7.99    1.29
   7  13   4    9.53    0.54
  -7  13  -4   11.15    1.81
  -9 -13  -4    1.54    0.67
  -9 -13  -4    1.53    0.44
   9 -13   4    2.56    0.95
   9  13   4    1.67    0.69
  -9  13  -4    1.52    0.43
  -9  13  -4    1.30    1.20
 -11 -13  -4    0.97    0.68
  11 -13   4    1.66    0.87
  11 -13   4    1.19    0.87
 -11 -13  -4    1.39    0.50
 -11  13  -4    1.42    0.45
  11  13   4    1.36    0.76
 -11  13  -4    2.95    1.39
 -13 -13  -4    4.39    0.72
 -13 -13  -4    4.64    1.08
  13 -13   4    3.63    1.21
  13 -13   4    2.33    1.00
  13  13   4    4.16    1.04
 -13  13  -4    3.76    1.56
 -13  13  -4    3.90    0.66
 -15 -13  -4    3.16    1.14
  15 -13   4    2.31    1.21
 -15  13  -4    3.32    0.66
  15  13   4    2.68    1.02
 -17 -13  -4    3.38    1.28
 -17 -13  -4    2.08    0.88
  17 -13   4    2.51    1.36
 -17  13  -4    4.23    0.77
  17  13   4    3.04    1.17
  19 -13   4   -0.04    1.55
 -19 -13  -4    1.99    0.91
  19  13   4   -1.17    1.09
 -19  13  -4    0.91    0.74
  21 -13   4    0.67    1.67
 -21  13  -4    2.63    1.12
  21  13   4    2.33    1.42
 -26 -14   4    1.49    2.02
 -26  14   4    5.82    3.11
  26  14  -4   -3.27    1.78
  26  14  -4    2.89    1.00
 -24 -14   4    7.10    2.01
 -24 -14   4    3.14    1.23
  24 -14  -4    1.89    1.87
  24  14  -4    1.91    0.82
 -24  14   4    3.70    1.41
  24  14  -4    3.51    1.64
  22 -14  -4    2.95    1.73
 -22 -14   4    5.07    2.89
 -22 -14   4    5.53    1.20
 -22  14   4    5.00    1.36
  22  14  -4    5.36    1.55
  22  14  -4    5.00    0.90
  20 -14  -4    6.66    1.72
 -20 -14   4    8.21    1.17
  20 -14  -4    9.13    2.00
 -20 -14   4   12.77    1.97
 -20  14   4    7.69    1.29
  20  14  -4   11.48    1.95
 -20  14   4    6.51    2.13
  20  14  -4    9.73    1.06
 -18 -14   4    2.41    1.23
  18 -14  -4    2.27    1.14
  18 -14  -4    3.53    0.99
 -18  14   4   -0.49    1.36
  18  14  -4    2.19    0.59
  18  14  -4    1.46    1.01
 -18  14   4    2.45    0.86
 -16 -14   4    2.49    1.17
  16 -14  -4    1.37    0.79
  16  14  -4    1.89    0.48
 -16  14   4    0.88    1.22
  16  14  -4    3.25    0.98
  14 -14  -4    4.09    0.85
 -14 -14   4    6.64    1.38
 -14  14   4    3.38    1.39
 -14  14   4    6.28    0.86
  14  14  -4    3.93    1.02
  14  14  -4    3.36    0.54
 -12 -14   4    2.70    1.00
  12 -14  -4    3.25    0.77
 -12  14   4    3.43    0.65
  12  14  -4    4.64    0.53
 -12  14   4    3.74    1.22
  12  14  -4    2.64    0.93
 -10 -14   4   11.29    1.63
  10 -14  -4   12.22    1.19
  10  14  -4   11.37    0.78
 -10  14   4   13.51    0.98
  10  14  -4   12.39    1.38
 -10  14   4    9.65    1.60
  -8 -14   4   26.03    2.24
   8 -14  -4   21.97    1.20
   8 -14  -4   26.43    1.75
  -8  14   4   26.32    1.31
  -8  14   4   29.10    2.33
   8  14  -4   29.75    2.35
   8  14  -4   26.50    1.43
   6 -14  -4   22.99    1.61
  -6 -14   4   19.75    1.92
  -6  14   4   22.24    2.01
   6  14  -4   20.99    1.13
   6  14  -4   24.79    1.95
  -4 -14   4   24.97    2.14
   4 -14  -4   21.43    1.64
   4  14  -4   25.31    2.05
  -4  14   4   24.86    2.13
   4  14  -4   26.67    1.28
  -2 -14   4    3.64    0.99
   2 -14  -4    4.48    0.79
  -2  14   4    4.21    0.95
   2  14  -4    4.89    0.43
   2  14  -4    5.92    1.17
   0 -14   4   24.31    2.06
   0 -14  -4   20.94    1.57
   0  14  -4   20.27    1.39
   0  14   4   23.01    1.92
  -2 -14  -4   18.25    1.47
   2 -14   4   16.36    1.79
  -2  14  -4   16.04    1.87
   2  14   4   20.82    1.77
  -2  14  -4   18.78    1.07
  -4 -14  -4   11.88    1.20
   4 -14   4   10.41    1.52
   4  14   4   11.43    1.38
  -4  14  -4   11.75    1.78
  -4  14  -4   12.77    0.84
   6 -14   4    4.95    1.21
  -6 -14  -4    4.13    0.87
  -6  14  -4    5.36    0.62
   6  14   4    7.15    1.24
  -6  14  -4    6.65    1.43
  -8 -14  -4    6.59    1.07
  -8  14  -4    4.63    1.39
   8  14   4    4.58    1.08
  -8  14  -4    4.86    0.64
 -10 -14  -4    0.96    0.43
  10 -14   4    1.04    0.95
 -10 -14  -4    0.68    0.73
 -10  14  -4    0.65    0.40
  10  14   4    1.04    0.67
 -10  14  -4    1.08    1.14
  12 -14   4    7.89    1.32
  12 -14   4    4.96    1.37
 -12 -14  -4    7.92    0.84
 -12 -14  -4    6.82    1.21
  12  14   4    8.64    1.70
 -12  14  -4    6.02    1.84
 -12  14  -4    4.81    0.75
  14 -14   4    9.88    1.52
  14 -14   4    5.54    1.47
 -14 -14  -4   10.16    1.52
 -14 -14  -4    9.02    1.03
  14  14   4   10.75    1.64
 -14  14  -4   10.79    1.10
  16 -14   4    6.10    1.64
 -16 -14  -4    1.02    1.24
 -16  14  -4    4.72    1.05
  16  14   4    6.60    1.43
 -18 -14  -4    4.67    1.59
  18 -14   4    1.45    1.65
 -18  14  -4    2.94    0.88
  18  14   4    2.32    1.31
  20 -14   4    2.28    1.79
  20  14   4    5.29    1.64
 -20  14  -4    5.99    1.23
 -22  14  -4    6.04    1.43
 -25  15   4   10.07    2.00
  25  15  -4   10.92    2.33
  23 -15  -4    4.52    1.97
 -23 -15   4    3.99    1.96
  23  15  -4    3.56    1.83
  23  15  -4    5.12    1.02
 -23  15   4    9.02    1.63
 -21 -15   4   10.46    2.02
  21 -15  -4    8.91    2.02
  21  15  -4   11.99    1.99
 -21  15   4    8.49    2.57
 -21  15   4    8.24    1.64
  21  15  -4   11.99    1.25
  19 -15  -4   14.53    1.73
  19 -15  -4    9.80    1.83
 -19 -15   4   13.39    2.51
 -19  15   4   10.74    1.47
  19  15  -4   14.87    2.05
 -19  15   4   12.46    2.45
  19  15  -4   12.31    1.19
 -17 -15   4    0.51    1.10
  17 -15  -4    0.08    0.83
  17  15  -4   -0.41    0.44
 -17  15   4   -0.70    1.23
  17  15  -4    0.04    0.95
 -17  15   4   -0.33    0.76
 -15 -15   4    3.92    1.26
  15 -15  -4    4.07    0.99
  15  15  -4    5.88    1.35
 -15  15   4    5.22    0.91
  15  15  -4    4.23    0.60
 -13 -15   4   39.68    3.06
  13 -15  -4   39.43    2.56
  13  15  -4   37.70    2.02
 -13  15   4   41.77    2.28
  13  15  -4   39.75    2.81
 -13  15   4   39.76    3.35
 -11 -15   4   17.63    2.05
  11 -15  -4   23.11    1.73
 -11  15   4   19.76    2.22
  11  15  -4   21.56    1.89
  11  15  -4   20.89    1.18
   9 -15  -4   13.03    1.24
  -9 -15   4   13.63    1.86
  -9  15   4   11.48    1.78
   9  15  -4   13.09    1.54
   9  15  -4   10.66    0.73
   7 -15  -4   31.65    2.13
  -7 -15   4   35.28    2.68
   7  15  -4   32.46    1.58
  -7  15   4   26.84    2.52
   7  15  -4   35.26    2.52
  -5 -15   4    7.21    1.41
   5 -15  -4    8.42    1.13
   5  15  -4    7.58    1.26
   5  15  -4    7.66    0.55
  -5  15   4    8.39    1.54
   3 -15  -4   19.30    1.53
  -3 -15   4   23.70    2.07
  -3  15   4   16.92    1.83
   3  15  -4   17.55    1.00
   3  15  -4   19.39    1.82
   1 -15  -4   13.26    1.22
  -1 -15   4   11.99    1.75
  -1  15   4   11.20    1.64
   1  15  -4   11.43    1.52
   1  15  -4   11.16    0.75
   1 -15   4   16.81    1.91
  -1 -15  -4   22.24    1.66
  -1  15  -4   18.71    2.00
  -1  15  -4   20.67    1.15
   1  15   4   20.88    1.93
  -3 -15  -4   25.81    1.93
   3 -15   4   26.68    2.33
  -3  15  -4   27.77    2.40
   3  15   4   27.26    2.22
  -3  15  -4   27.34    1.47
  -5 -15  -4   33.75    2.29
   5 -15   4   31.84    2.58
  -5  15  -4   27.71    2.69
   5  15   4   33.64    2.50
  -5  15  -4   34.53    1.77
  -7 -15  -4    4.09    0.92
   7 -15   4    3.66    1.14
  -7  15  -4    3.56    0.56
  -7  15  -4    2.98    1.24
   7  15   4    5.11    1.12
  -9 -15  -4    9.20    1.36
   9 -15   4    6.12    1.33
  -9  15  -4    7.05    1.69
   9  15   4    7.53    1.36
  -9  15  -4    6.37    0.76
 -11 -15  -4   14.84    1.63
  11 -15   4   11.82    1.71
  11 -15   4    7.06    1.60
 -11  15  -4   11.35    1.05
  11  15   4    9.85    1.81
 -11  15  -4   10.58    2.34
  13 -15   4    7.39    1.47
 -13 -15  -4    5.64    1.28
  13 -15   4    7.86    1.62
 -13  15  -4    9.10    2.23
  13  15   4    6.00    1.41
 -13  15  -4    8.18    0.95
  15 -15   4    5.42    1.62
 -15 -15  -4    6.31    1.47
  15  15   4    7.06    1.51
 -15  15  -4    5.73    0.92
 -17 -15  -4   24.60    2.95
  17 -15   4   25.13    3.03
  17  15   4   26.77    2.72
 -17  15  -4   25.56    2.03
  19 -15   4    1.41    1.74
  19  15   4    5.01    1.63
 -19  15  -4    2.58    1.01
 -21  15  -4    4.59    1.36
  24  16  -4    9.73    2.22
 -24  16   4    7.16    2.27
  22 -16  -4    6.86    2.11
 -22 -16   4   10.29    2.19
 -22  16   4    9.19    1.73
  22  16  -4    8.70    1.93
  20 -16  -4   14.79    2.44
 -20 -16   4   23.47    2.88
  20  16  -4   25.46    2.57
 -20  16   4   23.10    2.29
 -20  16   4   20.31    3.25
 -18 -16   4   29.22    2.91
  18 -16  -4   22.89    2.42
 -18  16   4   31.12    3.47
  18  16  -4   26.89    1.71
 -18  16   4   27.13    2.25
  18  16  -4   27.19    2.62
  16 -16  -4    4.28    1.18
 -16 -16   4    3.53    1.38
  16  16  -4    4.47    0.64
 -16  16   4    3.86    1.61
  16  16  -4    2.69    1.23
 -14 -16   4   14.03    1.95
  14 -16  -4   14.84    1.62
 -14  16   4    9.54    2.01
  14  16  -4   14.02    1.80
 -14  16   4   13.30    1.31
  14  16  -4   12.28    0.97
 -12 -16   4   24.41    2.50
  12 -16  -4   26.56    2.01
 -12  16   4   26.57    2.68
  12  16  -4   25.61    1.39
 -12  16   4   24.42    1.64
  12  16  -4   26.22    2.29
 -10 -16   4   11.60    1.81
  10 -16  -4   11.83    1.34
  10  16  -4   11.62    1.65
 -10  16   4    7.93    0.95
 -10  16   4   12.61    1.88
  10  16  -4   10.26    0.71
   8 -16  -4   30.16    2.12
  -8 -16   4   26.34    2.53
   8  16  -4   32.43    2.48
   8  16  -4   28.51    1.47
  -8  16   4   29.03    2.62
   6 -16  -4   14.93    1.40
  -6 -16   4    9.96    1.61
   6  16  -4   12.33    0.75
   6  16  -4   14.51    1.77
  -6  16   4   11.44    1.80
   4 -16  -4    9.11    1.26
  -4 -16   4    7.72    1.46
   4  16  -4    9.96    1.57
  -4  16   4    8.22    1.49
   4  16  -4    6.87    0.54
  -2 -16   4   10.95    1.62
   2 -16  -4   13.51    1.35
  -2  16   4   12.79    1.68
   2  16  -4   14.01    0.80
   2  16  -4   12.84    1.70
   0 -16   4   13.27    1.82
   0 -16  -4   15.15    1.38
   0  16   4   14.08    1.72
   0  16  -4   13.67    1.90
  -2 -16  -4   12.81    1.32
   2 -16   4   10.74    1.69
  -2  16  -4   10.49    1.77
   2  16   4   11.19    1.61
  -2  16  -4   11.64    0.80
   4 -16   4   38.59    3.06
  -4 -16  -4   39.79    2.63
  -4  16  -4   38.89    2.00
   4  16   4   36.95    2.79
  -4  16  -4   40.89    3.24
  -6 -16  -4   43.30    2.86
   6 -16   4   43.57    3.17
  -6  16  -4   39.82    3.37
  -6  16  -4   42.89    2.23
   6  16   4   43.77    3.07
   8 -16   4    9.58    1.65
  -8 -16  -4   12.81    1.53
  -8  16  -4   12.13    0.98
  -8  16  -4    8.97    1.89
   8  16   4   12.73    1.66
  10 -16   4   16.22    2.11
 -10 -16  -4   17.52    1.83
 -10  16  -4   15.04    1.23
 -10  16  -4   15.94    3.89
  10  16   4   15.61    1.87
  12 -16   4   14.67    2.26
  12 -16   4   25.61    2.50
 -12  16  -4   19.44    1.48
  12  16   4   22.94    2.21
 -12  16  -4   23.64    3.23
  14 -16   4   14.85    2.31
 -14 -16  -4   18.27    2.26
 -14  16  -4   13.73    2.80
 -14  16  -4   12.69    1.40
  14  16   4   17.60    2.11
 -16 -16  -4    9.88    1.91
  16 -16   4    7.39    1.97
 -16  16  -4    9.62    1.24
  16  16   4    8.91    1.78
  18 -16   4    1.14    1.73
 -18 -16  -4    4.52    1.93
 -18  16  -4    2.77    0.97
  18  16   4    3.98    1.64
 -20  16  -4    7.42    1.42
 -23 -17   4    5.60    2.46
  23  17  -4    5.55    2.13
 -21 -17   4    5.63    2.04
  21 -17  -4    7.03    1.93
 -21  17   4    6.31    2.65
  21  17  -4    7.69    2.12
 -19 -17   4   37.56    3.54
  19 -17  -4   25.01    3.80
  19 -17  -4   36.11    3.44
  19  17  -4   33.23    3.14
 -19  17   4   29.57    3.96
 -17 -17   4   16.84    2.37
  17 -17  -4   17.31    2.09
  17  17  -4   19.62    2.35
 -17  17   4   10.65    2.44
 -15 -17   4   12.55    2.07
  15 -17  -4   10.73    1.67
  15  17  -4   10.92    1.92
 -15  17   4    7.13    1.96
  13 -17  -4   30.83    2.37
 -13 -17   4   23.30    2.59
  13  17  -4   23.88    2.39
 -13  17   4   25.06    2.95
  11 -17  -4   19.61    1.78
 -11  17   4   14.93    2.28
  11  17  -4   16.36    2.01
   9 -17  -4   21.52    1.80
  -9 -17   4   17.05    2.25
   9  17  -4   13.89    1.11
  -9  17   4   13.50    2.10
   9  17  -4   18.66    2.01
  -7 -17   4   16.72    2.20
   7 -17  -4   20.49    1.72
   7  17  -4   19.16    2.03
  -7  17   4   11.79    1.92
   7  17  -4   15.35    0.91
   5 -17  -4   16.67    1.59
  -5 -17   4   14.90    1.99
   5  17  -4   14.36    0.83
   5  17  -4   14.51    1.91
  -5  17   4   15.11    1.96
   3 -17  -4   20.17    1.73
  -3 -17   4   20.72    2.12
   3  17  -4   19.14    1.04
   3  17  -4   18.77    2.12
  -3  17   4   21.45    2.27
   1 -17  -4   27.09    2.06
  -1 -17   4   25.94    2.43
  -1  17   4   21.50    2.29
   1  17  -4   25.36    2.39
   1  17  -4   26.39    1.32
   1 -17   4    5.60    1.37
  -1 -17  -4    4.89    0.98
[truncated: 1,183,907 more chars]
