# Supplementary material for: Derivatives of 1-(2-Pyridyl)-3-pyrazolecarboxylic Acids as Ligands for Binding f-Elements
Source: Molecules. 2026 Feb 3;31(3):541. doi: 10.3390/molecules31030541 (PMC12899771; doi:10.3390/molecules31030541)
Supplement: Supplementary file 1 [file molecules-31-00541-s001.zip › complex 6.cif]

data_1_a
_audit_creation_date               2021-05-26
_audit_creation_method
;
Olex2 1.3
(compiled 2020.11.12 svn.r5f609507 for OlexSys, GUI svn.r6226)
;
_shelx_SHELXL_version_number       '2016/6'
_audit_contact_author_address      ?
_audit_contact_author_email        ?
_audit_contact_author_name         ''
_audit_contact_author_phone        ?
_publ_contact_author_id_orcid      ?
_publ_section_references
;
Dolomanov, O.V., Bourhis, L.J., Gildea, R.J, Howard, J.A.K. & Puschmann, H.
 (2009), J. Appl. Cryst. 42, 339-341.

Sheldrick, G.M. (2008). Acta Cryst. A64, 112-122.
;
_chemical_name_common              ?
_chemical_name_systematic          ?
_chemical_formula_moiety           'C36 H32 Eu N9 O11, 0.5(C4 H6 N2)'
_chemical_formula_sum              'C38 H35 Eu N10 O11'
_chemical_formula_weight           959.72
_chemical_melting_point            ?
loop_
  _atom_type_symbol
  _atom_type_description
  _atom_type_scat_dispersion_real
  _atom_type_scat_dispersion_imag
  _atom_type_scat_source
 'C' 'C' 0.0033 0.0016 'International Tables Vol C Tables 4.2.6.8 and 6.1.1.4'
 'H' 'H' 0.0000 0.0000 'International Tables Vol C Tables 4.2.6.8 and 6.1.1.4'
 'Eu' 'Eu' -0.1578 3.6682
 'International Tables Vol C Tables 4.2.6.8 and 6.1.1.4'
 'N' 'N' 0.0061 0.0033 'International Tables Vol C Tables 4.2.6.8 and 6.1.1.4'
 'O' 'O' 0.0106 0.0060 'International Tables Vol C Tables 4.2.6.8 and 6.1.1.4'

_shelx_space_group_comment
;
The symmetry employed for this shelxl refinement is uniquely defined
by the following loop, which should always be used as a source of
symmetry information in preference to the above space-group names.
They are only intended as comments.
;
_space_group_crystal_system        'monoclinic'
_space_group_IT_number             15
_space_group_name_H-M_alt          'C 1 2/c 1'
_space_group_name_Hall             '-C 2yc'
loop_
  _space_group_symop_operation_xyz
 'x, y, z'
 '-x, y, -z+1/2'
 'x+1/2, y+1/2, z'
 '-x+1/2, y+1/2, -z+1/2'
 '-x, -y, -z'
 'x, -y, z-1/2'
 '-x+1/2, -y+1/2, -z'
 'x+1/2, -y+1/2, z-1/2'

_cell_length_a                     17.6240(4)
_cell_length_b                     18.9079(5)
_cell_length_c                     13.5574(4)
_cell_angle_alpha                  90
_cell_angle_beta                   117.4620(10)
_cell_angle_gamma                  90
_cell_volume                       4008.69(19)
_cell_formula_units_Z              4
_cell_measurement_reflns_used      9979
_cell_measurement_temperature      100.0
_cell_measurement_theta_max        30.53
_cell_measurement_theta_min        2.60
_shelx_estimated_absorpt_T_max     0.828
_shelx_estimated_absorpt_T_min     0.695
_exptl_absorpt_coefficient_mu      1.638
_exptl_absorpt_correction_T_max    0.1561
_exptl_absorpt_correction_T_min    0.1129
_exptl_absorpt_correction_type     multi-scan
_exptl_absorpt_process_details
;
SADABS-2016/2 (Bruker,2016/2) was used for absorption correction.
wR2(int) was 0.1185 before and 0.0431 after correction.
The Ratio of minimum to maximum transmission is 0.7233.
The \l/2 correction factor is Not present.
;
_exptl_absorpt_special_details     ?
_exptl_crystal_colour              'clear light colourless'
_exptl_crystal_colour_lustre       clear
_exptl_crystal_colour_modifier     light
_exptl_crystal_colour_primary      colourless
_exptl_crystal_density_diffrn      1.590
_exptl_crystal_density_meas        ?
_exptl_crystal_density_method      'not measured'
_exptl_crystal_description         block
_exptl_crystal_F_000               1936
_exptl_crystal_size_max            0.24
_exptl_crystal_size_mid            0.17
_exptl_crystal_size_min            0.12
_exptl_transmission_factor_max     0.828
_exptl_transmission_factor_min     0.695
_diffrn_reflns_av_R_equivalents    0.0310
_diffrn_reflns_av_unetI/netI       0.0291
_diffrn_reflns_Laue_measured_fraction_full  0.999
_diffrn_reflns_Laue_measured_fraction_max  0.997
_diffrn_reflns_limit_h_max         25
_diffrn_reflns_limit_h_min         -21
_diffrn_reflns_limit_k_max         24
_diffrn_reflns_limit_k_min         -27
_diffrn_reflns_limit_l_max         19
_diffrn_reflns_limit_l_min         -19
_diffrn_reflns_number              22252
_diffrn_reflns_point_group_measured_fraction_full  0.999
_diffrn_reflns_point_group_measured_fraction_max  0.997
_diffrn_reflns_theta_full          25.242
_diffrn_reflns_theta_max           30.540
_diffrn_reflns_theta_min           1.921
_diffrn_ambient_temperature        100.0
_diffrn_detector_area_resol_mean   ?
_diffrn_measured_fraction_theta_full  0.999
_diffrn_measured_fraction_theta_max  0.997
_diffrn_measurement_device_type    'Bruker D8 Quest with Photon III detector'
_diffrn_measurement_method         '\f and \w scans'
_diffrn_radiation_type             MoK\a
_diffrn_radiation_wavelength       0.71073
_diffrn_source                    'micro-focused sealed X-ray tube'
_diffrn_source_current             1.4
_diffrn_source_power               0.07
_diffrn_source_voltage             50.0
_diffrn_standards_number           0
_reflns_Friedel_coverage           0.000
_reflns_Friedel_fraction_full      .
_reflns_Friedel_fraction_max       .
_reflns_number_gt                  5771
_reflns_number_total               6133
_reflns_special_details
;
 Reflections were merged by SHELXL according to the crystal
 class for the calculation of statistics and refinement.
 
 _reflns_Friedel_fraction is defined as the number of unique
 Friedel pairs measured divided by the number that would be
 possible theoretically, ignoring centric projections and
 systematic absences.
;
_reflns_threshold_expression       'I > 2\s(I)'
_computing_cell_refinement         'SAINT V8.40B (?, 2016)'
_computing_data_collection         ?
_computing_data_reduction          'SAINT V8.40B (?, 2016)'
_computing_molecular_graphics      'Olex2 1.3 (Dolomanov et al., 2009)'
_computing_publication_material    'Olex2 1.3 (Dolomanov et al., 2009)'
_computing_structure_refinement    'XL  (Sheldrick, 2008)'
_computing_structure_solution      'SHELXT 2014/5 (Sheldrick, 2014)'
_refine_diff_density_max           1.698
_refine_diff_density_min           -0.613
_refine_diff_density_rms           0.084
_refine_ls_extinction_coef         .
_refine_ls_extinction_method       none
_refine_ls_goodness_of_fit_ref     1.073
_refine_ls_hydrogen_treatment      constr
_refine_ls_matrix_type             full
_refine_ls_number_parameters       276
_refine_ls_number_reflns           6133
_refine_ls_number_restraints       0
_refine_ls_R_factor_all            0.0249
_refine_ls_R_factor_gt             0.0223
_refine_ls_restrained_S_all        1.073
_refine_ls_shift/su_max            0.003
_refine_ls_shift/su_mean           0.000
_refine_ls_structure_factor_coef   Fsqd
_refine_ls_weighting_details      
 'w=1/[\s^2^(Fo^2^)+(0.0190P)^2^+5.6681P] where P=(Fo^2^+2Fc^2^)/3'
_refine_ls_weighting_scheme        calc
_refine_ls_wR_factor_gt            0.0508
_refine_ls_wR_factor_ref           0.0516
_refine_special_details            ?
_olex2_refinement_description
;
1. Fixed Uiso
 At 1.2 times of:
  All C(H) groups, All C(H,H) groups
 At 1.5 times of:
  All C(H,H,H) groups
2. Others
 Fixed Sof: H1AA(0.5) H1AB(0.5) H1AC(0.5)
3.a Secondary CH2 refined with riding coordinates:
 C14(H14A,H14B)
3.b Aromatic/amide H refined with riding coordinates:
 C4(H4), C20(H20), C9(H9), C21(H21), C17(H17), C13(H13), C18(H18), C19(H19),
 C11(H11), C12(H12), C10(H10)
3.c Idealised Me refined as rotating group:
 C15(H15A,H15B,H15C), C1A(H1AA,H1AB,H1AC)
;
_atom_sites_solution_hydrogens     geom
_atom_sites_solution_primary       ?
_atom_sites_solution_secondary     ?
loop_
  _atom_site_label
  _atom_site_type_symbol
  _atom_site_fract_x
  _atom_site_fract_y
  _atom_site_fract_z
  _atom_site_U_iso_or_equiv
  _atom_site_adp_type
  _atom_site_occupancy
  _atom_site_site_symmetry_order
  _atom_site_calc_flag
  _atom_site_refinement_flags_posn
  _atom_site_refinement_flags_adp
  _atom_site_refinement_flags_occupancy
  _atom_site_disorder_assembly
  _atom_site_disorder_group
 Eu01 Eu 0.500000 0.52054(2) 0.750000 0.00829(3) Uani 1 2 d S T P . .
 O3N O 0.51068(7) 0.44850(6) 0.60011(9) 0.0131(2) Uani 1 1 d . . . . .
 O003 O 0.35992(7) 0.52290(6) 0.74588(9) 0.0138(2) Uani 1 1 d . . . . .
 O2N O 0.45105(9) 0.34548(7) 0.54409(11) 0.0231(3) Uani 1 1 d . . . . .
 O1N O 0.41956(8) 0.41093(6) 0.65255(10) 0.0154(2) Uani 1 1 d . . . . .
 O5N O 0.53526(8) 0.63868(6) 0.70280(10) 0.0169(2) Uani 1 1 d . . . . .
 N2 N 0.36968(9) 0.59855(7) 0.48031(11) 0.0123(2) Uani 1 1 d . . . . .
 N1N N 0.45945(9) 0.39970(7) 0.59691(11) 0.0132(3) Uani 1 1 d . . . . .
 N1 N 0.37467(8) 0.56631(7) 0.57158(11) 0.0122(2) Uani 1 1 d . . . . .
 N7 N 0.22171(9) 0.55497(7) 0.67800(11) 0.0128(2) Uani 1 1 d . . . . .
 O4N O 0.500000 0.73872(11) 0.750000 0.0378(6) Uani 1 2 d S T P . .
 N2N N 0.500000 0.67454(11) 0.750000 0.0179(4) Uani 1 2 d S T P . .
 C3 C 0.29607(10) 0.63589(8) 0.42633(12) 0.0114(3) Uani 1 1 d . . . . .
 C5 C 0.30217(10) 0.58314(8) 0.57564(13) 0.0116(3) Uani 1 1 d . . . . .
 C4 C 0.25101(10) 0.62719(8) 0.48662(13) 0.0125(3) Uani 1 1 d . . . . .
 H4 H 0.197014 0.646896 0.470866 0.015 Uiso 1 1 calc R U . . .
 C16 C 0.27051(10) 0.67299(8) 0.32096(13) 0.0119(3) Uani 1 1 d . . . . .
 C20 C 0.17726(11) 0.75688(9) 0.18493(14) 0.0169(3) Uani 1 1 d . . . . .
 H20 H 0.134103 0.792125 0.162921 0.020 Uiso 1 1 calc R U . . .
 C9 C 0.09822(11) 0.53769(10) 0.49803(15) 0.0189(3) Uani 1 1 d . . . . .
 H9 H 0.116655 0.490579 0.497190 0.023 Uiso 1 1 calc R U . . .
 C21 C 0.20711(10) 0.72487(9) 0.28807(13) 0.0141(3) Uani 1 1 d . . . . .
 H21 H 0.184340 0.738282 0.336628 0.017 Uiso 1 1 calc R U . . .
 C8 C 0.14367(10) 0.58119(9) 0.58858(13) 0.0139(3) Uani 1 1 d . . . . .
 C6 C 0.29518(10) 0.55217(8) 0.67187(13) 0.0116(3) Uani 1 1 d . . . . .
 C14 C 0.21716(11) 0.52312(9) 0.77445(14) 0.0161(3) Uani 1 1 d . . . . .
 H14A H 0.253651 0.480353 0.797925 0.019 Uiso 1 1 calc R U . . .
 H14B H 0.157564 0.508178 0.751836 0.019 Uiso 1 1 calc R U . . .
 C17 C 0.30434(11) 0.65440(9) 0.25001(14) 0.0171(3) Uani 1 1 d . . . . .
 H17 H 0.348256 0.619805 0.272291 0.021 Uiso 1 1 calc R U . . .
 C13 C 0.11637(11) 0.64923(10) 0.59312(15) 0.0188(3) Uani 1 1 d . . . . .
 H13 H 0.147081 0.678064 0.656668 0.023 Uiso 1 1 calc R U . . .
 C18 C 0.27372(13) 0.68658(10) 0.14609(15) 0.0227(4) Uani 1 1 d . . . . .
 H18 H 0.296414 0.673527 0.097294 0.027 Uiso 1 1 calc R U . . .
 C19 C 0.21031(12) 0.73752(10) 0.11391(15) 0.0203(3) Uani 1 1 d . . . . .
 H19 H 0.189439 0.759231 0.042967 0.024 Uiso 1 1 calc R U . . .
 C11 C -0.00144(12) 0.63188(13) 0.41080(17) 0.0300(5) Uani 1 1 d . . . . .
 H11 H -0.050820 0.649734 0.348851 0.036 Uiso 1 1 calc R U . . .
 C12 C 0.04312(13) 0.67457(11) 0.50289(17) 0.0263(4) Uani 1 1 d . . . . .
 H12 H 0.023603 0.721207 0.504374 0.032 Uiso 1 1 calc R U . . .
 C10 C 0.02540(12) 0.56377(12) 0.40853(16) 0.0263(4) Uani 1 1 d . . . . .
 H10 H -0.005974 0.534604 0.345613 0.032 Uiso 1 1 calc R U . . .
 C15 C 0.24542(17) 0.57283(12) 0.87148(17) 0.0344(5) Uani 1 1 d . . . . .
 H15A H 0.206674 0.613532 0.850650 0.052 Uiso 1 1 calc R U . . .
 H15B H 0.303679 0.589183 0.892663 0.052 Uiso 1 1 calc R U . . .
 H15C H 0.244331 0.548198 0.934417 0.052 Uiso 1 1 calc R U . . .
 C2A C 0.500000 0.14728(19) 0.750000 0.0427(9) Uani 1 2 d S T P . .
 C1A C 0.500000 0.22343(18) 0.750000 0.0461(9) Uani 1 2 d S T P . .
 H1AA H 0.455887 0.240705 0.678217 0.069 Uiso 0.5 1 calc R U P A -1
 H1AB H 0.556096 0.240705 0.762232 0.069 Uiso 0.5 1 calc R U P A -1
 H1AC H 0.488017 0.240705 0.809551 0.069 Uiso 0.5 1 calc R U P A -1
 N1A N 0.500000 0.0878(2) 0.750000 0.0875(17) Uani 1 2 d S T P . .

loop_
  _atom_site_aniso_label
  _atom_site_aniso_U_11
  _atom_site_aniso_U_22
  _atom_site_aniso_U_33
  _atom_site_aniso_U_23
  _atom_site_aniso_U_13
  _atom_site_aniso_U_12
 Eu01 0.00679(5) 0.00953(5) 0.00906(5) 0.000 0.00410(4) 0.000
 O3N 0.0119(5) 0.0159(6) 0.0126(5) -0.0018(4) 0.0065(4) -0.0033(4)
 O003 0.0104(5) 0.0172(6) 0.0141(5) 0.0044(4) 0.0060(4) 0.0030(4)
 O2N 0.0287(7) 0.0199(7) 0.0236(6) -0.0116(5) 0.0146(6) -0.0069(5)
 O1N 0.0145(5) 0.0198(6) 0.0160(5) -0.0044(4) 0.0104(5) -0.0054(4)
 O5N 0.0174(6) 0.0161(6) 0.0198(6) 0.0007(4) 0.0108(5) -0.0013(4)
 N2 0.0113(6) 0.0161(7) 0.0096(6) 0.0035(5) 0.0049(5) 0.0015(5)
 N1N 0.0123(6) 0.0153(7) 0.0115(6) -0.0014(5) 0.0050(5) -0.0016(5)
 N1 0.0117(6) 0.0153(6) 0.0107(6) 0.0024(5) 0.0061(5) 0.0009(5)
 N7 0.0100(6) 0.0165(7) 0.0136(6) 0.0047(5) 0.0068(5) 0.0024(5)
 O4N 0.0423(13) 0.0094(9) 0.0697(17) 0.000 0.0326(13) 0.000
 N2N 0.0147(9) 0.0122(10) 0.0249(10) 0.000 0.0074(8) 0.000
 C3 0.0108(7) 0.0118(7) 0.0113(6) 0.0001(5) 0.0050(5) 0.0007(5)
 C5 0.0107(7) 0.0131(7) 0.0114(6) 0.0010(5) 0.0055(5) 0.0008(5)
 C4 0.0101(7) 0.0151(7) 0.0129(7) 0.0026(5) 0.0057(5) 0.0022(5)
 C16 0.0107(7) 0.0130(7) 0.0118(6) 0.0023(5) 0.0050(5) 0.0002(5)
 C20 0.0157(7) 0.0177(8) 0.0182(8) 0.0059(6) 0.0086(6) 0.0058(6)
 C9 0.0143(8) 0.0225(9) 0.0195(8) 0.0017(6) 0.0075(6) -0.0013(6)
 C21 0.0135(7) 0.0155(8) 0.0143(7) 0.0006(6) 0.0073(6) 0.0020(6)
 C8 0.0087(7) 0.0194(8) 0.0148(7) 0.0054(6) 0.0066(6) 0.0023(5)
 C6 0.0108(7) 0.0125(7) 0.0120(6) 0.0013(5) 0.0056(5) 0.0006(5)
 C14 0.0148(7) 0.0202(8) 0.0171(7) 0.0070(6) 0.0105(6) 0.0014(6)
 C17 0.0196(8) 0.0184(8) 0.0168(7) 0.0078(6) 0.0114(6) 0.0084(6)
 C13 0.0169(8) 0.0223(9) 0.0198(8) 0.0046(6) 0.0107(7) 0.0048(6)
 C18 0.0285(9) 0.0269(10) 0.0202(8) 0.0111(7) 0.0175(7) 0.0141(7)
 C19 0.0216(8) 0.0244(9) 0.0184(8) 0.0105(7) 0.0121(7) 0.0089(7)
 C11 0.0150(8) 0.0466(13) 0.0248(9) 0.0135(9) 0.0060(7) 0.0094(8)
 C12 0.0223(9) 0.0306(11) 0.0284(10) 0.0123(8) 0.0136(8) 0.0136(8)
 C10 0.0162(8) 0.0390(11) 0.0191(8) 0.0022(8) 0.0042(7) -0.0041(8)
 C15 0.0522(14) 0.0349(12) 0.0177(9) 0.0016(8) 0.0173(9) -0.0055(10)
 C2A 0.060(2) 0.0341(19) 0.056(2) 0.000 0.046(2) 0.000
 C1A 0.067(3) 0.0288(18) 0.060(2) 0.000 0.044(2) 0.000
 N1A 0.157(5) 0.035(2) 0.138(4) 0.000 0.125(4) 0.000

_geom_special_details
;
 All esds (except the esd in the dihedral angle between two l.s. planes)
 are estimated using the full covariance matrix.  The cell esds are taken
 into account individually in the estimation of esds in distances, angles
 and torsion angles; correlations between esds in cell parameters are only
 used when they are defined by crystal symmetry.  An approximate (isotropic)
 treatment of cell esds is used for estimating esds involving l.s. planes.
;
loop_
  _geom_bond_atom_site_label_1
  _geom_bond_atom_site_label_2
  _geom_bond_distance
  _geom_bond_site_symmetry_2
  _geom_bond_publ_flag
 Eu01 O3N 2.5244(11) . ?
 Eu01 O3N 2.5244(11) 2_656 ?
 Eu01 O003 2.4439(11) 2_656 ?
 Eu01 O003 2.4438(11) . ?
 Eu01 O1N 2.5145(12) . ?
 Eu01 O1N 2.5146(12) 2_656 ?
 Eu01 O5N 2.4804(12) 2_656 ?
 Eu01 O5N 2.4804(12) . ?
 Eu01 N1N 2.9446(14) 2_656 ?
 Eu01 N1 2.5595(13) . ?
 Eu01 N1 2.5595(13) 2_656 ?
 Eu01 N2N 2.912(2) . ?
 O3N N1N 1.2777(17) . ?
 O003 C6 1.2486(18) . ?
 O2N N1N 1.2198(18) . ?
 O1N N1N 1.2639(17) . ?
 O5N N2N 1.2737(16) . ?
 N2 N1 1.3454(17) . ?
 N2 C3 1.357(2) . ?
 N1 C5 1.342(2) . ?
 N7 C8 1.439(2) . ?
 N7 C6 1.336(2) . ?
 N7 C14 1.475(2) . ?
 O4N N2N 1.213(3) . ?
 C3 C4 1.387(2) . ?
 C3 C16 1.464(2) . ?
 C5 C4 1.400(2) . ?
 C5 C6 1.486(2) . ?
 C4 H4 0.9500 . ?
 C16 C21 1.396(2) . ?
 C16 C17 1.390(2) . ?
 C20 H20 0.9500 . ?
 C20 C21 1.386(2) . ?
 C20 C19 1.385(2) . ?
 C9 H9 0.9500 . ?
 C9 C8 1.385(2) . ?
 C9 C10 1.388(2) . ?
 C21 H21 0.9500 . ?
 C8 C13 1.385(2) . ?
 C14 H14A 0.9900 . ?
 C14 H14B 0.9900 . ?
 C14 C15 1.503(3) . ?
 C17 H17 0.9500 . ?
 C17 C18 1.395(2) . ?
 C13 H13 0.9500 . ?
 C13 C12 1.391(2) . ?
 C18 H18 0.9500 . ?
 C18 C19 1.385(2) . ?
 C19 H19 0.9500 . ?
 C11 H11 0.9500 . ?
 C11 C12 1.387(3) . ?
 C11 C10 1.377(3) . ?
 C12 H12 0.9500 . ?
 C10 H10 0.9500 . ?
 C15 H15A 0.9800 . ?
 C15 H15B 0.9800 . ?
 C15 H15C 0.9800 . ?
 C2A C1A 1.440(5) . ?
 C2A N1A 1.125(5) . ?
 C1A H1AA 0.9800 . ?
 C1A H1AB 0.9800 . ?
 C1A H1AC 0.9800 . ?

loop_
  _geom_angle_atom_site_label_1
  _geom_angle_atom_site_label_2
  _geom_angle_atom_site_label_3
  _geom_angle
  _geom_angle_site_symmetry_1
  _geom_angle_site_symmetry_3
  _geom_angle_publ_flag
 O3N Eu01 O3N 114.70(5) 2_656 . ?
 O3N Eu01 N1N 93.72(4) . 2_656 ?
 O3N Eu01 N1N 25.57(4) 2_656 2_656 ?
 O3N Eu01 N1 76.93(4) . . ?
 O3N Eu01 N1 126.23(4) . 2_656 ?
 O3N Eu01 N1 126.23(4) 2_656 . ?
 O3N Eu01 N1 76.93(4) 2_656 2_656 ?
 O3N Eu01 N2N 122.65(3) 2_656 . ?
 O3N Eu01 N2N 122.65(3) . . ?
 O003 Eu01 O3N 65.09(4) 2_656 . ?
 O003 Eu01 O3N 65.09(4) . 2_656 ?
 O003 Eu01 O3N 116.17(4) 2_656 2_656 ?
 O003 Eu01 O3N 116.17(4) . . ?
 O003 Eu01 O003 177.90(5) . 2_656 ?
 O003 Eu01 O1N 71.60(4) 2_656 2_656 ?
 O003 Eu01 O1N 110.24(4) 2_656 . ?
 O003 Eu01 O1N 71.59(4) . . ?
 O003 Eu01 O1N 110.24(4) . 2_656 ?
 O003 Eu01 O5N 67.59(4) . 2_656 ?
 O003 Eu01 O5N 110.38(4) . . ?
 O003 Eu01 O5N 67.59(4) 2_656 . ?
 O003 Eu01 O5N 110.38(4) 2_656 2_656 ?
 O003 Eu01 N1N 86.82(4) . 2_656 ?
 O003 Eu01 N1N 94.81(4) 2_656 2_656 ?
 O003 Eu01 N1 63.24(4) 2_656 2_656 ?
 O003 Eu01 N1 63.24(4) . . ?
 O003 Eu01 N1 115.97(4) 2_656 . ?
 O003 Eu01 N1 115.97(4) . 2_656 ?
 O003 Eu01 N2N 88.95(3) 2_656 . ?
 O003 Eu01 N2N 88.95(3) . . ?
 O1N Eu01 O3N 75.23(4) . 2_656 ?
 O1N Eu01 O3N 50.63(4) . . ?
 O1N Eu01 O3N 75.23(4) 2_656 . ?
 O1N Eu01 O3N 50.63(4) 2_656 2_656 ?
 O1N Eu01 O1N 68.98(6) . 2_656 ?
 O1N Eu01 N1N 25.23(4) 2_656 2_656 ?
 O1N Eu01 N1N 68.01(4) . 2_656 ?
 O1N Eu01 N1 75.55(4) 2_656 2_656 ?
 O1N Eu01 N1 143.80(4) 2_656 . ?
 O1N Eu01 N1 143.80(4) . 2_656 ?
 O1N Eu01 N1 75.55(4) . . ?
 O1N Eu01 N2N 145.51(3) . . ?
 O1N Eu01 N2N 145.51(3) 2_656 . ?
 O5N Eu01 O3N 99.07(4) . . ?
 O5N Eu01 O3N 144.50(4) . 2_656 ?
 O5N Eu01 O3N 144.50(4) 2_656 . ?
 O5N Eu01 O3N 99.07(4) 2_656 2_656 ?
 O5N Eu01 O1N 136.90(4) 2_656 . ?
 O5N Eu01 O1N 136.90(4) . 2_656 ?
 O5N Eu01 O1N 138.97(4) 2_656 2_656 ?
 O5N Eu01 O1N 138.97(4) . . ?
 O5N Eu01 O5N 51.53(6) . 2_656 ?
 O5N Eu01 N1N 150.74(4) . 2_656 ?
 O5N Eu01 N1N 121.68(4) 2_656 2_656 ?
 O5N Eu01 N1 70.21(4) 2_656 2_656 ?
 O5N Eu01 N1 70.21(4) . . ?
 O5N Eu01 N1 74.31(4) . 2_656 ?
 O5N Eu01 N1 74.31(4) 2_656 . ?
 O5N Eu01 N2N 25.77(3) 2_656 . ?
 O5N Eu01 N2N 25.77(3) . . ?
 N1 Eu01 N1N 138.73(4) . 2_656 ?
 N1 Eu01 N1N 76.88(4) 2_656 2_656 ?
 N1 Eu01 N1 140.48(6) 2_656 . ?
 N1 Eu01 N2N 70.24(3) 2_656 . ?
 N1 Eu01 N2N 70.24(3) . . ?
 N2N Eu01 N1N 140.89(3) . 2_656 ?
 N1N O3N Eu01 95.92(8) . . ?
 C6 O003 Eu01 124.45(10) . . ?
 N1N O1N Eu01 96.78(9) . . ?
 N2N O5N Eu01 96.40(10) . . ?
 N1 N2 C3 111.87(13) . . ?
 O3N N1N Eu01 58.51(7) . . ?
 O2N N1N Eu01 171.97(12) . . ?
 O2N N1N O3N 121.30(14) . . ?
 O2N N1N O1N 122.77(14) . . ?
 O1N N1N Eu01 57.99(7) . . ?
 O1N N1N O3N 115.92(13) . . ?
 N2 N1 Eu01 133.18(10) . . ?
 C5 N1 Eu01 117.67(10) . . ?
 C5 N1 N2 105.70(13) . . ?
 C8 N7 C14 117.78(13) . . ?
 C6 N7 C8 122.58(13) . . ?
 C6 N7 C14 119.30(13) . . ?
 O5N N2N Eu01 57.83(10) . . ?
 O5N N2N Eu01 57.83(10) 2_656 . ?
 O5N N2N O5N 115.67(19) . 2_656 ?
 O4N N2N Eu01 180.0 . . ?
 O4N N2N O5N 122.17(10) . 2_656 ?
 O4N N2N O5N 122.17(10) . . ?
 N2 C3 C4 106.57(13) . . ?
 N2 C3 C16 124.27(14) . . ?
 C4 C3 C16 129.03(14) . . ?
 N1 C5 C4 110.64(14) . . ?
 N1 C5 C6 114.10(13) . . ?
 C4 C5 C6 135.25(14) . . ?
 C3 C4 C5 105.22(14) . . ?
 C3 C4 H4 127.4 . . ?
 C5 C4 H4 127.4 . . ?
 C21 C16 C3 119.28(14) . . ?
 C17 C16 C3 121.13(14) . . ?
 C17 C16 C21 119.46(14) . . ?
 C21 C20 H20 120.0 . . ?
 C19 C20 H20 120.0 . . ?
 C19 C20 C21 120.04(15) . . ?
 C8 C9 H9 120.4 . . ?
 C8 C9 C10 119.18(18) . . ?
 C10 C9 H9 120.4 . . ?
 C16 C21 H21 119.8 . . ?
 C20 C21 C16 120.30(15) . . ?
 C20 C21 H21 119.8 . . ?
 C9 C8 N7 118.67(15) . . ?
 C13 C8 N7 119.96(15) . . ?
 C13 C8 C9 121.35(16) . . ?
 O003 C6 N7 121.35(14) . . ?
 O003 C6 C5 117.72(14) . . ?
 N7 C6 C5 120.93(14) . . ?
 N7 C14 H14A 109.0 . . ?
 N7 C14 H14B 109.0 . . ?
 N7 C14 C15 112.91(15) . . ?
 H14A C14 H14B 107.8 . . ?
 C15 C14 H14A 109.0 . . ?
 C15 C14 H14B 109.0 . . ?
 C16 C17 H17 120.0 . . ?
 C16 C17 C18 119.93(15) . . ?
 C18 C17 H17 120.0 . . ?
 C8 C13 H13 120.6 . . ?
 C8 C13 C12 118.78(18) . . ?
 C12 C13 H13 120.6 . . ?
 C17 C18 H18 119.9 . . ?
 C19 C18 C17 120.12(16) . . ?
 C19 C18 H18 119.9 . . ?
 C20 C19 H19 119.9 . . ?
 C18 C19 C20 120.13(16) . . ?
 C18 C19 H19 119.9 . . ?
 C12 C11 H11 119.8 . . ?
 C10 C11 H11 119.8 . . ?
 C10 C11 C12 120.45(18) . . ?
 C13 C12 H12 119.9 . . ?
 C11 C12 C13 120.11(19) . . ?
 C11 C12 H12 119.9 . . ?
 C9 C10 H10 120.0 . . ?
 C11 C10 C9 120.10(19) . . ?
 C11 C10 H10 120.0 . . ?
 C14 C15 H15A 109.5 . . ?
 C14 C15 H15B 109.5 . . ?
 C14 C15 H15C 109.5 . . ?
 H15A C15 H15B 109.5 . . ?
 H15A C15 H15C 109.5 . . ?
 H15B C15 H15C 109.5 . . ?
 N1A C2A C1A 180.0 . . ?
 C2A C1A H1AA 109.5 . . ?
 C2A C1A H1AB 109.5 . . ?
 C2A C1A H1AC 109.5 . . ?
 H1AA C1A H1AB 109.5 . . ?
 H1AA C1A H1AC 109.5 . . ?
 H1AB C1A H1AC 109.5 . . ?

loop_
  _geom_torsion_atom_site_label_1
  _geom_torsion_atom_site_label_2
  _geom_torsion_atom_site_label_3
  _geom_torsion_atom_site_label_4
  _geom_torsion
  _geom_torsion_site_symmetry_1
  _geom_torsion_site_symmetry_2
  _geom_torsion_site_symmetry_3
  _geom_torsion_site_symmetry_4
  _geom_torsion_publ_flag
 Eu01 O3N N1N O2N -170.60(13) . . . . ?
 Eu01 O3N N1N O1N 8.53(13) . . . . ?
 Eu01 O003 C6 N7 -176.11(11) . . . . ?
 Eu01 O003 C6 C5 4.6(2) . . . . ?
 Eu01 O1N N1N O3N -8.57(14) . . . . ?
 Eu01 O1N N1N O2N 170.53(14) . . . . ?
 Eu01 O5N N2N O5N 0.000(1) . . . 2_656 ?
 Eu01 O5N N2N O4N 180.000(0) . . . . ?
 Eu01 N1 C5 C4 161.14(10) . . . . ?
 Eu01 N1 C5 C6 -18.25(17) . . . . ?
 N2 N1 C5 C4 -0.64(18) . . . . ?
 N2 N1 C5 C6 179.96(13) . . . . ?
 N2 C3 C4 C5 -0.45(18) . . . . ?
 N2 C3 C16 C21 -162.50(15) . . . . ?
 N2 C3 C16 C17 21.6(2) . . . . ?
 N1 N2 C3 C4 0.07(18) . . . . ?
 N1 N2 C3 C16 -176.21(14) . . . . ?
 N1 C5 C4 C3 0.69(19) . . . . ?
 N1 C5 C6 O003 9.7(2) . . . . ?
 N1 C5 C6 N7 -169.57(15) . . . . ?
 N7 C8 C13 C12 176.62(16) . . . . ?
 C3 N2 N1 Eu01 -157.34(11) . . . . ?
 C3 N2 N1 C5 0.35(18) . . . . ?
 C3 C16 C21 C20 -175.07(15) . . . . ?
 C3 C16 C17 C18 174.70(17) . . . . ?
 C4 C3 C16 C21 22.1(3) . . . . ?
 C4 C3 C16 C17 -153.81(17) . . . . ?
 C4 C5 C6 O003 -169.49(18) . . . . ?
 C4 C5 C6 N7 11.2(3) . . . . ?
 C16 C3 C4 C5 175.60(16) . . . . ?
 C16 C17 C18 C19 0.6(3) . . . . ?
 C9 C8 C13 C12 -2.0(3) . . . . ?
 C21 C16 C17 C18 -1.2(3) . . . . ?
 C21 C20 C19 C18 -0.5(3) . . . . ?
 C8 N7 C6 O003 -172.90(15) . . . . ?
 C8 N7 C6 C5 6.3(2) . . . . ?
 C8 N7 C14 C15 -100.10(19) . . . . ?
 C8 C9 C10 C11 -0.7(3) . . . . ?
 C8 C13 C12 C11 0.3(3) . . . . ?
 C6 N7 C8 C9 77.8(2) . . . . ?
 C6 N7 C8 C13 -100.84(19) . . . . ?
 C6 N7 C14 C15 86.4(2) . . . . ?
 C6 C5 C4 C3 179.90(17) . . . . ?
 C14 N7 C8 C9 -95.47(18) . . . . ?
 C14 N7 C8 C13 85.88(19) . . . . ?
 C14 N7 C6 O003 0.3(2) . . . . ?
 C14 N7 C6 C5 179.53(14) . . . . ?
 C17 C16 C21 C20 0.9(2) . . . . ?
 C17 C18 C19 C20 0.2(3) . . . . ?
 C19 C20 C21 C16 0.0(3) . . . . ?
 C12 C11 C10 C9 -1.0(3) . . . . ?
 C10 C9 C8 N7 -176.46(16) . . . . ?
 C10 C9 C8 C13 2.2(3) . . . . ?
 C10 C11 C12 C13 1.1(3) . . . . ?

_shelx_res_file
;
TITL 1_a.res in C2/c
    1_a.res
    created by SHELXL-2016/6 at 12:19:33 on 26-May-2021
REM Old TITL 1 in Cc
REM SHELXT solution in C2/c
REM R1 0.045, Rweak 0.010, Alpha 0.032, Orientation as input
REM Formula found by SHELXT: C38 N10 O11 Eu
CELL 0.71073 17.624 18.9079 13.5574 90 117.462 90
ZERR 4 0.0004 0.0005 0.0004 0 0.001 0
LATT 7
SYMM -X,+Y,0.5-Z
SFAC C H Eu N O
UNIT 152 140 4 40 44

L.S. 10
PLAN  1
SIZE 0.24 0.17 0.12
TEMP -173.15
CONF
BOND $H
LIST 4
MORE -1
fmap 2
acta
OMIT 1 1 0
OMIT 0 2 0
REM <olex2.extras>
REM <HklSrc "%.\\1_a.hkl">
REM </olex2.extras>

WGHT    0.019000    5.668100
FVAR       0.18345
EU01  3    0.500000    0.520537    0.750000    10.50000    0.00679    0.00953 =
         0.00906    0.00000    0.00410    0.00000
O3N   5    0.510678    0.448504    0.600111    11.00000    0.01192    0.01593 =
         0.01256   -0.00179    0.00647   -0.00331
O003  5    0.359923    0.522902    0.745877    11.00000    0.01043    0.01717 =
         0.01407    0.00443    0.00596    0.00296
O2N   5    0.451050    0.345478    0.544094    11.00000    0.02874    0.01988 =
         0.02363   -0.01158    0.01463   -0.00690
O1N   5    0.419561    0.410930    0.652551    11.00000    0.01445    0.01976 =
         0.01596   -0.00439    0.01036   -0.00539
O5N   5    0.535261    0.638679    0.702798    11.00000    0.01739    0.01608 =
         0.01978    0.00069    0.01076   -0.00134
N2    4    0.369680    0.598553    0.480313    11.00000    0.01130    0.01615 =
         0.00956    0.00348    0.00487    0.00146
N1N   4    0.459450    0.399699    0.596906    11.00000    0.01228    0.01535 =
         0.01148   -0.00140    0.00495   -0.00155
N1    4    0.374669    0.566308    0.571579    11.00000    0.01171    0.01533 =
         0.01066    0.00244    0.00607    0.00086
N7    4    0.221711    0.554970    0.678002    11.00000    0.01000    0.01645 =
         0.01358    0.00472    0.00676    0.00238
O4N   5    0.500000    0.738716    0.750000    10.50000    0.04228    0.00943 =
         0.06965    0.00000    0.03256    0.00000
N2N   4    0.500000    0.674544    0.750000    10.50000    0.01472    0.01221 =
         0.02492    0.00000    0.00744    0.00000
C3    1    0.296065    0.635886    0.426328    11.00000    0.01084    0.01176 =
         0.01132    0.00015    0.00499    0.00073
C5    1    0.302166    0.583144    0.575644    11.00000    0.01066    0.01305 =
         0.01144    0.00103    0.00550    0.00078
C4    1    0.251007    0.627189    0.486617    11.00000    0.01011    0.01510 =
         0.01287    0.00257    0.00569    0.00216
AFIX  43
H4    2    0.197014    0.646896    0.470866    11.00000   -1.20000
AFIX   0
C16   1    0.270511    0.672988    0.320962    11.00000    0.01070    0.01304 =
         0.01176    0.00227    0.00497    0.00020
C20   1    0.177265    0.756878    0.184927    11.00000    0.01575    0.01771 =
         0.01825    0.00586    0.00859    0.00577
AFIX  43
H20   2    0.134103    0.792125    0.162921    11.00000   -1.20000
AFIX   0
C9    1    0.098219    0.537688    0.498028    11.00000    0.01425    0.02254 =
         0.01950    0.00168    0.00750   -0.00135
AFIX  43
H9    2    0.116655    0.490579    0.497190    11.00000   -1.20000
AFIX   0
C21   1    0.207111    0.724870    0.288066    11.00000    0.01353    0.01548 =
         0.01430    0.00060    0.00731    0.00202
AFIX  43
H21   2    0.184340    0.738282    0.336628    11.00000   -1.20000
AFIX   0
C8    1    0.143673    0.581190    0.588576    11.00000    0.00865    0.01943 =
         0.01485    0.00544    0.00658    0.00225
C6    1    0.295177    0.552166    0.671867    11.00000    0.01081    0.01253 =
         0.01199    0.00134    0.00560    0.00057
C14   1    0.217162    0.523124    0.774451    11.00000    0.01483    0.02017 =
         0.01710    0.00702    0.01051    0.00144
AFIX  23
H14A  2    0.253651    0.480353    0.797925    11.00000   -1.20000
H14B  2    0.157564    0.508178    0.751836    11.00000   -1.20000
AFIX   0
C17   1    0.304336    0.654396    0.250009    11.00000    0.01962    0.01843 =
         0.01685    0.00776    0.01145    0.00844
AFIX  43
H17   2    0.348256    0.619805    0.272291    11.00000   -1.20000
AFIX   0
C13   1    0.116368    0.649226    0.593118    11.00000    0.01690    0.02234 =
         0.01976    0.00457    0.01069    0.00480
AFIX  43
H13   2    0.147081    0.678064    0.656668    11.00000   -1.20000
AFIX   0
C18   1    0.273720    0.686580    0.146088    11.00000    0.02845    0.02689 =
         0.02021    0.01113    0.01746    0.01408
AFIX  43
H18   2    0.296414    0.673527    0.097294    11.00000   -1.20000
AFIX   0
C19   1    0.210312    0.737520    0.113907    11.00000    0.02159    0.02438 =
         0.01837    0.01051    0.01206    0.00887
AFIX  43
H19   2    0.189439    0.759231    0.042967    11.00000   -1.20000
AFIX   0
C11   1   -0.001442    0.631880    0.410797    11.00000    0.01503    0.04657 =
         0.02477    0.01347    0.00604    0.00936
AFIX  43
H11   2   -0.050820    0.649734    0.348851    11.00000   -1.20000
AFIX   0
C12   1    0.043117    0.674575    0.502885    11.00000    0.02232    0.03057 =
         0.02837    0.01228    0.01358    0.01362
AFIX  43
H12   2    0.023603    0.721207    0.504374    11.00000   -1.20000
AFIX   0
C10   1    0.025398    0.563774    0.408529    11.00000    0.01618    0.03903 =
         0.01913    0.00223    0.00417   -0.00412
AFIX  43
H10   2   -0.005974    0.534604    0.345613    11.00000   -1.20000
AFIX   0
C15   1    0.245418    0.572831    0.871481    11.00000    0.05215    0.03494 =
         0.01766    0.00165    0.01733   -0.00553
AFIX 137
H15A  2    0.206674    0.613532    0.850650    11.00000   -1.50000
H15B  2    0.303679    0.589183    0.892663    11.00000   -1.50000
H15C  2    0.244331    0.548198    0.934417    11.00000   -1.50000
AFIX   0

C2A   1    0.500000    0.147276    0.750000    10.50000    0.06023    0.03405 =
         0.05596    0.00000    0.04581    0.00000
C1A   1    0.500000    0.223428    0.750000    10.50000    0.06702    0.02878 =
         0.05967    0.00000    0.04390    0.00000
PART -1
AFIX 137
H1AA  2    0.455887    0.240705    0.678217    10.50000   -1.50000
H1AB  2    0.556096    0.240705    0.762232    10.50000   -1.50000
H1AC  2    0.488017    0.240705    0.809551    10.50000   -1.50000
AFIX   0
PART 0
N1A   4    0.500000    0.087781    0.750000    10.50000    0.15692    0.03508 =
         0.13787    0.00000    0.12536    0.00000
HKLF 4


REM  1_a.res in C2/c
REM R1 =  0.0223 for    5771 Fo > 4sig(Fo)  and  0.0249 for all    6133 data
REM    276 parameters refined using      0 restraints

END

WGHT      0.0190      5.6685

REM Highest difference peak  1.698,  deepest hole -0.613,  1-sigma level  0.084
Q1    1   0.5210  0.5433  0.7969  11.00000  0.05    1.70
;
_shelx_res_checksum                61233
_shelx_hkl_file
;
   2   0   0 1375.56   32.70
   2   0   0 1416.86   32.50
  -2   0   0 1441.66   32.30
   4   0   0 9871.51  342.47
  -4   0   0 9999.00  342.87
   6   0   0 2931.81   67.09
   6   0   0 2806.22   68.39
  -6   0   0 2909.71   67.09
   8   0   0 2765.62   68.39
  -8   0   0 2848.31   66.49
  10   0   0 1731.03   47.20
 -10   0   0 1829.42   44.80
 -12   0   0   82.59    5.50
  12   0   0   81.89    7.10
 -14   0   0 1208.98   33.40
 -16   0   0  498.15   17.50
  16   0   0  489.15   21.60
  18   0   0  262.07   15.80
 -18   0   0  244.78   11.80
  20   0   0  497.65   24.30
 -20   0   0  487.55   18.30
  22   0   0  361.36   21.50
  -1  -1   0  547.55   12.90
   3  -1   0  856.41   21.10
  -3  -1   0  845.02   20.70
   3  -1   0  847.62   20.40
  -3  -1   0  846.12   20.40
   3   1   0  839.52   20.40
  -3   1   0  849.32   21.60
  -3   1   0  853.81   20.60
   3   1   0  831.62   20.80
  -5  -1   0 1625.34   39.50
   5  -1   0 1667.03   40.60
   5  -1   0 1665.23   40.90
  -5   1   0 1651.63   43.30
   5   1   0 1687.13   40.70
  -5   1   0 1710.93   39.90
   7  -1   0 1143.49   31.00
   7  -1   0 1102.39   29.20
  -7  -1   0 1224.08   29.50
  -7   1   0 1232.08   29.80
   7   1   0 1120.49   29.40
  -7   1   0 1173.78   31.80
   7   1   0 1149.98   30.80
   9  -1   0  645.74   20.50
  -9  -1   0  639.84   18.20
  -9   1   0  629.14   18.40
   9   1   0  588.64   19.80
  11  -1   0  568.54   20.10
 -11  -1   0  558.14   17.30
 -11   1   0  546.45   17.50
  11   1   0  561.94   20.00
  13  -1   0  348.57   16.00
 -13  -1   0  345.97   12.90
 -13   1   0  352.06   13.20
  13   1   0  345.17   15.80
 -15  -1   0 1193.98   32.90
  15  -1   0 1161.68   37.60
 -15   1   0 1165.98   33.10
  15   1   0 1169.68   37.50
  17  -1   0  327.87   17.60
 -17  -1   0  322.57   13.40
 -17   1   0  323.87   13.50
  17   1   0  319.57   17.40
  19  -1   0  164.78   13.10
 -19  -1   0  147.99    9.60
  19   1   0  159.48   13.20
 -19   1   0  172.38   10.10
  21  -1   0  364.06   21.40
  21   1   0  390.86   21.80
   0  -2   0  845.82   19.00
   2  -2   0 1785.22   43.00
  -2  -2   0 1817.22   42.10
  -2  -2   0 1807.42   41.70
   2  -2   0 1849.81   42.30
  -2   2   0 1925.11   42.40
   2   2   0 1856.61   42.10
  -2   2   0 1780.72   42.70
  -4  -2   0  297.47    8.70
   4  -2   0  306.27    9.60
   4  -2   0  309.67   10.60
  -4  -2   0  284.37    8.80
   4   2   0  307.57    9.20
  -4   2   0  331.17   11.30
   4   2   0  291.57    8.80
  -4   2   0  286.77    8.90
  -4   2   0  299.77    9.40
   6  -2   0  783.52   21.70
  -6  -2   0  778.72   20.20
   6   2   0  746.53   21.10
  -6   2   0  772.12   20.50
   6   2   0  781.32   20.30
  -6   2   0  748.13   21.90
   8  -2   0 2616.64   64.79
  -8  -2   0 2603.84   62.29
  -8   2   0 2663.23   62.99
  10  -2   0  679.23   22.20
 -10  -2   0  652.23   19.40
 -10   2   0  686.53   20.10
  10   2   0  653.43   21.70
 -12  -2   0  634.44   20.00
  12  -2   0  608.34   22.10
  12   2   0  601.74   21.90
 -14  -2   0  855.61   25.20
  14  -2   0  821.82   29.40
 -14   2   0  869.31   25.90
  14   2   0  860.51   29.50
 -16  -2   0  331.17   13.40
  16  -2   0  317.07   16.80
  16   2   0  343.87   17.20
 -16   2   0  345.07   13.90
  18  -2   0  149.88   12.50
 -18  -2   0  145.39    8.80
 -18   2   0  153.98    9.50
  18   2   0  185.58   13.20
 -20  -2   0  263.77   12.40
  20  -2   0  222.88   16.20
 -20   2   0  246.38   12.70
  20   2   0  263.77   16.90
  22  -2   0  234.58   18.00
  22   2   0  223.28   16.80
  -1  -3   0 1212.58   28.30
   1  -3   0 1215.08   27.50
   1  -3   0 1199.98   28.70
  -1   3   0 1211.78   27.50
   1   3   0 1154.38   27.00
  -1   3   0 1185.08   28.50
   1   3   0 1175.48   28.20
   1   3   0 1166.58   26.80
  -3  -3   0 2043.90   47.70
  -3  -3   0 2105.99   47.10
   3  -3   0 2028.00   48.10
   3  -3   0 2040.00   49.30
  -3   3   0 2064.09   48.00
   3   3   0 2029.00   47.30
   5  -3   0  415.96   14.00
   5  -3   0  408.66   12.60
  -5  -3   0  363.76   11.20
  -5  -3   0  380.56   11.40
  -5   3   0  406.06   12.90
   5   3   0  395.56   11.90
   5   3   0  377.06   11.50
  -5   3   0  404.06   12.00
  -7  -3   0 4046.40   95.79
   7  -3   0 4264.47   98.29
   7   3   0 4147.19   97.39
  -7   3   0 4177.18   96.69
  -9  -3   0  788.22   21.80
   9  -3   0  771.52   24.10
   9   3   0  779.52   23.60
  -9   3   0  786.22   22.40
  11  -3   0 1194.48   35.60
 -11  -3   0 1154.28   32.10
 -11   3   0 1265.67   33.40
  11   3   0 1252.77   35.30
 -13  -3   0  591.54   18.50
  13  -3   0  558.84   21.80
  13   3   0  540.55   21.10
 -13   3   0  600.34   19.40
 -15  -3   0  942.91   27.80
  15  -3   0  922.41   32.40
  15   3   0  958.90   32.10
 -15   3   0  971.60   28.70
  17  -3   0  377.46   19.40
 -17  -3   0  414.86   15.70
  17   3   0  408.86   19.60
 -17   3   0  422.66   16.30
  19  -3   0  331.77   21.10
 -19  -3   0  328.67   14.10
  19   3   0  348.77   19.20
 -19   3   0  348.97   15.00
  21  -3   0  184.18   15.10
  21   3   0  213.78   16.10
 -21   3   0  181.28   17.10
   0  -4   0    7.60    1.30
   0  -4   0    7.60    0.60
   0   4   0    7.20    0.60
   0   4   0    9.40    1.30
   2  -4   0   99.49    4.70
   2  -4   0   99.59    3.80
  -2  -4   0   96.09    3.00
  -2  -4   0  109.19    4.30
  -2   4   0   97.59    3.70
  -2   4   0  100.09    4.50
   2   4   0   96.19    3.40
   4  -4   0  517.45   16.10
   4  -4   0  505.95   14.60
  -4  -4   0  512.85   13.30
  -4  -4   0  523.45   14.20
  -4   4   0  529.85   15.30
  -4   4   0  475.55   14.20
   4   4   0  522.45   13.80
   4   4   0  492.75   14.20
   6  -4   0 1789.12   46.50
  -6  -4   0 1744.03   42.70
   6  -4   0 1752.52   44.10
  -6   4   0 1780.12   43.50
   6   4   0 1746.03   43.20
   8  -4   0  812.42   24.20
  -8  -4   0  798.92   22.00
   8   4   0  785.12   23.20
  -8   4   0  822.12   23.00
 -10  -4   0 1320.97   34.10
  10  -4   0 1327.17   37.20
  10   4   0 1268.07   36.00
 -10   4   0 1303.07   35.20
 -12  -4   0  794.42   23.50
  12  -4   0  817.22   27.10
  12   4   0  805.92   26.40
 -12   4   0  804.12   24.60
  14  -4   0  814.92   28.90
 -14  -4   0  799.12   24.50
  14   4   0  835.52   28.40
 -14   4   0  853.81   25.80
  16  -4   0  161.88   11.90
 -16  -4   0  164.38    8.80
  16   4   0  141.99   11.10
 -16   4   0  172.78    9.80
 -18  -4   0  478.45   17.80
  18  -4   0  539.15   24.30
 -18   4   0  501.15   19.10
  18   4   0  487.85   22.70
 -20  -4   0  133.59    9.30
  20  -4   0  145.89   13.10
  20   4   0  121.59   12.40
 -20   4   0  148.69   10.20
  22  -4   0  221.98   17.10
  22   4   0  222.88   17.50
   1  -5   0  181.78    5.40
  -1  -5   0  181.98    4.80
  -1  -5   0  187.68    6.80
   1  -5   0  180.08    7.00
  -1   5   0  177.98    5.30
   1   5   0  178.78    4.60
  -1   5   0  175.18    6.60
   1   5   0  185.48    6.60
   1   5   0  172.28    4.50
   3  -5   0 1391.76   35.30
  -3  -5   0 1325.57   33.50
  -3  -5   0 1340.97   31.60
   3  -5   0 1393.56   33.20
   3   5   0 1353.16   33.60
  -3   5   0 1381.66   33.00
   3   5   0 1376.96   32.00
  -5  -5   0 1434.26   34.80
   5  -5   0 1453.55   37.90
   5  -5   0 1424.76   35.30
  -5  -5   0 1286.77   33.30
   5   5   0 1383.46   34.20
   7  -5   0 2095.39   55.49
  -7  -5   0 2054.89   50.79
   7   5   0 2100.99   51.49
  -7   5   0 2138.59   51.99
   9  -5   0  755.82   24.10
  -9  -5   0  770.62   22.20
   9   5   0  813.32   23.70
  -9   5   0  804.02   23.50
  11  -5   0  494.65   18.90
 -11  -5   0  496.55   16.30
 -11   5   0  535.25   17.80
  11   5   0  496.55   18.20
 -13  -5   0 1087.19   30.20
  13  -5   0 1052.89   33.90
 -13   5   0 1084.19   31.60
  13   5   0 1062.39   33.20
  15  -5   0  238.08   13.90
 -15  -5   0  237.58   10.90
 -15   5   0  259.17   12.20
  15   5   0  256.97   14.00
 -17  -5   0  448.06   16.90
  17  -5   0  469.05   22.00
 -17   5   0  469.05   18.20
  17   5   0  466.05   21.00
  19  -5   0  192.48   25.90
 -19  -5   0  182.88   10.40
  19   5   0  176.88   13.80
 -19   5   0  177.18   11.40
  21  -5   0  284.97   18.90
  21   5   0  300.97   18.90
   0  -6   0   39.60    1.60
   0   6   0   37.60    1.60
   2  -6   0  959.10   23.40
  -2  -6   0  932.91   24.90
   2  -6   0  960.60   26.00
  -2   6   0 1037.30   24.30
   2   6   0  890.41   22.40
   2   6   0  965.30   22.40
  -4  -6   0 1029.70   26.90
  -4  -6   0 1012.70   24.70
   4  -6   0 1062.29   26.70
   4  -6   0 1021.60   29.00
   4   6   0 1059.29   25.40
  -6  -6   0  300.07   10.60
   6  -6   0  311.87   11.20
   6  -6   0  305.97   13.10
   6   6   0  306.17   10.30
   8  -6   0  468.35   19.10
   8  -6   0  493.05   16.60
  -8  -6   0  469.75   15.10
  -8   6   0  467.95   15.90
   8   6   0  474.85   15.50
 -10  -6   0  169.18    7.80
  10  -6   0  151.18    9.10
 -10   6   0  156.18    8.40
  10   6   0  146.59    8.30
 -12  -6   0  218.38    9.80
  12  -6   0  240.98   12.50
  12   6   0  214.38   11.40
 -12   6   0  231.98   11.10
 -14  -6   0  158.38    8.50
  14  -6   0  174.18   11.50
  14   6   0  182.68   11.10
 -14   6   0  163.68    9.60
  16  -6   0  167.28   12.20
 -16  -6   0  168.58    9.30
  16   6   0  182.48   12.20
 -16   6   0  166.58   10.30
 -18  -6   0  418.96   16.40
  18  -6   0  406.76   20.80
 -18   6   0  446.06   18.10
  18   6   0  417.76   20.30
 -20  -6   0  233.88   12.40
  20  -6   0  222.48   16.10
 -20   6   0  188.18   18.40
  20   6   0  239.88   16.20
  -1  -7   0  488.55   12.10
   1  -7   0  509.05   12.70
   1  -7   0  528.25   16.00
  -1  -7   0  502.55   15.40
  -1   7   0  498.55   12.80
   1   7   0  494.55   11.90
  -3  -7   0  545.15   16.30
   3  -7   0  552.14   15.00
   3  -7   0  554.64   17.70
   3   7   0  536.05   13.90
  -3   7   0  526.95   14.80
   3   7   0  546.05   13.70
  -5  -7   0 1363.96   35.10
   5  -7   0 1375.36   38.00
  -5  -7   0 1281.57   32.40
   5  -7   0 1403.96   35.00
   5   7   0 1407.66   33.50
   7  -7   0   87.39    5.70
  -7  -7   0   90.09    5.30
   7  -7   0   90.59    7.30
   7   7   0   93.09    5.20
   9  -7   0   78.29    7.80
  -9  -7   0   77.69    5.10
   9  -7   0   73.99    5.80
   9   7   0   71.39    5.30
  -9   7   0   67.99    5.30
 -11  -7   0    9.10    2.30
  11  -7   0    6.90    2.90
 -11   7   0    8.20    2.60
  11   7   0    7.60    2.80
 -13  -7   0  167.78    8.70
  13   7   0  163.48   10.10
 -13   7   0  177.28    9.90
  15  -7   0   57.89    7.70
 -15  -7   0   60.89    5.50
 -15   7   0   68.79    6.80
  15   7   0   69.99    7.40
  17  -7   0   10.20    4.60
 -17  -7   0    8.30    3.40
 -17   7   0   13.60    4.20
  17   7   0   13.50    4.80
  19  -7   0  101.19   12.30
 -19  -7   0  126.29    9.20
 -19   7   0  124.49   10.10
  19   7   0  128.89   12.00
  21  -7   0  154.58   14.70
  21   7   0  163.28   14.20
   0  -8   0  129.79    6.70
   0   8   0  134.29    4.10
  -2  -8   0  433.16   14.40
   2  -8   0  433.86   15.20
   2  -8   0  445.16   12.00
   2   8   0  439.46   10.70
   2   8   0  425.66   10.70
  -2   8   0  448.86   12.10
  -4  -8   0  196.38    8.40
   4  -8   0  190.08    9.70
   4  -8   0  206.48    7.60
   4   8   0  198.98    6.70
   4   8   0  192.78    6.40
   6  -8   0  605.64   18.30
  -6  -8   0  583.44   19.70
   6   8   0  589.34   16.80
   8  -8   0   56.39    5.10
  -8  -8   0   59.09    4.60
   8  -8   0   64.39    6.90
   8   8   0   59.09    4.40
  10  -8   0  152.98   11.50
  10  -8   0  153.38    9.30
 -10  -8   0  166.28    8.30
  10   8   0  166.28    8.60
 -10   8   0  154.38    8.80
 -12  -8   0  210.98    9.90
  12  -8   0  203.88   11.60
  12   8   0  187.48   10.60
 -12   8   0  215.68   11.00
 -14  -8   0   58.59    5.60
  14  -8   0   65.09    7.20
  14   8   0   50.59    6.90
 -14   8   0   46.50    6.10
 -16  -8   0  183.08    9.90
  16  -8   0  165.08   12.50
  16   8   0  180.08   12.00
 -16   8   0  169.28   11.00
  18  -8   0   61.59    9.40
 -18  -8   0   56.59    6.80
 -18   8   0   62.29    7.90
  18   8   0   74.89   10.00
 -20  -8   0  135.89   10.30
  20  -8   0  165.28   14.30
 -20   8   0  159.28   11.90
  20   8   0  178.78   14.30
  -1  -9   0  158.28    7.70
   1  -9   0  148.59    8.00
  -1  -9   0  150.48    4.40
   1  -9   0  146.59    4.90
   1   9   0  149.99    4.00
  -1   9   0  160.58    5.10
   1   9   0  154.48    4.30
   3  -9   0  165.98    6.30
   3   9   0  173.38    5.10
  -3   9   0  153.28    6.20
   3   9   0  168.78    5.10
   5  -9   0   57.59    5.60
   5  -9   0   59.89    4.10
  -5  -9   0   59.79    2.80
  -5  -9   0   67.69    4.90
   5   9   0   61.09    3.70
   5   9   0   65.49    3.40
   7  -9   0  245.88   13.50
   7  -9   0  261.17   10.70
  -7  -9   0  257.27   10.60
   7   9   0  251.97    9.40
  -9  -9   0    4.70    1.90
   9  -9   0    5.20    2.10
   9  -9   0    6.20    3.50
   9   9   0    4.20    2.10
  11  -9   0   27.50    6.40
 -11  -9   0   23.10    3.80
  11  -9   0   24.60    4.70
 -11   9   0   21.00    4.00
  11   9   0   19.10    3.80
 -13  -9   0   39.80    4.40
  13  -9   0   46.40    6.80
 -13   9   0   40.90    6.10
  13   9   0   36.00    5.70
  15  -9   0   -2.30    3.20
 -15  -9   0    1.50    2.50
 -15   9   0    1.50    3.20
  15   9   0    2.40    3.40
 -17  -9   0   25.30    4.70
  17  -9   0   33.00    6.70
  17   9   0   42.00    7.30
 -17   9   0   30.20    5.90
  19  -9   0    9.90    5.00
 -19  -9   0    5.60    4.40
  19   9   0    3.90    5.00
 -19   9   0   -8.10    4.50
  21  -9   0   41.90    8.50
  21   9   0   35.10    9.00
   0 -10   0  681.33   21.20
   0 -10   0  622.24   15.90
   0  10   0  649.74   15.80
   2 -10   0   35.30    2.40
  -2 -10   0   32.10    3.60
   2 -10   0   42.30    4.30
  -2  10   0   36.20    2.60
   2  10   0   36.40    1.60
   2  10   0   36.30    1.50
  -4 -10   0  180.38    8.70
   4 -10   0  179.18   10.10
   4 -10   0  173.18    7.10
   4  10   0  179.18    5.90
   6 -10   0    3.90    2.10
   6 -10   0   -0.80    2.00
  -6 -10   0    0.90    1.40
   6  10   0    1.80    1.30
   8 -10   0   48.40    7.20
  -8 -10   0   43.50    4.40
   8 -10   0   48.50    4.70
   8  10   0   51.09    4.30
  10 -10   0   43.20    5.60
  10 -10   0   29.00    6.70
 -10 -10   0   52.89    4.90
  10  10   0   46.70    4.80
  12 -10   0  106.99    8.50
 -12 -10   0  104.39    7.40
  12  10   0  100.89    7.80
 -12  10   0  116.59    8.50
 -14 -10   0   54.19    5.80
  14 -10   0   54.59    7.90
  14  10   0   63.29    6.80
 -14  10   0   42.30    6.70
 -16 -10   0   19.80    4.60
  16 -10   0   26.90    6.10
 -16  10   0   26.10    5.50
  16  10   0   19.00    5.40
 -18 -10   0    3.00    3.80
  18  10   0    3.20    4.50
 -18  10   0   -3.20    4.20
  20 -10   0    8.00    5.70
 -20 -10   0    8.90    5.30
  20  10   0   14.70    6.70
 -20  10   0   13.60    6.00
  -1 -11   0   75.19    5.80
   1 -11   0   71.69    3.00
   1 -11   0   65.09    5.70
  -1  11   0   74.79    3.30
   3 -11   0   19.90    3.80
   3 -11   0   23.50    2.30
  -3 -11   0   28.70    4.00
   3  11   0   21.80    1.40
  -5 -11   0    2.00    1.80
   5 -11   0    3.60    2.60
   5 -11   0   -1.00    1.10
   5  11   0    1.00    1.10
   5  11   0    1.40    1.20
   7 -11   0   54.09    4.60
   7 -11   0   52.09    7.20
  -7 -11   0   42.40    4.60
   7  11   0   48.40    3.80
  -9 -11   0  263.67   11.80
   9 -11   0  235.28   15.10
   9 -11   0  249.18   11.60
   9  11   0  247.88   10.40
 -11 -11   0   16.30    3.40
  11 -11   0   27.00    7.30
  11 -11   0   17.50    3.90
 -11  11   0   15.60    4.10
  11  11   0   17.40    3.70
  13 -11   0   90.09    8.50
 -13 -11   0   93.29    7.40
 -13  11   0  109.79    8.70
  13  11   0   94.79    7.80
 -15 -11   0    4.80    3.30
  15 -11   0    6.40    3.90
  15  11   0    3.40    3.50
 -15  11   0    0.60    3.50
  17 -11   0   30.70    6.80
 -17 -11   0   23.80    5.50
 -17  11   0   39.10    6.60
  17  11   0   25.10    6.10
 -19 -11   0   10.40    5.20
  19 -11   0    8.90    5.30
 -19  11   0    0.10    5.40
  19  11   0   10.10    5.90
   0 -12   0  201.28    6.60
   0 -12   0  207.98   10.80
   0  12   0  207.88    5.90
   2 -12   0    1.90    1.90
  -2 -12   0    0.70    1.70
   2 -12   0    2.20    1.00
  -2  12   0    1.80    1.20
   4 -12   0   35.80    3.00
   4 -12   0   40.40    6.30
  -4 -12   0   39.80    4.50
   4  12   0   41.60    2.40
   4  12   0   43.70    2.20
  -6 -12   0    4.10    2.00
   6 -12   0    8.80    2.30
   6 -12   0    5.40    2.90
   6  12   0    4.10    1.40
   6  12   0    3.40    1.70
  -8 -12   0   33.10    5.10
   8 -12   0   34.50    4.50
   8 -12   0   29.90    6.50
   8  12   0   33.30    3.60
  10 -12   0   29.40    4.70
  10 -12   0   29.30    6.70
 -10 -12   0   21.40    4.10
  10  12   0   31.20    4.20
 -12 -12   0    9.70    3.20
  12 -12   0    6.20    5.60
 -12  12   0    2.90    2.60
  12  12   0   -0.50    2.30
 -14 -12   0    0.90    2.60
  14 -12   0   -1.40    3.20
  14  12   0   -5.90    3.00
 -16 -12   0    6.80    3.90
  16 -12   0   13.00    5.00
 -16  12   0    7.90    4.90
  16  12   0    4.50    4.10
  18 -12   0    1.30    5.10
 -18 -12   0    1.70    4.10
  18  12   0    2.50    5.00
 -18  12   0   -0.50    5.00
  20 -12   0    9.00    6.50
 -20 -12   0    4.10    5.90
  20  12   0   10.10    6.80
 -20  12   0    5.00    6.90
   1 -13   0    0.60    2.00
   1 -13   0    4.30    0.90
  -1 -13   0    2.30    2.10
  -1  13   0    1.80    1.10
  -3 -13   0    8.40    2.60
   3 -13   0    4.90    1.40
   3 -13   0    1.90    2.00
  -5 -13   0   53.69    5.50
   5 -13   0   61.69    6.90
   5 -13   0   62.39    4.30
   5  13   0   48.40    4.00
   5  13   0   61.69    3.20
  -7 -13   0  128.89    8.50
   7 -13   0  126.19   10.60
   7 -13   0  145.99    7.60
   7  13   0  128.59    6.00
   9 -13   0   65.89    9.50
  -9 -13   0   88.79    7.10
   9 -13   0   80.89    6.50
   9  13   0   86.19    6.30
  11 -13   0   10.20    3.80
 -11 -13   0    4.30    2.80
  11 -13   0    7.70    5.70
  11  13   0   13.80    3.40
  13 -13   0   47.60    7.10
  13 -13   0   38.40    9.90
 -13 -13   0   44.80    7.20
 -13  13   0   54.19    7.60
  13  13   0   42.40    5.70
 -15 -13   0   13.00    4.40
  15 -13   0   18.90    5.50
 -15  13   0    6.10    4.30
  15  13   0   12.30    4.30
  17 -13   0   -0.10    4.80
 -17 -13   0    1.30    4.30
 -17  13   0    0.10    5.00
  17  13   0   -3.90    4.40
  19 -13   0    4.10    5.50
 -19 -13   0   -2.30    5.30
 -19  13   0   10.80    6.70
  19  13   0   -4.30    5.60
   0 -14   0   14.50    4.00
   2 -14   0   34.70    2.40
  -2 -14   0   20.40    4.30
   2 -14   0   30.00    5.20
  -2  14   0   34.40    2.70
  -4 -14   0   33.80    5.40
   4 -14   0   34.10    6.20
   4 -14   0   32.00    2.90
   6 -14   0   10.00    4.30
   6 -14   0   24.40    3.70
  -6 -14   0   19.30    4.00
   6  14   0   22.90    2.40
   6  14   0   22.00    2.30
  -8 -14   0   31.30    5.20
   8 -14   0   31.00    6.90
   8 -14   0   34.60    4.60
   8  14   0   30.40    3.40
 -10 -14   0    9.40    3.50
  10 -14   0    7.90    5.30
  10 -14   0   14.50    3.40
  10  14   0    9.10    2.70
  12 -14   0   79.19   12.60
 -12 -14   0   72.99    7.40
  12 -14   0   86.29    7.70
  12  14   0   85.79    6.80
 -12  14   0   84.89    8.30
 -14 -14   0   33.30    6.20
  14 -14   0   32.10    6.00
  14  14   0   25.40    5.20
 -14  14   0   29.10    6.10
  16 -14   0    0.00    3.90
 -16 -14   0    1.10    4.10
 -16  14   0   -3.00    4.60
  16  14   0    4.80    4.40
  18 -14   0  102.39   11.50
 -18 -14   0   87.19    9.90
  18  14   0   79.99    9.70
 -18  14   0   84.99   10.50
  -1 -15   0  208.28   12.10
   1 -15   0  200.88   12.20
   1 -15   0  206.78    6.20
  -1  15   0  204.78    6.10
   3 -15   0  180.48   12.20
   3 -15   0  188.78    6.90
  -3 -15   0  180.28   11.20
   5 -15   0   75.79    4.80
  -5 -15   0   71.09    6.90
   5 -15   0   69.49    8.10
  -7 -15   0  267.07   13.60
   7 -15   0  260.57   11.00
   7 -15   0  256.17   16.60
   7  15   0  267.47    8.90
   7  15   0  266.87    8.80
  -9 -15   0   29.70    6.50
   9 -15   0   26.80    4.40
   9 -15   0    8.30    7.90
   9  15   0   31.10    3.70
 -11 -15   0   70.79    7.40
  11 -15   0   47.20    9.60
  11 -15   0   64.99    6.70
  11  15   0   67.39    5.90
 -13 -15   0  151.48   10.70
  13 -15   0  194.68   18.50
  13 -15   0  155.38   11.00
 -13  15   0  160.18   12.30
  13  15   0  162.38    9.80
  15 -15   0   46.20    7.90
 -15 -15   0   49.30    7.30
 -15  15   0   42.70    7.50
 -17 -15   0  129.59   11.30
  17 -15   0  132.59   12.10
  17  15   0  138.59   11.60
 -17  15   0  139.39   13.00
   0 -16   0  288.97   15.30
   2 -16   0  355.56   17.70
   2 -16   0  367.66   10.20
  -2 -16   0  355.06   16.90
  -2  16   0  356.06   10.20
   4 -16   0    1.90    1.40
   4 -16   0    3.50    3.30
  -4 -16   0    4.10    3.20
   6 -16   0   97.09    6.00
   8 -16   0   14.90    6.20
   8 -16   0   20.20    3.80
  -8 -16   0   14.60    4.40
   8  16   0   19.40    2.70
  10 -16   0  110.49    8.20
  10 -16   0  112.29   12.50
 -10 -16   0  100.99    9.10
 -12 -16   0   16.00    4.70
  12 -16   0    2.60    6.90
  12 -16   0   10.00    3.80
  12  16   0    9.60    3.30
 -14 -16   0  104.69    9.70
  14 -16   0   85.69    9.40
  14 -16   0   91.39   15.40
 -14  16   0  113.69   11.10
  14  16   0  101.59    8.40
  16 -16   0   54.49    8.40
 -16 -16   0   51.29    7.60
 -16  16   0   49.10    8.70
  16  16   0   44.70    7.10
 -18 -16   0    2.80    6.70
 -18  16   0   14.40    7.50
   1 -17   0  238.18   14.60
  -1 -17   0  239.08   14.50
   3 -17   0  150.08   11.80
  -3 -17   0  148.59   10.70
   3 -17   0  134.49    5.50
   5 -17   0  146.79   12.60
   5 -17   0  142.59    7.30
  -5 -17   0  144.99   10.60
   7 -17   0   10.70    2.90
   7 -17   0    5.50    5.10
  -7 -17   0    6.40    3.20
  -9 -17   0    5.90    3.70
   9 -17   0    4.80    5.40
   9 -17   0   10.80    3.30
   9  17   0   10.60    2.40
 -11 -17   0   42.30    7.00
  11 -17   0   31.80    8.30
  11 -17   0   27.50    5.40
  11  17   0   41.00    4.60
  13 -17   0   31.90    9.30
  13 -17   0   29.40    5.70
 -13 -17   0   25.90    5.90
 -13  17   0   28.40    6.40
  13  17   0   22.20    4.40
  15 -17   0  109.99   10.30
 -15 -17   0  132.29   11.50
 -15  17   0  134.69   12.80
  15  17   0  132.59    9.60
  17 -17   0    5.10    5.60
 -17 -17   0   -3.20    5.70
  17  17   0    6.20    6.40
 -17  17   0    3.60    7.60
   0 -18   0  422.36   20.60
  -2 -18   0  163.68   12.20
   2 -18   0  174.28    5.60
   2 -18   0  164.88   12.70
   4 -18   0   61.49    4.00
   4 -18   0   60.19    9.60
  -4 -18   0   55.89    8.10
   6 -18   0  208.98   15.90
  -6 -18   0  206.38   13.30
   6 -18   0  186.38    8.50
   8 -18   0  177.28   16.00
  -8 -18   0  121.19   10.50
   8 -18   0  147.39    8.40
  10 -18   0  119.99    8.50
 -10 -18   0  139.19   10.90
  10 -18   0  144.79   15.90
  10  18   0  127.59    6.20
  12 -18   0  185.88   18.90
  12 -18   0  171.78   11.30
 -12 -18   0  184.08   13.00
  12  18   0  177.18    9.10
  14 -18   0  144.59   20.40
 -14 -18   0  129.79   11.20
  14 -18   0  164.48   11.90
 -14  18   0  160.18   14.10
  14  18   0  139.09   14.10
 -16 -18   0  122.49   12.00
  16 -18   0   98.29   11.20
  -1 -19   0  182.28   13.10
   1 -19   0  133.69   11.40
   3 -19   0  182.08   14.20
  -3 -19   0  138.69   11.70
   3 -19   0  148.09    5.60
  -3  19   0  150.18    6.40
   5 -19   0  193.48   15.90
  -5 -19   0  187.88   13.20
   5 -19   0  197.08    8.00
   7 -19   0  206.18   17.40
   7 -19   0  209.68    9.40
  -7 -19   0  189.78   13.60
  -9 -19   0  228.28   15.00
   9 -19   0  243.48   11.60
   9 -19   0  241.78   20.10
  11 -19   0  210.68   11.80
 -11 -19   0  219.48   14.60
  11 -19   0  187.78   19.40
 -13 -19   0  176.78   13.40
  13 -19   0  195.38   21.20
  13 -19   0  162.08   11.50
 -13  19   0  212.78   15.80
  15 -19   0   77.19    9.10
  15 -19   0   70.29   16.40
 -15  19   0   75.29   11.30
   0 -20   0  305.17   18.00
   2 -20   0   86.69   11.30
  -2 -20   0   68.59    9.60
   4 -20   0  329.27   20.60
   4 -20   0  342.57   10.50
  -4 -20   0  342.27   19.20
  -6 -20   0  204.38   14.10
   6 -20   0  169.88   15.90
   6 -20   0  183.38    8.30
  -8 -20   0  434.46   21.30
   8 -20   0  493.05   28.20
   8 -20   0  396.86   15.30
 -10 -20   0  134.39   11.90
  10 -20   0  127.99   17.10
  10 -20   0  127.49    9.10
  12 -20   0  315.67   26.50
  12 -20   0  296.47   14.90
 -12 -20   0  289.67   17.70
  14 -20   0  232.28   25.40
  14 -20   0  227.78   14.30
 -14 -20   0  260.87   17.00
 -14  20   0  220.58   17.30
  -1 -21   0   96.59   12.30
   1 -21   0   97.89   12.80
   3 -21   0  178.68   15.90
  -3 -21   0  148.29   12.90
   5 -21   0   99.89    5.40
   5 -21   0  124.19   13.40
  -5 -21   0  110.29   11.00
   7 -21   0  374.26   13.50
  -7 -21   0  385.16   20.90
   7 -21   0  370.46   24.50
   9 -21   0  287.27   12.90
   9 -21   0  313.07   23.20
  -9 -21   0  278.87   17.50
 -11 -21   0  176.68   16.90
  11 -21   0  168.08   11.20
  13 -21   0  216.58   13.90
 -13 -21   0  253.17   17.30
  13 -21   0  246.98   26.20
 -13  21   0  212.78   17.10
   0 -22   0  109.19   12.40
   2 -22   0  206.88   16.90
  -2 -22   0  190.18   15.50
  -4 -22   0   85.49   11.80
   4 -22   0   98.19   14.10
   6 -22   0  315.27   22.90
  -6 -22   0  309.67   19.40
   8 -22   0  303.87   12.50
  -8 -22   0  294.47   19.20
   8 -22   0  398.46   40.50
  10 -22   0   78.79   16.20
 -10 -22   0   79.89   11.10
  12 -22   0  151.18   11.40
  12 -22   0  168.38   22.40
 -12 -22   0  214.98   16.40
   1 -23   0  369.96   23.10
  -1 -23   0  385.46   23.00
  -3 -23   0  253.97   18.70
   3 -23   0  253.47   22.30
   5 -23   0  154.98   21.70
  -7 -23   0  478.75   25.00
   7 -23   0  512.85   30.70
   9 -23   0   80.69   14.90
  -9 -23   0   87.59   12.30
 -11 -23   0  157.48   15.30
  11 -23   0  215.68   23.40
   0 -24   0  389.36   24.10
   2 -24   0  297.27   21.70
  -2 -24   0  297.17   20.20
   4 -24   0  294.97   21.90
  -4 -24   0  239.88   18.80
   6 -24   0  246.18   21.20
  -6 -24   0  269.87   18.90
  -8 -24   0  269.87   19.70
   8 -24   0  261.07   23.20
  10 -24   0  146.09   22.40
 -10 -24   0  214.38   17.10
   1 -25   0  275.47   21.50
  -1 -25   0  310.87   22.10
  -3 -25   0  165.18   15.60
   3 -25   0  140.29   18.40
  -5 -25   0   90.69   13.20
   5 -25   0   91.39   14.40
   7 -25   0  333.87   26.80
  -7 -25   0  325.97   21.90
   0 -26   0  428.76   27.60
   2 -26   0  197.68   18.80
  -2 -26   0  201.58   19.00
   4 -26   0  331.37   25.70
  -4 -26   0  343.67   23.70
  -6 -26   0  221.78   19.00
   6 -26   0  212.28   22.40
   1 -27   0  329.77   24.60
  -1 -27   0  333.17   25.20
  22   0  -1    4.70    5.00
 -20   0   1    0.90    3.30
 -18   0   1    1.70    2.40
  18   0  -1    4.70    3.90
 -16   0   1    0.30    1.90
  16   0  -1   -1.20    3.10
  14   0  -1    3.40    3.00
 -14   0   1    1.90    1.60
  12   0  -1    3.00    2.40
 -12   0   1   -0.20    1.20
  10   0  -1   -1.50    1.50
 -10   0   1    1.70    2.40
 -10   0   1   -0.30    0.90
  10   0  -1   -1.30    1.30
   8   0  -1    0.20    0.80
  -8   0   1   -0.70    0.70
   8   0  -1    0.60    1.20
   6   0  -1    1.60    1.00
   6   0  -1    0.40    0.50
  -6   0   1    0.00    0.60
   4   0  -1    0.30    0.30
  -4   0   1    0.80    0.60
  -4   0   1    0.80    0.30
   4   0  -1    0.00    0.50
  -2   0   1    0.90    0.30
   0   0  -1    0.00    0.20
   2   0   1    0.00    0.40
  -2   0  -1    0.70    0.50
   2   0   1   -0.20    0.50
  -2   0  -1    0.60    0.60
   4   0   1    1.20    0.90
  -4   0  -1    0.70    0.70
   4   0   1    0.20    0.70
  -4   0  -1    0.70    0.90
  -6   0  -1    1.90    1.10
   6   0   1    0.90    1.30
  -8   0  -1    1.00    1.10
   8   0   1    2.00    1.70
  10   0   1    0.00    1.70
 -10   0  -1   -0.70    1.20
  12   0   1   -1.70    2.10
 -12   0  -1    3.70    1.90
 -14   0  -1    0.30    2.10
  14   0   1    3.90    3.20
 -16   0  -1   -0.80    2.50
  16   0   1    3.30    2.80
 -18   0  -1   -0.90    3.30
  18   0   1    2.10    3.70
 -20   0  -1    2.50    4.60
  20   0   1    1.10    4.60
  21  -1  -1   11.10    6.10
  21   1  -1   13.90    5.90
 -19  -1   1   14.80    3.60
  19  -1  -1   11.30    4.80
  19   1  -1   16.80    5.70
 -19   1   1   12.90    3.70
 -17  -1   1   41.90    4.70
  17  -1  -1   27.70    6.30
  17   1  -1   26.60    5.70
 -17   1   1   36.30    4.80
  15  -1  -1   29.20    5.70
  15   1  -1   42.00    7.00
 -13  -1   1   13.20    2.30
  13  -1  -1   18.90    4.20
 -13   1   1   11.00    2.30
  13   1  -1   10.60    3.60
 -11  -1   1  321.17   10.70
  11  -1  -1  309.17   13.40
  11   1  -1  316.77   13.30
 -11   1   1  319.87   11.00
   9  -1  -1   42.70    4.10
  -9  -1   1   52.29    3.20
   9   1  -1   54.39    4.50
  -9   1   1   46.70    3.20
   9   1  -1   48.90    3.40
  -9   1   1   43.60    4.20
  -7  -1   1   14.50    1.50
   7  -1  -1   14.30    2.40
  -7   1   1   14.20    1.60
   7   1  -1    9.80    2.00
   5  -1  -1    6.20    1.40
  -5  -1   1    5.70    0.80
  -5  -1   1    4.30    1.10
  -5   1   1    3.30    0.90
   5   1  -1    5.80    1.30
  -5   1   1    4.60    1.10
   5   1  -1    5.70    0.90
  -5   1   1    5.90    1.00
  -3  -1   1   71.09    2.70
   3  -1  -1   70.89    2.60
  -3  -1   1   74.69    2.30
  -3   1   1   69.49    2.80
  -3   1   1   79.59    2.50
   3   1  -1   76.09    2.30
   3   1  -1   68.79    2.80
   1  -1  -1  468.55   11.20
  -1  -1   1  447.26   11.60
  -1   1   1  483.45   11.20
   1  -1   1   87.59    3.20
  -1  -1  -1   89.49    3.30
   1  -1   1   84.59    3.30
  -1  -1  -1   86.39    3.00
  -1   1  -1   85.59    3.20
  -1   1  -1   88.79    3.30
   1   1   1   81.69    3.20
   3  -1   1   69.29    3.40
  -3  -1  -1   71.79    3.40
  -3  -1  -1   60.09    3.20
   3   1   1   65.99    3.40
   3   1   1   67.49    3.80
  -3   1  -1   64.39    3.40
   5  -1   1  741.93   20.40
  -5  -1  -1  766.32   19.90
   5  -1   1  694.13   19.50
  -5   1  -1  729.83   19.90
   5   1   1  715.73   20.10
   5   1   1  719.13   19.80
  -7  -1  -1  558.24   16.70
   7   1   1  565.34   17.70
  -7   1  -1  550.24   16.90
   9  -1   1   39.10    5.10
  -9  -1  -1   23.30    3.40
  -9   1  -1   27.90    3.20
   9   1   1   27.00    4.10
  11  -1   1   10.60    2.90
 -11  -1  -1   16.10    3.10
  11   1   1   20.00    4.10
 -11   1  -1   10.30    2.60
 -13  -1  -1    5.10    2.30
  13  -1   1   -1.40    2.10
  13   1   1   -0.30    2.70
 -13   1  -1   -0.70    1.90
 -15  -1  -1   40.40    5.50
  15  -1   1   38.60    6.30
  15   1   1   50.49    7.20
 -15   1  -1   44.50    5.60
  17  -1   1    9.50    5.00
 -17  -1  -1   17.70    4.40
  17   1   1   16.80    5.40
 -17   1  -1   14.10    4.30
  19  -1   1   44.50    8.40
 -19  -1  -1   40.70    6.30
 -19   1  -1   50.79    6.80
  21  -1   1    1.10    5.90
 -21  -1  -1    6.50    5.80
 -21   1  -1    7.50    5.40
  21   1   1    2.40    5.40
  22  -2  -1   25.90    7.70
  22   2  -1   29.50    7.90
  20  -2  -1   52.49   10.40
 -20  -2   1   58.19    6.30
  20   2  -1   38.60    8.80
 -20   2   1   57.79    6.50
 -18  -2   1  132.79    7.70
  18  -2  -1  163.78   12.30
  18   2  -1  142.29   11.80
 -18   2   1  135.69    8.20
 -16  -2   1  192.88    8.80
  16  -2  -1  191.78   12.50
 -16   2   1  199.38    9.30
  16   2  -1  184.18   12.10
  14  -2  -1    2.70    2.40
 -14  -2   1    4.80    1.90
  14   2  -1    4.20    2.50
 -14   2   1    3.60    1.90
 -12  -2   1   22.60    3.00
  12  -2  -1   27.30    5.00
 -12   2   1   17.50    2.80
  12   2  -1   20.70    4.10
 -10  -2   1   52.99    3.50
  10  -2  -1   41.40    4.40
  10   2  -1   50.59    4.90
 -10   2   1   47.60    3.70
  -8  -2   1  110.59    4.70
   8   2  -1  104.29    4.80
   8   2  -1  120.29    6.30
  -8   2   1  100.09    4.80
  -8   2   1  104.99    5.70
  -6  -2   1   54.19    2.70
   6  -2  -1   48.70    3.50
  -6   2   1   50.39    2.80
  -6   2   1   49.70    3.30
   6   2  -1   55.19    2.90
   6   2  -1   57.69    3.60
   4  -2  -1  906.81   22.80
  -4  -2   1  961.70   21.80
  -4  -2   1  904.51   22.20
   4  -2  -1  910.01   22.90
  -4   2   1  895.21   22.60
   4   2  -1  910.51   21.80
   4   2  -1  908.41   22.50
  -4   2   1  917.51   22.20
  -2  -2   1    5.10    0.70
  -2  -2   1    6.10    0.90
   2  -2  -1    5.60    0.80
   2  -2  -1    4.60    0.80
  -2   2   1    4.80    0.70
  -2   2   1    5.50    0.70
   2   2  -1    4.10    0.60
   2   2  -1    7.10    1.00
   2   2  -1    6.00    0.80
   0  -2  -1  277.27    6.60
   0  -2  -1  275.57    7.60
   0   2   1  276.77    6.60
   0   2  -1  265.17    7.10
   0   2   1  277.57    7.60
   0   2  -1  265.77    8.10
  -2  -2  -1  634.24   16.30
  -2  -2  -1  633.44   15.80
   2  -2   1  633.44   16.30
   2  -2   1  614.94   18.20
   2   2   1  640.44   17.10
  -2   2  -1  607.64   16.90
  -2   2  -1  623.04   16.50
  -2   2  -1  668.33   19.30
   2   2   1  631.84   15.80
   4  -2   1 1505.25   37.50
  -4  -2  -1 1550.74   37.20
  -4  -2  -1 1473.15   36.80
  -4   2  -1 1505.85   39.30
   4   2   1 1545.85   37.20
  -4   2  -1 1565.64   37.50
   6  -2   1  962.80   26.10
  -6  -2  -1  914.91   24.90
  -6   2  -1  964.60   25.50
   6   2   1  916.61   25.50
  -8  -2  -1  970.30   26.40
   8  -2   1  935.91   27.80
  -8   2  -1  971.20   27.00
   8   2   1  983.90   27.70
  10  -2   1    5.80    2.50
  10   2   1    7.60    2.60
 -12  -2  -1    0.20    1.50
  12  -2   1    0.70    2.20
 -12   2  -1    1.40    1.90
  12   2   1    2.20    2.70
 -14  -2  -1   81.89    6.20
  14  -2   1   70.09    7.70
 -14   2  -1   68.79    6.20
  14   2   1   85.29    7.90
  16  -2   1    7.60    4.20
 -16  -2  -1   12.10    3.50
  16   2   1   10.00    4.40
 -16   2  -1   10.00    3.40
 -18  -2  -1   -1.60    3.20
  18  -2   1    1.10    3.40
  18   2   1   -2.10    3.70
 -18   2  -1    4.20    3.40
 -20  -2  -1    5.00    4.20
  20  -2   1   -4.60    4.30
  20   2   1    9.00    5.30
 -20   2  -1    2.50    4.50
  21  -3  -1   98.99   11.20
  21   3  -1  126.69   12.40
 -19  -3   1   41.50    5.30
  19  -3  -1   36.00    7.30
  19   3  -1   37.20    7.00
 -19   3   1   41.10    5.60
  17  -3  -1  207.18   13.50
 -17  -3   1  222.38    9.90
 -17   3   1  199.48    9.90
  17   3  -1  217.58   13.70
  15  -3  -1  121.79    9.50
 -15  -3   1  128.69    6.90
 -15   3   1  127.09    7.30
  15   3  -1  111.79    9.00
  13  -3  -1    6.30    2.90
 -13  -3   1    8.20    1.90
  13   3  -1    3.20    2.30
 -13   3   1    5.60    1.90
  11  -3  -1  432.86   16.90
 -11  -3   1  438.76   13.70
  11   3  -1  472.75   17.00
 -11   3   1  443.66   14.50
  -9  -3   1  140.19    5.80
   9  -3  -1  125.69    7.40
  -9   3   1  138.29    6.30
   9   3  -1  138.19    8.80
   9   3  -1  131.99    7.10
  -7  -3   1  356.96   10.50
   7  -3  -1  364.46   13.10
   7  -3  -1  333.37   12.10
  -7   3   1  353.36   11.00
  -7   3   1  370.86   11.70
   7   3  -1  345.37   10.60
   7   3  -1  361.16   11.90
   5  -3  -1  487.25   14.20
   5  -3  -1  471.35   13.70
  -5  -3   1  454.85   12.40
  -5  -3   1  433.66   12.50
   5   3  -1  485.15   13.40
   5   3  -1  478.15   13.20
  -3  -3   1  416.46   11.10
   3  -3  -1  458.15   11.90
  -3  -3   1  469.65   11.80
   3  -3  -1  454.35   12.30
  -3   3   1  452.75   11.90
  -3   3   1  454.05   11.70
   3   3  -1  427.36   11.30
   3   3  -1  447.76   11.70
   3   3  -1  438.46   12.00
  -1  -3   1 1384.96   33.00
   1  -3  -1 1418.86   32.70
   1  -3  -1 1358.56   31.20
   1   3  -1 1406.46   31.70
   1   3  -1 1425.26   32.80
  -1   3   1 1318.27   32.40
  -1   3   1 1357.76   31.10
   1  -3   1 1741.53   40.00
  -1  -3  -1 1706.93   40.40
   1  -3   1 1719.63   41.90
  -1  -3  -1 1711.53   39.00
   1   3   1 1719.13   39.00
  -1   3  -1 1711.73   39.90
  -3  -3  -1  747.63   20.30
   3  -3   1  814.92   20.70
   3  -3   1  770.82   22.90
  -3  -3  -1  807.92   20.60
  -3   3  -1  790.72   22.20
   3   3   1  804.32   20.00
  -3   3  -1  787.62   20.90
   3   3   1  794.02   20.60
   5  -3   1  444.06   13.90
  -5  -3  -1  427.16   13.10
  -5   3  -1  424.16   13.40
   5   3   1  420.26   13.10
  -7  -3  -1  852.51   23.60
   7  -3   1  861.51   24.90
  -7   3  -1  849.52   24.10
   7   3   1  845.12   24.20
  -9  -3  -1   14.60    2.80
   9  -3   1    9.10    2.70
   9   3   1    6.90    2.50
  -9   3  -1    8.70    2.40
 -11  -3  -1   34.70    4.00
  11  -3   1   36.80    5.20
 -11   3  -1   39.30    4.50
  11   3   1   44.30    5.90
 -13  -3  -1   53.59    5.10
  13   3   1   43.40    6.10
 -13   3  -1   43.70    4.90
  15  -3   1   32.20    6.10
 -15  -3  -1   33.80    4.80
 -15   3  -1   33.30    5.20
  15   3   1   32.50    5.80
  17  -3   1    1.40    3.80
 -17  -3  -1    1.50    3.10
 -17   3  -1    0.50    3.00
  17   3   1    2.30    3.40
 -19  -3  -1   23.80    5.10
  19  -3   1   16.60    6.20
 -19   3  -1   25.30    8.20
  19   3   1   32.10   12.70
 -21  -3  -1   18.60    8.50
  21  -3   1   32.10    8.10
 -21   3  -1   19.00    6.20
  21   3   1   24.70    7.30
  22  -4  -1   41.80    8.70
  22   4  -1   70.49   10.90
  20  -4  -1  157.18   13.60
 -20  -4   1  145.29    8.80
 -20   4   1  154.88    9.50
  20   4  -1  126.59   13.70
  18  -4  -1  214.88   14.30
 -18  -4   1  203.78    9.80
  18   4  -1  189.78   13.40
 -18   4   1  201.58   10.40
 -16  -4   1   55.09    4.80
  16  -4  -1   65.29    7.40
 -16   4   1   53.79    5.40
  16   4  -1   61.59    8.00
 -14  -4   1   95.49    6.60
  14  -4  -1   77.59   12.00
 -14   4   1   83.49    5.90
  14   4  -1   91.39    7.80
 -12  -4   1    1.10    1.40
  12  -4  -1    2.70    2.20
 -12   4   1    0.90    1.80
  12   4  -1    4.50    2.80
 -10  -4   1  545.35   15.90
  10  -4  -1  506.55   18.50
 -10   4   1  538.75   16.70
  10   4  -1  565.44   18.40
   8  -4  -1  339.07   12.80
  -8  -4   1  367.16   11.00
   8  -4  -1  337.77   13.80
   8   4  -1  359.86   12.40
  -8   4   1  329.87   11.30
   6  -4  -1   94.39    5.20
  -6  -4   1   94.69    4.20
   6  -4  -1   87.19    5.40
   6   4  -1   92.19    4.30
  -6   4   1   96.19    4.80
   6   4  -1   91.99    4.60
  -4  -4   1  500.75   13.10
   4  -4  -1  524.45   15.00
  -4  -4   1  510.85   13.90
   4  -4  -1  513.85   14.20
   4   4  -1  506.45   13.50
   4   4  -1  524.05   14.00
  -4   4   1  523.45   14.30
  -4   4   1  524.85   13.90
   2  -4  -1 1126.29   26.60
   2  -4  -1 1129.99   27.90
  -2  -4   1 1108.19   26.90
  -2  -4   1 1162.48   28.00
   2   4  -1 1084.19   26.70
  -2   4   1 1134.99   26.40
   2   4  -1 1194.18   27.90
  -2   4   1 1171.78   27.80
   0  -4   1 2594.84   59.69
   0  -4   1 2661.63   61.89
   0  -4  -1 2609.84   60.89
   0   4  -1 2603.44   61.39
   0   4  -1 2648.83   59.69
   0   4   1 2661.33   60.89
   2  -4   1 3269.37   73.39
  -2  -4  -1 3204.58   73.79
   2  -4   1 3266.27   76.19
  -2  -4  -1 3197.78   72.09
   2   4   1 3228.68   72.19
  -2   4  -1 3080.09   73.29
   2   4   1 3126.69   73.79
  -2   4  -1 3167.28   75.19
   4  -4   1  740.53   23.30
  -4  -4  -1  777.12   20.50
   4  -4   1  764.22   20.70
  -4  -4  -1  737.03   19.40
   4   4   1  757.92   19.70
   6  -4   1   20.90    3.10
  -6  -4  -1   20.90    2.40
   6   4   1   16.50    2.60
  -6   4  -1   18.50    2.70
   8  -4   1   69.99    5.50
  -8  -4  -1   83.99    5.10
   8   4   1   63.69    5.00
  -8   4  -1   63.89    4.90
 -10  -4  -1   34.20    3.60
  10  -4   1   46.60    6.10
 -10   4  -1   29.40    4.10
  10   4   1   37.90    4.90
 -12  -4  -1    6.40    2.50
  12  -4   1    8.10    3.80
 -12   4  -1    4.90    2.20
  12   4   1    6.30    3.30
 -14  -4  -1  776.12   24.30
  14  -4   1  767.72   28.00
  14   4   1  756.92   27.30
 -14   4  -1  743.03   25.00
  16  -4   1   44.00    7.40
 -16  -4  -1   58.29    6.20
  16   4   1   66.69    8.70
 -16   4  -1   60.09    6.60
  18  -4   1   35.10    7.50
 -18  -4  -1   26.10    4.80
  18   4   1   18.60    6.50
 -18   4  -1   26.70    5.80
  20  -4   1   66.19   10.50
 -20  -4  -1   61.79    7.70
 -20   4  -1   51.39    7.40
  20   4   1   47.70    8.50
  21  -5  -1   83.19   11.60
  21   5  -1  106.79   11.90
 -19  -5   1  131.69    8.30
  19  -5  -1  121.09   11.70
 -19   5   1  118.19    8.80
  19   5  -1  135.09   11.30
 -17  -5   1  115.49    7.30
  17  -5  -1  128.29   10.60
  17   5  -1  137.89   10.90
 -17   5   1  121.79    8.20
  15  -5  -1  584.64   23.70
 -15  -5   1  619.84   19.20
  15   5  -1  587.64   25.30
 -15   5   1  631.54   20.50
  13  -5  -1   35.60    5.70
  13   5  -1   38.50    5.70
 -13   5   1   40.30    4.20
  11  -5  -1  628.14   21.80
 -11  -5   1  649.04   18.70
  11   5  -1  645.14   21.20
 -11   5   1  603.14   19.40
   9  -5  -1  713.73   24.30
  -9  -5   1  760.22   20.40
   9  -5  -1  749.92   22.90
  -9   5   1  701.43   21.00
   9   5  -1  729.63   21.90
   7  -5  -1  640.84   19.20
  -7  -5   1  631.84   17.70
   7  -5  -1  651.03   20.60
   7   5  -1  645.34   18.40
   5  -5  -1 1097.29   29.40
   5  -5  -1 1136.09   28.30
  -5  -5   1 1123.79   27.60
  -5  -5   1 1055.59   26.50
  -5   5   1 1087.99   28.10
   5   5  -1 1103.69   27.20
   5   5  -1 1083.79   27.70
   3  -5  -1   81.89    3.50
  -3  -5   1   81.79    4.00
   3  -5  -1   81.19    4.40
   3   5  -1   73.79    3.30
  -3   5   1   78.49    4.00
   3   5  -1   77.69    3.00
   3   5  -1   85.19    4.00
   1  -5  -1  665.43   17.70
   1  -5  -1  667.63   15.20
  -1  -5   1  635.74   15.80
  -1  -5   1  650.23   18.00
   1   5  -1  638.04   17.50
   1   5  -1  654.63   15.80
  -1   5   1  635.64   17.30
  -1   5   1  652.73   15.00
  -1  -5  -1  941.41   21.30
   1  -5   1  959.20   23.00
  -1  -5  -1  992.90   24.30
   1  -5   1  925.21   25.50
   1   5   1  894.71   23.90
   1   5   1  983.30   21.40
  -1   5  -1  867.81   24.50
   3  -5   1 1236.88   34.40
   3  -5   1 1262.47   31.50
  -3  -5  -1 1283.07   31.90
  -3  -5  -1 1250.27   29.90
  -3   5  -1 1240.88   31.50
   3   5   1 1316.17   30.30
   5  -5   1  737.03   24.30
   5  -5   1  758.72   21.20
  -5  -5  -1  736.83   20.70
   5   5   1  736.73   20.10
   7  -5   1   28.30    4.10
  -7  -5  -1   33.80    3.20
   7   5   1   33.80    3.50
  -7   5  -1   33.20    3.60
   9  -5   1  170.48    9.30
  -9  -5  -1  177.58    8.30
   9   5   1  164.18    8.70
  -9   5  -1  182.88    9.00
  11  -5   1   90.39    7.20
 -11  -5  -1  101.39    6.40
 -11   5  -1   81.19    6.50
  11   5   1   96.29    7.10
 -13  -5  -1   57.09    5.40
  13  -5   1   52.49    7.50
 -13   5  -1   53.59    5.70
  13   5   1   57.09    7.20
 -15  -5  -1  203.78   10.50
  15  -5   1  166.98   12.10
  15   5   1  201.08   12.60
 -15   5  -1  203.38   11.40
 -17  -5  -1  104.19    8.00
  17  -5   1   74.09    9.70
  17   5   1   87.59    9.00
 -17   5  -1   99.29    8.60
 -19  -5  -1   66.09    7.40
  19  -5   1   66.89   10.50
 -19   5  -1   72.09    8.20
  19   5   1   59.49   10.50
  21  -5   1   74.49   11.20
 -21   5  -1   82.19    9.60
  21   5   1   83.99   11.60
  22  -6  -1  139.69   14.30
  22   6  -1  152.58   14.50
 -20  -6   1  229.08   11.30
  20  -6  -1  238.98   16.10
 -20   6   1  231.18   12.40
  20   6  -1  229.08   16.00
 -18  -6   1  233.38   10.80
  18  -6  -1  191.28   14.20
  18   6  -1  241.38   15.10
 -18   6   1  246.18   12.10
 -16  -6   1  300.57   11.90
  16  -6  -1  255.57   15.10
 -16   6   1  282.47   12.80
  16   6  -1  283.07   15.20
  14  -6  -1  477.75   20.30
 -14  -6   1  473.05   16.10
  14   6  -1  485.95   19.50
 -14   6   1  498.55   17.60
  12  -6  -1  301.37   14.40
 -12  -6   1  355.26   13.80
 -12   6   1  330.37   13.10
  12   6  -1  336.47   14.20
  10  -6  -1  493.35   19.60
 -10  -6   1  490.05   15.10
  10  -6  -1  494.55   17.50
 -10   6   1  447.36   15.70
  10   6  -1  448.06   16.30
   8  -6  -1 1015.20   28.70
   8  -6  -1 1031.70   30.80
  -8  -6   1 1004.40   26.80
   8   6  -1 1024.10   27.70
  -6  -6   1  749.82   20.30
   6  -6  -1  718.03   22.40
   6  -6  -1  764.72   21.10
   6   6  -1  736.13   19.90
   4  -6  -1  786.12   21.90
  -4  -6   1  786.92   20.90
   4  -6  -1  756.72   20.10
   4   6  -1  772.92   19.80
  -4   6   1  753.22   19.70
   4   6  -1  767.12   19.20
  -2  -6   1   98.89    5.00
   2  -6  -1  100.09    5.10
   2  -6  -1  102.19    3.60
  -2  -6   1   99.09    3.80
   2   6  -1   98.69    3.50
  -2   6   1  101.69    3.40
   0  -6  -1 2109.59   49.99
   0  -6   1 2033.00   50.79
   0  -6   1 2052.79   47.60
   0   6  -1 2099.09   47.80
   2  -6   1  150.58    7.90
  -2  -6  -1  167.68    6.90
  -2  -6  -1  171.18    4.60
   2  -6   1  167.78    6.10
  -2   6  -1  165.68    6.20
   2   6   1  174.98    5.30
   4  -6   1  106.89    7.30
  -4  -6  -1  113.69    4.40
  -4  -6  -1  109.09    5.60
   4  -6   1  105.79    5.40
   4   6   1  119.79    4.80
  -6  -6  -1  454.95   15.10
   6  -6   1  494.15   19.20
   6   6   1  497.85   14.80
   8  -6   1  226.18   10.40
  -8  -6  -1  223.98    9.50
  -8   6  -1  228.18   10.30
   8   6   1  199.08   10.30
 -10  -6  -1  341.27   13.00
  10  -6   1  322.97   14.40
  10   6   1  346.07   13.80
 -10   6  -1  334.27   13.90
 -12  -6  -1  238.18   10.80
  12  -6   1  218.88   12.50
  12   6   1  234.48   12.00
 -12   6  -1  249.88   12.00
  14  -6   1  605.74   24.00
 -14  -6  -1  602.04   20.60
 -14   6  -1  611.44   22.10
  14   6   1  564.04   31.50
 -16  -6  -1  264.87   12.60
  16  -6   1  257.37   15.50
 -16   6  -1  242.28   13.30
  16   6   1  256.97   14.90
 -18  -6  -1  104.29   10.00
  18   6   1  121.69   11.20
 -18   6  -1  111.89   11.10
  20  -6   1  125.69   13.00
 -20  -6  -1  139.39   10.40
  20   6   1  102.29   12.60
 -20   6  -1  130.69   10.80
  21  -7  -1  174.18   15.10
  21   7  -1  204.48   15.70
  19  -7  -1  149.88   14.60
 -19  -7   1  185.48   10.20
  19   7  -1  187.98   13.90
 -19   7   1  194.88   11.20
 -17  -7   1   23.80    4.10
  17  -7  -1   19.60    5.40
 -17   7   1   26.40    5.00
  17   7  -1   49.60    7.70
  15  -7  -1  613.34   24.60
 -15  -7   1  631.34   20.30
 -15   7   1  660.63   21.90
 -13  -7   1  512.85   16.80
  13  -7  -1  482.35   19.90
 -13   7   1  530.75   18.30
  13   7  -1  500.65   19.20
 -11  -7   1  751.02   21.70
  11  -7  -1  736.53   24.50
  11   7  -1  709.53   23.20
 -11   7   1  731.83   22.80
  -9  -7   1   74.89    4.70
   9  -7  -1   82.49    6.00
   9  -7  -1   83.59    7.40
   9   7  -1   83.69    5.40
  -7  -7   1 2299.97   55.89
   7  -7  -1 2328.27   56.89
   7  -7  -1 2293.07   59.39
   7   7  -1 2302.87   55.49
   5  -7  -1  207.48    9.30
  -5  -7   1  205.58    8.10
   5  -7  -1  203.98    7.80
  -5  -7   1  186.08    6.20
   5   7  -1  197.38    6.80
   5   7  -1  199.68    7.30
   3  -7  -1 2529.25   57.59
  -3  -7   1 2431.76   59.69
   3  -7  -1 2524.45   60.69
   3   7  -1 2417.06   57.09
   3   7  -1 2527.55   56.69
  -3   7   1 2489.95   57.29
   1  -7  -1 1356.36   30.30
  -1  -7   1 1343.87   34.70
   1  -7  -1 1360.66   34.30
  -1  -7   1 1303.77   31.20
  -1   7   1 1312.67   30.10
   1   7  -1 1312.87   31.10
  -1  -7  -1  915.41   24.90
   1  -7   1  933.31   22.70
   1  -7   1  921.61   26.20
  -1   7  -1  902.41   22.80
  -3  -7  -1  647.74   18.80
   3  -7   1  641.94   21.10
   3  -7   1  661.13   17.90
  -3  -7  -1  626.24   15.70
   3   7   1  659.53   16.30
   5  -7   1   47.60    5.40
  -5  -7  -1   41.30    2.70
   5  -7   1   47.80    3.90
  -5  -7  -1   46.30    3.70
   5   7   1   47.90    3.20
  -7  -7  -1  906.91   26.40
   7  -7   1  938.21   27.10
   7  -7   1  945.31   31.70
  -7   7  -1  931.81   27.50
   7   7   1  958.00   25.80
  -9  -7  -1  255.77   10.70
   9  -7   1  238.08   11.40
   9   7   1  246.18   10.70
  -9   7  -1  244.48   11.40
  11  -7   1  208.48   11.50
 -11  -7  -1  221.08   10.30
  11   7   1  218.48   10.90
 -11   7  -1  210.18   11.10
 -13  -7  -1  139.09    8.30
  13  -7   1  132.69   10.00
 -13   7  -1  134.49    9.10
  13   7   1  161.38   10.10
 -15  -7  -1  343.27   14.50
  15  -7   1  316.97   16.90
 -15   7  -1  316.07   15.40
  15   7   1  334.17   16.50
  17  -7   1  197.58   14.10
 -17  -7  -1  196.28   11.30
  17   7   1  217.98   13.90
 -19  -7  -1   92.09    8.80
  19  -7   1   92.39   11.90
 -19   7  -1  103.29    9.90
  19   7   1  100.09   12.90
  20  -8  -1  154.48   14.00
 -20  -8   1  141.09    9.80
  20   8  -1  161.08   15.70
 -20   8   1  188.18   11.60
  18  -8  -1  239.58   15.60
 -18  -8   1  248.28   11.80
 -18   8   1  235.08   12.50
  18   8  -1  211.28   14.20
  16  -8  -1  271.37   15.30
 -16  -8   1  260.87   11.60
 -16   8   1  242.28   12.60
  16   8  -1  265.87   14.60
  14  -8  -1  963.70   32.10
 -14  -8   1  949.01   27.90
 -14   8   1  972.30   29.70
  14   8  -1  958.40   30.90
 -12  -8   1  148.69    7.70
  12  -8  -1  136.39    9.30
  12   8  -1  142.39    8.60
 -12   8   1  150.68    8.60
  10  -8  -1  276.37   12.50
 -10  -8   1  287.47   11.20
  10  -8  -1  275.17   14.80
  10   8  -1  301.37   12.00
   8  -8  -1  663.03   20.80
  -8  -8   1  682.13   20.30
   8   8  -1  674.43   19.70
  -6  -8   1  606.34   18.60
   6  -8  -1  628.24   18.40
   6  -8  -1  643.54   21.30
   6   8  -1  621.04   17.20
   4  -8  -1  214.58    9.80
   4  -8  -1  215.68    7.70
  -4  -8   1  231.98    9.20
  -4   8   1  210.88    7.40
   4   8  -1  221.18    7.20
   4   8  -1  231.08    6.90
  -2  -8   1  400.76   11.00
   2  -8  -1  411.76   10.60
  -2  -8   1  399.06   13.70
   2  -8  -1  409.36   14.00
   2   8  -1  400.76   10.60
  -2   8   1  404.46   10.40
   0  -8  -1 1807.12   45.50
   0  -8   1 1815.72   42.10
   0  -8   1 1811.72   46.50
   2  -8   1 1719.33   45.00
   2  -8   1 1712.43   40.30
  -2  -8  -1 1689.63   42.60
   2   8   1 1667.83   38.00
   2   8   1 1692.93   37.90
  -2   8  -1 1576.24   40.20
  -4  -8  -1  579.24   14.90
   4  -8   1  573.34   17.20
  -4  -8  -1  604.24   19.90
   4   8   1  608.44   15.60
   6  -8   1  304.57   14.60
   6  -8   1  275.27   11.00
  -6  -8  -1  264.97   10.90
   6   8   1  292.07   10.00
   8  -8   1  485.05   17.10
  -8  -8  -1  466.85   16.30
   8  -8   1  465.65   20.90
   8   8   1  479.85   17.10
  -8   8  -1  459.15   17.20
 -10  -8  -1  581.44   20.00
  10  -8   1  617.14   21.80
 -10   8  -1  643.74   21.90
  10   8   1  630.44   20.50
  12  -8   1  237.08   18.30
 -12  -8  -1  250.37   11.50
  12   8   1  262.87   12.60
 -12   8  -1  252.87   12.80
 -14  -8  -1  277.37   13.00
  14  -8   1  295.47   15.70
 -14   8  -1  310.57   15.00
 -16  -8  -1   43.00    6.30
  16  -8   1   50.89    8.10
  16   8   1   46.70    7.50
 -16   8  -1   44.60    6.80
 -18  -8  -1  218.68   12.20
  18  -8   1  217.28   15.30
 -18   8  -1  242.08   14.00
  18   8   1  183.98   13.90
  20  -8   1  132.29   13.50
 -20  -8  -1  126.99   10.40
 -20   8  -1  131.99   12.20
  20   8   1   89.49   11.80
  21  -9  -1  387.46   22.50
  21   9  -1  425.66   22.40
 -19  -9   1  114.19    9.00
  19  -9  -1  108.39   11.80
 -19   9   1  127.79   10.30
  19   9  -1  112.59   11.30
 -17  -9   1  202.38   10.50
  17  -9  -1  211.48   14.00
 -17   9   1  197.98   11.80
  17   9  -1  216.28   13.80
 -15  -9   1  274.37   12.40
  15  -9  -1  272.57   15.00
 -15   9   1  294.77   13.80
 -13  -9   1 1221.58   34.00
  13  -9  -1 1208.18   37.10
  13   9  -1 1217.28   35.90
 -13   9   1 1177.68   35.20
  11  -9  -1  281.97   13.30
  11  -9  -1  291.77   16.50
 -11  -9   1  311.17   12.10
  11   9  -1  317.77   13.00
 -11   9   1  297.87   13.00
  -9  -9   1  240.48   10.20
   9  -9  -1  217.18   12.70
   9  -9  -1  231.68   10.70
   9   9  -1  233.18    9.90
   7  -9  -1  455.35   17.70
  -7  -9   1  441.96   15.00
   7   9  -1  423.06   13.50
   5  -9  -1 1550.44   38.10
   5  -9  -1 1599.54   45.30
   5   9  -1 1549.14   36.70
   5   9  -1 1426.26   37.10
   3  -9  -1  690.23   22.10
  -3  -9   1  723.93   21.40
   3  -9  -1  688.03   18.00
   3   9  -1  717.43   17.20
  -3   9   1  677.33   17.70
  -1  -9   1 2553.24   61.99
  -1  -9   1 2424.96   56.69
   1  -9  -1 2444.06   61.19
   1  -9  -1 2474.05   55.49
  -1   9   1 2450.75   55.39
   1   9  -1 2484.85   56.69
   1  -9   1 2385.66   55.19
  -1   9  -1 2358.96   55.39
   3  -9   1 1520.25   42.00
  -3  -9  -1 1442.16   38.50
   3  -9   1 1494.25   36.50
   3   9   1 1459.85   34.20
   3   9   1 1436.86   34.00
  -5  -9  -1  419.56   14.70
  -5  -9  -1  404.36   11.30
   5  -9   1  413.26   13.90
   5  -9   1  419.56   17.90
   5   9   1  429.26   12.30
  -7  -9  -1 1770.62   46.50
   7  -9   1 1803.92   52.49
   7  -9   1 1784.72   46.50
   7   9   1 1792.62   44.50
   9  -9   1  610.14   26.20
  -9  -9  -1  608.34   20.10
   9  -9   1  606.34   20.90
   9   9   1  621.44   19.40
  -9   9  -1  579.04   21.20
 -11  -9  -1  418.46   16.10
  11  -9   1  404.16   17.20
 -11   9  -1  411.06   17.20
  11   9   1  406.06   15.80
  13  -9   1  302.57   15.60
 -13  -9  -1  309.27   13.80
 -13   9  -1  332.27   15.60
  13   9   1  317.37   14.80
  15  -9   1  223.38   14.10
 -15  -9  -1  223.38   11.90
 -15   9  -1  231.38   13.20
  15   9   1  224.08   13.40
 -17  -9  -1  239.78   12.90
  17  -9   1  270.87   16.30
  17   9   1  268.47   15.30
 -17   9  -1  234.68   14.40
  19  -9   1  141.09   13.40
 -19  -9  -1  147.19   10.80
  19   9   1  141.59   14.60
 -19   9  -1  159.08   12.50
  20 -10  -1   90.19   12.20
 -20  10   1   79.29    9.20
  20  10  -1   97.99   18.80
  18 -10  -1  201.98   14.20
 -18 -10   1  224.98   11.90
  18  10  -1  201.98   14.00
 -18  10   1  201.48   12.70
 -16 -10   1  288.07   13.00
  16 -10  -1  273.57   15.60
  16  10  -1  275.77   14.90
 -16  10   1  290.77   14.40
  14 -10  -1  463.45   20.00
 -14 -10   1  470.85   17.40
  14  10  -1  443.56   18.40
 -14  10   1  469.05   18.70
 -12 -10   1  378.86   14.60
  12 -10  -1  353.26   19.50
  12 -10  -1  361.16   16.00
 -12  10   1  355.66   15.40
  12  10  -1  359.66   14.90
 -10 -10   1  412.26   15.10
  10 -10  -1  412.36   15.80
  10 -10  -1  388.86   18.80
  10  10  -1  376.66   14.20
  -8 -10   1  988.50   28.00
   8 -10  -1  923.51   27.40
   8 -10  -1  970.30   31.90
   8  10  -1  944.81   26.00
  -6 -10   1 1219.88   33.70
   6 -10  -1 1213.58   32.10
   6 -10  -1 1251.87   36.70
   6  10  -1 1200.48   30.40
  -4 -10   1 1011.10   29.10
   4 -10  -1 1037.60   26.10
   4 -10  -1 1039.50   30.70
  -4  10   1 1065.29   26.70
   4  10  -1  980.20   24.90
   4  10  -1 1021.50   24.90
  -2 -10   1 1538.15   41.30
   2 -10  -1 1516.85   35.70
   2 -10  -1 1559.54   41.50
  -2 -10   1 1564.94   36.40
   2  10  -1 1531.15   36.00
  -2  10   1 1517.35   35.60
   0 -10   1 1650.53   44.00
   0 -10   1 1586.34   38.20
   0 -10  -1 1668.23   43.10
   0  10  -1 1605.54   38.50
   2 -10   1 1309.27   32.70
   2 -10   1 1339.37   38.50
  -2 -10  -1 1344.77   36.20
   4 -10   1  649.93   23.70
   4 -10   1  661.93   19.10
  -4 -10  -1  653.73   20.90
   4  10   1  682.83   17.80
   4  10   1  651.93   16.70
   6 -10   1  331.07   16.90
   6 -10   1  347.17   13.00
  -6 -10  -1  355.76   13.70
   6  10   1  353.16   11.20
  -8 -10  -1  500.15   18.00
   8 -10   1  502.85   22.90
   8 -10   1  528.75   18.30
   8  10   1  531.25   16.50
  10 -10   1  287.07   13.50
 -10 -10  -1  303.07   13.10
  10 -10   1  299.57   18.40
 -10  10  -1  291.17   14.00
  10  10   1  290.87   12.20
  12 -10   1  706.23   24.90
 -12 -10  -1  667.43   22.80
 -12  10  -1  641.34   24.20
  12  10   1  654.13   22.70
 -14 -10  -1  271.77   13.10
  14 -10   1  273.27   15.20
  14  10   1  267.17   15.50
 -14  10  -1  250.27   14.00
 -16 -10  -1  127.39    9.40
  16 -10   1  126.39   11.20
 -16  10  -1  130.29   10.90
  16  10   1  140.59   11.00
 -18 -10  -1  341.07   16.30
  18 -10   1  330.67   19.30
  18  10   1  336.97   18.00
 -18  10  -1  331.27   17.70
 -20 -10  -1   65.19    8.90
  20 -10   1   87.59   12.40
  20  10   1   87.09   11.30
 -20  10  -1   73.79    9.90
 -19 -11   1  144.79   10.50
  19 -11  -1  128.69   12.30
  19  11  -1  141.09   12.50
 -19  11   1  139.69   11.50
 -17 -11   1  293.27   13.80
  17 -11  -1  300.17   16.80
 -17  11   1  273.27   17.20
  17  11  -1  288.07   15.60
  15 -11  -1  341.27   17.20
 -15 -11   1  347.57   14.90
 -15  11   1  350.16   16.20
  13 -11  -1  779.92   32.70
 -13 -11   1  784.22   25.20
  13 -11  -1  774.02   29.70
  13  11  -1  760.12   25.60
 -13  11   1  801.82   27.00
  11 -11  -1  119.39   11.20
 -11 -11   1  137.99    8.20
  11 -11  -1  150.58    9.30
  11  11  -1  141.39    8.20
   9 -11  -1  520.75   22.30
   9 -11  -1  526.25   18.20
  -9 -11   1  517.65   18.20
   9  11  -1  498.95   21.90
   7 -11  -1  826.22   23.80
  -7 -11   1  812.52   25.20
   7 -11  -1  817.32   28.50
   7  11  -1  821.52   22.20
  -5 -11   1  767.42   23.70
   5 -11  -1  777.02   25.70
   5 -11  -1  764.82   20.90
   5  11  -1  718.73   19.40
   5  11  -1  754.62   19.40
   3 -11  -1  521.25   18.90
   3 -11  -1  539.85   14.10
  -3 -11   1  505.65   18.10
  -3  11   1  522.35   13.80
   3  11  -1  507.95   13.20
  -1 -11   1  934.01   28.10
   1 -11  -1  896.01   27.40
  -1 -11   1  886.01   22.20
  -1 -11  -1 1031.80   30.20
   1 -11   1 1048.00   31.70
   1 -11   1 1064.09   25.70
  -1  11  -1  999.90   25.90
  -3 -11  -1  866.31   26.20
   3 -11   1  868.21   23.30
   3 -11   1  881.71   29.20
   5 -11   1  327.27   13.20
   5 -11   1  348.17   16.60
  -5 -11  -1  321.97   13.30
   5  11   1  323.77    9.70
   5  11   1  312.27    9.90
   7 -11   1 1110.19   37.40
   7 -11   1 1067.89   30.40
  -7 -11  -1 1043.60   31.10
   7  11   1 1024.40   27.70
  -9 -11  -1  784.22   25.50
   9 -11   1  837.72   26.00
   9 -11   1  759.52   31.70
   9  11   1  803.92   23.40
  11 -11   1  726.73   25.80
 -11 -11  -1  738.33   24.80
  11 -11   1  825.12   33.80
  11  11   1  749.82   23.80
 -11  11  -1  749.33   26.80
 -13 -11  -1  453.45   18.20
  13 -11   1  457.15   19.70
 -13  11  -1  461.05   20.00
  13  11   1  456.55   18.20
  15 -11   1  567.04   24.10
 -15 -11  -1  563.04   21.20
  15  11   1  559.34   22.00
 -15  11  -1  508.55   22.40
 -17 -11  -1  297.27   15.20
  17  11   1  322.37   16.90
 -17  11  -1  314.47   17.20
 -19 -11  -1  237.68   14.00
  19 -11   1  254.27   17.40
 -19  11  -1  234.48   15.90
 -20 -12   1  401.16   18.40
  20 -12  -1  452.05   23.30
 -20  12   1  387.16   19.50
 -18 -12   1  274.27   14.20
 -18  12   1  266.37   15.50
  18  12  -1  278.57   16.30
 -16 -12   1  298.77   14.30
  16 -12  -1  328.97   17.20
  16  12  -1  301.47   15.60
  14 -12  -1  741.43   27.10
 -14 -12   1  768.52   25.40
  14  12  -1  728.93   25.40
 -14  12   1  758.22   26.90
  12 -12  -1  385.66   21.80
  12 -12  -1  376.06   16.70
 -12 -12   1  386.76   15.90
  12  12  -1  414.66   15.70
  10 -12  -1  808.12   31.60
  10 -12  -1  838.82   26.30
 -10 -12   1  800.22   26.10
  10  12  -1  846.62   24.60
   8 -12  -1  702.73   22.00
  -8 -12   1  712.03   23.50
   8 -12  -1  728.33   27.50
   8  12  -1  714.13   20.40
   6 -12  -1  896.91   30.60
  -6 -12   1  886.51   27.60
   6 -12  -1  937.21   25.10
   6  12  -1  890.31   23.30
   4 -12  -1  676.33   23.40
   4 -12  -1  649.54   17.60
  -4 -12   1  627.34   21.70
   4  12  -1  643.14   16.40
   4  12  -1  634.64   16.40
  -2 -12   1  654.03   22.60
   2 -12  -1  655.73   16.30
  -2 -12   1  674.23   17.00
   2 -12  -1  664.53   22.80
   2  12  -1  679.73   16.30
  -2  12   1  660.73   16.10
   2  12  -1  656.83   18.20
   0 -12   1  583.94   15.30
   0 -12  -1  597.34   20.60
   0 -12   1  605.74   21.50
   0  12  -1  561.04   15.50
  -2 -12  -1  534.55   19.40
   2 -12   1  568.64   15.70
   2 -12   1  574.84   21.80
   4 -12   1  488.75   20.50
   4 -12   1  475.75   14.70
  -4 -12  -1  466.75   17.20
   4  12   1  455.15   11.50
   4  12   1  442.86   13.00
   6 -12   1 1388.46   36.40
  -6 -12  -1 1360.16   38.50
   6 -12   1 1402.66   44.10
   6  12   1 1363.66   33.30
   6  12   1 1264.57   33.50
  -8 -12  -1  356.66   15.00
   8 -12   1  350.36   19.20
   8 -12   1  363.46   14.50
   8  12   1  357.56   12.30
  10 -12   1  620.24   29.20
 -10 -12  -1  684.63   23.20
  10 -12   1  622.84   22.60
  10  12   1  655.03   20.50
 -10  12  -1  652.83   24.30
 -12 -12  -1  423.16   17.40
  12 -12   1  429.26   18.40
 -12  12  -1  373.46   20.30
  12  12   1  414.66   16.40
 -14 -12  -1  620.84   23.30
  14 -12   1  637.14   25.40
  14  12   1  648.04   23.40
 -14  12  -1  659.93   26.00
  16 -12   1  375.36   19.60
 -16 -12  -1  397.96   17.50
 -16  12  -1  407.26   19.90
  16  12   1  346.07   17.50
 -18 -12  -1  123.69   10.50
  18 -12   1  121.49   12.30
 -18  12  -1  107.19   11.60
  18  12   1  115.39   11.60
  19 -13  -1  285.87   17.90
 -19 -13   1  283.47   15.30
 -19  13   1  273.47   16.30
  19  13  -1  258.57   16.70
 -17 -13   1  377.16   17.00
  17 -13  -1  364.16   19.20
 -17  13   1  390.26   19.00
  17  13  -1  370.56   17.90
  15 -13  -1  494.65   21.40
 -15  13   1  479.85   20.90
  13 -13  -1  484.15   19.90
 -13 -13   1  460.25   18.60
  13 -13  -1  494.95   26.00
  13  13  -1  468.05   18.20
 -13  13   1  495.45   20.60
  11 -13  -1  551.74   26.30
  11 -13  -1  564.14   20.70
 -11 -13   1  608.34   21.30
  11  13  -1  563.64   19.10
   9 -13  -1  818.22   31.30
  -9 -13   1  792.02   26.10
   9 -13  -1  789.12   24.60
   9  13  -1  787.52   24.40
   7 -13  -1 1239.28   39.90
  -7 -13   1 1172.18   35.30
   7 -13  -1 1220.58   32.60
   7  13  -1 1196.28   30.70
  -5 -13   1  473.95   18.30
   5 -13  -1  473.55   19.80
   5 -13  -1  463.45   14.30
   5  13  -1  465.15   12.90
   5  13  -1  495.65   13.10
  -3 -13   1  749.82   25.10
   3 -13  -1  747.43   18.90
   3 -13  -1  759.92   26.00
   3  13  -1  748.63   18.20
  -3  13   1  725.33   18.60
  -1 -13   1  257.07    8.00
   1 -13  -1  254.37   12.60
  -1 -13   1  272.37   13.20
   1  13  -1  268.87    9.10
   1 -13   1 1036.60   33.00
   1 -13   1 1032.20   25.50
  -1 -13  -1 1029.80   31.10
  -1  13  -1  981.50   25.70
   3 -13   1  448.06   19.70
   3 -13   1  424.36   13.30
  -3 -13  -1  437.26   17.20
   5 -13   1 1181.58   39.40
   5 -13   1 1196.98   31.60
  -5 -13  -1 1179.18   34.80
   5  13   1 1171.58   28.00
   5  13   1 1137.79   28.90
   7 -13   1 1258.57   43.20
   7 -13   1 1230.88   34.50
  -7 -13  -1 1236.08   36.80
   7  13   1 1258.57   31.60
  -9 -13  -1  525.05   20.10
   9 -13   1  527.95   19.30
   9 -13   1  528.15   25.90
 -11 -13  -1  980.10   31.50
  11 -13   1  887.61   37.90
  11  13   1  988.00   28.50
 -13 -13  -1  629.14   23.00
  13 -13   1  568.54   23.50
  13  13   1  615.24   21.50
 -13  13  -1  600.24   24.80
 -15 -13  -1  584.34   22.40
  15 -13   1  553.84   24.00
  15  13   1  559.04   21.70
 -15  13  -1  524.55   23.70
 -17 -13  -1  400.66   18.90
  17 -13   1  412.96   21.20
 -17  13  -1  384.26   20.10
  17  13   1  436.86   19.80
 -18 -14   1  294.87   15.90
  18 -14  -1  282.87   17.50
 -18  14   1  320.57   17.70
  18  14  -1  319.97   17.10
 -16 -14   1  394.46   18.10
  16 -14  -1  425.86   20.00
  16  14  -1  397.36   18.20
 -16  14   1  400.56   19.50
 -14 -14   1  463.85   19.30
  14 -14  -1  455.75   19.90
  14 -14  -1  463.95   26.60
 -14  14   1  460.55   20.50
  14  14  -1  460.65   18.30
  12 -14  -1  607.04   29.80
  12 -14  -1  629.24   23.00
 -12 -14   1  617.84   22.90
  12  14  -1  626.74   20.90
 -10 -14   1  502.85   19.70
  10 -14  -1  526.05   25.40
  10 -14  -1  490.55   18.40
  10  14  -1  517.65   17.00
   8 -14  -1  887.51   26.10
   8 -14  -1  873.01   33.00
  -8 -14   1  884.71   28.80
   8  14  -1  894.61   24.20
  -6 -14   1 1208.78   36.30
   6 -14  -1 1231.78   39.70
   6 -14  -1 1211.68   31.50
   6  14  -1 1152.88   29.30
   6  14  -1 1193.88   29.70
  -4 -14   1  354.46   15.70
   4 -14  -1  380.26   17.20
   4 -14  -1  344.77   10.80
   4  14  -1  342.77    9.70
   2 -14  -1  880.11   20.80
   2 -14  -1  899.21   29.70
  -2 -14   1  917.51   29.60
   2  14  -1  866.31   21.40
   2  14  -1  845.62   20.80
  -2  14   1  860.11   20.50
   0 -14   1  727.83   18.70
   0 -14   1  747.43   26.40
   0 -14  -1  725.53   25.40
   0  14  -1  729.33   18.90
  -2 -14  -1 1473.75   41.70
   2 -14   1 1446.26   35.30
   2 -14   1 1392.96   44.00
   4 -14   1 1023.70   27.30
  -4 -14  -1 1025.60   32.00
   4 -14   1 1000.70   35.70
   6 -14   1 1353.26   36.70
  -6 -14  -1 1391.06   40.50
   6 -14   1 1457.45   46.70
   6  14   1 1342.37   32.90
   6  14   1 1353.76   32.90
   8 -14   1 1484.75   40.30
  -8 -14  -1 1419.86   42.10
   8 -14   1 1494.35   50.19
   8  14   1 1407.76   36.40
 -10 -14  -1  341.37   18.60
  10 -14   1  381.56   22.70
  10 -14   1  393.86   16.20
  10  14   1  365.86   13.40
  12 -14   1  713.13   34.60
  12 -14   1  669.53   25.10
 -12 -14  -1  684.93   25.20
  12  14   1  678.53   22.40
 -12  14  -1  679.33   26.90
 -14 -14  -1  370.56   17.60
  14 -14   1  360.96   17.90
 -14  14  -1  349.87   18.90
  14  14   1  368.36   16.00
 -16 -14  -1  435.06   19.70
  16 -14   1  438.56   24.60
  16  14   1  403.26   18.70
 -16  14  -1  443.56   21.80
 -18 -14  -1  231.38   15.00
  18 -14   1  260.57   17.20
  18  14   1  222.78   14.80
 -18  14  -1  244.38   16.70
 -19 -15   1  131.79   11.90
  19 -15  -1  163.48   14.30
 -19  15   1  155.08   13.50
  19  15  -1  143.39   13.20
 -17 -15   1  266.47   15.10
  17 -15  -1  269.07   16.60
  17  15  -1  292.67   15.40
 -17  15   1  272.07   16.70
  15 -15  -1  193.68   19.00
  15 -15  -1  177.98   12.60
 -15 -15   1  196.38   12.40
 -15  15   1  194.28   13.20
  15  15  -1  173.48   12.40
  13 -15  -1  291.27   14.80
 -13 -15   1  272.07   14.40
  13 -15  -1  313.07   21.40
  13  15  -1  269.87   12.80
  11 -15  -1  192.78   10.90
  11 -15  -1  207.68   16.60
  11  15  -1  194.68    9.70
  -9 -15   1  325.07   15.50
   9 -15  -1  348.57   13.90
   9 -15  -1  357.46   20.10
   9  15  -1  340.37   12.10
  -7 -15   1  460.95   19.40
   7 -15  -1  477.75   22.80
   7 -15  -1  493.55   16.00
   7  15  -1  480.05   14.10
   5 -15  -1  119.29    5.70
   5 -15  -1  117.19   10.00
  -5 -15   1  117.69    8.80
   5  15  -1  114.69    4.50
   5  15  -1  107.49    4.70
   3 -15  -1  343.57    9.80
   3 -15  -1  374.96   17.40
  -3 -15   1  354.76   16.60
   3  15  -1  352.66    9.10
  -3  15   1  327.47    9.50
   3  15  -1  355.96    9.40
   1 -15  -1  406.16   17.90
  -1 -15   1  412.66   18.30
  -1 -15   1  393.06   11.10
   1 -15   1  363.46   17.60
  -1 -15  -1  343.97   16.10
   1 -15   1  356.46   10.60
  -1  15  -1  369.66   12.00
   3 -15   1  723.23   28.40
   3 -15   1  736.23   20.00
  -3 -15  -1  688.93   25.10
  -5 -15  -1 1055.99   34.00
   5 -15   1 1141.99   39.40
   5 -15   1 1057.09   29.30
   7 -15   1  542.05   18.00
  -7 -15  -1  527.55   21.10
   7  15   1  521.55   14.40
   7  15   1  492.75   14.20
  -9 -15  -1  481.95   20.10
   9 -15   1  491.55   18.60
   9 -15   1  528.75   27.10
   9  15   1  498.95   15.50
 -11 -15  -1   92.99    8.60
  11 -15   1   84.79   13.30
  11 -15   1   80.89    7.80
  11  15   1   91.49    6.50
 -11  15  -1   81.19    8.90
 -13 -15  -1  457.35   19.80
  13 -15   1  441.36   19.60
  13  15   1  436.96   17.00
 -13  15  -1  414.56   21.00
  15 -15   1  168.68   12.60
 -15 -15  -1  169.08   11.80
  15  15   1  166.18   11.20
 -15  15  -1  170.68   13.80
 -17 -15  -1  169.58   13.30
  17 -15   1  163.18   13.70
 -17  15  -1  156.38   14.30
  17  15   1  183.88   12.50
  18 -16  -1   96.49   11.60
 -18 -16   1   62.89    9.50
 -18  16   1   60.49    9.60
  18  16  -1   68.59    9.40
 -16 -16   1   69.29    9.00
  16 -16  -1   79.59    9.70
  16  16  -1   84.29    9.10
 -16  16   1   74.39    9.70
 -14 -16   1  132.19   10.50
  14 -16  -1  154.78   11.30
  14 -16  -1  129.99   17.00
  14  16  -1  143.39    9.60
 -14  16   1  128.09   11.50
 -12 -16   1  188.78   12.10
  12 -16  -1  167.88   10.90
  12 -16  -1  202.48   17.60
  12  16  -1  184.98    9.70
  10 -16  -1   96.69    7.50
 -10 -16   1   92.29    8.30
  10 -16  -1  109.99   13.60
  10  16  -1  103.89    9.40
   8 -16  -1  477.25   24.00
   8 -16  -1  451.15   16.00
   8  16  -1  449.36   13.80
   6 -16  -1  592.24   17.40
  -6 -16   1  592.44   22.90
   6 -16  -1  586.84   26.10
   6  16  -1  552.74   14.80
   6  16  -1  551.74   15.00
   4 -16  -1  407.56   19.50
   4 -16  -1  404.26   11.80
  -4 -16   1  404.26   18.40
   2 -16  -1  391.86   18.40
  -2 -16   1  390.76   18.20
   0 -16  -1  852.01   30.20
   0 -16   1  866.91   22.00
   0 -16   1  930.21   32.00
   0  16  -1  864.01   21.90
   2 -16   1  390.26   11.90
  -2 -16  -1  419.46   18.30
   2 -16   1  385.66   19.40
  -4 -16  -1  432.66   21.20
   6 -16   1  229.98   16.60
  -6 -16  -1  231.88   13.10
   6 -16   1  227.68   10.10
   8 -16   1  609.84   29.60
  -8 -16  -1  581.74   23.00
   8 -16   1  570.74   19.90
   8  16   1  583.44   16.20
  10 -16   1  144.89   11.00
 -10 -16  -1  156.78   11.20
  10 -16   1  177.98   16.50
  12 -16   1   78.79    8.10
  12 -16   1   99.19   15.80
 -12 -16  -1   94.19    9.20
 -12  16  -1   98.09    9.90
  12  16   1   91.39    6.80
  14 -16   1  298.27   16.10
 -14 -16  -1  322.57   16.80
 -14  16  -1  277.77   17.50
  14  16   1  289.87   13.80
  16 -16   1  221.18   14.70
 -16 -16  -1  191.88   13.50
  16  16   1  199.08   12.70
 -16  16  -1  195.18   14.90
 -17 -17   1  293.57   17.00
  17 -17  -1  257.57   16.30
 -17  17   1  267.17   17.90
  17  17  -1  283.37   15.40
 -15 -17   1   62.99    9.10
  15 -17  -1  102.59   16.60
  15 -17  -1   71.39    9.00
  15  17  -1   85.79    8.30
 -15  17   1   74.29   10.60
  13 -17  -1  130.09    9.60
 -13 -17   1  107.79    9.90
  13 -17  -1  101.79   15.00
  13  17  -1  111.19    8.10
  11 -17  -1  204.18   11.00
  11 -17  -1  220.48   17.90
 -11 -17   1  169.58   12.20
  11  17  -1  185.18    9.00
  -9 -17   1  211.88   13.30
   9 -17  -1  242.58   11.10
   9 -17  -1  219.18   16.90
   9  17  -1  226.88    8.90
  -7 -17   1  740.93   27.60
   7 -17  -1  717.43   31.20
   7 -17  -1  744.33   21.70
   7  17  -1  739.23   18.90
   7  17  -1  716.53   18.60
  -5 -17   1  443.26   20.10
   5 -17  -1  446.96   13.50
   5 -17  -1  476.45   22.60
  -3 -17   1  527.45   23.20
   3 -17  -1  550.84   13.60
   3 -17  -1  571.54   24.20
  -3  17   1  536.15   13.40
   1 -17  -1  703.13   27.60
  -1 -17   1  770.62   29.30
  -1 -17  -1  735.33   27.40
   1 -17   1  739.43   19.00
   1 -17   1  746.33   29.30
  -1  17  -1  692.33   19.00
  -3 -17  -1  489.95   20.90
   3 -17   1  478.75   14.30
   3 -17   1  442.86   22.70
  -5 -17  -1  261.77   14.50
   5 -17   1  280.17   10.80
   5 -17   1  280.27   18.40
  -7 -17  -1  346.97   17.20
   7 -17   1  362.46   14.00
   7 -17   1  396.56   23.20
   9 -17   1  147.99   15.40
   9 -17   1  149.69    9.30
  -9 -17  -1  156.68   11.50
   9  17   1  149.99    6.30
 -11 -17  -1  273.67   15.50
  11 -17   1  269.87   14.00
  11 -17   1  294.27   23.00
  11  17   1  278.07   10.90
  13 -17   1  252.27   22.50
 -13 -17  -1  241.98   14.80
  13 -17   1  206.28   13.30
 -13  17  -1  229.08   16.00
  13  17   1  217.58   10.90
  15 -17   1  222.78   15.10
 -15 -17  -1  237.48   15.60
 -15  17  -1  237.98   17.00
  16 -18  -1  181.08   12.90
 -16 -18   1  168.08   13.70
 -16  18   1  189.68   15.30
 -14 -18   1  124.49   10.80
  14 -18  -1  113.29   17.60
  14 -18  -1  128.79   10.40
 -14  18   1  111.29   11.80
  14  18  -1  128.79    9.00
 -12 -18   1  230.88   14.40
  12 -18  -1  233.88   12.70
  12 -18  -1  245.38   20.60
  12  18  -1  241.98   10.70
  10 -18  -1  175.98   16.60
 -10 -18   1  182.28   12.60
  10 -18  -1  170.38    9.80
  10  18  -1  177.58    7.90
   8 -18  -1  107.49   11.90
   8 -18  -1  110.89    6.90
  -8 -18   1  109.09    9.70
   8  18  -1  106.19    4.90
   6 -18  -1  414.66   22.10
  -6 -18   1  425.36   20.10
   6 -18  -1  403.26   13.20
   4 -18  -1  306.67   17.80
  -4 -18   1  307.87   16.60
   4 -18  -1  295.97    8.80
  -4  18   1  279.17    8.40
  -2 -18   1  582.24   25.10
   2 -18  -1  604.94   25.60
   0 -18   1  483.15   12.70
   0 -18  -1  480.85   22.10
   0 -18   1  483.95   22.90
   0  18  -1  478.45   13.30
   2 -18   1  226.18   15.40
  -2 -18  -1  234.88   14.10
   2 -18   1  232.08    8.00
   4 -18   1  135.59   12.90
  -4 -18  -1  114.39    9.70
  -6 -18  -1  275.17   15.20
   6 -18   1  274.47   11.20
   6 -18   1  267.57   19.30
   8 -18   1  266.07   12.30
  -8 -18  -1  300.37   16.40
   8 -18   1  300.97   21.80
  10 -18   1  136.09    9.30
  10 -18   1  150.18   16.80
 -10 -18  -1  124.29   10.80
  10  18   1  124.89    7.20
 -12 -18  -1  183.18   13.40
  12 -18   1  190.18   12.20
  12 -18   1  219.48   21.30
 -12  18  -1  194.88   14.70
 -14 -18  -1  195.38   14.00
  14 -18   1  162.18   12.30
 -14  18  -1  176.98   14.80
  16 -18   1  243.58   16.20
 -16 -18  -1  227.18   16.20
 -16  18  -1  257.37   17.90
 -15 -19   1  217.88   15.50
  15 -19  -1  236.08   14.90
  15 -19  -1  224.18   24.20
 -15  19   1  249.88   17.40
  13 -19  -1   75.59   14.30
 -13 -19   1   74.39    9.60
  13 -19  -1   95.99    9.30
  11 -19  -1  115.49    8.80
  11 -19  -1  107.19   15.50
 -11 -19   1  113.19   10.90
   9 -19  -1  286.27   20.60
   9 -19  -1  279.67   12.20
  -9 -19   1  283.97   16.30
  -7 -19   1  314.17   17.10
   7 -19  -1  272.47   19.50
   7 -19  -1  295.37   11.10
  -5 -19   1  257.97   15.90
   5 -19  -1  257.87    8.60
   5 -19  -1  263.37   17.60
   3 -19  -1  197.98   14.30
  -3 -19   1  186.38   13.30
  -1 -19   1  316.47   18.10
   1 -19  -1  312.17   17.60
   1 -19   1  260.57    8.30
  -1 -19  -1  249.97   15.80
   1 -19   1  258.37   17.20
  -1  19  -1  275.07    8.20
   3 -19   1  135.79   13.20
  -3 -19  -1  129.89   10.60
   3 -19   1  110.89    5.60
   5 -19   1   16.50    3.20
   5 -19   1   26.40    7.50
  -5 -19  -1   18.30    4.80
   7 -19   1  153.88   15.20
   7 -19   1   98.19    7.00
  -7 -19  -1   78.19    8.90
   9 -19   1   85.79   14.10
  -9 -19  -1   97.89    9.70
   9 -19   1   75.09    7.10
  11 -19   1  208.68   12.10
 -11 -19  -1  169.78   13.30
  11 -19   1  212.88   21.80
 -13 -19  -1   88.99   11.30
  13 -19   1  135.29   29.50
  13 -19   1   87.29    9.40
 -13  19  -1   85.29   18.00
  15 -19   1  258.67   16.00
 -15 -19  -1  252.97   16.50
 -15  19  -1  268.87   18.50
 -14 -20   1  271.57   17.60
  14 -20  -1  286.47   15.40
  12 -20  -1   52.59    6.90
  12 -20  -1   69.29   13.70
 -12 -20   1   30.00    7.60
 -10 -20   1   93.69   10.30
  10 -20  -1   79.29   14.10
  10 -20  -1   97.09    7.60
   8 -20  -1   94.39    6.50
  -8 -20   1   94.29   10.00
   8 -20  -1  118.29   15.30
  -6 -20   1    6.90    4.40
   6 -20  -1    5.10    5.50
   6 -20  -1    4.80    2.20
  -4 -20   1  116.49   10.90
   4 -20  -1  135.19   12.90
  -2 -20   1   45.00    7.60
   2 -20  -1   47.30    7.80
   0 -20  -1  100.09   10.00
   0 -20   1   79.99   10.90
   2 -20   1    4.70    2.00
   2 -20   1    4.30    4.60
  -2 -20  -1    0.70    3.50
   4 -20   1   23.90    8.00
  -4 -20  -1   30.90    7.10
   6 -20   1   92.79   13.70
   6 -20   1  103.29    6.70
  -6 -20  -1  106.29   10.60
   8 -20   1  144.59   16.40
   8 -20   1  105.99    7.60
  -8 -20  -1   99.89   10.60
 -10 -20  -1  117.79   10.70
  10 -20   1  127.09   17.10
  10 -20   1  126.69    9.00
  12 -20   1   72.29   16.20
  12 -20   1   79.69    8.80
 -12  20  -1   84.59   11.90
  14 -20   1   71.39   16.80
  14 -20   1  126.99   11.60
 -14 -20  -1  120.59   12.30
 -14  20  -1  108.19   13.80
 -13 -21   1  142.19   15.20
  13 -21  -1  148.09   11.60
  13 -21  -1  147.09   20.40
 -11 -21   1   66.59   10.10
  11 -21  -1   77.59   14.20
  -9 -21   1   53.09    9.10
   9 -21  -1   51.49   10.90
   9 -21  -1   55.09    6.00
   7 -21  -1   32.70    9.50
  -7 -21   1   28.30    6.90
   7 -21  -1   38.20    4.90
  -5 -21   1   -0.50    3.90
   5 -21  -1   -2.00    5.20
   3 -21  -1   47.10    8.80
  -3 -21   1   52.09    9.00
  -1 -21   1    9.50    5.20
   1 -21  -1    6.70    3.90
  -1 -21  -1   89.79   10.10
   1 -21   1   98.49   11.40
   3 -21   1   15.20    6.50
  -3 -21  -1   27.20    7.00
   3 -21   1   21.50    2.90
   5 -21   1   44.00    9.90
   5 -21   1   41.40    4.50
  -5 -21  -1   43.40    8.10
  -7 -21  -1  137.59   12.00
   7 -21   1  108.69   15.60
   7 -21   1  139.59    8.40
  -9 -21  -1   19.10    6.50
   9 -21   1    8.80    9.10
 -11 -21  -1   19.30    7.40
  11 -21   1   37.70   12.60
  11 -21   1   24.20    5.50
 -13 -21  -1   75.19   10.80
  13 -21   1  102.19   10.40
  13 -21   1   96.99   18.40
 -13  21  -1   71.89   11.70
  12 -22  -1   42.50   12.00
 -12 -22   1   32.00    8.00
  12 -22  -1   38.20    6.40
  10 -22  -1   45.50   12.80
  10 -22  -1   40.30    5.40
   8 -22  -1   34.90    5.60
   8 -22  -1   29.10    9.00
  -8 -22   1   41.10    9.20
   6 -22  -1   -2.40    6.00
  -6 -22   1    0.10    4.90
  -4 -22   1   48.60    9.60
   4 -22  -1   21.50    7.90
   2 -22  -1   20.50    7.10
  -2 -22   1   12.60    6.30
   0 -22  -1   35.80    7.80
   0 -22   1   48.70    9.10
  -2 -22  -1    2.00    4.60
   2 -22   1    0.90    4.80
  -4 -22  -1   22.00    6.20
   4 -22   1   21.70    7.70
   4 -22   1   31.90    4.80
   6 -22   1   73.09   13.30
  -6 -22  -1   65.69   10.90
   6 -22   1   63.19    5.80
   8 -22   1   30.90   10.70
   8 -22   1   22.10    4.60
  -8 -22  -1   14.00    6.70
 -10 -22  -1   38.90    8.60
  10 -22   1   36.50   11.90
  10 -22   1   21.70    5.20
  12 -22   1   13.60   13.50
  12 -22   1   29.70    6.20
 -12 -22  -1   36.70    8.40
 -12  22  -1   29.10    8.60
 -11 -23   1   21.50    7.80
  11 -23  -1   31.40   11.60
  -9 -23   1   -3.10    4.80
   9 -23  -1   -9.30    7.40
   7 -23  -1   -2.90    6.10
  -7 -23   1    5.40    6.70
  -5 -23   1    6.30    7.10
  -3 -23   1   -3.60    4.40
   3 -23  -1    3.10    5.50
  -1 -23   1    6.40    6.00
   1 -23  -1   -0.30    4.60
   1 -23   1   -3.60    5.60
  -1 -23  -1    5.00    4.60
   5 -23   1   10.20    7.70
  -5 -23  -1   25.70    7.30
   7 -23   1   -0.20    8.50
  -7 -23  -1   10.00    6.00
   9 -23   1    6.00   10.40
  -9 -23  -1   -2.20    5.40
  11 -23   1    5.40    5.00
 -11 -23  -1   -7.10    5.70
  11 -23   1  -11.30   10.90
 -10 -24   1   -7.60    6.40
  10 -24  -1    7.20   11.00
  -8 -24   1    7.90    6.40
   8 -24  -1   12.50    9.80
   6 -24  -1   -0.50    7.10
  -6 -24   1   -0.80    5.10
   4 -24  -1   -3.10    6.80
  -4 -24   1    1.20    6.00
  -2 -24   1   11.80    7.10
   2 -24  -1   10.80    6.50
   0 -24  -1    6.80    5.90
   0 -24   1    3.40    6.10
  -2 -24  -1    0.30    4.70
   2 -24   1   12.30    7.40
  -4 -24  -1   11.50    6.40
   4 -24   1   26.60   10.00
  -6 -24  -1   14.50    7.00
   6 -24   1   -3.00    7.90
  -8 -24  -1    4.20    6.40
   8 -24   1    0.10   10.50
   9 -25  -1  -17.00   10.00
  -9 -25   1    2.20    6.80
  -7 -25   1    3.70    6.70
   7 -25  -1    4.20    8.50
  -5 -25   1   30.40    8.90
   5 -25  -1   28.70   10.00
  -3 -25   1   35.30    8.30
   3 -25  -1   39.20   11.10
   1 -25  -1   -2.10    6.10
  -1 -25   1    9.60    8.00
   1 -25   1   24.10    8.60
  -1 -25  -1   15.70    8.00
   3 -25   1   17.90    8.90
  -3 -25  -1    4.90    5.40
   5 -25   1   12.70    9.70
  -5 -25  -1   17.40    7.50
   7 -25   1   33.90   12.30
  -7 -25  -1   18.50    7.70
  -6 -26   1   15.00    8.30
   6 -26  -1   10.10    9.30
   4 -26  -1   -3.10    7.30
  -4 -26   1    2.90    6.70
  -2 -26   1   33.10   10.50
   2 -26  -1   32.20   10.80
   0 -26  -1    8.60    8.10
   0 -26   1   -0.30    7.90
  -2 -26  -1   29.10    9.60
   2 -26   1   28.60   10.00
   4 -26   1    1.60    8.80
  -4 -26  -1   16.50    7.60
  22   0  -2  242.08   17.10
  20   0  -2   73.79   10.20
 -18   0   2  416.86   14.00
  18   0  -2  458.45   21.30
  16   0  -2  311.67   15.90
 -16   0   2  299.07   10.70
 -14   0   2 1227.38   31.40
  14   0  -2 1250.67   37.40
 -12   0   2 1121.39   31.30
  12   0  -2 1170.38   34.40
 -12   0   2 1230.18   29.60
  10   0  -2 1340.77   36.30
 -10   0   2 1352.96   35.50
 -10   0   2 1309.97   32.10
  -8   0   2  737.03   18.20
   8   0  -2  748.03   21.40
  -8   0   2  745.63   19.30
  -6   0   2 5596.04  124.99
  -4   0   2 8792.72  264.07
  -2   0   2  690.03   16.30
   2   0  -2  655.13   16.80
   2   0  -2  702.13   16.30
  -2   0   2  676.53   17.00
   0   0  -2 3388.26  128.89
   0   0   2 3285.77  130.49
  -2   0  -2  483.45   13.50
   2   0   2  492.35   13.50
   2   0   2  505.55   14.10
  -2   0  -2  485.05   14.00
  -4   0  -2 2019.80   48.80
   4   0   2 1987.40   48.50
  -6   0  -2 1658.43   42.30
   6   0   2 1664.33   42.50
  -8   0  -2  954.90   28.90
   8   0   2  913.41   27.50
 -10   0  -2 1776.42   46.70
  10   0   2 1749.92   48.00
 -12   0  -2  747.63   24.30
  12   0   2  754.42   26.20
 -14   0  -2 1357.96   38.90
  14   0   2 1308.97   41.40
  16   0   2  172.38   12.70
 -16   0  -2  182.68   10.90
 -18   0  -2  549.85   21.50
  18   0   2  540.05   25.20
  20   0   2  249.08   17.20
 -20   0  -2  219.98   13.70
  23  -1  -2  124.49   13.80
  23   1  -2  116.09   14.50
  21  -1  -2  354.16   20.80
  21   1  -2  407.76   21.90
  19  -1  -2  261.07   16.10
  19   1  -2  242.88   15.90
  17  -1  -2  199.38   12.90
 -17  -1   2  210.08    8.60
 -17   1   2  209.98    8.70
  17   1  -2  212.48   13.60
 -15  -1   2  415.46   12.90
  15  -1  -2  362.86   20.00
 -15   1   2  417.26   13.20
  13  -1  -2  238.28   12.30
 -13  -1   2  244.98    8.40
  13   1  -2  224.18   11.90
 -13   1   2  234.48    8.60
  11  -1  -2 1145.49   33.50
 -11  -1   2 1178.48   28.90
  11   1  -2 1167.78   29.10
 -11   1   2 1164.38   30.50
  11   1  -2 1170.98   33.40
 -11   1   2 1198.98   29.30
  -9  -1   2  251.17    7.50
   9  -1  -2  258.77   10.40
  -9   1   2  251.17    8.50
  -9   1   2  252.27    7.70
   9   1  -2  242.38   10.00
   9   1  -2  245.68    7.60
   7  -1  -2 1600.14   40.10
   7   1  -2 1610.54   40.00
   7   1  -2 1593.24   37.10
  -7   1   2 1643.34   37.70
  -5  -1   2  221.78    7.20
   5  -1  -2  243.18    6.60
   5  -1  -2  235.88    7.70
  -5  -1   2  239.88    5.80
  -5   1   2  229.28    7.40
   5   1  -2  233.68    5.90
   5   1  -2  239.28    7.60
  -5   1   2  250.17    6.00
  -3  -1   2 3768.22   84.29
   3   1  -2 3713.83   83.89
   1   1  -2 4678.03  106.79
   1  -1   2 1195.78   28.80
   1  -1   2 1192.78   29.30
  -1  -1  -2 1230.38   29.40
  -1  -1  -2 1187.08   28.50
   1   1   2 1214.38   28.50
   1   1   2 1230.38   29.40
  -1   1  -2 1186.38   29.40
  -1   1  -2 1121.19   28.70
  -3  -1  -2  506.45   14.60
   3  -1   2  478.65   14.40
   3  -1   2  522.85   14.50
   3   1   2  493.55   14.10
  -3   1  -2  505.45   14.70
   3   1   2  473.45   14.40
  -5  -1  -2 1143.39   29.80
   5  -1   2 1085.49   29.60
   5   1   2 1122.59   29.50
  -5   1  -2 1140.49   29.90
   7  -1   2 1727.13   45.60
  -7  -1  -2 1732.53   44.90
  -7   1  -2 1804.92   45.40
   7   1   2 1787.32   45.50
  -9  -1  -2 1034.30   29.60
   9  -1   2 1018.50   30.60
  -9   1  -2 1050.09   29.80
   9   1   2 1013.90   30.30
  11  -1   2  904.81   29.60
 -11  -1  -2  932.31   28.20
  11   1   2  950.70   29.80
 -11   1  -2  937.11   28.40
 -13  -1  -2 1132.09   33.60
  13  -1   2 1144.89   36.30
 -13   1  -2 1169.68   34.20
  13   1   2 1103.89   38.50
 -15  -1  -2  367.66   15.90
  15  -1   2  368.26   18.40
  15   1   2  391.46   18.50
 -15   1  -2  377.76   16.30
  17  -1   2  282.07   16.80
 -17  -1  -2  270.07   13.80
  17   1   2  249.48   15.70
 -17   1  -2  274.97   14.00
  19  -1   2  372.26   20.70
 -19  -1  -2  359.46   16.70
 -19   1  -2  353.66   16.80
  19   1   2  342.57   19.90
 -21  -1  -2  483.35   20.50
  21  -1   2  473.45   25.30
 -21   1  -2  478.35   20.60
  21   1   2  466.15   25.20
  22  -2  -2  152.58   13.60
  22   2  -2  170.48   14.50
  20  -2  -2  245.58   16.70
 -20   2   2  263.07   10.70
  20   2  -2  248.28   16.40
 -18  -2   2  359.66   12.50
  18  -2  -2  345.17   18.50
  18   2  -2  331.87   18.10
  16  -2  -2  308.77   15.90
 -16  -2   2  311.77   10.80
 -16   2   2  305.47   11.30
  16   2  -2  314.07   15.90
  14  -2  -2  624.54   22.90
 -14  -2   2  602.64   17.10
  14   2  -2  552.94   21.70
 -14   2   2  614.54   17.70
  12  -2  -2  617.64   21.60
 -12  -2   2  643.34   17.10
 -12   2   2  604.44   17.50
  12   2  -2  604.84   17.40
 -12   2   2  620.44   20.10
  12   2  -2  651.93   21.70
 -10  -2   2  217.98    7.00
  10  -2  -2  205.88    9.80
  10   2  -2  220.68    9.70
  10   2  -2  208.08    7.30
 -10   2   2  216.18    8.10
 -10   2   2  193.88    7.30
   8  -2  -2  535.95   16.60
  -8  -2   2  539.85   13.60
  -8   2   2  516.95   14.10
   8   2  -2  546.35   14.00
   8   2  -2  531.45   16.40
  -8   2   2  517.35   14.40
   6  -2  -2 1029.50   25.50
   6  -2  -2 1000.90   26.30
  -6  -2   2 1057.59   25.80
   6   2  -2 1027.60   24.20
   6   2  -2 1014.90   26.10
  -6   2   2 1021.90   24.40
   4  -2  -2  995.60   24.50
  -4  -2   2 1051.49   23.80
  -4  -2   2  963.30   24.10
  -4   2   2 1030.30   23.60
   4   2  -2 1014.80   23.60
   4   2  -2  999.20   24.40
  -4   2   2  994.60   24.20
   2  -2  -2 2293.67   50.79
  -2  -2   2 2252.97   51.89
  -2  -2   2 2175.58   51.09
   2  -2  -2 2143.09   50.79
  -2   2   2 2245.68   50.99
   2   2  -2 2108.79   50.89
   2   2  -2 2258.37   51.59
  -2   2   2 2261.97   50.79
   0  -2  -2  670.63   16.70
   0  -2   2  695.93   17.40
   0  -2   2  684.53   19.70
   0  -2  -2  689.23   17.80
   0   2  -2  716.03   18.00
   0   2   2  707.53   16.70
   0   2  -2  695.23   18.00
   2  -2   2  153.38    6.00
  -2  -2  -2  142.29    5.30
  -2  -2  -2  141.29    5.80
  -2   2  -2  137.69    7.20
  -2   2  -2  157.68    6.20
  -2   2  -2  136.69    5.50
   2   2   2  143.49    5.30
   4  -2   2 1455.85   35.40
  -4  -2  -2 1355.66   35.10
  -4   2  -2 1370.66   35.40
   4   2   2 1369.06   34.60
  -6  -2  -2  488.55   15.60
   6  -2   2  538.05   22.10
  -6   2  -2  474.55   15.70
   6   2   2  447.26   15.20
   8  -2   2  845.12   25.50
   8   2   2  839.52   25.20
  -8   2  -2  825.42   26.90
 -10  -2  -2  292.37   12.20
  10  -2   2  294.17   13.40
 -10   2  -2  286.97   12.40
  10   2   2  301.37   13.20
  12  -2   2  255.17   13.40
 -12  -2  -2  266.17   12.10
  12   2   2  248.48   13.10
 -12   2  -2  245.88   12.00
  14  -2   2  830.12   29.60
 -14  -2  -2  843.72   27.00
 -14   2  -2  865.41   27.80
  14   2   2  818.52   29.30
 -16  -2  -2  247.08   12.90
  16  -2   2  269.57   15.90
  16   2   2  260.97   15.10
 -16   2  -2  241.78   13.00
 -18  -2  -2  339.97   16.00
 -18   2  -2  307.27   15.50
  18   2   2  330.57   18.60
  20  -2   2  259.27   17.40
 -20  -2  -2  247.18   14.30
 -20   2  -2  279.87   15.30
  20   2   2  257.67   17.50
  23  -3  -2  110.99   14.60
  23   3  -2  105.09   13.50
  21  -3  -2  301.77   18.60
  21   3  -2  264.67   17.50
  19  -3  -2  224.78   15.10
 -19  -3   2  242.98   10.40
 -19   3   2  249.38   10.30
  19   3  -2  216.88   14.50
  17  -3  -2  235.58   14.60
 -17  -3   2  254.67    9.70
  17   3  -2  231.48   14.00
 -15  -3   2  765.42   21.50
  15  -3  -2  776.92   27.80
  15   3  -2  806.92   30.20
 -15   3   2  791.82   22.50
 -13  -3   2  429.06   13.00
  13  -3  -2  430.66   17.60
  13   3  -2  423.16   17.10
 -13   3   2  420.96   13.60
 -11  -3   2  791.12   20.20
  11  -3  -2  770.32   24.60
 -11   3   2  728.03   21.40
  11   3  -2  809.72   24.30
  11   3  -2  739.13   20.60
 -11   3   2  784.52   21.10
  -9  -3   2  334.17    9.80
   9  -3  -2  330.47   12.50
   9   3  -2  330.27   12.20
  -9   3   2  322.17   10.50
   9   3  -2  333.67   10.10
  -9   3   2  351.16   10.50
  -7  -3   2 1700.83   39.10
   7  -3  -2 1658.03   41.60
   7  -3  -2 1688.13   41.30
   7   3  -2 1654.13   39.30
   7   3  -2 1650.53   41.20
   5  -3  -2   61.49    3.10
  -5  -3   2   58.89    2.80
  -5  -3   2   62.19    3.00
   5  -3  -2   65.19    3.50
   5   3  -2   62.99    3.20
   5   3  -2   65.79    3.70
  -5   3   2   66.09    2.90
  -5   3   2   58.89    3.10
   5   3  -2   64.79    2.80
  -3  -3   2  249.58    7.70
   3  -3  -2  244.28    7.00
  -3  -3   2  240.58    7.80
   3  -3  -2  256.87    7.40
  -3   3   2  254.17    7.30
   3   3  -2  256.17    7.50
   3   3  -2  243.38    7.70
  -3   3   2  238.48    6.80
  -1  -3   2 1548.74   37.20
   1  -3  -2 1564.14   36.40
  -1  -3   2 1613.84   39.30
   1  -3  -2 1622.94   37.80
  -1   3   2 1633.54   37.10
   1   3  -2 1580.14   37.20
  -1   3   2 1608.44   38.60
   1  -3   2 1054.19   29.00
  -1  -3  -2 1039.50   26.50
  -1  -3  -2 1049.20   25.20
   1  -3   2 1086.99   26.20
   1   3   2 1071.19   25.10
   1   3   2 1046.80   26.60
  -3  -3  -2 1563.04   39.00
  -3  -3  -2 1574.44   38.10
   3  -3   2 1630.84   39.10
   3   3   2 1553.64   38.00
   5  -3   2  421.26   13.80
  -5  -3  -2  389.36   13.30
  -5   3  -2  417.06   13.90
   5   3   2  405.16   13.10
   7  -3   2 1162.68   32.60
  -7  -3  -2 1162.98   31.90
  -7   3  -2 1223.28   32.70
   7   3   2 1160.28   32.10
  -9  -3  -2  648.84   20.70
   9  -3   2  651.23   22.00
  -9   3  -2  629.04   21.20
   9   3   2  684.93   21.70
  11  -3   2  503.75   19.70
 -11  -3  -2  511.35   17.90
  11   3   2  513.75   19.30
 -11   3  -2  488.55   18.30
 -13  -3  -2  543.05   19.70
  13  -3   2  586.74   22.60
 -13   3  -2  536.35   20.40
  15  -3   2  439.46   20.20
 -15  -3  -2  433.16   17.40
 -15   3  -2  422.96   18.10
  15   3   2  450.15   20.20
  17  -3   2  176.98   13.30
  17   3   2  150.78   12.10
  19  -3   2  379.96   20.70
 -19  -3  -2  321.57   15.60
 -19   3  -2  329.07   16.60
  19   3   2  314.87   18.90
  22  -4  -2  225.28   17.10
  22   4  -2  248.58   17.60
 -20  -4   2  384.46   13.70
  20  -4  -2  365.16   28.10
 -20   4   2  394.76   14.40
  20   4  -2  407.56   21.00
  18  -4  -2  234.48   15.00
 -18  -4   2  251.87   10.10
 -18   4   2  260.77   10.70
  18   4  -2  240.18   15.00
  16  -4  -2  694.33   26.70
 -16  -4   2  710.53   20.50
  16   4  -2  731.03   26.70
  14  -4  -2  722.43   25.70
 -14  -4   2  692.53   19.90
 -14   4   2  728.03   21.20
  14   4  -2  715.73   25.00
  12  -4  -2  320.37   14.40
 -12  -4   2  341.47   11.00
 -12   4   2  339.87   11.90
  12   4  -2  354.66   14.40
  10  -4  -2  835.32   25.40
 -10  -4   2  839.92   21.70
 -10   4   2  865.11   22.80
  10   4  -2  857.81   24.70
  10   4  -2  772.52   21.90
   8  -4  -2 1391.36   35.90
  -8  -4   2 1377.76   33.00
   8  -4  -2 1358.06   35.80
   8   4  -2 1373.06   35.00
  -8   4   2 1356.96   33.60
   8   4  -2 1305.07   33.10
   6  -4  -2  729.33   19.60
   6  -4  -2  703.93   19.50
  -6  -4   2  715.03   18.30
   6   4  -2  697.73   18.30
  -6   4   2  711.93   18.50
   6   4  -2  712.23   19.00
  -4  -4   2  948.61   23.00
   4  -4  -2  901.41   22.50
   4  -4  -2  925.41   23.10
   4   4  -2  901.31   22.70
  -4   4   2  912.61   22.60
   4   4  -2  878.71   22.20
  -4   4   2  893.11   22.10
  -2  -4   2  249.97    7.40
   2  -4  -2  232.58    6.70
   2  -4  -2  245.38    7.70
   2  -4  -2  235.08    6.30
  -2  -4   2  228.28    8.20
  -2   4   2  240.38    7.60
   0  -4   2 5879.21  135.99
   0   4  -2 5924.21  135.29
  -2  -4  -2  350.06   10.00
  -2  -4  -2  369.96   11.50
   2  -4   2  349.57   13.60
   2  -4   2  367.06   11.10
   2   4   2  350.76    9.90
   4  -4   2 1448.56   40.60
  -4  -4  -2 1388.66   36.10
   4  -4   2 1452.15   36.30
  -4   4  -2 1398.06   36.70
   4   4   2 1419.86   35.10
  -6  -4  -2 1851.11   46.50
   6  -4   2 1814.92   46.90
  -6   4  -2 1879.11   47.40
   6   4   2 1813.42   45.90
  -8  -4  -2 1110.19   31.20
   8  -4   2 1123.69   32.30
   8   4   2 1110.39   31.30
  -8   4  -2 1141.79   32.20
 -10  -4  -2  174.88    9.10
  10  -4   2  185.18   10.30
 -10   4  -2  175.68    9.60
  10   4   2  163.68    9.50
 -12  -4  -2  281.67   12.50
  12  -4   2  283.37   16.00
 -12   4  -2  264.67   12.90
  12   4   2  265.17   13.40
 -14  -4  -2  662.13   22.90
  14  -4   2  626.54   25.20
  14   4   2  678.93   25.10
 -14   4  -2  672.23   23.90
  16  -4   2  431.46   20.60
 -16  -4  -2  389.26   16.90
  16   4   2  392.56   19.40
 -16   4  -2  417.36   18.20
 -18  -4  -2  223.08   12.60
  18  -4   2  213.58   14.90
 -18   4  -2  244.98   13.70
  18   4   2  231.48   15.30
 -20  -4  -2  220.28   13.20
  20  -4   2  209.68   16.00
 -20   4  -2  209.58   14.00
  20   4   2  185.18   15.00
  23  -5  -2  168.58   15.70
  23   5  -2  170.78   15.70
  21  -5  -2  378.06   21.50
  21   5  -2  386.06   21.00
  19  -5  -2  218.48   14.80
 -19  -5   2  197.58    9.30
  19   5  -2  209.78   14.30
 -19   5   2  200.88    9.90
 -17  -5   2  360.56   12.90
  17  -5  -2  339.67   18.00
 -17   5   2  381.26   14.10
  17   5  -2  375.66   18.30
 -15  -5   2  422.86   13.90
  15  -5  -2  423.06   19.10
  15   5  -2  429.16   18.40
  13  -5  -2  411.36   17.60
 -13  -5   2  451.95   13.90
  13   5  -2  453.15   17.50
 -13   5   2  433.36   14.80
  11  -5  -2  351.96   14.40
 -11  -5   2  333.57   11.10
 -11   5   2  356.66   12.20
  11   5  -2  335.67   13.60
  -9  -5   2 1267.47   31.70
   9  -5  -2 1284.67   34.70
   9  -5  -2 1277.17   35.30
   9   5  -2 1241.48   33.60
   7  -5  -2 1296.47   33.20
   7  -5  -2 1289.77   33.60
  -7  -5   2 1342.27   31.70
   7   5  -2 1284.47   32.20
   7   5  -2 1175.18   31.30
  -7   5   2 1259.27   31.80
   5  -5  -2  836.22   21.60
   5  -5  -2  863.31   22.40
  -5  -5   2  862.61   21.60
   5   5  -2  844.02   21.00
   5   5  -2  750.82   21.60
  -5   5   2  776.32   20.90
  -5   5   2  845.12   21.50
   5   5  -2  850.51   21.40
   3  -5  -2   54.19    3.30
  -3  -5   2   57.19    3.50
  -3  -5   2   54.69    3.00
   3  -5  -2   54.99    2.50
   3   5  -2   50.99    3.20
  -3   5   2   50.99    2.30
  -3   5   2   51.89    3.10
   3   5  -2   51.49    2.80
   1  -5  -2 1847.72   41.30
   1  -5  -2 1817.72   41.50
  -1  -5   2 1877.11   42.90
   1  -5  -2 1866.21   44.20
  -1  -5   2 1827.92   45.60
   1   5  -2 1764.22   44.60
   1   5  -2 1843.42   42.90
  -1  -5  -2 2849.91   65.79
   1  -5   2 2715.43   64.69
   1  -5   2 2785.42   68.59
  -1  -5  -2 2789.62   63.19
   1   5   2 2862.61   63.49
  -1   5  -2 2739.13   64.79
  -3  -5  -2 1263.47   31.30
   3  -5   2 1263.47   36.70
  -3  -5  -2 1326.57   33.30
   3  -5   2 1295.27   32.80
   3   5   2 1308.27   31.30
   5  -5   2  540.25   17.00
   5  -5   2  549.85   21.00
  -5  -5  -2  529.05   16.80
  -5   5  -2  584.44   18.00
   5   5   2  510.05   15.80
   7  -5   2 1163.48   33.20
  -7  -5  -2 1180.18   32.60
  -7   5  -2 1208.98   33.70
   7   5   2 1229.48   34.10
  -9  -5  -2  477.85   16.90
   9  -5   2  470.95   17.90
  -9   5  -2  499.15   18.10
   9   5   2  500.85   17.40
 -11  -5  -2  219.18   10.60
  11  -5   2  209.08   11.70
 -11   5  -2  219.78   11.30
  11   5   2  222.68   11.50
  13  -5   2  161.88   11.20
 -13  -5  -2  180.78   10.10
 -13   5  -2  178.08   10.80
  13   5   2  177.28   11.20
 -15  -5  -2  396.06   16.60
  15  -5   2  402.06   19.50
 -15   5  -2  389.96   17.50
  15   5   2  388.96   18.50
  17  -5   2  323.47   18.20
 -17  -5  -2  303.37   14.90
  17   5   2  338.17   17.70
 -17   5  -2  305.47   15.90
  19  -5   2   81.89   11.50
 -19  -5  -2   80.79    8.90
  19   5   2   81.39   11.30
 -19   5  -2   78.39    9.60
  22  -6  -2  253.67   18.30
  22   6  -2  255.27   17.90
 -20  -6   2  177.68    9.40
  20  -6  -2  186.98   16.50
  20   6  -2  161.58   13.60
 -20   6   2  187.58   10.00
  18  -6  -2   85.49    9.30
 -18  -6   2   70.99    5.90
  18   6  -2   78.09    9.80
 -18   6   2   72.09    6.50
  16  -6  -2  269.07   15.10
 -16  -6   2  255.17   10.40
  16   6  -2  262.27   14.30
 -16   6   2  268.57   11.60
  14  -6  -2  646.24   24.50
 -14  -6   2  669.23   19.90
 -14   6   2  678.73   21.60
  14   6  -2  678.63   24.00
  12  -6  -2   75.29    6.80
 -12  -6   2   65.19    4.40
  12   6  -2   67.49    6.00
 -12   6   2   69.49    5.10
  10  -6  -2  317.07   13.90
 -10  -6   2  305.07   10.40
  10  -6  -2  276.87   12.30
  10   6  -2  304.97   11.90
   8  -6  -2 1629.14   43.10
  -8  -6   2 1654.13   40.20
   8   6  -2 1596.64   40.80
   6  -6  -2  828.52   22.40
  -6  -6   2  826.72   22.10
   6  -6  -2  836.92   23.40
   6   6  -2  803.12   21.40
   4  -6  -2    6.60    1.60
   4  -6  -2    5.60    1.20
  -4  -6   2    3.80    1.20
  -4  -6   2    5.10    1.30
  -4   6   2    5.20    1.00
   4   6  -2    6.40    1.10
   4   6  -2    5.40    1.40
  -2  -6   2    6.90    1.20
   2  -6  -2    5.80    1.40
   2  -6  -2   10.20    1.20
  -2  -6   2    4.70    1.40
   2  -6  -2    6.20    0.90
   2   6  -2    5.50    1.10
   0  -6   2 1347.07   32.70
   0  -6   2 1408.56   36.50
   0  -6  -2 1331.97   34.20
   0  -6  -2 1358.16   30.70
   0   6  -2 1351.36   32.70
   0   6   2 1357.46   30.70
   2  -6   2  503.35   14.10
  -2  -6  -2  476.65   12.40
  -2  -6  -2  467.35   14.80
   2  -6   2  468.95   17.30
   2   6   2  477.55   12.30
   4  -6   2  845.32   22.50
   4  -6   2  761.22   26.20
  -4  -6  -2  788.32   22.50
  -4  -6  -2  750.32   20.30
   4   6   2  785.62   20.60
  -6  -6  -2 1040.60   28.90
   6  -6   2 1010.70   29.00
   6  -6   2 1040.60   34.30
   6   6   2 1021.30   27.60
  -6   6  -2 1059.89   29.90
  -8  -6  -2  777.92   23.80
   8  -6   2  765.52   24.60
   8   6   2  772.42   23.40
  -8   6  -2  820.52   25.20
 -10  -6  -2  349.47   14.10
  10  -6   2  344.57   15.20
 -10   6  -2  373.16   15.50
  10   6   2  370.06   14.70
 -12  -6  -2  310.67   13.30
  12  -6   2  320.67   15.40
 -12   6  -2  294.17   14.30
  12   6   2  295.97   14.20
  14  -6   2  289.87   16.00
 -14  -6  -2  309.37   14.20
  14   6   2  303.37   15.40
 -14   6  -2  342.77   15.80
  16  -6   2  256.27   15.60
 -16   6  -2  242.68   13.90
  16   6   2  230.88   14.30
 -18  -6  -2   52.39    7.60
  18  -6   2   65.89    9.50
  18   6   2   65.19    9.70
 -18   6  -2   84.89    9.80
  20  -6   2   52.19    9.70
 -20  -6  -2   59.59    8.10
  20   6   2   62.69    9.90
 -20   6  -2   63.39    9.00
  21  -7  -2  191.98   15.20
  21   7  -2  174.48   14.30
  19  -7  -2  197.68   14.70
 -19  -7   2  208.68   10.20
  19   7  -2  210.58   14.40
 -19   7   2  212.48   11.10
  17  -7  -2  195.08   13.20
 -17  -7   2  199.18    9.40
 -17   7   2  197.58   10.40
  17   7  -2  195.78   12.70
  15  -7  -2  152.88   10.80
 -15  -7   2  125.99    7.00
 -15   7   2  132.09    8.00
  15   7  -2  122.19    9.40
  13  -7  -2  428.16   17.90
 -13   7   2  421.56   15.40
  13   7  -2  434.16   17.10
  11  -7  -2  140.39    8.50
 -11  -7   2  122.19    6.40
  11  -7  -2  131.69    9.60
  11   7  -2  132.79    7.80
 -11   7   2  123.39    6.90
   9  -7  -2 1310.87   35.10
  -9  -7   2 1255.47   32.90
   9  -7  -2 1232.58   36.50
   9   7  -2 1284.87   33.80
  -7  -7   2  747.63   21.20
   7  -7  -2  746.53   23.10
   7  -7  -2  774.62   21.70
   7   7  -2  759.02   20.60
   5  -7  -2  822.32   23.40
  -5  -7   2  816.32   22.70
   5  -7  -2  817.02   21.60
   5   7  -2  798.02   20.70
   5   7  -2  817.62   22.70
  -3  -7   2  393.96   13.30
   3  -7  -2  405.76   13.20
   3  -7  -2  396.16   10.70
  -3  -7   2  391.96   11.50
  -3   7   2  393.26   10.20
   3   7  -2  389.76   11.00
  -1  -7   2  309.67   11.90
   1  -7  -2  306.57   10.90
  -1  -7   2  314.87    9.20
   1   7  -2  312.37    9.20
   1  -7   2 2371.96   55.49
  -1  -7  -2 2306.57   52.89
  -1  -7  -2 2272.67   56.99
   1  -7   2 2279.17   59.59
   1   7   2 2345.37   52.89
  -1   7  -2 2566.04   57.09
  -3  -7  -2   98.39    4.50
   3  -7   2  110.69    5.60
   3  -7   2  107.39    7.70
  -3  -7  -2  113.99    6.10
   3   7   2  111.49    4.30
   5  -7   2  510.65   16.90
  -5  -7  -2  530.05   17.10
   5  -7   2  541.65   21.40
   5   7   2  509.85   15.10
  -7  -7  -2  594.34   19.60
   7  -7   2  586.84   24.60
   7  -7   2  609.34   20.10
  -7   7  -2  621.64   20.90
   7   7   2  635.14   18.80
  -9  -7  -2  230.88   10.90
   9  -7   2  242.88   11.80
   9   7   2  235.28   10.70
  -9   7  -2  260.47   12.30
 -11  -7  -2  224.48   11.20
  11  -7   2  234.18   12.50
  11   7   2  229.58   11.60
 -11   7  -2  240.58   12.50
  13  -7   2    5.10    3.80
 -13  -7  -2    2.20    2.60
  13   7   2    5.50    3.40
 -13   7  -2    6.60    3.00
 -15  -7  -2  361.26   15.80
  15  -7   2  345.77   18.10
 -15   7  -2  379.06   24.80
  15   7   2  351.86   17.10
  17  -7   2   99.19   12.90
 -17  -7  -2   92.69    8.70
  17   7   2   92.99   10.70
 -17   7  -2  113.89   10.20
  19  -7   2   13.70    6.30
 -19  -7  -2   16.70    5.50
  19   7   2   23.60    6.40
 -19   7  -2    6.50    5.50
  22  -8  -2  179.78   16.00
  22   8  -2  218.28   16.50
  20  -8  -2   43.60    8.40
 -20  -8   2   48.70    6.40
  20   8  -2   61.29    9.90
 -20   8   2   59.49    7.10
 -18  -8   2   73.59    6.40
  18  -8  -2   72.89    9.90
 -18   8   2   73.79    7.20
  18   8  -2   92.49    9.70
  16  -8  -2   37.40    6.40
 -16  -8   2   41.20    4.70
  16   8  -2   43.20    6.80
 -16   8   2   58.09    5.90
 -14  -8   2  217.88    9.90
 -14   8   2  241.28   11.10
  14   8  -2  224.78   12.20
 -12  -8   2    7.90    2.40
  12  -8  -2    4.40    4.00
  12  -8  -2    6.90    3.00
 -12   8   2   11.70    2.90
  12   8  -2   20.90    3.90
 -10  -8   2  101.89    5.90
  10  -8  -2  106.29    7.20
  10   8  -2  111.59    6.50
   8  -8  -2  325.67   12.30
  -8  -8   2  336.27   12.00
   8  -8  -2  338.97   14.00
   8   8  -2  325.57   11.40
   6  -8  -2  541.35   16.00
   6  -8  -2  551.44   18.00
  -6  -8   2  520.95   16.50
   6   8  -2  522.05   14.90
   4  -8  -2  218.58    7.30
  -4  -8   2  207.38    9.00
  -4  -8   2  213.98    7.60
   4  -8  -2  213.58    9.20
   4   8  -2  197.08    7.00
  -4   8   2  212.88    6.70
   4   8  -2  223.48    6.90
  -2  -8   2  558.64   17.90
  -2  -8   2  546.45   14.80
   2  -8  -2  564.44   13.60
   2   8  -2  531.05   14.50
   0  -8   2  729.93   22.70
   0  -8  -2  699.33   20.60
   0  -8   2  699.63   18.30
   0   8  -2  681.93   18.40
  -2  -8  -2 2005.40   46.10
   2  -8   2 2063.49   49.10
   4  -8   2   13.70    2.60
  -4  -8  -2   15.90    2.70
  -4  -8  -2   13.40    1.70
   4  -8   2   21.60    4.70
   4   8   2   15.30    2.00
   6  -8   2 1015.70   28.70
   6  -8   2  993.50   34.30
  -6  -8  -2 1005.10   28.90
   6   8   2  993.40   26.50
   8  -8   2   60.89    8.90
   8  -8   2   60.99    5.50
  -8  -8  -2   50.29    4.70
  -8   8  -2   64.69    5.90
   8   8   2   52.79    4.70
 -10  -8  -2  152.58    8.90
  10  -8   2  157.68    9.90
 -10   8  -2  173.58   10.30
  10   8   2  144.59    8.50
 -12  -8  -2  150.68    9.30
  12  -8   2  164.38   10.80
  12   8   2  167.98   10.10
 -12   8  -2  163.58   10.60
  14  -8   2   18.30    5.00
 -14  -8  -2   20.70    4.60
 -14   8  -2   19.40    4.70
  14   8   2   16.20    4.60
  16  -8   2   93.39    9.60
 -16  -8  -2   90.19    8.10
 -16   8  -2   89.79    9.50
  16   8   2   93.29    9.40
 -18  -8  -2   31.10    6.20
  18  -8   2   29.60    7.50
 -18   8  -2   42.30    7.70
  18   8   2   47.30    7.80
  20  -8   2   65.29   10.90
 -20  -8  -2   52.59    8.50
  20   8   2   46.30    8.70
 -20   8  -2   31.10    8.10
  21  -9  -2   31.10    7.90
  21   9  -2   40.80    8.10
  19  -9  -2   34.00    7.80
 -19  -9   2   34.60    5.70
 -19   9   2   47.20    6.50
  19   9  -2   28.50    6.70
 -17  -9   2  184.28    9.70
  17  -9  -2  195.68   13.40
  17   9  -2  184.18   12.70
 -17   9   2  184.38   10.70
 -15  -9   2  129.89    7.90
  15  -9  -2  150.18   10.60
  15   9  -2  124.69    9.60
 -15   9   2  142.69    9.00
  13  -9  -2  524.35   20.70
  13  -9  -2  519.65   23.40
 -13  -9   2  543.05   18.00
  13   9  -2  534.85   19.80
 -13   9   2  552.44   19.20
 -11  -9   2   65.69    5.20
  11  -9  -2   69.79    6.40
  11  -9  -2   72.99    8.00
  11   9  -2   68.59    5.70
  -9  -9   2  164.68    8.00
   9  -9  -2  162.08    8.50
   9  -9  -2  152.18    9.80
   9   9  -2  161.98    7.60
   7  -9  -2  611.64   18.20
   7  -9  -2  574.54   20.60
   7   9  -2  583.14   16.80
   5  -9  -2  268.67   13.10
   5  -9  -2  279.57    9.40
  -5  -9   2  275.47   11.00
   5   9  -2  267.67    8.50
   3  -9  -2  481.65   12.60
  -3  -9   2  486.35   13.70
   3  -9  -2  493.75   18.00
  -3  -9   2  477.75   16.50
  -3   9   2  461.05   12.00
   3   9  -2  475.55   13.10
  -1  -9   2    5.60    1.10
   1   9  -2    8.40    1.40
  -1  -9  -2  308.97   12.10
   1  -9   2  347.97   10.60
   1  -9   2  338.27   14.50
   3  -9   2  195.98   11.40
   3  -9   2  213.18    8.30
  -3  -9  -2  203.58    5.90
  -3  -9  -2  198.48    9.20
   3   9   2  203.38    6.20
   5  -9   2   12.50    2.50
  -5  -9  -2    9.20    2.70
  -5  -9  -2   11.10    2.60
   5  -9   2    8.10    3.30
   5   9   2   11.20    1.90
  -7  -9  -2  131.69    7.70
   7  -9   2  123.19   10.70
   7  -9   2  124.89    7.60
   7   9   2  135.19    6.70
  -7   9  -2  148.79    8.90
  -9  -9  -2    2.60    1.80
   9  -9   2    2.20    2.10
   9   9   2    2.20    2.10
  -9   9  -2    1.30    2.50
 -11  -9  -2  130.49    8.60
 -11   9  -2  117.79    9.20
  11   9   2  138.79    8.60
  13  -9   2   20.60    4.60
 -13  -9  -2   12.40    3.50
  13   9   2   31.70    5.60
 -13   9  -2   27.30    5.40
 -15  -9  -2   19.50    4.80
  15  -9   2   22.80    5.20
 -15   9  -2   15.60    4.80
  15   9   2   24.60    5.50
  17  -9   2   78.19   10.90
 -17  -9  -2   73.99    8.00
  17   9   2   72.59    9.60
 -17   9  -2   68.89    9.50
  19  -9   2   31.70    8.40
 -19  -9  -2   36.60    7.10
 -19   9  -2   47.80    9.00
  19   9   2   47.90    8.90
 -20 -10   2   50.19    6.70
  20 -10  -2   56.99    9.20
 -20  10   2   59.19    7.60
  20  10  -2   43.40    8.50
 -18 -10   2   62.69    6.70
  18 -10  -2   53.39    8.40
 -18  10   2   67.79    7.60
  18  10  -2   60.79    8.80
 -16 -10   2   10.80    3.50
  16 -10  -2    9.60    4.60
  16  10  -2   11.60    4.50
 -16  10   2   11.30    3.90
 -14 -10   2   85.39    6.60
  14 -10  -2   82.59    8.20
  14  10  -2   90.39    8.00
 -14  10   2   98.39    7.60
 -12 -10   2  189.98    9.40
  12 -10  -2  161.28   10.10
  12 -10  -2  178.38   12.90
  12  10  -2  192.78   10.00
  10 -10  -2  104.79    8.60
  10 -10  -2   90.79    6.60
 -10 -10   2   80.89    5.90
  10  10  -2   80.89    5.70
  -8 -10   2   11.10    2.70
   8 -10  -2   14.40    2.90
   8 -10  -2    9.90    3.30
   8  10  -2   12.00    2.30
  -6 -10   2  183.38    9.00
   6 -10  -2  180.78    9.80
   6 -10  -2  187.68    7.70
   6  10  -2  176.68    6.80
   4 -10  -2   26.40    2.30
   4 -10  -2   29.20    4.20
  -4 -10   2   27.00    4.20
   4  10  -2   30.50    2.50
   4  10  -2   30.60    2.10
  -4  10   2   26.40    2.00
  -2 -10   2  637.64   16.80
   2 -10  -2  618.24   14.80
  -2 -10   2  638.04   21.00
   2 -10  -2  615.74   20.10
   2 -10  -2  621.14   14.90
   2  10  -2  616.94   16.50
   0 -10   2   16.50    1.90
   0 -10   2   13.30    3.10
   0 -10  -2   17.10    2.90
   2 -10   2   40.40    3.20
   2 -10   2   59.29    5.90
  -2 -10  -2   44.60    4.10
  -4 -10  -2   19.30    1.70
  -4 -10  -2   25.20    3.80
   4 -10   2   30.00    5.70
   4  10   2   26.80    2.10
   6 -10   2  111.89    9.70
  -6 -10  -2   95.59    6.70
   6 -10   2  112.69    6.90
   6  10   2  104.79    5.20
   8 -10   2  161.88    9.20
   8 -10   2  166.28   13.20
  -8 -10  -2  133.49    8.50
   8  10   2  159.58    8.90
  -8  10  -2  173.18   10.30
  10 -10   2    9.80    3.20
 -10 -10  -2    4.60    2.40
 -10  10  -2    7.60    3.30
  10  10   2    5.80    2.60
 -12 -10  -2   71.79    6.60
  12 -10   2   61.09    6.70
  12  10   2   60.59    6.40
 -12  10  -2   46.10    6.70
 -14 -10  -2    0.00    2.70
  14 -10   2    5.80    4.10
  14  10   2    3.90    3.50
 -14  10  -2    9.20    3.90
 -16 -10  -2   32.00    6.10
  16 -10   2   34.20    6.80
  16  10   2   41.40    7.10
 -16  10  -2   38.60    7.30
 -18 -10  -2   23.00    6.20
  18 -10   2   30.50    8.10
 -18  10  -2   27.60    7.10
  18  10   2   37.00    7.40
  21 -11  -2    1.30    5.90
  21  11  -2    1.60    5.80
 -19 -11   2    7.70    4.20
  19 -11  -2   -6.70    7.10
 -19  11   2    2.00    4.80
  19  11  -2   -3.50    5.00
  17 -11  -2   72.89    9.40
 -17 -11   2   78.19    7.30
  17  11  -2   61.39    8.40
 -17  11   2   74.19    8.10
  15 -11  -2   75.69    8.10
 -15 -11   2   56.89    5.80
  15  11  -2   41.90    6.40
 -15  11   2   56.69    6.90
  13 -11  -2  223.58   15.50
 -13 -11   2  216.38   10.80
  13 -11  -2  207.98   11.90
 -13  11   2  209.88   11.40
  13  11  -2  216.08   11.30
 -11 -11   2    2.30    2.20
  11 -11  -2    2.00    2.50
  11 -11  -2    3.80    3.70
  11  11  -2    1.80    2.00
   9 -11  -2   37.00    4.80
   9 -11  -2   51.69    7.40
  -9 -11   2   37.60    4.30
   9  11  -2   43.10    4.20
  -7 -11   2   61.19    5.40
   7 -11  -2   69.39    4.80
   7 -11  -2   71.49    6.50
   7  11  -2   59.49    3.90
   5 -11  -2  214.28   11.00
   5 -11  -2  227.68    8.20
  -5 -11   2  215.58   10.40
   5  11  -2  224.58    7.40
   3 -11  -2  186.78    9.80
  -3 -11   2  196.88   10.20
   3 -11  -2  195.08    6.10
  -3 -11   2  219.28    7.40
   3  11  -2  194.88    6.80
  -3  11   2  191.38    5.70
  -1 -11   2   28.40    4.60
   1 -11  -2   31.10    4.40
  -1 -11   2   26.90    2.30
   1  11  -2   31.50    2.70
  -1 -11  -2   26.30    4.10
   1 -11   2   17.80    4.00
   1 -11   2   19.70    2.20
   3 -11   2    8.70    3.20
  -3 -11  -2   10.40    2.60
   3 -11   2    6.10    1.70
   5 -11   2   16.50    2.90
  -5 -11  -2   13.30    1.60
   5 -11   2    8.20    4.00
  -5 -11  -2   20.50    3.80
   5  11   2   13.30    1.90
   7 -11   2  110.69    7.30
   7 -11   2  113.79   10.60
  -7 -11  -2  117.39    7.60
   7  11   2  110.99    5.80
   9 -11   2   13.40    3.60
   9 -11   2   15.80    6.10
  -9 -11  -2   20.50    4.20
  -9  11  -2   22.50    4.80
   9  11   2   20.00    3.40
  11 -11   2    4.00    3.00
 -11 -11  -2    0.20    2.40
  11  11   2   -0.70    2.30
 -11  11  -2    0.70    3.00
 -13 -11  -2   46.00    6.30
  13 -11   2   53.99    7.80
 -13  11  -2   67.19    9.00
  13  11   2   60.19    6.60
  15 -11   2    4.80    3.80
 -15 -11  -2    3.00    3.80
  15  11   2   12.50    4.80
 -15  11  -2    5.20    4.50
 -17 -11  -2    3.20    4.50
  17 -11   2    1.00    4.90
 -17  11  -2   -5.20    4.90
  17  11   2    8.10    4.90
 -19 -11  -2   69.09    9.60
  19 -11   2   72.89   10.80
  19  11   2   72.69   10.00
 -19  11  -2   83.79   11.50
  20 -12  -2    2.30    5.30
  20  12  -2    9.10    5.90
 -20  12   2    8.10    5.70
 -18 -12   2    6.20    4.30
  18 -12  -2   21.40    6.20
  18  12  -2   12.60    5.10
 -16 -12   2   40.60    5.90
  16 -12  -2   46.70    7.50
 -16  12   2   46.80    6.80
  16  12  -2   49.70    6.90
 -14 -12   2    1.20    2.70
  14 -12  -2   -0.20    3.10
  14 -12  -2   -4.70    5.10
  14  12  -2    0.70    2.80
 -14  12   2    1.20    2.90
 -12 -12   2  353.86   14.90
  12 -12  -2  371.96   19.70
  12 -12  -2  355.56   15.60
  12  12  -2  347.57   14.30
  10 -12  -2   59.59    5.70
 -10 -12   2   59.49    5.70
  10 -12  -2   70.69    8.00
  10  12  -2   58.49    5.00
  -8 -12   2   35.20    4.90
   8 -12  -2   36.00    4.00
   8 -12  -2   33.60    5.90
   8  12  -2   35.10    3.50
   6 -12  -2   42.40    6.20
   6 -12  -2   33.90    3.30
  -6 -12   2   29.10    4.50
   6  12  -2   33.50    2.80
   4 -12  -2  303.57   13.70
   4 -12  -2  291.77    9.00
  -4 -12   2  294.87   13.30
   4  12  -2  287.97    9.10
  -4  12   2  274.57    8.30
   4  12  -2  292.57    8.70
   2 -12  -2   -0.20    1.40
  -2 -12   2    3.10    1.30
  -2 -12   2    2.70    1.90
   2  12  -2    3.60    1.40
   0 -12   2   10.80    3.20
   0 -12  -2    6.80    2.20
   0 -12   2   11.00    1.80
  -2 -12  -2   14.50    3.40
   2 -12   2    6.00    1.60
   2 -12   2   10.20    3.30
  -4 -12  -2    5.00    2.30
   4 -12   2   10.10    3.70
   4 -12   2    7.00    1.90
   4  12   2    6.80    1.10
   4  12   2    6.90    1.20
  -6 -12  -2   36.00    5.20
   6 -12   2   40.50    7.90
   6 -12   2   38.50    4.20
   6  12   2   42.50    3.20
   8 -12   2   22.30    6.60
   8 -12   2   29.90    5.00
  -8 -12  -2   21.00    4.00
   8  12   2   23.30    3.30
  10 -12   2   47.30    9.30
  10 -12   2   44.00    6.20
 -10 -12  -2   40.20    5.80
  10  12   2   41.10    4.90
 -10  12  -2   42.00    6.90
 -12 -12  -2   81.49    7.60
  12 -12   2  100.29    8.70
  12  12   2  103.29    7.70
 -12  12  -2   97.49    9.40
 -14 -12  -2    3.40    3.40
  14 -12   2    4.50    4.20
  14  12   2    2.70    3.60
 -14  12  -2    2.40    3.90
 -16 -12  -2    3.30    3.80
  16  12   2    4.50    4.60
 -16  12  -2    4.30    4.70
  18 -12   2    0.10    5.20
 -18 -12  -2    1.20    4.90
 -18  12  -2    4.40    6.20
  18  12   2   -5.60    5.00
  19 -13  -2   24.40    6.60
 -19 -13   2   35.00    6.50
 -19  13   2   26.80    6.60
  19  13  -2   51.99    8.30
  17 -13  -2    1.00    4.40
 -17 -13   2    7.50    4.70
 -17  13   2    3.70    4.40
  17  13  -2   -4.60    3.90
  15 -13  -2    9.20    6.80
 -15 -13   2   11.50    4.30
  15 -13  -2   12.30    4.70
 -15  13   2   11.60    4.40
  15  13  -2   11.30    4.40
  13 -13  -2   33.70    8.30
 -13 -13   2   29.80    5.20
  13  13  -2   29.10    5.00
  11 -13  -2    3.40    2.70
 -11 -13   2    0.10    2.10
  11 -13  -2    0.60    4.00
  11  13  -2    3.50    2.20
  -9 -13   2   15.70    3.70
   9 -13  -2   12.70    4.30
   9 -13  -2   24.80    4.10
   9  13  -2   18.90    5.10
   7 -13  -2    8.80    2.40
  -7 -13   2    6.00    3.00
   7 -13  -2   10.50    3.90
   7  13  -2    8.10    1.90
   5 -13  -2   30.50    5.10
   5 -13  -2   41.10    3.10
  -5 -13   2   31.10    5.00
   5  13  -2   40.00    2.80
  -3 -13   2   34.20    2.90
   3 -13  -2   34.50    2.00
  -3 -13   2   37.40    5.60
   3 -13  -2   43.60    5.90
   3 -13  -2   37.90    2.30
   3  13  -2   35.60    2.80
  -3  13   2   32.30    1.70
   3  13  -2   38.20    2.40
  -1 -13   2   27.60    5.20
   1 -13  -2   25.40    4.50
  -1 -13   2   20.50    2.30
   1 -13   2   71.89    4.20
   1 -13   2   79.39    7.70
  -1 -13  -2   74.99    6.40
   3 -13   2  153.28   11.40
  -3 -13  -2  146.19    8.90
   3 -13   2  145.89    7.80
   5 -13   2   18.10    3.30
  -5 -13  -2   22.00    4.40
   5 -13   2   10.90    4.70
   5  13   2   21.20    2.00
   7 -13   2    6.30    2.60
  -7 -13  -2    2.40    2.20
   7 -13   2    0.50    3.50
   7  13   2    6.40    1.80
   9 -13   2   -2.30    5.00
   9 -13   2    8.60    3.40
  -9 -13  -2    2.70    2.70
   9  13   2    6.30    2.20
  -9  13  -2    7.40    3.80
 -11 -13  -2    1.70    2.80
  11 -13   2    1.60    3.10
 -11  13  -2   -0.20    3.10
  11  13   2    1.40    2.60
 -13 -13  -2    2.50    3.30
  13 -13   2    1.70    3.50
  13  13   2    1.80    3.20
 -13  13  -2    2.70    3.80
 -15 -13  -2    6.40    4.50
  15 -13   2    9.10    4.60
 -15  13  -2    2.50    4.80
  15  13   2    3.80    4.50
 -17 -13  -2   13.90    5.40
  17 -13   2   17.40    6.00
  17  13   2   13.00    5.40
 -17  13  -2   15.30    6.00
  20 -14  -2    6.50    6.30
 -20  14   2   -6.40    6.00
  20  14  -2    9.20    7.40
 -18 -14   2    5.80    5.30
  18 -14  -2    5.40    5.40
  18  14  -2   11.60    5.50
 -18  14   2    6.10    4.90
  16 -14  -2   51.89    7.80
 -16 -14   2   52.29    7.10
  16  14  -2   51.69    7.40
 -16  14   2   55.99    7.60
 -14 -14   2   72.79    7.20
  14 -14  -2   69.39    7.70
  14  14  -2   65.19    6.90
  12 -14  -2   54.59    6.20
  12 -14  -2   41.20    8.10
 -12 -14   2   45.80    6.20
  12  14  -2   48.70    5.70
  10 -14  -2   45.20    5.20
 -10 -14   2   46.60    6.30
  10 -14  -2   60.59    9.70
  10  14  -2   58.59    5.10
  -8 -14   2  124.49    8.80
   8 -14  -2  124.89    7.10
   8 -14  -2  126.79   10.80
   8  14  -2  118.69    6.20
   6 -14  -2   99.49    5.30
  -6 -14   2   89.59    7.60
   6 -14  -2   87.19    8.00
   6  14  -2  107.79    4.80
  -4 -14   2  101.19    8.00
   4 -14  -2   82.79    7.50
   4 -14  -2  105.09    4.30
   4  14  -2   99.89    4.20
  -4  14   2  101.89    3.90
   4  14  -2   99.79    4.70
  -2 -14   2    0.90    1.20
  -2 -14   2    2.40    2.00
   2 -14  -2    0.70    2.00
   2  14  -2    1.20    1.50
   0 -14   2   72.49    7.50
   0 -14  -2   81.49    6.90
   0 -14   2   91.39    4.50
  -2 -14  -2    1.20    1.80
   2 -14   2    1.00    1.30
   2 -14   2    5.70    3.20
  -4 -14  -2   10.30    2.90
   4 -14   2   10.10    2.50
   4 -14   2    6.80    3.70
  -6 -14  -2   48.30    5.50
   6 -14   2   40.20    4.40
   6 -14   2   51.99    9.70
   6  14   2   48.00    3.00
   6  14   2   44.00    3.40
   8 -14   2   52.09    5.50
   8 -14   2   67.69   11.20
   8  14   2   47.40    4.00
 -10 -14  -2   17.60    4.50
  10 -14   2   18.10    4.70
  10 -14   2   18.80    7.70
 -10  14  -2   20.40    5.60
  10  14   2   15.90    3.20
  12 -14   2   64.79    8.50
 -12 -14  -2   61.49    7.10
 -12  14  -2   46.70    7.90
  12  14   2   54.99    6.30
  14 -14   2   73.39    9.50
 -14 -14  -2   82.99    8.70
 -14  14  -2   88.39   11.20
  16 -14   2   49.10    8.70
 -16 -14  -2   59.49    7.90
  16  14   2   61.09    8.30
 -16  14  -2   88.69   11.90
 -19 -15   2   -0.60    5.80
  19 -15  -2   -0.70    5.50
 -19  15   2   -7.70    5.70
  19  15  -2   -1.50    5.30
  17 -15  -2   74.09    9.80
 -17 -15   2   77.39    9.70
  17  15  -2   76.19    9.20
 -17  15   2   69.79    9.40
 -15 -15   2   52.49    7.30
  15 -15  -2   60.69    8.30
  15 -15  -2   53.79   12.00
  15  15  -2   47.70    7.10
 -15  15   2   52.89    8.00
  13 -15  -2  162.58   15.70
  13 -15  -2  167.28   10.90
  13  15  -2  163.98    9.80
  11 -15  -2  183.88   10.10
 -11 -15   2  162.88   10.70
  11 -15  -2  141.99   13.50
  11  15  -2  157.88    8.60
  -9 -15   2  169.98   10.80
   9 -15  -2  163.08   12.90
   9 -15  -2  155.28    8.50
   9  15  -2  181.88    8.90
   7 -15  -2  238.48   14.70
  -7 -15   2  227.88   12.80
   7  15  -2  227.88    8.40
   5 -15  -2  298.07   15.80
  -5 -15   2  342.37   16.10
   5 -15  -2  325.57   10.20
   5  15  -2  317.37    9.70
  -3 -15   2   78.09    7.70
   3 -15  -2   74.19    7.50
   3  15  -2   73.79    4.00
   3  15  -2   70.19    3.40
   1 -15  -2   91.19    7.90
  -1 -15   2  100.99    4.90
  -1 -15   2   98.19    8.60
   1 -15   2   87.89    4.70
   1 -15   2   89.09    9.20
  -1 -15  -2   99.69    8.00
   3 -15   2    9.80    4.00
  -3 -15  -2    7.10    2.90
   3 -15   2    5.40    1.90
  -5 -15  -2    0.20    2.20
   5 -15   2    3.50    2.00
   5 -15   2   -1.40    4.60
  -7 -15  -2    5.60    3.20
   7 -15   2    2.20    2.30
   7 -15   2    0.00    4.10
   7  15   2    4.80    1.60
   7  15   2    4.20    2.30
   9 -15   2   73.49   12.30
  -9 -15  -2   68.19    7.30
   9 -15   2   71.29    6.60
   9  15   2   66.49    4.80
 -11 -15  -2   99.89    9.10
  11 -15   2  123.99   16.80
  11 -15   2  112.39    9.30
 -11  15  -2  112.09   10.70
  11  15   2  100.99    6.90
  13 -15   2   45.90    7.40
 -13 -15  -2   52.19    7.60
  13  15   2   43.20    6.00
 -13  15  -2   44.80    8.00
 -15 -15  -2   42.90    7.60
  15  15   2   35.40    6.10
 -15  15  -2   28.80    6.90
  17 -15   2   47.70    9.30
 -17 -15  -2   49.60   10.10
  17  15   2   61.19    8.80
 -17  15  -2   52.79   10.90
  18 -16  -2    2.10    5.20
 -18 -16   2    5.90    5.80
  18  16  -2    0.20    5.40
 -18  16   2   -0.20    5.90
  16 -16  -2  127.49   10.80
 -16 -16   2  102.99   10.60
  16 -16  -2  126.09   18.40
 -16  16   2  115.19   10.70
  16  16  -2  112.89   10.20
 -14 -16   2  190.78   12.30
  14 -16  -2  171.38   16.90
  14 -16  -2  178.58   11.70
  14  16  -2  187.78   11.00
 -12 -16   2  131.39   10.20
  12 -16  -2  120.19    8.90
  12 -16  -2  116.19   14.70
  12  16  -2  117.59    7.70
  10 -16  -2   56.59    9.50
 -10 -16   2   75.19   10.20
  10 -16  -2   62.99    5.80
  10  16  -2   63.09    5.30
   8 -16  -2  155.68    8.00
  -8 -16   2  171.48   11.40
   8  16  -2  170.88    7.40
   6 -16  -2  479.25   22.20
   6 -16  -2  478.95   14.70
  -6 -16   2  536.65   21.60
   6  16  -2  495.65   14.00
  -4 -16   2  305.17   15.60
   4 -16  -2  272.37   15.10
   4 -16  -2  296.97    8.30
   4  16  -2  288.77    8.60
   4  16  -2  286.47    9.10
  -2 -16   2   83.39    8.40
  -2 -16   2   96.39    4.80
   2 -16  -2   93.59    8.30
   2  16  -2   86.79    4.60
   0 -16  -2  219.58   12.60
   0 -16   2  212.08   13.90
   0 -16   2  193.78    7.50
  -2 -16  -2   29.50    6.30
   2 -16   2   29.50    3.10
   2 -16   2   30.80    7.80
   4 -16   2  165.58   13.50
   4 -16   2  151.78    7.70
  -4 -16  -2  150.88   10.60
  -6 -16  -2    5.80    3.40
   6 -16   2    9.60    2.90
   6 -16   2    7.70    4.80
   8 -16   2  131.49    8.70
   8 -16   2  140.29   15.10
  -8 -16  -2  152.68   10.80
   8  16   2  152.58    6.10
  10 -16   2  214.48   11.80
 -10 -16  -2  197.48   12.80
  10 -16   2  194.58   18.50
 -10  16  -2  214.68   14.50
  10  16   2  195.08    9.30
  12 -16   2   84.89   15.30
 -12 -16  -2   95.59    9.40
  12 -16   2   81.19    8.40
 -12  16  -2   94.19    9.90
  12  16   2   87.79    6.80
  14 -16   2   83.59    9.60
 -14 -16  -2   68.09    8.80
  14  16   2   85.69    7.90
 -14  16  -2   75.09   10.80
 -16 -16  -2   97.09   15.90
  16 -16   2  106.29   11.60
  16  16   2   96.49    9.80
 -16  16  -2   79.49   11.40
  17 -17  -2   82.89   10.30
 -17 -17   2   67.49    9.10
 -17  17   2   71.49   10.30
  17  17  -2   77.59    9.10
 -15 -17   2   77.69    9.00
  15 -17  -2   85.79    9.20
  15 -17  -2   81.19   13.90
  15  17  -2   77.39    8.00
 -15  17   2   90.29   10.10
  13 -17  -2  223.58   19.30
 -13 -17   2  232.18   14.10
  13 -17  -2  224.48   12.50
  13  17  -2  231.68   11.60
  11 -17  -2   58.89    6.50
 -11 -17   2   62.79    8.50
  11 -17  -2   82.49   12.60
  11  17  -2   53.79    5.60
   9 -17  -2  159.48    8.50
   9 -17  -2  162.28   14.00
  -9 -17   2  188.88   12.20
   9  17  -2  157.98    7.60
   7 -17  -2  277.77   17.10
  -7 -17   2  251.67   14.50
   7 -17  -2  247.18   13.50
   7  17  -2  242.88    8.60
   5 -17  -2   44.00    7.70
  -5 -17   2   40.50    7.00
   5 -17  -2   39.40    3.00
  -5  17   2   39.30    2.80
   5  17  -2   34.60    3.10
   5  17  -2   41.30    2.80
  -3 -17   2  206.28   13.50
   3 -17  -2  195.88   13.10
   3  17  -2  195.78    6.90
   3  17  -2  193.98    6.20
  -1 -17   2  142.39   11.80
  -1 -17   2  143.49    6.10
   1 -17  -2  154.28   11.00
  -1 -17  -2  116.59    9.50
   1 -17   2  111.09   11.00
   1 -17   2  103.99    5.20
   3 -17   2    2.10    1.80
  -3 -17  -2   14.20    3.80
   3 -17   2    8.00    4.60
  -5 -17  -2   17.90    4.40
   5 -17   2   24.20    3.70
   5 -17   2   19.10    7.10
   7 -17   2  156.28   15.50
   7 -17   2  149.88    8.80
  -7 -17  -2  153.28   11.00
   9 -17   2  145.79   18.60
   9 -17   2  123.99   10.20
  -9 -17  -2  115.09   10.00
   9  17   2  118.39    5.70
  11 -17   2  171.08   11.40
  11 -17   2  139.69   18.90
 -11 -17  -2  138.59   11.30
  11  17   2  150.08    8.00
 -11  17  -2  160.38   13.30
 -13 -17  -2   34.00    7.10
  13 -17   2   28.10    6.30
  13  17   2   25.60    4.90
 -13  17  -2   28.70    7.20
  15 -17   2   79.89   10.50
 -15  17  -2   92.39   12.50
  16 -18  -2   90.49   10.00
 -16 -18   2   88.09   11.00
  16 -18  -2   68.99   15.60
  16  18  -2   82.59    9.10
 -16  18   2  105.49   11.50
 -14 -18   2  182.48   13.60
  14 -18  -2  199.88   20.50
  14 -18  -2  201.28   12.40
  14  18  -2  186.18   10.90
  12 -18  -2   93.99    9.40
  12 -18  -2   86.69   14.20
 -12 -18   2   94.69    9.60
  12  18  -2  101.09    7.30
  10 -18  -2   29.80    8.60
  10 -18  -2   45.60    5.70
 -10 -18   2   44.70    7.70
  10  18  -2   36.60    4.40
  -8 -18   2  104.59    9.80
   8 -18  -2  116.59   12.40
   8 -18  -2  111.89    6.60
   8  18  -2   99.69    5.40
   6 -18  -2  299.67    9.80
  -6 -18   2  267.07   15.90
   6 -18  -2  304.07   18.00
   6  18  -2  285.77    8.90
   6  18  -2  291.67    8.90
   4 -18  -2  189.08   13.40
  -4 -18   2  164.88   12.30
   4  18  -2  181.38    5.80
   2 -18  -2  415.76   20.30
  -2 -18   2  394.76   20.50
   2  18  -2  437.26   11.30
   2  18  -2  427.36   12.10
   0 -18  -2  264.47   15.20
   0 -18   2  256.47    9.00
   0 -18   2  235.28   16.10
   2 -18   2  628.64   28.70
   2 -18   2  637.84   18.20
  -2 -18  -2  630.44   25.60
   4 -18   2  148.39   14.00
  -4 -18  -2  139.79   10.70
   4 -18   2  139.89    7.20
   6 -18   2  241.78   11.00
   6 -18   2  248.18   18.90
  -6 -18  -2  212.08   13.70
   8 -18   2  384.26   16.00
   8 -18   2  431.36   26.70
  -8 -18  -2  419.06   19.80
 -10 -18  -2   37.80    7.10
  10 -18   2   41.60   10.90
  10 -18   2   40.00    6.00
  12 -18   2  131.59   10.90
  12 -18   2  181.18   22.30
 -12 -18  -2  152.38   12.30
 -12  18  -2  166.08   14.10
 -14 -18  -2   10.80    6.90
 -14  18  -2   10.60    6.60
 -15 -19   2  232.48   15.50
  15 -19  -2  219.78   23.00
  15 -19  -2  231.88   14.30
 -15  19   2  230.48   16.50
  13 -19  -2  328.07   15.30
 -13 -19   2  299.27   17.50
  13 -19  -2  300.57   23.50
  13  19  -2  277.17   13.20
  11 -19  -2   89.99   14.30
  11 -19  -2   76.99    7.30
 -11 -19   2   63.99    9.20
  -9 -19   2  170.58   12.70
   9 -19  -2  155.88   14.20
   9 -19  -2  170.48    8.80
   9  19  -2  170.28    7.30
   7 -19  -2  459.75   14.20
   7 -19  -2  444.36   24.30
  -7 -19   2  447.16   21.60
   7  19  -2  436.56   12.20
   5 -19  -2   61.69    9.20
  -5 -19   2   67.99    9.30
   3 -19  -2  527.65   23.90
  -3 -19   2  460.65   23.00
   1 -19  -2  494.85   22.30
  -1 -19   2  451.65   13.10
  -1 -19   2  465.65   23.60
   1  19  -2  440.66   12.90
   1 -19   2  700.33   19.50
   1 -19   2  733.13   31.70
  -1 -19  -2  682.03   27.80
  -3 -19  -2  323.37   17.70
   3 -19   2  349.27   21.40
   3 -19   2  349.07   11.90
   5 -19   2  283.77   20.60
   5 -19   2  267.07   11.00
  -5 -19  -2  262.97   15.60
   7 -19   2  522.15   18.60
   7 -19   2  500.15   29.40
  -7 -19  -2  510.55   22.90
  -9 -19  -2  126.59   11.40
   9 -19   2  173.28   18.80
   9 -19   2  119.29    9.00
  11 -19   2   90.89   16.50
  11 -19   2   81.79    8.10
 -11 -19  -2  117.49   11.00
 -11  19  -2  102.09   12.90
  13 -19   2  165.08   12.10
 -13 -19  -2  142.39   12.80
 -13  19  -2  200.48   16.20
  16 -20  -2  146.89   20.90
  16 -20  -2  160.98   13.00
 -16  20   2  136.69   14.20
  14 -20  -2  439.06   29.50
  14 -20  -2  370.56   17.70
 -14 -20   2  358.76   20.60
  12 -20  -2  219.88   20.70
  12 -20  -2  233.88   13.70
 -12 -20   2  192.88   14.50
  10 -20  -2  295.87   22.00
  10 -20  -2  268.37   12.20
 -10 -20   2  270.87   16.90
   8 -20  -2  298.07   20.80
   8 -20  -2  321.87   11.70
  -8 -20   2  289.97   17.80
  -6 -20   2  202.48   14.70
   6 -20  -2  206.98   15.70
   6 -20  -2  211.38    7.10
   4 -20  -2  114.99   11.20
  -4 -20   2  137.79   12.40
   2 -20  -2  429.46   21.90
  -2 -20   2  419.46   22.50
   0 -20  -2  400.16   20.50
   0 -20   2  384.86   11.70
   0 -20   2  368.46   21.70
   2 -20   2  352.26   21.50
  -2 -20  -2  335.37   18.40
   2 -20   2  316.77   11.10
   4 -20   2  269.77   20.20
  -4 -20  -2  260.07   16.20
   4 -20   2  264.57   10.50
  -6 -20  -2  346.87   18.60
   6 -20   2  338.97   23.90
   6 -20   2  379.06   14.30
   8 -20   2  387.66   27.10
  -8 -20  -2  420.96   21.20
   8 -20   2  413.16   18.60
  10 -20   2  143.49   10.00
  10 -20   2  178.38   34.70
 -10 -20  -2  126.39   12.40
  12 -20   2   74.99   16.00
 -12 -20  -2   75.69   10.60
  12 -20   2   86.69    9.50
 -12  20  -2   76.59   11.40
  15 -21  -2  144.29   21.30
 -15 -21   2  199.88   16.30
  15 -21  -2  154.58   12.50
  13 -21  -2  317.37   15.20
 -13 -21   2  314.77   19.20
  11 -21  -2  173.48   18.50
  11 -21  -2  150.78    9.50
 -11 -21   2  135.19   13.30
   9 -21  -2  319.37   22.10
  -9 -21   2  290.47   18.50
   9 -21  -2  299.57   11.80
   7 -21  -2  526.35   15.30
  -7 -21   2  560.34   26.20
   7 -21  -2  564.04   28.70
   5 -21  -2   69.39   11.10
  -5 -21   2   79.59   11.60
  -3 -21   2  379.26   22.00
   3 -21  -2  419.96   22.50
  -1 -21   2  158.38   14.90
   1 -21  -2  142.29   12.50
   1 -21   2  519.95   27.50
   1 -21   2  468.45   14.10
  -1 -21  -2  474.35   23.50
  -3 -21  -2  155.18   12.80
   3 -21   2  162.38   15.90
   3 -21   2  151.58    7.40
   5 -21   2  408.16   14.70
  -5 -21  -2  421.36   21.60
   5 -21   2  420.86   26.50
   7 -21   2  285.97   23.20
   7 -21   2  275.27   12.60
  -7 -21  -2  291.67   17.80
  -9 -21  -2  156.58   15.10
   9 -21   2  128.89   17.80
   9 -21   2  141.79   10.00
 -11 -21  -2  116.69   11.90
  11 -21   2  109.89    9.70
  11 -21   2  105.19   18.90
 -11  21  -2  124.19   13.40
  12 -22  -2  273.67   13.50
  12 -22  -2  239.98   23.00
 -12 -22   2  218.08   17.00
 -10 -22   2  353.26   21.50
  10 -22  -2  358.56   18.80
  -8 -22   2  337.57   20.80
   8 -22  -2  373.86   24.40
  -6 -22   2  288.57   19.30
   6 -22  -2  326.27   21.80
  -4 -22   2  210.38   16.70
   4 -22  -2  228.08   17.30
   2 -22  -2  138.69   12.90
  -2 -22   2  148.59   14.10
   0 -22  -2  290.77   18.40
   0 -22   2  290.87   20.20
   2 -22   2  127.19   14.60
   2 -22   2  121.19    7.60
  -2 -22  -2  135.09   12.80
   4 -22   2  158.98   16.50
   4 -22   2  152.58    7.70
  -4 -22  -2  150.78   13.20
   6 -22   2  248.18   11.20
   6 -22   2  252.57   36.70
  -8 -22  -2  143.09   13.70
   8 -22   2  175.08   19.50
   8 -22   2  137.69    9.60
  10 -22   2  110.19   19.10
  10 -22   2  102.19    9.70
 -10 -22  -2  109.29   12.20
  11 -23  -2  483.85   31.70
 -11 -23   2  455.15   25.10
   9 -23  -2  320.77   24.30
  -9 -23   2  336.87   21.10
   7 -23  -2  304.47   23.00
  -5 -23   2  418.36   27.30
   5 -23  -2  463.25   37.30
   3 -23  -2  151.58   15.10
  -3 -23   2  147.59   14.70
   1 -23  -2  304.17   20.60
  -1 -23   2  288.87   21.80
  -3 -23  -2  158.98   14.20
   3 -23   2  177.58   17.70
   5 -23   2  295.57   24.00
  -5 -23  -2  296.97   19.30
  -7 -23  -2  373.06   21.50
   7 -23   2  303.47   26.70
   7 -23   2  359.56   14.50
  -9 -23  -2  140.59   14.10
   9 -23   2  130.39    9.70
   9 -23   2  119.79   18.60
  10 -24  -2  312.77   26.00
 -10 -24   2  366.86   22.90
  -8 -24   2  311.27   21.10
   8 -24  -2  322.47   24.30
   6 -24  -2  211.78   19.40
  -6 -24   2  249.38   19.30
  -4 -24   2  373.66   23.90
   4 -24  -2  362.56   23.60
  -2 -24   2  205.18   17.60
   2 -24  -2  147.09   15.00
   0 -24  -2  403.86   23.60
   0 -24   2  428.26   26.90
   2 -24   2   98.19   14.60
  -2 -24  -2   86.39   12.10
  -4 -24  -2  363.66   21.90
   4 -24   2  347.37   26.40
  -6 -24  -2  198.88   16.70
   6 -24   2  193.18   21.70
  -8 -24  -2  158.58   15.50
   8 -24   2  125.29   20.70
   9 -25  -2  143.09   19.60
  -9 -25   2  109.39   14.30
  -7 -25   2  174.38   17.90
   7 -25  -2  197.88   19.40
  -5 -25   2  224.08   19.30
   5 -25  -2  188.68   18.40
   3 -25  -2  362.36   24.10
  -3 -25   2  324.47   23.80
  -1 -25   2  153.58   16.50
   1 -25  -2  167.98   16.20
   1 -25   2  241.88   20.80
  -1 -25  -2  254.87   18.80
   3 -25   2  332.17   26.50
  -3 -25  -2  365.76   22.90
   5 -25   2  134.49   19.70
  -5 -25  -2  171.18   16.30
  -6 -26   2   44.80   11.50
   6 -26  -2   83.69   15.90
  -4 -26   2  249.88   20.80
   4 -26  -2  237.08   21.70
  -2 -26   2  209.08   20.20
   2 -26  -2  219.48   19.70
   0 -26  -2  302.37   21.30
   0 -26   2  263.37   23.20
  -2 -26  -2  192.08   17.90
   2 -26   2  206.98   21.70
  -4 -26  -2  127.19   13.90
   4 -26   2  114.09   18.80
  22   0  -3    1.80    4.90
  20   0  -3   10.20    5.20
  18   0  -3    5.20    3.90
 -18   0   3   -1.10    1.70
 -16   0   3    0.20    1.40
 -16   0   3    2.30    2.70
  16   0  -3    3.80    3.30
 -14   0   3   -1.00    1.90
 -14   0   3   -0.80    1.00
  14   0  -3    0.20    2.00
 -12   0   3    1.30    1.20
 -12   0   3    1.30    0.80
  12   0  -3    4.80    2.30
 -10   0   3    0.30    0.40
  10   0  -3    1.70    1.50
 -10   0   3    1.10    0.80
   8   0  -3    0.70    1.00
   6   0  -3    0.50    0.70
   4   0  -3    0.60    0.40
  -4   0   3   -0.10    0.30
  -4   0   3   -0.80    0.60
   4   0  -3    0.50    0.40
   4   0  -3    1.80    0.80
  -2   0   3    0.80    0.50
  -2   0   3   -0.70    0.40
   2   0  -3   -0.20    0.40
   2   0  -3    0.10    0.50
   0   0  -3    1.10    0.60
   0   0   3   -0.10    0.50
   0   0   3   -0.10    0.60
   0   0  -3    0.70    0.70
  -2   0  -3    0.20    0.80
   4   0   3    0.90    1.10
  -4   0  -3    0.20    0.80
   6   0   3    2.30    1.40
  -6   0  -3    0.30    1.00
   8   0   3    3.80    1.90
  -8   0  -3   -0.60    1.20
 -10   0  -3   -2.30    1.50
  10   0   3    0.60    1.90
 -12   0  -3    2.00    2.30
  12   0   3    1.40    3.90
 -14   0  -3    1.00    2.80
  14   0   3    3.00    3.20
 -16   0  -3   -0.80    3.00
  16   0   3   -1.20    3.30
  18   0   3    1.60    4.80
 -18   0  -3    4.30    4.50
  20   0   3    9.20    5.90
 -20   0  -3   -0.90    5.50
  23  -1  -3   33.60    8.90
  23   1  -3   41.70    8.90
  21  -1  -3   45.80    9.40
  21   1  -3   59.99   15.70
 -19  -1   3   57.09    3.90
  19  -1  -3   57.19    8.90
  19   1  -3   47.70    8.00
 -19   1   3   52.49    4.00
 -17  -1   3    2.10    1.60
 -17  -1   3    0.50    3.20
  17  -1  -3    4.10    3.40
 -17   1   3    1.70    1.60
  17   1  -3    2.30    3.50
 -17   1   3   -0.20    4.20
 -15  -1   3   18.50    3.40
  15  -1  -3   23.40    4.90
 -15  -1   3   22.40    2.30
 -15   1   3   20.90    3.10
 -15   1   3   20.90    2.50
  15   1  -3   16.20    4.30
  13  -1  -3   15.40    3.70
 -13  -1   3   14.80    1.70
 -13   1   3   20.90    2.00
  13   1  -3   15.30    3.40
  11  -1  -3   13.70    3.10
 -11  -1   3   12.10    1.20
 -11  -1   3   16.10    2.00
 -11   1   3   14.20    1.70
 -11   1   3   13.40    1.40
  11   1  -3   14.50    3.10
   9  -1  -3   43.60    3.80
   9   1  -3   46.00    3.90
  -9   1   3   43.60    1.90
  -9   1   3   49.10    2.00
   7  -1  -3   10.50    1.80
   7   1  -3   15.80    2.30
   5  -1  -3  146.59    4.10
   5  -1  -3  143.99    5.40
   5   1  -3  148.89    5.40
  -5   1   3  144.89    4.10
   5   1  -3  145.49    4.10
   5   1  -3  145.39    4.00
  -3  -1   3    3.20    0.90
   3  -1  -3    3.50    0.90
   3  -1  -3    4.50    0.80
  -3  -1   3    4.00    0.90
   3   1  -3    4.00    0.80
  -3   1   3    3.00    0.90
   3   1  -3    4.90    1.20
   3   1  -3    4.30    1.00
  -3   1   3    3.50    0.80
  -1  -1   3   20.40    1.80
   1  -1  -3   23.00    1.90
  -1  -1   3   19.20    1.60
   1  -1  -3   22.20    1.90
   1   1  -3   20.40    1.90
  -1   1   3   18.10    1.50
  -1   1   3   19.00    1.80
  -1  -1  -3 1421.46   34.50
  -1  -1  -3 1453.25   35.60
   1  -1   3 1471.15   34.80
  -1   1  -3 1372.26   34.60
   1   1   3 1360.86   35.30
   1   1   3 1442.96   34.50
  -1   1  -3 1464.45   35.70
  -3  -1  -3  331.17   11.30
   3  -1   3  299.27   10.50
  -3   1  -3  291.37   11.00
   3   1   3  327.27   10.60
  -5  -1  -3   40.00    3.80
  -5   1  -3   39.00    3.80
   5   1   3   45.90    3.90
   7  -1   3   41.30    4.20
  -7  -1  -3   49.70    4.60
  -7   1  -3   46.70    4.50
   7   1   3   52.29    4.80
   9  -1   3   16.50    3.80
  -9  -1  -3   16.40    3.40
   9   1   3   17.80    3.70
  -9   1  -3   21.10    4.00
  11  -1   3   11.00    3.60
 -11  -1  -3   13.60    3.70
  11   1   3   16.20    4.30
 -11   1  -3   20.90    4.30
 -13  -1  -3   23.50    4.50
  13  -1   3   23.30    5.10
 -13   1  -3   12.90    3.70
  13   1   3   25.40    5.10
 -15  -1  -3    5.90    3.40
  15  -1   3    9.30    4.30
  15   1   3   10.20    4.20
 -15   1  -3    7.20    3.70
 -17  -1  -3   11.80    4.50
  17  -1   3   20.50    5.70
 -17   1  -3   14.20    4.40
  17   1   3   11.30    4.90
 -19  -1  -3   -5.80    4.30
  19  -1   3   -2.40    4.40
 -19   1  -3   12.50    5.40
  19   1   3   -3.60    4.40
  22  -2  -3  207.18   16.30
  22   2  -3  202.28   16.10
  20  -2  -3   81.19   10.50
  20   2  -3   91.29   10.00
 -18  -2   3   35.70    3.40
  18  -2  -3   27.40    6.10
 -18   2   3   39.50    3.70
  18   2  -3   32.30    6.30
 -16  -2   3   12.30    2.00
  16  -2  -3    6.20    3.20
 -16  -2   3    9.20    3.70
  16   2  -3    4.90    3.20
 -16   2   3    7.60    1.80
  14  -2  -3   68.89    6.60
 -14  -2   3   78.79    3.70
 -14  -2   3   64.89    5.50
 -14   2   3   75.49    4.00
  14   2  -3   73.39    6.80
 -14   2   3   66.99    4.40
 -12  -2   3  170.48    5.50
  12  -2  -3  161.88    9.30
 -12   2   3  184.78    8.80
 -12   2   3  164.88    6.00
  12   2  -3  147.59    7.80
  12   2  -3  167.98    9.20
  10  -2  -3   26.00    3.90
 -10  -2   3   29.90    1.70
 -10   2   3   24.20    1.90
  10   2  -3   28.80    1.90
  10   2  -3   19.00    3.20
 -10   2   3   28.60    2.00
   8  -2  -3  249.58    9.70
  -8  -2   3  273.17    6.90
   8   2  -3  253.77    6.90
  -8   2   3  258.17    7.00
   8   2  -3  254.47    9.50
   6  -2  -3 1236.48   30.40
  -6  -2   3 1229.68   28.60
   6  -2  -3 1222.98   29.10
   6   2  -3 1197.58   28.00
   6   2  -3 1206.08   30.20
  -6   2   3 1214.78   28.20
   4  -2  -3 3272.77   75.29
  -4  -2   3 3242.18   76.69
  -4  -2   3 3406.06   76.09
   4  -2  -3 3242.98   76.19
   4  -2  -3 3384.06   74.79
   4   2  -3 3177.28   76.49
   4   2  -3 3333.17   75.39
  -4   2   3 3354.86   74.89
   2  -2  -3 2523.25   57.49
  -2  -2   3 2401.66   57.39
  -2  -2   3 2517.35   59.69
   2   2  -3 2424.86   57.39
   2   2  -3 2525.85   57.69
  -2   2   3 2494.35   57.19
   0  -2  -3 1995.00   45.90
   0  -2  -3 2000.20   47.10
   0  -2   3 1985.20   47.20
   0  -2   3 1951.40   46.40
   0   2  -3 1901.11   46.30
   0   2   3 1930.61   47.00
   0   2   3 1989.30   45.80
   0   2  -3 1994.70   49.80
   0   2  -3 1947.11   47.20
   2  -2   3 4311.87   98.09
  -2  -2  -3 4252.07   98.79
  -2  -2  -3 4000.70   97.29
   2   2   3 4346.77   97.39
  -2   2  -3 4349.16   99.19
   4  -2   3 1887.61   46.30
  -4  -2  -3 1780.72   46.30
  -4   2  -3 1888.61   47.10
   4   2   3 1858.41   45.70
   6  -2   3  130.09    7.40
  -6   2  -3  145.09    9.10
   6   2   3  153.18    7.50
   8  -2   3   54.99    5.20
  -8  -2  -3   60.09    5.20
  -8   2  -3   58.49    5.30
   8   2   3   60.49    5.30
  10  -2   3   58.49    6.20
 -10  -2  -3   79.79    6.40
  10   2   3   77.69    6.70
 -10   2  -3   85.09    6.70
 -12  -2  -3   56.49    5.80
  12  -2   3   46.60    6.70
 -12   2  -3   52.29    6.90
  12   2   3   51.19    7.50
  14  -2   3   57.79    8.10
 -14  -2  -3   63.59    6.60
 -14   2  -3   51.89    6.80
  14   2   3   56.39    8.00
  16  -2   3   12.30    5.00
 -16  -2  -3   30.70    5.90
 -16   2  -3   25.20    5.40
  16   2   3   27.60    6.20
  18  -2   3   91.99   11.50
 -18  -2  -3   75.29    8.50
 -18   2  -3   86.29    9.20
  18   2   3   71.89   10.40
 -20  -2  -3   13.80    6.20
  20  -2   3    9.30    6.00
 -20   2  -3    8.40    6.20
  20   2   3   12.50    6.80
  23  -3  -3   84.29   11.90
  23   3  -3  109.19   12.40
  21  -3  -3  128.79   12.20
 -19  -3   3  197.48    7.60
  19  -3  -3  192.78   13.90
  19   3  -3  203.58   14.10
 -19   3   3  192.68    8.00
  17  -3  -3    4.80    3.60
 -17  -3   3    6.20    1.90
  17   3  -3    1.10    3.90
 -17   3   3    4.50    2.00
 -15  -3   3   92.69    4.40
 -15  -3   3   87.69    7.30
 -15   3   3   88.59    4.80
  15   3  -3   83.79    4.80
  15   3  -3   87.99    7.80
 -13  -3   3   84.39    3.90
  13  -3  -3   73.39    6.60
 -13   3   3   73.59    4.40
  13   3  -3   76.59    4.20
  13   3  -3   87.89    6.80
 -13   3   3   75.79    4.20
  11  -3  -3   40.90    4.30
 -11  -3   3   31.90    2.20
  11   3  -3   37.60    4.10
 -11   3   3   38.40    2.70
 -11   3   3   34.60    2.70
  -9  -3   3    1.10    0.70
   9  -3  -3    1.00    1.20
   9  -3  -3    2.10    1.50
   9   3  -3    2.40    0.90
  -9   3   3    2.80    0.80
   9   3  -3    3.10    1.40
  -9   3   3    2.50    0.80
   7  -3  -3  985.00   25.50
  -7  -3   3  951.30   23.20
   7  -3  -3  982.90   24.10
   7   3  -3  923.51   25.00
  -7   3   3  993.40   23.20
   7   3  -3  928.31   23.00
  -5  -3   3   41.50    3.10
   5  -3  -3   31.30    2.00
  -5  -3   3   37.80    2.50
   5  -3  -3   34.40    2.40
   5   3  -3   39.40    2.20
  -5   3   3   34.10    2.00
   5   3  -3   35.40    2.40
  -3  -3   3   11.10    1.70
   3  -3  -3    8.40    1.30
   3  -3  -3   10.10    1.40
   3  -3  -3   12.30    1.10
  -3  -3   3   13.80    2.10
  -3   3   3   10.80    1.50
   3   3  -3   14.90    2.30
   3   3  -3   10.40    1.60
  -3   3   3   10.00    1.50
   1  -3  -3  197.98    7.00
   1  -3  -3  186.28    5.90
  -1  -3   3  199.28    6.60
  -1  -3   3  191.08    8.70
  -1   3   3  194.48    7.00
   1   3  -3  189.48    8.20
   1   3  -3  193.18    7.10
  -1   3   3  203.58    6.00
  -1  -3  -3  894.81   23.60
  -1  -3  -3  877.41   22.00
   1  -3   3  871.31   22.80
   1   3   3  881.31   21.90
  -1   3  -3  875.81   23.90
  -3  -3  -3 1012.40   27.10
   3  -3   3  981.50   26.60
  -3   3  -3  973.80   27.40
   3   3   3 1011.90   25.70
   5  -3   3   76.39    5.20
  -5  -3  -3   70.29    5.00
  -5   3  -3   65.29    5.10
   5   3   3   78.29    4.80
   7  -3   3    8.80    2.50
  -7  -3  -3   11.40    2.80
   7   3   3   12.70    2.80
  -7   3  -3   10.90    2.70
  -9  -3  -3   63.19    5.50
   9  -3   3   60.79    6.00
   9   3   3   59.19    5.60
  -9   3  -3   65.09    5.80
 -11  -3  -3    0.10    1.80
  11  -3   3    3.40    2.20
 -11   3  -3    0.90    2.40
  11   3   3    2.40    2.70
  13  -3   3  147.59   10.60
 -13  -3  -3  166.68    9.90
 -13   3  -3  123.89    9.30
  13   3   3  160.68   10.70
  15  -3   3   20.10    5.20
  15   3   3   24.80    5.20
 -17  -3  -3   61.09    8.00
 -17   3  -3   49.10    7.50
  17   3   3   66.49    9.50
 -19  -3  -3    8.70    5.10
  19  -3   3    1.40    5.10
  19   3   3   11.90    6.10
 -19   3  -3    1.30    5.30
  22  -4  -3  133.99   13.50
  22   4  -3  141.19   13.40
  20  -4  -3   84.79   11.30
  20   4  -3   99.49   10.50
 -20   4   3   66.29    6.90
  18  -4  -3   29.50    6.00
 -18  -4   3   47.60    4.20
  18   4  -3   52.49    7.80
 -18   4   3   38.50    4.20
  16  -4  -3   65.09    8.60
 -16  -4   3   76.09    4.40
 -16   4   3   72.59    4.80
  16   4  -3   69.19    7.40
  14  -4  -3  161.38   10.60
 -14  -4   3  184.68    6.80
 -14   4   3  166.98    7.30
  14   4  -3  179.38   10.50
 -12  -4   3  522.75   14.30
  12  -4  -3  534.15   19.10
  12   4  -3  498.95   14.60
 -12   4   3  525.95   15.20
 -12   4   3  496.05   14.70
  12   4  -3  513.45   18.30
  10  -4  -3  338.57   13.10
 -10  -4   3  339.17    9.90
  10  -4  -3  337.47   12.60
  10   4  -3  337.57   10.10
  10   4  -3  334.37   12.60
 -10   4   3  336.27   10.20
 -10   4   3  322.67   10.40
   8  -4  -3  206.88    8.60
   8  -4  -3  206.28    8.00
  -8  -4   3  204.98    6.80
  -8   4   3  203.98    6.80
   8   4  -3  193.28    8.10
   8   4  -3  206.38    7.20
   6  -4  -3  356.36   10.60
  -6  -4   3  348.37   10.40
   6  -4  -3  339.87   10.80
   6   4  -3  364.06   10.80
  -6   4   3  343.87   10.00
   6   4  -3  335.27   10.60
   4  -4  -3   71.39    3.60
   4  -4  -3   69.99    3.50
  -4  -4   3   71.59    4.10
   4  -4  -3   70.99    3.20
  -4   4   3   69.29    3.40
   4   4  -3   63.19    3.50
   2  -4  -3  572.64   15.80
   2  -4  -3  566.74   14.50
  -2  -4   3  593.84   17.80
  -2  -4   3  584.94   15.40
   2   4  -3  576.54   16.90
  -2   4   3  579.84   14.90
  -2   4   3  562.64   15.80
   0  -4   3  440.16   15.90
   0  -4  -3  438.76   13.40
   0  -4  -3  440.16   11.70
   0  -4   3  438.26   12.70
   0   4   3  452.05   11.50
  -2  -4  -3 1297.27   32.30
   2  -4   3 1334.67   38.20
   2  -4   3 1308.87   33.40
  -2  -4  -3 1338.37   34.20
  -2   4  -3 1326.37   34.60
   2   4   3 1324.67   32.10
  -4  -4  -3 1030.70   28.40
   4  -4   3 1042.60   28.20
  -4   4  -3 1021.20   28.90
   4   4   3 1029.50   27.00
  -6  -4  -3  419.66   14.90
   6  -4   3  400.56   14.70
  -6   4  -3  408.46   15.30
  -8  -4  -3  261.37   11.50
   8  -4   3  264.07   12.10
  -8   4  -3  247.08   11.80
   8   4   3  260.77   11.40
 -10  -4  -3  249.28   12.00
  10  -4   3  265.47   13.10
  10   4   3  276.07   12.70
 -10   4  -3  275.07   13.00
 -12  -4  -3   25.40    4.80
  12  -4   3   19.90    4.30
 -12   4  -3   19.40    4.60
  12   4   3   24.60    5.10
 -14  -4  -3   90.59    7.90
  14  -4   3   76.19    8.60
  14   4   3   83.79    8.40
 -14   4  -3   94.39    8.20
 -16  -4  -3    8.60    3.90
  16  -4   3    4.40    4.40
 -16   4  -3    7.20    3.80
  16   4   3   17.20    4.90
  18  -4   3  124.39   11.50
 -18  -4  -3  137.49   10.70
 -18   4  -3  132.29   11.20
  18   4   3  115.69   12.10
  20  -4   3   -6.10    5.40
 -20  -4  -3    1.60    5.20
  20   4   3    9.50    6.10
 -20   4  -3    0.00    6.10
  23  -5  -3    8.20    6.40
  23   5  -3   17.60    7.30
  21  -5  -3  419.96   22.60
 -19  -5   3   69.19    5.00
  19  -5  -3   70.89   10.00
  19   5  -3   68.69    9.40
 -19   5   3   63.69    5.50
  17  -5  -3  245.98   14.60
 -17  -5   3  247.68    9.20
  17   5  -3  231.78   14.00
 -17   5   3  229.88    9.70
 -15  -5   3  588.04   16.90
  15  -5  -3  606.54   23.40
  15   5  -3  580.24   22.10
 -15   5   3  585.44   17.80
 -13  -5   3  711.73   19.40
  13  -5  -3  726.23   24.80
  13   5  -3  697.43   23.70
 -13   5   3  718.23   20.40
  11  -5  -3 1573.04   42.50
  11  -5  -3 1635.64   43.00
 -11  -5   3 1651.63   38.60
  11   5  -3 1465.15   38.50
  11   5  -3 1563.44   41.90
 -11   5   3 1583.14   39.30
   9  -5  -3  696.93   20.70
  -9  -5   3  713.93   18.50
   9  -5  -3  698.33   21.00
   9   5  -3  697.83   20.30
  -9   5   3  660.93   18.40
   9   5  -3  661.43   18.30
   7  -5  -3 2473.35   59.39
  -7  -5   3 2539.95   58.69
   7  -5  -3 2556.24   59.79
   7   5  -3 2480.45   59.19
  -7   5   3 2467.15   58.19
   7   5  -3 2417.16   58.19
   5  -5  -3 1672.43   39.30
  -5  -5   3 1619.64   40.00
  -5  -5   3 1672.13   39.60
   5  -5  -3 1613.04   38.50
  -5   5   3 1610.84   38.70
   5   5  -3 1579.44   38.80
  -5   5   3 1516.75   37.80
   5   5  -3 1556.64   38.30
  -3  -5   3  151.28    7.00
   3  -5  -3  154.18    4.80
  -3  -5   3  160.38    6.10
   3  -5  -3  145.09    6.00
   3   5  -3  143.29    6.30
  -3   5   3  149.09    6.00
  -1  -5   3  419.46   15.20
  -1  -5   3  441.26   12.40
   1  -5  -3  424.76   11.10
   1  -5  -3  437.66   13.20
  -1   5   3  442.96   11.20
   1  -5   3  246.18   11.50
  -1  -5  -3  245.78    9.10
   1  -5   3  231.78    8.40
   1   5   3  230.58    7.10
  -3  -5  -3 1307.77   34.70
  -3  -5  -3 1241.28   32.50
   3  -5   3 1350.36   34.10
   3  -5   3 1299.37   39.30
   3   5   3 1350.56   32.60
  -3   5  -3 1359.26   35.60
   5  -5   3  252.67   10.60
  -5  -5  -3  278.87   11.10
   5   5   3  247.68    9.60
  -5   5  -3  274.67   11.70
  -7  -5  -3  657.23   20.90
   7  -5   3  637.34   21.10
   7   5   3  637.44   19.90
  -7   5  -3  632.14   21.60
  -9  -5  -3  103.39    7.30
   9  -5   3  126.99    8.40
   9   5   3  122.89    7.70
  -9   5  -3  111.89    8.00
 -11  -5  -3  358.76   15.20
  11   5   3  357.16   15.40
 -11   5  -3  349.87   15.90
  13  -5   3  633.64   25.40
 -13  -5  -3  681.43   23.90
  13   5   3  687.83   24.80
 -13   5  -3  652.23   24.60
  15  -5   3  163.28   12.20
 -15  -5  -3  188.58   11.60
 -15   5  -3  168.58   11.80
  15   5   3  187.38   12.40
 -17  -5  -3  129.09   10.30
  17  -5   3  129.19   11.90
 -17   5  -3  118.19   10.70
  17   5   3  102.69   10.70
 -19  -5  -3  124.29   11.60
  19  -5   3  118.09   12.20
 -19   5  -3  114.89   11.40
  19   5   3  157.58   13.40
  22  -6  -3  156.18   13.70
  22   6  -3  166.08   14.40
  20  -6  -3   77.89   10.70
 -20   6   3   71.99    6.30
  20   6  -3   76.49   10.70
  18  -6  -3  180.88   13.20
 -18  -6   3  177.08    8.10
  18   6  -3  152.28   11.90
 -18   6   3  161.38   11.60
  16  -6  -3  288.07   15.10
 -16  -6   3  270.47   10.00
 -16   6   3  256.47   10.70
  16   6  -3  271.07   14.40
  14  -6  -3  533.75   20.80
 -14  -6   3  537.45   15.90
  14   6  -3  519.45   19.90
 -14   6   3  516.65   16.70
 -12  -6   3  965.20   25.20
  12  -6  -3  976.00   29.60
  12  -6  -3  945.31   29.60
 -12   6   3  925.81   25.90
  12   6  -3  929.21   28.40
  10  -6  -3  916.51   26.90
 -10  -6   3  943.81   24.20
  10  -6  -3  877.31   26.90
  10   6  -3  898.81   26.00
   8  -6  -3 1118.59   30.80
  -8  -6   3 1138.49   29.30
   8  -6  -3 1167.28   30.70
   8   6  -3 1141.99   29.80
  -6  -6   3 1142.19   29.50
   6  -6  -3 1145.59   29.00
   6  -6  -3 1130.59   29.80
   6   6  -3 1127.99   28.50
  -4  -6   3 1122.09   29.50
   4  -6  -3 1173.08   28.10
  -4  -6   3 1192.78   30.90
   4  -6  -3 1190.18   29.90
   4  -6  -3 1153.98   28.70
  -4   6   3 1127.29   27.50
  -2  -6   3 1161.48   31.70
  -2  -6   3 1199.48   28.70
   2  -6  -3 1171.78   29.90
   2  -6  -3 1178.38   26.90
   2  -6  -3 1131.09   27.20
   2   6  -3 1101.09   28.50
   0  -6  -3  742.73   18.30
   0  -6   3  749.42   24.00
   0  -6   3  742.83   20.00
   0  -6  -3  745.03   21.20
   0   6   3  784.72   18.20
   2  -6   3  254.17    9.40
  -2  -6  -3  262.17   10.10
  -2  -6  -3  256.87    8.10
   2  -6   3  253.47   12.70
   2   6   3  261.27    8.00
   4  -6   3  158.08    7.80
   4  -6   3  171.68   11.20
  -4  -6  -3  165.48    8.10
  -4   6  -3  174.38    8.80
   4   6   3  176.98    6.90
   6  -6   3  753.22   23.40
  -6  -6  -3  780.92   23.50
  -6   6  -3  756.72   24.40
   6   6   3  742.83   21.70
  -8  -6  -3  578.14   19.60
   8  -6   3  556.34   19.90
   8   6   3  555.24   18.50
  -8   6  -3  552.04   20.30
 -10  -6  -3  412.96   16.20
  10  -6   3  387.76   16.80
  10   6   3  395.36   15.80
 -10   6  -3  375.46   16.60
  12  -6   3  214.98   12.60
 -12  -6  -3  183.88   10.80
 -12   6  -3  202.68   12.10
  12   6   3  211.58   11.70
  14  -6   3  346.77   17.60
  14   6   3  336.47   16.50
 -14   6  -3  326.87   18.90
  16  -6   3   80.49   10.50
 -16  -6  -3   64.39    8.00
  16   6   3   79.29    8.90
 -16   6  -3   82.99    9.10
  18  -6   3  216.48   15.90
 -18  -6  -3  250.97   14.30
 -18   6  -3  216.28   14.70
  18   6   3  190.18   16.60
  23  -7  -3   71.09   10.80
  23   7  -3   65.09   10.90
  21  -7  -3  206.78   15.90
 -19  -7   3  375.66   14.20
  19  -7  -3  389.96   20.10
  19   7  -3  379.76   19.50
 -19   7   3  388.16   14.50
  17  -7  -3  573.44   24.20
 -17   7   3  602.34   19.40
  17   7  -3  593.04   23.90
 -15  -7   3  659.73   19.20
  15  -7  -3  610.74   23.80
 -15   7   3  615.14   23.50
  15   7  -3  651.93   23.60
  13  -7  -3  538.35   20.50
 -13  -7   3  555.54   16.80
 -13   7   3  547.75   17.60
  13   7  -3  545.25   19.70
 -11  -7   3  649.34   18.90
  11  -7  -3  638.94   22.40
  11  -7  -3  665.83   22.00
  11   7  -3  650.23   20.80
   9  -7  -3  990.70   28.40
   9  -7  -3 1041.70   29.40
  -9  -7   3 1025.20   27.10
   9   7  -3  975.10   27.30
   7  -7  -3 1420.76   36.50
   7  -7  -3 1461.85   37.70
  -7  -7   3 1429.16   36.70
   7   7  -3 1433.36   35.80
  -5  -7   3 1259.47   32.50
  -5  -7   3 1256.57   31.60
   5  -7  -3 1244.08   30.20
   5  -7  -3 1200.78   31.80
  -5   7   3 1135.59   29.20
   5   7  -3 1219.58   30.00
   3  -7  -3  830.02   23.00
   3  -7  -3  837.02   20.50
  -3  -7   3  808.82   24.20
  -3  -7   3  816.22   21.70
   3  -7  -3  831.72   20.10
  -1  -7   3 2685.73   67.09
   1  -7  -3 2639.24   64.19
  -1  -7   3 2721.93   62.59
   1  -7  -3 2634.24   60.29
   1  -7   3  179.18   10.10
  -1  -7  -3  187.98    5.80
   1  -7   3  189.28    7.40
  -1  -7  -3  184.58    8.20
   1   7   3  185.08    5.50
  -3  -7  -3 1206.48   33.00
  -3  -7  -3 1173.98   29.80
   3  -7   3 1218.58   37.70
   3  -7   3 1247.88   32.10
   3   7   3 1222.28   29.80
  -5  -7  -3  565.14   18.90
   5  -7   3  582.64   18.70
   5  -7   3  553.54   23.70
   5   7   3  577.54   16.90
  -5   7  -3  594.74   20.10
  -7  -7  -3  941.31   28.00
   7  -7   3  942.51   28.00
  -7   7  -3  920.81   29.00
   7   7   3  872.01   25.70
   9  -7   3  485.05   18.90
  -9  -7  -3  501.75   18.40
   9   7   3  475.45   17.20
  -9   7  -3  509.45   19.60
 -11  -7  -3  503.05   19.50
  11  -7   3  498.45   20.50
 -11   7  -3  520.65   20.80
  11   7   3  529.45   19.50
 -13  -7  -3  498.55   19.60
  13  -7   3  471.75   21.00
 -13   7  -3  486.25   21.10
  13   7   3  497.95   20.10
 -15  -7  -3  386.16   17.20
  15  -7   3  345.07   18.70
 -15   7  -3  374.16   18.10
  15   7   3  328.87   17.00
 -17  -7  -3  151.68   10.80
  17  -7   3  128.29   11.90
 -17   7  -3  119.09   10.70
  17   7   3  125.59   11.60
  19  -7   3  145.99   13.50
 -19  -7  -3  130.79   11.50
 -19   7  -3  156.48   13.70
  19   7   3  152.28   13.30
  22  -8  -3  204.38   16.50
  22   8  -3  187.28   15.80
 -20   8   3  323.77   13.60
  20   8  -3  351.76   19.10
  18  -8  -3  195.08   13.70
 -18  -8   3  203.98    9.70
  18   8  -3  215.38   14.00
 -18   8   3  200.78   10.20
  16  -8  -3  393.26   18.50
 -16  -8   3  409.26   14.30
  16   8  -3  384.46   17.80
 -16   8   3  403.56   15.30
  14  -8  -3  802.62   27.70
 -14  -8   3  805.82   28.90
  14   8  -3  840.52   27.10
 -14   8   3  794.42   24.40
  12  -8  -3  328.67   14.30
 -12  -8   3  307.47   11.50
  12   8  -3  308.87   13.10
 -10  -8   3  466.25   14.90
  10  -8  -3  434.26   17.20
  10  -8  -3  457.95   16.40
  10   8  -3  441.26   15.20
   8  -8  -3  480.05   17.10
  -8  -8   3  511.45   16.00
   8  -8  -3  488.25   17.30
   8   8  -3  487.35   15.10
   6  -8  -3 1600.14   39.50
  -6  -8   3 1580.64   41.30
   6  -8  -3 1623.44   41.90
   6   8  -3 1599.54   39.00
   4  -8  -3 1581.64   39.80
   4  -8  -3 1534.25   36.40
  -4  -8   3 1549.05   38.10
   4  -8  -3 1509.65   36.80
  -4  -8   3 1543.85   40.30
  -4   8   3 1464.65   35.60
  -2  -8   3 2120.49   54.49
   2  -8  -3 2079.09   47.90
  -2  -8   3 2166.78   50.19
   2  -8  -3 2115.69   52.29
   2  -8  -3 2063.19   47.90
   0  -8   3 2058.09   49.40
   0  -8  -3 2048.79   46.70
   0   8   3 2078.49   46.80
  -2  -8  -3   18.40    2.90
   2  -8   3   21.20    2.90
  -2  -8  -3   23.60    1.90
   2  -8   3   28.10    5.20
   2   8   3   17.40    1.60
  -4  -8  -3  632.34   20.30
   4  -8   3  649.24   19.70
   4  -8   3  616.24   24.80
   4   8   3  643.44   17.40
  -6  -8  -3  815.32   24.90
   6  -8   3  785.22   30.50
   6  -8   3  764.82   24.20
   6   8   3  811.02   22.30
  -6   8  -3  761.52   25.60
  -8  -8  -3  874.21   27.20
   8  -8   3  902.91   27.70
  -8   8  -3  841.12   28.30
   8   8   3  831.62   25.10
  10  -8   3  389.16   16.90
 -10  -8  -3  374.86   15.80
  10   8   3  382.56   15.20
 -10   8  -3  363.26   16.80
  12  -8   3  301.67   15.90
 -12  -8  -3  335.77   15.20
 -12   8  -3  338.37   16.50
  12   8   3  312.77   14.60
  14  -8   3  708.33   27.50
 -14  -8  -3  654.53   24.30
 -14   8  -3  675.23   26.30
  14   8   3  666.93   25.10
 -16  -8  -3  156.88   11.20
  16  -8   3  161.88   14.60
 -16   8  -3  157.88   12.40
  16   8   3  145.19   11.90
 -18  -8  -3  168.18   12.20
  18  -8   3  173.48   14.30
  18   8   3  189.38   16.50
 -18   8  -3  166.18   13.70
  21  -9  -3  123.69   13.20
  21   9  -3  159.28   15.70
 -19  -9   3  250.87   11.20
  19  -9  -3  230.68   15.60
 -19   9   3  253.47   12.10
  19   9  -3  245.68   15.80
  17  -9  -3  458.75   21.00
 -17  -9   3  457.15   16.30
  17   9  -3  462.55   20.20
 -17   9   3  451.55   17.20
  15  -9  -3  576.24   23.00
 -15  -9   3  592.34   18.90
 -15   9   3  551.64   19.70
  15   9  -3  602.84   22.30
  13  -9  -3   42.90    6.00
 -13  -9   3   51.99    4.60
  13  -9  -3   44.80    7.30
 -13   9   3   39.30    4.50
  13   9  -3   44.30    5.70
  11  -9  -3  403.06   15.80
 -11  -9   3  411.96   14.30
  11  -9  -3  395.86   17.60
  11   9  -3  414.06   15.00
  -9  -9   3  602.64   20.80
   9  -9  -3  588.54   19.10
   9  -9  -3  605.64   21.50
   9   9  -3  597.44   18.20
   7  -9  -3  879.91   24.30
  -7  -9   3  886.01   25.70
   7   9  -3  873.21   23.40
  -5  -9   3  856.01   23.60
   5  -9  -3  857.61   22.40
  -5  -9   3  898.71   25.80
   5   9  -3  869.81   22.10
  -5   9   3  821.02   21.40
   3  -9  -3 1344.27   31.20
   3  -9  -3 1309.97   37.50
  -3  -9   3 1307.57   33.10
   3  -9  -3 1328.47   31.40
  -1  -9   3 1554.44   37.90
  -1  -9   3 1531.85   43.30
   1  -9  -3 1560.14   40.50
  -1  -9  -3 1301.77   35.40
  -1  -9  -3 1310.37   30.00
   1  -9   3 1304.87   39.20
   1  -9   3 1294.57   33.20
   1   9   3 1325.07   29.90
  -3  -9  -3  367.36   14.00
   3  -9   3  377.36   17.50
   3  -9   3  338.67   13.70
  -3  -9  -3  359.36   10.20
   3   9   3  367.06   10.30
   5  -9   3  598.74   19.50
  -5  -9  -3  620.54   20.60
   5  -9   3  596.74   25.40
   5   9   3  621.84   17.30
   7  -9   3  947.41   36.00
  -7  -9  -3  939.61   28.80
   7  -9   3  910.11   28.50
  -7   9  -3  984.60   30.70
  -9  -9  -3  479.95   18.40
   9  -9   3  455.55   18.40
  -9   9  -3  509.85   20.20
   9   9   3  474.15   16.80
 -11  -9  -3  425.16   17.70
  11  -9   3  449.76   19.00
  11   9   3  426.56   16.80
 -11   9  -3  431.36   19.20
  13  -9   3  244.88   14.50
 -13  -9  -3  264.77   13.60
  13   9   3  271.87   15.70
 -13   9  -3  250.67   14.80
  15  -9   3  276.67   16.60
 -15  -9  -3  286.67   15.10
 -15   9  -3  300.27   17.00
  15   9   3  310.87   16.10
  17  -9   3  165.28   13.20
 -17  -9  -3  160.18   11.10
  17   9   3  158.98   12.60
 -17   9  -3  152.78   12.50
  22 -10  -3  251.57   18.30
  22  10  -3  280.67   18.20
  20 -10  -3  491.15   24.00
 -20  10   3  471.05   18.50
  20  10  -3  453.45   22.60
 -18 -10   3  247.58   11.50
  18 -10  -3  279.97   16.40
  18  10  -3  232.78   14.50
 -18  10   3  225.18   12.10
 -16 -10   3  819.32   24.60
  16 -10  -3  805.92   29.10
 -16  10   3  754.92   25.40
  16  10  -3  787.82   28.00
  14 -10  -3  961.10   35.30
 -14 -10   3  993.50   28.90
  14 -10  -3 1103.49   43.30
 -14  10   3 1030.10   30.30
  14  10  -3  927.01   30.60
 -12 -10   3  314.97   12.40
  12 -10  -3  310.97   14.10
  12 -10  -3  280.77   15.30
  12  10  -3  306.97   13.10
  10 -10  -3  485.35   17.20
  10 -10  -3  460.35   19.00
 -10 -10   3  486.65   16.80
  10  10  -3  487.25   16.20
   8 -10  -3  690.03   22.50
  -8 -10   3  692.13   21.90
   8 -10  -3  701.93   23.60
   8  10  -3  703.93   19.90
   6 -10  -3  743.33   23.80
   6 -10  -3  749.53   20.70
  -6 -10   3  763.72   23.60
   6  10  -3  737.83   20.00
   4 -10  -3  726.03   18.70
  -4 -10   3  710.13   23.20
   4 -10  -3  734.83   18.60
  -4 -10   3  733.23   20.20
   4 -10  -3  691.63   22.30
  -2 -10   3  520.85   14.70
  -2 -10   3  513.75   19.10
   2 -10  -3  480.25   17.00
   0 -10  -3 2834.02   70.79
   0 -10   3 2961.80   67.89
   0 -10   3 2819.92   74.09
  -2 -10  -3  274.07    7.20
   2 -10   3  295.17   15.00
  -2 -10  -3  279.07   11.80
   2 -10   3  272.77   10.30
   4 -10   3  571.94   24.20
  -4 -10  -3  545.55   15.10
   4 -10   3  593.84   18.50
  -4 -10  -3  574.54   19.60
   4  10   3  579.54   15.50
   6 -10   3 1462.75   39.70
  -6 -10  -3 1430.96   40.60
   6 -10   3 1519.35   48.60
   6  10   3 1415.26   36.60
  -6  10  -3 1470.75   42.30
   8 -10   3 1134.09   34.10
   8 -10   3 1099.79   41.90
  -8 -10  -3 1156.78   34.40
  -8  10  -3 1170.28   36.20
   8  10   3 1151.88   31.30
  10 -10   3  504.05   22.50
 -10 -10  -3  534.15   20.40
 -10  10  -3  553.64   22.20
  10  10   3  542.35   18.70
 -12 -10  -3  257.47   13.30
  12 -10   3  252.87   14.20
 -12  10  -3  231.28   14.10
  12  10   3  265.87   12.90
  14 -10   3  436.86   20.60
 -14 -10  -3  413.96   18.50
  14  10   3  404.96   18.30
 -14  10  -3  435.76   20.40
  16 -10   3  260.67   16.80
 -16 -10  -3  283.07   15.50
  16  10   3  268.97   15.30
 -16  10  -3  274.67   16.80
  18 -10   3  125.99   12.90
 -18 -10  -3  120.99   11.00
 -18  10  -3  115.39   12.40
  18  10   3  123.89   15.20
  21 -11  -3  231.38   17.00
  21  11  -3  226.08   15.90
 -19 -11   3  143.59    9.50
  19 -11  -3  100.39   10.90
  19  11  -3  126.49   11.60
 -19  11   3  134.29   10.20
 -17 -11   3  255.77   12.30
  17 -11  -3  274.77   15.80
 -17  11   3  244.38   12.80
  17  11  -3  267.27   14.90
  15 -11  -3  523.95   21.00
 -15 -11   3  486.55   17.50
  15 -11  -3  500.75   23.90
 -15  11   3  429.16   17.90
  15  11  -3  448.26   19.00
  13 -11  -3  421.26   17.90
  13 -11  -3  448.16   21.10
 -13 -11   3  468.15   16.80
  13  11  -3  422.66   16.80
 -11 -11   3  332.57   13.40
  11 -11  -3  315.37   16.10
  11 -11  -3  299.97   13.50
  11  11  -3  309.07   12.70
  -9 -11   3  604.34   20.10
   9 -11  -3  576.54   19.00
   9 -11  -3  585.44   22.20
   9  11  -3  570.64   17.80
  -7 -11   3 1047.90   30.80
   7 -11  -3 1065.59   28.10
   7 -11  -3 1011.00   31.50
   7  11  -3 1007.80   26.80
  -5 -11   3  565.64   16.50
   5 -11  -3  537.85   15.10
   5 -11  -3  505.85   18.70
  -5 -11   3  555.54   19.40
  -5  11   3  496.55   14.00
   5  11  -3  549.35   14.90
   3 -11  -3  431.26   16.10
  -3 -11   3  432.66   13.40
   3 -11  -3  431.06   11.10
  -3 -11   3  443.06   17.40
   3 -11  -3  424.26   11.10
  -1 -11   3  599.24   16.80
   1 -11  -3  583.14   19.80
  -1 -11   3  601.04   22.30
   1 -11   3 1244.98   39.80
  -1 -11  -3 1275.57   36.00
   1 -11   3 1329.57   33.20
   3 -11   3  303.07   11.40
   3 -11   3  317.47   16.90
  -3 -11  -3  292.87    8.00
  -3 -11  -3  280.17   12.60
   3  11   3  314.67    8.30
  -5 -11  -3  962.00   29.80
   5 -11   3  982.50   35.90
   5 -11   3 1003.50   28.60
   5  11   3  969.20   24.90
   7 -11   3  454.95   23.50
   7 -11   3  446.86   16.90
  -7 -11  -3  459.45   17.80
   7  11   3  444.96   14.30
  -7  11  -3  407.06   18.30
  -9 -11  -3  564.04   21.50
   9 -11   3  600.14   21.70
   9  11   3  581.34   18.90
  -9  11  -3  592.04   23.30
 -11 -11  -3  347.57   16.10
  11 -11   3  334.37   16.20
  11  11   3  344.17   14.50
 -11  11  -3  363.86   18.00
 -13 -11  -3  136.59   10.40
  13 -11   3  140.79   11.00
 -13  11  -3  133.59   11.10
  15 -11   3  420.86   20.80
 -15 -11  -3  402.36   18.70
  15  11   3  409.56   18.70
 -15  11  -3  444.26   21.50
  17 -11   3  135.29   12.60
 -17 -11  -3  109.89   10.40
  17  11   3   94.69   10.90
 -17  11  -3  122.09   12.10
  20 -12  -3  184.08   14.90
  20  12  -3  205.08   14.60
 -20  12   3  185.88   12.50
 -18 -12   3  193.58   11.60
  18 -12  -3  221.08   14.70
 -18  12   3  195.98   12.10
  18  12  -3  200.68   13.40
 -16 -12   3  270.57   13.30
  16 -12  -3  308.17   16.30
  16  12  -3  299.27   15.10
 -16  12   3  304.97   14.50
  14 -12  -3  617.44   23.60
  14 -12  -3  624.44   27.80
 -14 -12   3  667.83   22.20
  14  12  -3  614.14   22.30
 -12 -12   3  264.47   12.40
  12 -12  -3  285.57   13.20
  12 -12  -3  276.77   16.20
  12  12  -3  261.17   11.90
 -10 -12   3  467.95   17.50
  10 -12  -3  465.55   20.20
  10 -12  -3  446.36   16.50
  10  12  -3  446.16   15.50
  -8 -12   3  932.51   28.60
   8 -12  -3  873.41   29.80
   8 -12  -3  912.71   25.80
   8  12  -3  911.01   24.80
   6 -12  -3  616.74   22.00
  -6 -12   3  626.54   21.70
   6 -12  -3  607.14   17.50
   6  12  -3  600.64   16.90
   4 -12  -3   53.59    3.30
  -4 -12   3   48.70    6.40
   4 -12  -3   54.29    2.90
  -4 -12   3   57.99    4.00
   4 -12  -3   47.20    4.90
  -2 -12   3  185.88    7.40
   2 -12  -3  184.98    9.90
  -2 -12   3  195.08   11.20
   0 -12  -3 1127.19   32.80
   0 -12   3 1108.89   36.00
   0 -12   3 1099.69   28.80
  -2 -12  -3  263.27   12.20
   2 -12   3  272.57   15.30
   2 -12   3  284.67   10.60
   4 -12   3  191.38   13.80
   4 -12   3  185.78    8.80
  -4 -12  -3  170.48    9.80
   4  12   3  173.38    5.80
  -6 -12  -3  279.87   13.40
   6 -12   3  294.47   18.50
   6 -12   3  306.67   12.90
   6  12   3  319.07   10.20
   8 -12   3  749.53   33.20
   8 -12   3  731.83   24.40
  -8 -12  -3  726.43   25.20
  -8  12  -3  715.33   26.70
   8  12   3  711.63   21.30
  10 -12   3  263.37   13.90
 -10 -12  -3  263.77   13.50
 -10  12  -3  237.68   14.30
  10  12   3  248.08   11.20
  12 -12   3  143.69   11.00
 -12 -12  -3  163.28   10.80
 -12  12  -3  160.38   12.30
  12  12   3  153.08    9.40
 -14 -12  -3  311.17   16.00
  14 -12   3  295.17   16.90
 -14  12  -3  323.57   18.10
  14  12   3  315.57   15.40
 -16 -12  -3  389.96   19.00
  16 -12   3  432.76   21.90
 -16  12  -3  421.86   22.20
  16  12   3  435.36   19.90
  21 -13  -3  477.55   23.90
  21  13  -3  445.96   22.90
 -19 -13   3  112.39    9.80
  19  13  -3   97.19   11.10
 -19  13   3  107.19   10.20
 -17 -13   3  509.05   19.80
  17 -13  -3  519.15   22.60
  17  13  -3  496.55   21.40
 -17  13   3  505.55   21.00
  15 -13  -3  295.97   15.40
 -15 -13   3  292.17   14.10
  15 -13  -3  290.07   19.40
 -15  13   3  290.07   14.80
  15  13  -3  292.67   14.40
  13 -13  -3  941.01   35.50
  13 -13  -3  952.90   30.50
 -13 -13   3  927.41   29.60
  13  13  -3  918.71   28.70
  11 -13  -3  258.07   11.90
  11 -13  -3  233.08   14.80
 -11 -13   3  239.98   12.20
  11  13  -3  228.68   10.50
  -9 -13   3  861.31   27.80
   9 -13  -3  837.32   30.30
   9 -13  -3  863.21   25.30
   9  13  -3  834.32   23.90
   7 -13  -3 1295.87   33.40
   7 -13  -3 1261.17   39.10
  -7 -13   3 1301.97   38.20
   7  13  -3 1277.47   32.60
   5 -13  -3  369.06   16.00
   5 -13  -3  357.66   11.10
  -5 -13   3  358.16   15.90
   5 -13  -3  365.36   11.00
  -5  13   3  345.77   10.00
   5  13  -3  378.06   11.10
   3 -13  -3  703.53   24.00
  -3 -13   3  717.13   20.10
  -3 -13   3  713.73   25.60
  -1 -13   3  775.22   28.00
  -1 -13   3  764.12   20.90
   1 -13  -3  773.82   25.40
  -1 -13  -3 1836.12   49.40
   1 -13   3 1788.32   53.49
   1 -13   3 1784.62   44.70
  -3 -13  -3  982.90   30.60
   3 -13   3  966.10   35.70
   3 -13   3  992.00   27.50
   5 -13   3  303.97   18.30
  -5 -13  -3  301.67    8.60
  -5 -13  -3  325.17   14.60
   5 -13   3  324.77   12.80
   5  13   3  312.67    9.20
   7 -13   3 1432.46   51.49
   7 -13   3 1408.46   40.40
  -7 -13  -3 1468.15   42.40
   7  13   3 1461.55   36.40
   9 -13   3  184.28   16.50
  -9 -13  -3  180.98   11.20
   9  13   3  169.78    8.30
  -9  13  -3  162.58   11.80
  11 -13   3  454.75   19.50
 -11 -13  -3  450.35   19.30
 -11  13  -3  425.46   20.70
  11  13   3  412.16   16.00
 -13 -13  -3  287.67   15.30
  13 -13   3  249.78   15.10
 -13  13  -3  282.27   16.70
  13  13   3  250.37   13.20
  15 -13   3  436.76   25.10
 -15 -13  -3  436.86   20.10
 -15  13  -3  409.16   21.50
  15  13   3  443.06   19.00
  17 -13   3  256.17   17.60
 -17 -13  -3  249.48   16.10
  17  13   3  272.17   16.00
  20 -14  -3  166.98   14.80
 -20  14   3  170.18   13.10
  20  14  -3  169.18   13.80
  18 -14  -3  308.17   17.80
 -18  14   3  289.47   15.80
  18  14  -3  284.17   16.30
 -16 -14   3  105.09    9.00
  16 -14  -3  113.69   10.30
  16  14  -3  109.49    9.50
 -14 -14   3  512.45   20.50
  14 -14  -3  537.45   21.40
  14 -14  -3  513.65   26.40
  14  14  -3  538.75   20.00
  12 -14  -3  217.98   15.80
 -12 -14   3  257.77   13.10
  12 -14  -3  223.48   11.90
  12  14  -3  240.18   11.20
  10 -14  -3  508.35   23.20
 -10 -14   3  509.55   20.10
  10 -14  -3  514.95   18.10
  10  14  -3  506.75   16.80
   8 -14  -3  650.43   25.40
   8 -14  -3  646.74   19.90
  -8 -14   3  671.73   24.00
   8  14  -3  647.14   19.20
   6 -14  -3  826.32   22.10
   6 -14  -3  850.71   28.90
  -6 -14   3  791.92   27.80
   6  14  -3  821.02   21.70
  -4 -14   3  367.56   16.90
   4 -14  -3  362.86   16.30
   4 -14  -3  380.76   10.20
   4 -14  -3  362.36    9.90
  -4 -14   3  361.56   12.30
   4  14  -3  376.16   11.10
  -2 -14   3  721.03   20.20
  -2 -14   3  719.53   27.10
   2 -14  -3  742.53   25.20
   0 -14   3  645.44   26.20
   0 -14   3  654.63   18.60
   0 -14  -3  633.84   22.90
   2 -14   3 1112.79   29.90
   2 -14   3 1094.79   38.90
  -2 -14  -3 1142.49   34.50
   4 -14   3  406.46   21.60
  -4 -14  -3  356.96   16.00
   4 -14   3  351.66   13.50
   6 -14   3  218.08   10.40
  -6 -14  -3  187.78    6.30
   6  14   3  203.48    7.60
   6  14   3  207.88    7.10
   8 -14   3  448.66   26.00
   8 -14   3  435.86   17.60
  -8 -14  -3  443.26   18.90
   8  14   3  441.86   14.00
  -8  14  -3  432.96   20.20
  10 -14   3   60.39    7.60
 -10 -14  -3   44.40    6.50
  10 -14   3   39.40   10.00
 -10  14  -3   57.99    8.50
  10  14   3   49.30    5.10
 -12 -14  -3  446.36   19.80
  12 -14   3  431.06   19.60
 -12  14  -3  421.96   21.30
  12  14   3  447.16   16.90
  14 -14   3  200.38   13.60
 -14 -14  -3  174.48   12.50
 -14  14  -3  185.88   14.50
  14  14   3  215.98   12.20
  16 -14   3  377.46   20.20
 -16 -14  -3  336.07   18.00
  16  14   3  359.16   17.60
 -16  14  -3  351.66   30.20
 -19 -15   3  114.09   11.40
  19 -15  -3  165.58   13.80
 -19  15   3  157.48   12.70
  19  15  -3  158.68   12.90
  17 -15  -3  139.09   11.50
 -17 -15   3  135.59   11.40
  17  15  -3  128.39   10.70
 -17  15   3  137.89   11.80
 -15 -15   3   58.49    9.10
  15 -15  -3   56.79    7.60
  15 -15  -3   55.09   11.10
  15  15  -3   51.49    7.00
  13 -15  -3  359.56   16.00
 -13 -15   3  334.27   16.20
  13  15  -3  334.27   14.40
 -11 -15   3   29.00    5.50
  11 -15  -3   45.30    8.30
  11 -15  -3   24.20    4.10
  11  15  -3   29.90    4.30
  -9 -15   3  290.27   14.80
   9 -15  -3  254.87   16.10
   9 -15  -3  304.17   12.00
   9  15  -3  303.77   11.20
   7 -15  -3  540.05   22.60
   7 -15  -3  522.65   16.10
  -7 -15   3  540.75   21.70
   7  15  -3  532.65   15.70
   5 -15  -3   49.99    3.60
   5 -15  -3   56.09    7.50
  -5 -15   3   45.00    6.50
   5 -15  -3   58.49    3.30
   5  15  -3   54.99    3.50
  -3 -15   3  339.67   11.50
  -3 -15   3  322.57   16.70
   3 -15  -3  343.67   16.10
   1 -15  -3  454.15   19.10
  -1 -15   3  488.55   22.00
  -1 -15   3  478.15   14.60
   1 -15   3  577.84   25.30
   1 -15   3  573.54   18.80
  -1 -15  -3  603.74   22.40
  -3 -15  -3  206.88   11.90
   3 -15   3  188.08    8.80
   3 -15   3  219.48   15.90
   5 -15   3  134.89    8.00
  -5 -15  -3  144.69   10.00
   5 -15   3  120.19   12.20
  -7 -15  -3  378.36   17.60
   7 -15   3  422.96   24.60
   7 -15   3  380.26   15.60
   7  15   3  387.46   11.60
   9 -15   3  136.49   15.80
  -9 -15  -3  152.48   10.80
   9 -15   3  168.28   10.70
  -9  15  -3  187.68   13.20
  11 -15   3  138.29   10.30
 -11 -15  -3  124.19   10.50
 -11  15  -3  139.89   11.90
  11  15   3  135.29    8.20
  13 -15   3  206.48   13.50
 -13 -15  -3  210.58   13.70
  13  15   3  211.58   11.20
 -13  15  -3  201.38   15.00
  15 -15   3  344.37   18.90
 -15 -15  -3  360.26   18.90
  15  15   3  361.86   16.80
 -15  15  -3  343.07   23.40
  18 -16  -3  262.27   23.50
 -18 -16   3  260.57   16.10
  18  16  -3  282.47   16.40
 -18  16   3  311.97   17.60
  16 -16  -3   92.89   10.00
 -16 -16   3   94.89   10.50
  16 -16  -3  119.99   16.90
  16  16  -3  106.99    9.80
 -16  16   3  120.79   11.00
  14 -16  -3  284.67   14.30
  14 -16  -3  224.28   18.90
 -14 -16   3  244.68   14.30
  14  16  -3  233.78   12.40
  12 -16  -3  186.48   15.70
  12 -16  -3  181.28   10.40
 -12 -16   3  166.88   11.80
  12  16  -3  187.98    9.80
 -10 -16   3  173.78   13.20
  10 -16  -3  148.99   15.30
  10 -16  -3  180.08    9.30
  10  16  -3  174.58    8.50
  -8 -16   3  250.77   14.10
   8 -16  -3  237.08   15.60
   8 -16  -3  269.97   10.40
   8  16  -3  249.78    9.50
   6 -16  -3  143.19    6.00
  -6 -16   3  122.99    9.80
   6 -16  -3  152.48   11.00
   6  16  -3  149.99    6.20
  -4 -16   3  249.88   14.70
   4 -16  -3  240.68   13.90
  -4 -16   3  249.18    9.30
   4  16  -3  241.98    8.10
  -2 -16   3  247.38    9.40
   2 -16  -3  250.37   13.70
  -2 -16   3  235.28   14.80
   0 -16   3  271.37   18.30
   0 -16   3  225.68    8.90
   0 -16  -3  244.68   15.20
  -2 -16  -3  431.26   18.90
   2 -16   3  447.26   14.60
   2 -16   3  447.16   22.70
   4 -16   3  463.55   25.10
  -4 -16  -3  454.05   19.60
   4 -16   3  497.75   16.50
   6 -16   3  414.86   24.20
   6 -16   3  385.86   15.30
  -6 -16  -3  398.06   18.20
  -8 -16  -3  173.58   11.80
   8 -16   3  172.58   17.00
   8  16   3  177.68    6.90
  10 -16   3  274.07   14.20
 -10 -16  -3  240.68   14.60
  10 -16   3  289.67   23.00
  10  16   3  257.17   10.30
 -10  16  -3  266.77   16.80
  12 -16   3  250.27   14.70
 -12 -16  -3  264.57   15.50
  12  16   3  260.97   11.80
 -12  16  -3  237.18   16.30
 -14 -16  -3  252.97   15.80
  14 -16   3  233.48   17.20
 -14  16  -3  244.88   19.60
 -17 -17   3  141.39   12.70
  17 -17  -3   99.89   16.80
  17 -17  -3  137.89   12.30
 -17  17   3  142.09   13.00
  17  17  -3  128.99   11.00
  15 -17  -3  154.18   17.70
 -15 -17   3  156.28   12.40
  15 -17  -3  192.48   12.50
  15  17  -3  176.58   11.20
  13 -17  -3  261.37   20.20
  13 -17  -3  338.17   17.40
 -13 -17   3  312.47   16.70
  13  17  -3  313.67   13.90
  11 -17  -3  269.97   18.60
 -11 -17   3  256.87   15.00
  11 -17  -3  248.18   11.80
  11  17  -3  237.08   10.80
   9 -17  -3  176.58    8.80
  -9 -17   3  182.78   12.70
   9 -17  -3  181.88   13.60
   9  17  -3  183.78   11.80
   7 -17  -3  227.28   14.70
   7 -17  -3  216.78    8.50
  -7 -17   3  229.28   14.20
   7  17  -3  220.18    8.30
   5 -17  -3   83.89    9.00
  -5 -17   3   88.29    8.60
   5 -17  -3  104.69    4.50
   5 -17  -3   88.49    3.60
   5  17  -3   89.99    4.50
  -3 -17   3  505.35   15.30
  -3 -17   3  504.15   22.90
   3 -17  -3  482.45   21.40
   1 -17  -3   22.10    5.20
  -1 -17   3   29.10    6.80
  -1 -17   3   29.70    3.40
   1 -17   3  487.15   15.20
   1 -17   3  502.15   24.20
  -1 -17  -3  442.66   20.10
   3 -17   3   12.20    2.80
   3 -17   3   15.80    6.40
  -3 -17  -3   14.50    4.20
   5 -17   3  496.75   17.30
   5 -17   3  476.65   26.50
  -5 -17  -3  462.85   20.70
   7 -17   3  329.67   23.10
  -7 -17  -3  277.67   15.70
   7 -17   3  283.77   13.10
  -9 -17  -3  152.38   11.60
   9 -17   3  111.39   16.30
   9 -17   3  135.79    9.50
   9  17   3  140.79    6.30
  -9  17  -3  151.38   12.60
  11 -17   3  264.67   23.40
 -11 -17  -3  218.88   14.50
  11 -17   3  254.87   14.30
  11  17   3  219.78   10.10
 -11  17  -3  254.87   16.90
  13 -17   3  214.98   14.30
 -13 -17  -3  212.78   15.20
  15 -17   3  135.49   12.60
 -15 -17  -3  140.39   12.70
 -15  17  -3  138.79   14.70
  18 -18  -3  168.88   13.60
 -18 -18   3  109.99   12.60
  18  18  -3  158.08   12.60
 -18  18   3  127.59   13.80
 -16 -18   3  173.48   13.90
  16 -18  -3  180.78   12.70
  16 -18  -3  183.88   21.20
 -16  18   3  164.48   13.60
  16  18  -3  195.68   12.20
 -14 -18   3  176.58   13.70
  14 -18  -3  214.48   19.30
  14 -18  -3  206.98   12.50
  14  18  -3  213.18   11.60
  12 -18  -3  141.69    9.30
 -12 -18   3  144.19   11.60
  12 -18  -3  142.19   15.70
  12  18  -3  120.29    8.30
  10 -18  -3  551.04   18.50
 -10 -18   3  546.05   23.70
  10 -18  -3  523.05   26.80
  10  18  -3  545.95   17.40
  -8 -18   3  220.58   14.40
   8 -18  -3  219.08   15.50
   8  18  -3  207.28    8.50
   6 -18  -3  273.37   16.30
   6 -18  -3  278.27    9.30
  -6 -18   3  312.27   17.30
   6 -18  -3  276.67    8.70
   6  18  -3  285.07    9.40
  -4 -18   3  342.27   18.80
   4 -18  -3  365.06   18.80
   4  18  -3  342.57   10.30
  -2 -18   3  125.89    6.40
   2 -18  -3  153.18   11.30
  -2 -18   3  127.89   11.80
   0 -18   3  314.87   11.70
   0 -18  -3  296.67   16.20
   0 -18   3  313.07   19.00
   2 -18   3   89.79    5.70
   2 -18   3   76.89   10.90
  -2 -18  -3   89.29    8.80
   4 -18   3  241.38   10.70
  -4 -18  -3  267.67   15.20
   4 -18   3  245.58   19.30
   6 -18   3  338.97   22.80
   6 -18   3  308.97   13.40
  -6 -18  -3  315.97   16.90
  -8 -18  -3  201.98   13.80
   8 -18   3  195.38   11.10
   8 -18   3  204.98   19.50
  10 -18   3  242.18   13.60
 -10 -18  -3  263.87   15.90
  10 -18   3  260.47   24.00
 -10  18  -3  305.07   18.70
  12 -18   3  282.67   16.00
 -12 -18  -3  319.17   25.50
 -12  18  -3  304.97   28.30
 -14 -18  -3  213.98   15.40
  14 -18   3  217.28   14.70
 -14  18  -3  211.98   17.10
 -17 -19   3   50.49    9.80
  17 -19  -3   48.00   15.10
  17 -19  -3   44.40    8.30
 -17  19   3   41.90    8.70
 -15 -19   3  282.07   17.40
  15 -19  -3  303.87   15.90
  15 -19  -3  243.58   23.50
  15  19  -3  297.07   14.30
  13 -19  -3  169.18   10.90
 -13 -19   3  170.38   13.30
  13 -19  -3  187.48   18.30
  13  19  -3  177.28   10.10
  11 -19  -3  341.17   13.90
 -11 -19   3  313.57   18.00
  11 -19  -3  323.47   22.10
  11  19  -3  309.97   12.40
   9 -19  -3   74.29    5.70
  -9 -19   3   70.19   10.10
   9 -19  -3   60.09   10.30
   9  19  -3   68.09    5.30
  -7 -19   3  104.09   10.20
   7 -19  -3  114.79   11.80
   7 -19  -3  118.19    5.70
   7  19  -3  118.89    5.60
  -5 -19   3  273.07   17.00
   5 -19  -3  296.67   17.70
   5  19  -3  255.87    8.60
   3 -19  -3  185.48   13.50
  -3 -19   3  227.38   15.90
   3  19  -3  173.28    6.40
   1 -19  -3  174.18   12.80
  -1 -19   3  184.68    8.10
  -1 -19   3  182.18   15.20
   1 -19   3   10.00    4.90
  -1 -19  -3    3.50    3.50
   1 -19   3    7.80    2.40
   3 -19   3  123.89    7.10
  -3 -19  -3  132.09   11.10
   3 -19   3  143.59   14.80
   5 -19   3  210.78   10.30
   5 -19   3  225.28   19.70
  -5 -19  -3  204.98   13.70
   7 -19   3  112.39    9.40
   7 -19   3   93.69   14.60
  -7 -19  -3  124.89   11.00
   9 -19   3  173.38   19.10
   9 -19   3  181.58   11.20
  -9 -19  -3  192.08   14.00
  -9  19  -3  190.88   14.90
  11 -19   3  139.19   10.50
 -11 -19  -3  152.78   14.90
  11 -19   3  150.88   21.70
 -11  19  -3  125.99   13.20
 -13 -19  -3  159.18   13.70
  13 -19   3  143.39   12.10
 -13  19  -3  158.08   15.50
  16 -20  -3   34.90    7.80
 -16 -20   3   32.40    9.30
  16 -20  -3   23.20   20.60
  14 -20  -3   67.09   15.00
  14 -20  -3   66.79    8.30
 -14 -20   3   51.39    9.60
 -12 -20   3   60.99   10.00
  12 -20  -3   70.09    7.80
  12 -20  -3   78.29   13.10
 -10 -20   3   27.70    6.70
  10 -20  -3   19.70    7.30
  10 -20  -3   22.20    4.00
  10  20  -3   18.50    4.70
   8 -20  -3   77.29   11.60
  -8 -20   3   96.09   11.00
   8 -20  -3   98.59    5.70
   8  20  -3  103.59    5.50
   6 -20  -3  212.18   15.60
  -6 -20   3  171.78   14.10
   6  20  -3  184.68    6.80
  -4 -20   3   53.49    9.60
   4 -20  -3   66.39    9.70
   4  20  -3   67.89    3.70
  -2 -20   3  185.18   15.20
  -2 -20   3  173.38    7.70
   2 -20  -3  179.18   13.70
   2  20  -3  182.88    6.30
   0 -20  -3   35.80    6.90
   0 -20   3   17.80    6.70
   0 -20   3   36.00    4.10
   2 -20   3   66.29   10.90
   2 -20   3   63.59    5.20
  -2 -20  -3   49.60    8.20
  -4 -20  -3   70.29    9.80
   4 -20   3   61.99    5.60
   4 -20   3   51.99   12.10
   6 -20   3   31.00    5.10
  -6 -20  -3   35.10    7.60
   6 -20   3   29.90    9.30
   8 -20   3   35.40    9.60
   8 -20   3   40.70    5.90
  -8 -20  -3   34.30    7.90
  10 -20   3   21.50   11.00
 -10 -20  -3   36.80    7.30
  10 -20   3   36.50    6.30
 -10  20  -3   15.10    5.80
 -12 -20  -3   73.99   11.00
  12 -20   3  106.19   10.50
 -12  20  -3   85.59   12.80
  15 -21  -3   25.60    6.80
  15 -21  -3   23.30   13.00
  13 -21  -3   47.00    6.60
  13 -21  -3   41.70   12.40
 -13 -21   3   50.99    9.40
 -11 -21   3   59.29   10.60
  11 -21  -3   69.79    7.20
  11 -21  -3   87.49   14.10
   9 -21  -3   57.69   10.70
   9 -21  -3   33.50    4.40
  -9 -21   3   39.10    8.70
  -7 -21   3   63.79   10.10
   7 -21  -3   63.89   10.50
  -5 -21   3  131.99   13.70
   5 -21  -3  182.28   14.70
   3 -21  -3  201.48   15.10
  -3 -21   3  206.38   16.60
   3  21  -3  187.58    7.10
   1 -21  -3  139.29   12.50
  -1 -21   3  148.29    7.10
  -1 -21   3  143.99   14.30
   1 -21   3   38.10    4.80
   1 -21   3   25.20    8.00
  -1 -21  -3   21.10    5.50
   3 -21   3   88.39    6.40
   3 -21   3   75.09   12.80
  -3 -21  -3  118.19   11.20
   5 -21   3    2.00    3.20
  -5 -21  -3   10.80    4.20
   5 -21   3   -2.80    7.10
   7 -21   3   77.99    7.40
   7 -21   3   88.09   24.10
  -9 -21  -3   27.90    7.10
   9 -21   3   27.40    5.60
   9 -21   3   13.70   10.20
  -9  21  -3   21.80    7.30
  11 -21   3   69.09    8.70
  11 -21   3   51.59   16.00
 -11 -21  -3   63.19    9.70
 -11  21  -3   73.69   11.50
  14 -22  -3   14.50    9.20
 -14 -22   3    7.20    6.80
  14 -22  -3   22.30   11.90
  12 -22  -3   10.10    9.20
  10 -22  -3    1.80    7.70
 -10 -22   3   -6.70    5.50
   8 -22  -3   24.20    8.20
  -8 -22   3    5.70    6.10
   6 -22  -3   69.19   11.60
  -6 -22   3   37.10    8.70
  -4 -22   3   79.49   12.10
   4 -22  -3   92.39   10.50
   2 -22  -3    5.10    5.20
  -2 -22   3   13.30    6.30
   0 -22   3  153.68   15.80
   0 -22  -3  154.88   13.30
   0 -22   3  153.58    7.40
   2 -22   3   85.39    6.30
   2 -22   3   86.89   14.20
  -2 -22  -3   90.69   12.00
   4 -22   3   67.29    6.20
   6 -22   3   59.69    6.70
   6 -22   3   50.89   12.40
  -6 -22  -3   67.89   10.50
   8 -22   3   10.40    9.70
   8 -22   3   10.60    4.60
  -8 -22  -3    1.10    4.20
  10 -22   3   43.20   13.40
  10 -22   3   50.29    7.40
 -10 -22  -3   41.60    9.10
 -10  22  -3   41.70    9.10
  13 -23  -3   16.70   11.40
 -13 -23   3   -5.00    7.00
  11 -23  -3    9.10    9.90
 -11 -23   3    5.10    7.10
   9 -23  -3    7.90    7.50
  -9 -23   3    5.40    6.80
   7 -23  -3    3.30    6.60
  -5 -23   3   38.00   11.20
   3 -23  -3   14.00    9.00
  -3 -23   3   12.90    5.90
   1 -23   3    6.00    6.80
  -1 -23  -3   10.60    5.60
  -3 -23  -3   59.49    9.80
   3 -23   3   32.60    9.80
   5 -23   3   34.50   11.90
  -5 -23  -3   40.00    9.10
   5 -23   3   33.30    5.00
  -7 -23  -3    7.00    6.00
   7 -23   3   10.00    4.60
   7 -23   3    2.40    8.20
   9 -23   3   62.29    7.80
  -9 -23  -3   52.59    9.70
   9 -23   3   42.70   14.70
  10 -24  -3   -1.10    8.40
 -10 -24   3    6.50    7.70
   8 -24  -3   27.00    9.60
  -8 -24   3   33.50    9.60
   6 -24  -3   11.60    7.80
  -6 -24   3    8.60    7.30
   4 -24  -3    0.00    6.60
  -4 -24   3   -3.80    5.50
   2 -24  -3    3.70    6.30
  -2 -24   3   -0.80    5.50
   0 -24  -3   51.19   10.20
   0 -24   3   46.80   12.00
   2 -24   3   11.60    8.80
  -2 -24  -3   16.70    6.50
  -4 -24  -3   22.60    7.10
   4 -24   3   28.70    9.50
  -6 -24  -3   29.80    8.00
   6 -24   3   29.70   11.20
  -9 -25   3   15.20    7.70
   9 -25  -3   -7.10    8.50
  -7 -25   3    0.40    8.40
   7 -25  -3    8.10    7.70
  -5 -25   3    3.70    6.90
   5 -25  -3    9.00    7.30
  -3 -25   3   13.30    8.50
   3 -25  -3   15.00    7.40
   1 -25  -3    5.90    5.60
  -1 -25   3    4.20    8.10
   1 -25   3   11.80    8.90
  -1 -25  -3    3.20    5.50
   3 -25   3    6.00    9.00
  -3 -25  -3   17.60    7.00
  -5 -25  -3    1.60    5.60
   5 -25   3   15.20   10.30
  -6 -26   3   16.40    9.10
   6 -26  -3   11.10    8.60
  -4 -26   3   -2.50    8.10
   4 -26  -3    9.90    8.00
  -2 -26   3    1.20    8.40
   2 -26  -3    8.50    7.40
   0 -26  -3   -2.40    5.80
   0 -26   3   -5.00    8.60
   2 -26   3    1.90    9.80
  -2 -26  -3   -0.60    6.60
  24   0  -4  253.37   19.00
  22   0  -4  643.14   29.30
  20   0  -4 1060.39   38.10
  18   0  -4  283.57   16.20
  16   0  -4 2008.10   56.29
  14   0  -4  630.04   22.40
  12   0  -4  678.53   22.20
  10   0  -4  432.36   14.80
   8   0  -4  480.55   14.80
  -6   0   4 1210.08   28.40
   6   0  -4 1236.28   28.30
   6   0  -4 1241.68   30.60
   6   0  -4 1238.88   29.30
  -4   0   4  201.58    6.50
   4   0  -4  208.48    6.50
  -4   0   4  190.28    7.40
  -2   0   4 2640.04   62.09
   2   0  -4 2711.53   62.09
  -2   0   4 2591.54   61.59
   0   0  -4 2216.38   53.79
   0   0   4 2228.58   52.59
  -2   0  -4 2111.39   52.59
   2   0   4 2135.89   51.49
  -4   0  -4 1459.95   41.10
   6   0   4 2237.28   57.39
  -6   0  -4 2312.17   58.39
  -8   0  -4 1850.31   49.99
   8   0   4 1853.61   49.60
  10   0   4  559.54   20.90
 -10   0  -4  565.34   20.90
 -12   0  -4  451.25   18.60
  12   0   4  427.06   18.90
 -14   0  -4  381.76   17.80
  14   0   4  392.16   18.80
 -16   0  -4   88.39    8.70
  16   0   4   89.69    9.80
  18   0   4  324.17   19.20
 -18   0  -4  282.57   16.70
  23  -1  -4  203.98   16.60
  23   1  -4  210.28   16.80
  21  -1  -4  512.85   27.90
  21   1  -4  555.74   25.80
  19  -1  -4  319.67   17.60
  19   1  -4  309.67   17.00
  17  -1  -4  710.03   27.20
  17   1  -4  745.73   27.60
  15  -1  -4 1630.14   46.20
  15   1  -4 1560.54   45.60
  13  -1  -4  982.20   29.80
  13   1  -4  950.80   29.50
  11  -1  -4  278.07   11.60
  11   1  -4  270.97   11.40
   9  -1  -4  237.08    9.50
   9   1  -4  248.08    9.60
   7  -1  -4 2842.92   67.49
   7  -1  -4 2897.41   64.19
   7   1  -4 2820.22   67.39
  -7   1   4 2901.21   64.19
  -5  -1   4 1412.76   34.80
   5  -1  -4 1344.77   31.80
   5  -1  -4 1337.37   32.80
  -5   1   4 1354.16   34.40
   5   1  -4 1376.36   31.90
   5   1  -4 1327.57   33.00
  -5   1   4 1326.67   31.90
  -3  -1   4  134.59    5.30
   3  -1  -4  140.19    5.30
  -3   1   4  138.29    5.60
   3   1  -4  134.59    5.30
  -3   1   4  144.29    5.40
   1  -1  -4 1082.29   27.10
  -1  -1   4 1053.69   26.20
   1  -1  -4  980.50   25.80
  -1  -1   4 1010.10   26.80
  -1   1   4 1062.69   25.90
   1   1  -4 1041.30   27.00
  -1  -1  -4 1178.88   31.10
   1  -1   4 1163.78   30.00
   1   1   4 1180.58   29.70
  -1   1  -4 1198.98   31.30
   3  -1   4 1135.29   30.80
  -3  -1  -4 1156.78   31.80
   3   1   4 1169.68   30.70
  -3   1  -4 1225.38   32.20
   5  -1   4  631.04   19.50
  -5  -1  -4  582.54   19.80
   5   1   4  623.44   19.20
  -5   1  -4  614.84   20.20
  -7  -1  -4 2154.08   55.39
   7  -1   4 2072.79   54.79
  -7   1  -4 2114.59   55.39
   7   1   4 2132.49   54.69
   9  -1   4  902.01   28.20
  -9  -1  -4  858.21   27.90
  -9   1  -4  863.61   28.10
   9   1   4  847.42   27.40
  11  -1   4  248.58   15.20
 -11  -1  -4  279.07   13.70
  11   1   4  275.17   15.40
 -11   1  -4  288.57   14.10
  13  -1   4  309.37   16.30
 -13  -1  -4  325.77   15.80
 -13   1  -4  347.07   16.30
  13   1   4  327.97   16.50
  15  -1   4  298.77   16.80
 -15  -1  -4  262.97   14.80
  15   1   4  295.97   16.40
 -15   1  -4  266.97   14.90
  17  -1   4  254.07   16.60
 -17  -1  -4  236.78   14.10
  17   1   4  245.68   16.40
 -17   1  -4  227.08   14.40
 -19  -1  -4   96.49   10.90
  19  -1   4  104.89   13.20
 -19   1  -4   99.79   11.00
  19   1   4   84.39   11.20
  24  -2  -4  192.68   16.90
  24   2  -4  240.58   18.10
  22  -2  -4  460.95   24.00
  22   2  -4  451.55   23.80
  20  -2  -4  179.08   13.90
  20   2  -4  181.48   13.80
  18  -2  -4  593.04   24.60
  18   2  -4  629.64   25.50
  16  -2  -4  285.87   15.00
  16   2  -4  292.77   14.90
  14  -2  -4  970.70   31.20
  14   2  -4 1002.90   31.20
 -14   2   4 1016.40   23.40
  12  -2  -4  397.56   15.40
  12   2  -4  400.46   15.40
  10  -2  -4  310.57   11.70
  10   2  -4  279.97   11.20
   8  -2  -4 2089.59   49.20
   8  -2  -4 1944.41   45.70
   8   2  -4 1949.41   48.80
  -8   2   4 1998.80   45.20
  -6  -2   4  508.05   15.70
   6  -2  -4  482.05   12.50
   6  -2  -4  496.45   13.90
   6   2  -4  488.85   12.70
  -6   2   4  488.55   12.60
   6   2  -4  490.95   14.10
   6   2  -4  481.65   12.50
   4  -2  -4   89.09    3.80
  -4   2   4   81.09    4.40
   4   2  -4   84.49    3.90
  -4   2   4   89.09    4.40
   2  -2  -4  170.68    6.70
   2  -2  -4  166.08    6.10
  -2  -2   4  181.98    6.50
  -2  -2   4  175.88    6.70
   2   2  -4  191.38    7.00
  -2   2   4  171.38    6.70
  -2   2   4  171.58    6.10
   2   2  -4  170.58    8.20
   0  -2  -4  840.22   23.00
   0   2   4  839.62   21.60
   0   2  -4  837.32   23.20
  -2  -2  -4  115.79    6.10
   2  -2   4  118.19    5.80
  -2   2  -4  109.59    6.20
   2   2   4  103.89    5.20
  -4  -2  -4   74.69    6.10
   4  -2   4   84.79    5.40
   4   2   4   84.89    5.20
  -4   2  -4   94.39    7.10
  -6  -2  -4  506.15   17.90
   6  -2   4  515.75   17.80
   6   2   4  528.75   17.50
  -6   2  -4  531.65   18.60
  -8  -2  -4  582.94   20.30
   8  -2   4  555.44   20.00
  -8   2  -4  561.84   20.30
   8   2   4  548.85   19.40
  10  -2   4  668.73   23.90
 -10  -2  -4  633.34   23.10
  10   2   4  669.13   23.50
 -10   2  -4  725.33   24.50
 -12  -2  -4  336.47   16.00
  12  -2   4  373.66   17.40
  12   2   4  363.46   16.70
 -12   2  -4  357.36   16.70
 -14  -2  -4  343.47   16.50
  14  -2   4  339.07   17.80
 -14   2  -4  330.97   16.70
  14   2   4  343.27   17.30
  16  -2   4  212.88   14.80
 -16  -2  -4  212.08   13.00
 -16   2  -4  197.98   13.10
  16   2   4  222.38   14.80
 -18  -2  -4  214.98   14.60
  18  -2   4  240.28   16.70
 -18   2  -4  240.28   15.50
  18   2   4  254.17   16.80
  23  -3  -4  299.27   19.90
  23   3  -4  340.17   20.40
  21   3  -4  243.98   16.60
  19  -3  -4  215.68   14.30
  19   3  -4  231.88   14.80
  17  -3  -4  161.78   11.80
 -17   3   4  171.18    5.80
  17   3  -4  158.68   11.30
  15  -3  -4  360.86   16.40
 -15  -3   4  365.56    9.60
 -15  -3   4  356.46   10.60
 -15   3   4  354.76   10.10
  15   3  -4  340.17   15.90
 -13  -3   4  858.11   22.10
  13  -3  -4  857.41   27.50
  13   3  -4  844.42   27.10
 -13   3   4  898.11   21.20
  13   3  -4  873.01   20.80
 -13   3   4  866.61   21.30
  11  -3  -4  495.35   17.30
 -11   3   4  488.15   13.00
  11   3  -4  497.55   17.10
  11   3  -4  506.35   12.50
 -11   3   4  506.25   12.70
   9  -3  -4 1022.20   27.90
  -9  -3   4 1030.70   27.10
   9  -3  -4 1012.50   25.50
   9   3  -4  995.70   27.50
   9   3  -4 1013.20   24.00
  -9   3   4 1039.00   24.30
   7  -3  -4 2178.08   50.29
  -7  -3   4 2220.58   51.09
   7  -3  -4 2118.29   51.89
   7   3  -4 2136.29   51.99
  -7   3   4 2203.18   49.99
   7   3  -4 2134.99   49.80
  -5  -3   4 2525.85   62.49
   5  -3  -4 2638.24   60.79
  -5  -3   4 2710.63   62.49
   5  -3  -4 2584.84   60.39
  -5   3   4 2602.44   60.49
   5   3  -4 2626.74   62.29
  -3  -3   4 2227.08   51.39
   3  -3  -4 2155.58   50.89
   3  -3  -4 1961.90   50.19
  -3  -3   4 2223.18   53.99
   3   3  -4 2187.98   51.29
  -3   3   4 2191.68   50.99
  -3   3   4 2058.49   50.79
   3   3  -4 2200.88   52.99
  -1  -3   4 1243.68   30.10
   1  -3  -4 1132.49   29.00
   1  -3  -4 1186.68   30.60
   1   3  -4 1208.28   31.00
  -1   3   4 1208.08   29.10
  -1  -3  -4  280.27   10.70
   1  -3   4  302.77   10.30
   1   3   4  304.97    9.60
  -1   3  -4  307.47   11.30
  -3  -3  -4  478.05   16.20
   3  -3   4  480.65   15.70
  -3   3  -4  501.85   16.80
   3   3   4  498.05   14.90
   5  -3   4  249.08   10.60
  -5  -3  -4  250.47   10.90
  -5   3  -4  239.78   11.00
   5   3   4  226.78    9.70
   7  -3   4  383.96   14.90
  -7  -3  -4  351.16   14.50
  -7   3  -4  381.86   15.40
   7   3   4  349.77   13.90
  -9  -3  -4  164.68    9.70
   9  -3   4  171.58    9.90
  -9   3  -4  142.19    9.50
   9   3   4  143.19    8.90
 -11  -3  -4  108.19    8.20
  11  -3   4  110.49    8.80
 -11   3  -4  122.79    8.90
  11   3   4  105.29    8.40
  13  -3   4  423.56   19.60
 -13  -3  -4  442.96   21.20
  13   3   4  435.36   19.30
 -15  -3  -4  256.77   14.30
  15  -3   4  243.28   15.40
  15   3   4  257.37   15.20
 -15   3  -4  249.88   14.60
  17  -3   4  224.78   15.60
 -17  -3  -4  273.57   15.20
 -17   3  -4  273.17   15.80
  17   3   4  284.57   25.90
  19  -3   4  100.69   12.70
 -19  -3  -4  103.19   11.10
 -19   3  -4   91.79   11.70
  19   3   4  116.99   12.20
  24  -4  -4  107.29   14.00
  24   4  -4  128.59   14.00
  22  -4  -4  297.97   19.40
  22   4  -4  331.27   19.70
  20  -4  -4  265.57   16.60
  20   4  -4  280.17   16.90
  18  -4  -4  184.38   12.80
  18   4  -4  192.88   13.00
 -18   4   4  204.08    7.10
 -16  -4   4  213.38    7.00
  16  -4  -4  228.78   13.20
 -16   4   4  213.58    7.60
 -16   4   4  212.78    7.40
  16   4  -4  209.28   12.50
  14  -4  -4  749.82   25.10
 -14  -4   4  710.23   18.10
  14   4  -4  681.93   24.10
 -14   4   4  698.13   18.80
 -14   4   4  716.33   18.40
 -12  -4   4  667.13   17.20
  12  -4  -4  683.03   22.30
 -12   4   4  686.23   17.90
  12   4  -4  664.03   17.80
  12   4  -4  671.93   21.90
 -12   4   4  665.73   17.30
  10  -4  -4 1666.23   43.60
 -10  -4   4 1682.83   39.80
  10  -4  -4 1658.63   41.60
  10   4  -4 1672.93   43.20
 -10   4   4 1745.83   40.20
  10   4  -4 1651.73   39.40
   8  -4  -4 1689.03   40.30
  -8  -4   4 1660.43   40.10
   8  -4  -4 1617.54   41.60
   8   4  -4 1633.64   41.40
  -8   4   4 1729.53   39.50
  -6  -4   4 3042.30   72.69
   6  -4  -4 3045.30   70.19
  -6  -4   4 3025.30   71.39
   6  -4  -4 3002.30   70.59
   6   4  -4 2979.90   70.69
   6   4  -4 3070.99   70.19
  -6   4   4 3067.69   69.99
  -4  -4   4  917.31   25.30
  -4  -4   4  893.81   24.10
   4  -4  -4  917.01   22.30
   4  -4  -4  904.41   23.20
  -4   4   4  911.41   23.60
  -4   4   4  873.91   23.10
   4   4  -4  889.71   24.10
  -2  -4   4 1397.86   34.20
   2  -4  -4 1337.07   33.10
  -2  -4   4 1422.36   38.20
   2  -4  -4 1368.46   34.70
  -2   4   4 1394.46   33.40
   2   4  -4 1411.26   35.20
   0  -4  -4 1664.23   42.10
   0  -4   4 1835.02   43.60
   0  -4   4 1857.11   48.90
   0  -4  -4 1759.52   44.40
   0   4   4 1801.92   42.10
   0   4  -4 1776.52   44.90
  -2  -4  -4 1346.67   36.00
   2  -4   4 1362.86   35.20
  -2   4  -4 1375.56   36.60
   2   4   4 1376.66   33.90
  -4  -4  -4  147.59    8.00
   4  -4   4  183.18    8.40
   4   4   4  173.28    7.50
  -4   4  -4  177.68    9.00
  -6  -4  -4  130.99    7.80
   6  -4   4  120.99    7.50
  -6   4  -4  141.29    8.40
   6   4   4  127.69    7.10
  -8  -4  -4  484.85   18.00
   8  -4   4  470.45   18.00
   8   4   4  447.16   16.80
  -8   4  -4  489.05   18.80
 -10  -4  -4  323.67   14.50
  10  -4   4  310.07   14.80
  10   4   4  305.07   13.90
 -10   4  -4  299.27   14.70
  12  -4   4  428.96   19.10
 -12  -4  -4  380.66   17.20
 -12   4  -4  412.56   18.40
  12   4   4  409.26   18.00
 -14  -4  -4  525.65   21.50
  14  -4   4  525.05   23.10
 -14   4  -4  552.64   22.80
  14   4   4  532.05   22.30
 -16  -4  -4  191.48   12.40
  16  -4   4  193.88   19.50
 -16   4  -4  159.68   12.60
  16   4   4  197.28   13.80
 -18  -4  -4  390.46   19.00
  18  -4   4  372.16   21.00
 -18   4  -4  353.06   19.20
  18   4   4  331.47   19.70
  23  -5  -4  179.48   15.50
  23   5  -4  173.18   15.40
  21  -5  -4  236.88   19.00
  21   5  -4  297.57   18.10
  19  -5  -4  150.18   12.10
 -19  -5   4  139.89    5.80
 -19   5   4  140.69    6.20
  19   5  -4  142.29   11.90
 -17  -5   4  202.48    7.20
  17  -5  -4  194.58   12.70
 -17   5   4  194.38    7.70
  17   5  -4  214.78   12.80
  17   5  -4  177.18    7.30
 -15  -5   4  371.86   11.30
  15  -5  -4  372.06   19.10
 -15   5   4  397.36   12.10
  15   5  -4  363.26   16.20
  15   5  -4  363.06   11.50
 -13  -5   4  440.06   12.60
  13  -5  -4  459.35   17.60
 -13   5   4  430.86   12.60
 -13   5   4  441.86   13.30
  13   5  -4  426.16   16.70
  13   5  -4  407.66   12.50
 -11  -5   4 1178.88   29.10
  11  -5  -4 1166.88   31.60
  11  -5  -4 1177.28   33.00
  11   5  -4 1111.99   28.70
  11   5  -4 1180.58   32.40
 -11   5   4 1176.38   28.90
   9  -5  -4  722.23   20.90
   9  -5  -4  698.83   19.80
  -9  -5   4  691.23   18.70
   9   5  -4  676.73   18.20
  -9   5   4  704.53   18.30
   9   5  -4  669.83   20.20
   7  -5  -4 1318.77   32.50
  -7  -5   4 1324.47   32.90
   7  -5  -4 1306.57   32.70
  -7   5   4 1268.37   31.70
   7   5  -4 1238.88   31.70
   7   5  -4 1284.17   32.60
  -5  -5   4  366.56   12.70
   5  -5  -4  386.26   10.80
  -5  -5   4  371.96   12.30
   5  -5  -4  377.36   11.50
   5   5  -4  351.96   11.50
  -5   5   4  341.07   11.20
   3  -5  -4 1986.60   47.20
   3  -5  -4 1858.01   45.40
  -3  -5   4 1943.81   46.90
  -3  -5   4 1956.40   49.90
  -3   5   4 1946.41   46.10
   1  -5  -4  571.24   17.30
   1  -5  -4  571.64   15.10
  -1  -5   4  587.14   20.50
  -1  -5   4  576.94   16.40
  -1   5   4  583.64   15.00
  -1  -5  -4 1286.57   34.10
   1  -5   4 1273.37   33.00
   1  -5   4 1268.17   38.50
  -1  -5  -4 1210.18   31.40
  -1   5  -4 1333.37   34.90
   1   5   4 1337.37   31.50
  -3  -5  -4  670.63   21.20
   3  -5   4  701.13   20.80
   3   5   4  692.73   19.20
  -3   5  -4  703.83   22.10
   5  -5   4  833.82   24.80
  -5  -5  -4  841.62   25.20
  -5   5  -4  788.32   25.50
   5   5   4  783.52   23.10
   7  -5   4  329.37   14.00
  -7  -5  -4  331.77   14.10
  -7   5  -4  333.17   14.80
   7   5   4  351.76   13.20
  -9  -5  -4   86.79    7.10
   9  -5   4  103.99    7.80
  -9   5  -4   86.89    7.60
   9   5   4  102.89    7.30
 -11  -5  -4  508.95   19.70
  11  -5   4  480.45   20.20
 -11   5  -4  486.45   20.30
  11   5   4  479.25   19.10
 -13  -5  -4  270.27   14.20
  13  -5   4  283.27   15.60
  13   5   4  292.57   14.90
 -13   5  -4  289.37   15.50
 -15  -5  -4  386.16   18.00
  15  -5   4  366.36   19.30
 -15   5  -4  392.36   19.00
  15   5   4  388.06   19.00
 -17  -5  -4  145.59   11.10
  17  -5   4  141.79   12.80
 -17   5  -4  153.28   12.60
 -19  -5  -4  207.08   14.70
  19  -5   4  209.48   16.20
 -19   5  -4  195.88   15.00
  19   5   4  176.68   14.60
  22  -6  -4  131.69   13.10
  22   6  -4   91.09   11.80
  20  -6  -4  426.66   21.70
  20   6  -4  399.96   20.90
 -18  -6   4  120.09    6.00
  18  -6  -4  130.59   10.80
  18   6  -4  112.99   10.20
 -18   6   4  134.59    6.70
  16  -6  -4   83.89    7.90
 -16  -6   4   85.19    4.80
 -16   6   4   97.39    5.60
  16   6  -4   77.59    7.70
  14  -6  -4  218.98   12.00
 -14  -6   4  221.98    8.30
  14   6  -4  224.08   11.70
 -14   6   4  213.88    8.80
 -12  -6   4  547.15   15.60
  12  -6  -4  543.95   19.30
  12  -6  -4  528.75   18.50
  12   6  -4  519.05   18.40
  10  -6  -4  349.27   12.60
 -10  -6   4  339.77   11.10
  10  -6  -4  321.07   12.70
  10   6  -4  335.07   12.50
  10   6  -4  332.77   11.70
   8  -6  -4   95.59    5.40
  -8  -6   4   89.39    5.00
   8  -6  -4   96.29    5.30
   8   6  -4   92.99    5.80
   6  -6  -4  342.17   10.90
  -6  -6   4  356.46   12.40
  -6  -6   4  355.46   12.40
   6  -6  -4  344.97   11.60
   6   6  -4  348.17   11.00
   4  -6  -4  399.36   10.90
  -4  -6   4  395.86   14.30
   4  -6  -4  385.76   11.50
   4  -6  -4  401.26   12.60
  -4  -6   4  382.06   12.60
   2  -6  -4  584.54   17.50
   2  -6  -4  559.34   15.10
  -2  -6   4  602.54   16.70
  -2  -6   4  627.94   20.60
  -2   6   4  585.34   15.60
   0  -6  -4 3465.85   81.59
   0  -6   4 3485.55   86.49
   0  -6   4 3427.76   80.39
   0  -6  -4 3322.07   78.39
   0   6   4 3441.86   78.19
  -2  -6  -4  739.13   22.30
  -2  -6  -4  738.73   20.90
   2  -6   4  745.23   22.90
   2  -6   4  732.13   26.80
  -2   6  -4  759.22   23.20
   2   6   4  740.63   19.60
   4  -6   4 1407.86   37.40
  -4  -6  -4 1409.56   38.20
   4   6   4 1369.56   35.30
  -4   6  -4 1405.26   39.00
   6  -6   4  549.74   19.20
  -6  -6  -4  555.24   19.40
   6   6   4  547.45   17.50
  -6   6  -4  560.14   20.30
  -8  -6  -4  213.08   10.90
   8  -6   4  190.18   10.70
  -8   6  -4  193.08   11.30
   8   6   4  214.68   10.20
 -10  -6  -4  216.88   11.70
  10  -6   4  220.08   14.00
  10   6   4  198.48   10.80
 -10   6  -4  226.28   12.60
  12  -6   4   57.29    8.10
 -12  -6  -4   57.59    8.00
  12   6   4   59.69    6.70
  14  -6   4  335.87   17.70
 -14  -6  -4  325.37   16.00
  14   6   4  324.97   16.70
 -14   6  -4  329.07   17.30
  16  -6   4  110.09   11.40
 -16  -6  -4  135.89   11.20
 -16   6  -4  147.39   11.90
  16   6   4  160.68   12.40
  18  -6   4   35.80    8.30
 -18  -6  -4   23.10    6.70
 -18   6  -4   42.50    8.30
  18   6   4   23.10    7.10
  23  -7  -4   77.39   11.30
  23   7  -4   80.19   11.10
  21  -7  -4  312.87   19.00
  21   7  -4  265.57   17.20
  19  -7  -4   61.99    9.30
 -19  -7   4   51.29    4.90
 -19   7   4   56.09    5.00
  19   7  -4   53.49    8.50
  17  -7  -4  392.16   18.80
 -17  -7   4  422.06   13.20
  17   7  -4  363.66   17.80
 -17   7   4  393.86   13.80
  15  -7  -4  259.07   15.90
 -15  -7   4  247.58    9.40
 -15   7   4  246.58   10.00
  15   7  -4  220.68   12.30
  13  -7  -4   71.59    6.80
 -13  -7   4   70.49    4.60
  13  -7  -4   74.59    6.80
 -13   7   4   58.69    4.60
  13   7  -4   64.69    5.90
  11  -7  -4  418.36   15.70
  11  -7  -4  436.66   15.90
 -11  -7   4  430.26   13.70
  11   7  -4  393.06   14.70
   9  -7  -4  173.28    8.00
  -9  -7   4  167.08    7.50
   9  -7  -4  154.18    7.90
   9   7  -4  156.18    7.40
   7  -7  -4  243.98    9.50
   7  -7  -4  225.28    8.60
  -7  -7   4  222.88    9.40
   7   7  -4  232.48    8.60
  -5  -7   4    1.80    1.40
  -5  -7   4    0.30    1.70
   5  -7  -4    5.10    1.50
   5  -7  -4    3.70    1.10
   5  -7  -4    3.40    1.50
   3  -7  -4  215.58    7.10
  -3  -7   4  234.88    8.50
   3  -7  -4  227.98    6.80
  -3  -7   4  244.08   11.10
   3  -7  -4  235.38    9.20
   1  -7  -4 1744.73   44.40
  -1  -7   4 1752.62   48.30
  -1  -7   4 1764.62   43.00
   1  -7  -4 1761.42   41.50
  -1   7   4 1725.33   40.90
  -1  -7  -4 1135.99   31.20
   1  -7   4 1132.99   35.70
   1  -7   4 1178.38   30.10
  -1  -7  -4 1082.59   27.60
   1   7   4 1117.99   27.40
   3  -7   4  944.91   26.50
  -3  -7  -4  940.81   27.40
   3  -7   4  943.01   32.90
  -3   7  -4  918.01   28.20
   3   7   4  898.41   24.00
   5  -7   4 1232.48   34.40
  -5  -7  -4 1225.98   34.90
  -5   7  -4 1215.88   35.90
   5   7   4 1226.98   32.10
   7  -7   4  333.57   14.40
  -7  -7  -4  333.47   14.40
  -7   7  -4  356.06   15.80
   7   7   4  350.46   13.10
  -9  -7  -4  438.26   17.40
   9  -7   4  414.76   17.40
  -9   7  -4  382.56   17.70
   9   7   4  424.66   16.10
  11  -7   4  305.47   15.20
 -11  -7  -4  283.27   14.20
 -11   7  -4  305.37   15.60
  11   7   4  276.87   13.60
 -13  -7  -4  205.98   12.60
  13  -7   4  227.08   14.10
  13   7   4  217.48   12.80
 -13   7  -4  247.98   14.50
  15  -7   4  298.07   17.40
 -15  -7  -4  289.27   15.30
  15   7   4  272.17   15.60
 -15   7  -4  275.57   16.40
  17  -7   4   60.39   10.00
 -17  -7  -4   57.79    8.50
 -17   7  -4   55.99    8.90
  22  -8  -4   28.70    7.00
  22   8  -4   28.80    7.60
  20  -8  -4   87.39   10.90
  20   8  -4  113.89   11.10
 -18  -8   4   55.59    5.10
  18  -8  -4   60.09    9.30
  18   8  -4   45.40    7.10
 -18   8   4   50.09    5.50
 -16  -8   4  195.48    8.70
  16  -8  -4  214.38   13.00
  16   8  -4  165.78   11.20
 -16   8   4  186.48   12.80
  14  -8  -4  138.69    9.40
 -14  -8   4  134.39    7.10
  14  -8  -4  146.69   10.40
 -14   8   4  140.99    7.50
  14   8  -4  152.08    9.40
 -12  -8   4  170.38    7.70
  12  -8  -4  168.28    9.60
  12  -8  -4  153.38    9.60
  12   8  -4  159.78    8.80
  10  -8  -4  361.96   14.30
  10  -8  -4  341.27   13.50
 -10  -8   4  363.46   12.80
  10   8  -4  353.36   13.00
   8  -8  -4  242.68    9.60
   8  -8  -4  248.38   10.60
  -8  -8   4  251.47   10.20
   8   8  -4  232.58   10.20
   6  -8  -4  183.28    8.30
  -6  -8   4  176.18    8.00
  -6  -8   4  180.28    8.80
   6  -8  -4  177.08    7.00
   6   8  -4  169.28    6.80
  -4  -8   4  324.67   11.10
   4  -8  -4  300.47    9.00
   4  -8  -4  294.47   11.40
  -4  -8   4  323.57   13.20
   4  -8  -4  311.57    9.50
  -2  -8   4  150.98    6.40
   2  -8  -4  154.98    4.60
   2  -8  -4  152.18    4.90
   2  -8  -4  133.79    8.20
   0  -8   4 1605.84   46.00
   0  -8  -4 1557.44   37.20
   0  -8   4 1613.04   39.70
   0  -8  -4 1555.94   41.30
   0   8   4 1591.04   37.00
   2  -8   4   23.20    3.20
  -2  -8  -4   22.80    2.40
  -2  -8  -4   27.70    3.90
   2  -8   4   24.40    5.20
   2   8   4   23.20    2.10
   4  -8   4  899.21   25.70
  -4  -8  -4  871.21   26.40
   4  -8   4  800.02   31.50
   4   8   4  829.82   22.80
  -4   8  -4  868.61   27.50
   6  -8   4  207.88   10.20
  -6  -8  -4  179.48    9.90
   6   8   4  188.28    9.60
  -6   8  -4  221.38   11.70
  -8  -8  -4  879.71   28.20
   8  -8   4  857.01   28.10
   8   8   4  855.31   25.80
  -8   8  -4  885.51   29.70
 -10  -8  -4    5.10    2.70
  10  -8   4    2.90    3.00
  10   8   4    7.30    3.20
 -10   8  -4    5.90    3.20
  12  -8   4  203.88   12.80
 -12  -8  -4  209.48   12.20
 -12   8  -4  220.58   13.70
 -14  -8  -4  176.18   11.50
  14  -8   4  155.38   12.00
  14   8   4  146.79   11.00
 -14   8  -4  187.58   13.30
 -16  -8  -4   77.79    9.60
  16  -8   4   62.89    9.60
  16   8   4   66.99    9.10
 -16   8  -4   86.29   10.80
  18  -8   4   13.50    6.60
 -18  -8  -4    5.50    5.40
 -18   8  -4   15.30    7.00
  18   8   4    0.60    5.70
  21  -9  -4   35.60    8.50
  21   9  -4   22.50   11.40
 -19  -9   4   55.99    6.80
  19  -9  -4   64.09    9.00
  19   9  -4   65.59    9.20
 -19   9   4   68.59    6.60
  17  -9  -4  145.89   11.60
 -17  -9   4  140.99    8.00
 -17   9   4  140.59    8.50
  17   9  -4  139.09   10.60
  15  -9  -4   10.50    3.90
 -15  -9   4    6.20    2.40
 -15   9   4    9.20    2.90
  15   9  -4    9.90    4.00
  13  -9  -4  140.39    9.30
  13  -9  -4  147.09   10.20
  13   9  -4  152.68    9.00
  11  -9  -4    4.40    2.80
  11  -9  -4    4.90    2.50
 -11  -9   4    6.70    2.30
  11   9  -4    6.40    2.50
  -9  -9   4  447.26   15.90
   9  -9  -4  463.95   15.70
   9   9  -4  467.85   15.00
   7  -9  -4   60.89    4.10
  -7  -9   4   62.09    5.20
   7   9  -4   51.49    3.70
   5  -9  -4   23.20    3.30
  -5  -9   4   22.80    3.10
   5  -9  -4   26.90    2.40
  -3  -9   4  498.55   18.50
  -3  -9   4  485.15   14.90
   3  -9  -4  481.65   12.50
   3  -9  -4  458.35   16.10
   3  -9  -4  516.85   15.10
   1  -9  -4  116.59    3.60
   1  -9  -4  116.39    6.80
  -1  -9   4  134.69    6.00
   1  -9  -4  120.59    4.00
  -1  -9   4  119.69    8.80
  -1   9   4  113.49    4.20
  -1  -9  -4  303.07   12.40
   1  -9   4  308.87   15.60
  -1  -9  -4  313.17    9.40
   1   9   4  295.67    8.50
   3  -9   4    1.60    3.00
  -3  -9  -4    2.70    1.60
   3  -9   4    4.80    1.90
  -3  -9  -4    0.80    1.20
   3   9   4    2.10    1.00
  -5  -9  -4  191.18   10.20
   5  -9   4  194.28    9.70
   5  -9   4  219.58   15.00
   5   9   4  193.68    8.00
  -5   9  -4  220.68   11.60
  -7  -9  -4  522.45   19.70
   7  -9   4  524.55   19.10
  -7   9  -4  517.25   20.70
   7   9   4  510.65   16.90
  -9  -9  -4   90.59    7.60
  -9   9  -4   93.69    8.20
   9   9   4   89.39    6.50
 -11  -9  -4  177.58   11.50
  11  -9   4  209.48   12.50
  11   9   4  179.78   10.40
 -11   9  -4  217.38   13.40
  13  -9   4  130.09   10.70
 -13  -9  -4  124.89    9.80
  13   9   4  133.79    9.70
 -13   9  -4  117.39   10.70
 -15  -9  -4  183.18   12.50
  15   9   4  192.68   12.70
 -15   9  -4  188.98   14.00
 -17  -9  -4   27.40    7.00
  17  -9   4   35.50    7.20
  17   9   4   16.70    7.90
 -17   9  -4   40.70    8.60
  22 -10  -4    4.60    5.80
  22  10  -4    8.20    6.70
 -20  10   4   11.60    4.70
  20  10  -4    9.60    5.70
 -18 -10   4  133.19    8.50
  18 -10  -4  129.89   11.10
 -18  10   4  129.89    8.80
  18  10  -4  128.89   11.00
 -16 -10   4   14.50    4.00
  16 -10  -4   11.60    3.90
  16  10  -4   19.70    4.90
 -16  10   4   15.50    3.70
 -14 -10   4  199.38    9.80
  14 -10  -4  230.28   13.60
  14 -10  -4  201.48   11.80
  14  10  -4  208.98   11.40
  12 -10  -4    9.70    3.20
  12 -10  -4    8.50    3.40
 -12 -10   4    9.40    2.60
  12  10  -4    9.40    2.70
 -10 -10   4  132.59    7.70
  10 -10  -4  136.49    7.90
  10 -10  -4  140.49    9.20
  10  10  -4  126.09    7.00
   8 -10  -4  599.44   18.30
   8 -10  -4  595.34   20.50
  -8 -10   4  589.84   19.90
   8  10  -4  570.54   17.30
  -6 -10   4  292.07   11.10
  -6 -10   4  287.37   12.60
   6 -10  -4  279.27    9.60
   6 -10  -4  257.07   11.70
   6  10  -4  279.97    9.50
   4 -10  -4  166.98    8.50
   4 -10  -4  159.88    5.70
  -4 -10   4  145.79    9.30
  -4 -10   4  157.68    7.30
   4 -10  -4  158.18    5.60
   2 -10  -4  143.99    4.40
  -2 -10   4  132.59    9.30
  -2 -10   4  140.89    6.40
   2 -10  -4  147.49    4.50
   2 -10  -4  147.79    7.90
   0 -10  -4   42.20    2.00
   0 -10  -4   44.50    4.30
   0 -10   4   44.30    3.60
   0 -10   4   45.50    6.80
  -2 -10  -4   18.10    2.20
  -2 -10  -4   17.90    3.40
   2 -10   4   13.70    3.80
   2 -10   4   12.80    2.60
   2  10   4   16.60    1.60
   4 -10   4    4.20    3.60
   4 -10   4    0.00    1.50
  -4 -10  -4    2.70    1.80
   4  10   4    1.60    1.10
  -4  10  -4    0.60    1.70
   6 -10   4  112.49   11.80
  -6 -10  -4  120.89    8.30
   6 -10   4  114.39    7.70
  -6  10  -4  105.29    8.50
   6  10   4  122.39    6.20
  -8 -10  -4  135.89    8.90
   8 -10   4  135.39    9.00
  -8  10  -4  132.69    9.90
   8  10   4  144.09    7.70
  10 -10   4   65.99    7.20
 -10 -10  -4   45.00    6.60
 -10  10  -4   59.99    8.50
  10  10   4   55.99    5.60
 -12 -10  -4   65.69    7.50
  12 -10   4   65.89    8.60
 -12  10  -4   94.19    9.40
  12  10   4   81.89    7.20
  14 -10   4   22.20    5.60
 -14 -10  -4   43.00    6.90
 -14  10  -4   29.00    6.50
  14  10   4   33.70    6.40
  16 -10   4  111.79   13.00
 -16 -10  -4  109.79   10.50
  16  10   4  101.59   10.60
 -16  10  -4  109.29   11.80
  21 -11  -4   -5.30    4.90
  21  11  -4    2.10   10.20
 -19 -11   4   43.30    6.20
  19 -11  -4   28.80    6.70
 -19  11   4   34.10    5.70
  19  11  -4   38.20    7.10
 -17 -11   4   12.60    3.80
  17 -11  -4    5.50    3.80
 -17  11   4    6.70    3.70
  17  11  -4    9.20    4.30
  15 -11  -4   33.60    6.20
 -15 -11   4   25.00    4.30
  15 -11  -4   27.10    6.40
 -15  11   4   25.50    4.50
  15  11  -4   18.80    4.50
  13 -11  -4   70.69    9.20
  13 -11  -4   72.69    7.10
 -13 -11   4   82.59    6.40
  13  11  -4   72.79    6.60
  11 -11  -4   32.20    5.90
  11 -11  -4   44.10    4.90
 -11 -11   4   34.20    4.80
  11  11  -4   38.00    4.40
   9 -11  -4   90.09    7.30
  -9 -11   4  105.09    7.20
   9 -11  -4   98.09    6.20
   9  11  -4   96.49    5.80
   7 -11  -4  223.08    8.80
   7 -11  -4  196.98   10.60
  -7 -11   4  207.98   10.70
   7  11  -4  225.68    9.30
   5 -11  -4    2.40    1.30
   5 -11  -4    3.20    1.30
   5 -11  -4    2.10    1.90
  -5 -11   4    1.40    1.40
  -5 -11   4    1.40    2.20
  -3 -11   4  185.78   11.30
   3 -11  -4  201.38    5.90
  -3 -11   4  198.58    8.10
   3 -11  -4  193.38    5.80
   3 -11  -4  203.38   10.00
  -1 -11   4   41.80    6.50
   1 -11  -4   37.40    5.00
  -1 -11   4   32.70    3.10
   1 -11   4   28.90    3.10
   1 -11   4   26.00    5.80
  -1 -11  -4   24.40    4.00
  -3 -11  -4  108.59    7.60
   3 -11   4  118.99   10.50
   3 -11   4  123.39    7.00
  -3 -11  -4  116.59    4.70
   3  11   4  124.79    4.70
  -5 -11  -4   20.00    3.90
   5 -11   4   41.70    8.20
   5 -11   4   25.40    4.20
   5  11   4   20.50    2.60
  -5  11  -4   25.30    5.20
  -7 -11  -4  194.18   11.10
   7 -11   4  187.88   15.40
   7 -11   4  201.98   10.80
   7  11   4  203.18    8.60
  -7  11  -4  189.08   11.90
   9 -11   4   62.29    6.60
  -9 -11  -4   41.20    6.30
   9  11   4   47.60    5.00
  -9  11  -4   52.49    7.70
  11 -11   4  105.79    9.10
 -11 -11  -4   95.39    8.70
  11  11   4   93.39    7.50
 -11  11  -4   84.99    9.00
  13 -11   4   12.00    4.70
 -13 -11  -4    5.20    3.70
 -13  11  -4   11.30    5.10
  13  11   4    7.30    4.00
 -15 -11  -4   84.99    9.30
  15 -11   4  106.79   10.90
  15  11   4   88.29    9.00
 -15  11  -4   94.49   11.60
 -17 -11  -4    4.60    7.70
  17 -11   4    0.80    5.70
 -17  11  -4    0.60    9.00
  17  11   4    5.40    6.40
  20 -12  -4    4.20    5.10
  20  12  -4    4.80    5.60
 -20  12   4    9.30    5.20
  18 -12  -4   35.20    7.00
 -18 -12   4   19.40    5.00
  18  12  -4   25.20    6.10
 -18  12   4   28.40    5.40
 -16 -12   4   15.10    4.20
  16 -12  -4   22.50    5.60
  16 -12  -4   21.10    7.10
  16  12  -4   16.50    4.80
 -16  12   4   22.70    4.90
 -14 -12   4   56.99    6.00
  14 -12  -4   56.99    8.60
  14 -12  -4   64.99    9.50
  14  12  -4   52.69    6.00
  12 -12  -4   43.50    5.60
 -12 -12   4   44.30    5.70
  12 -12  -4   46.30    7.20
  12  12  -4   36.60    4.80
  10 -12  -4   24.20    4.10
  10 -12  -4   36.10    5.90
 -10 -12   4   23.80    4.20
  10  12  -4   26.80    3.70
   8 -12  -4   15.40    3.30
  -8 -12   4   11.00    3.30
   8 -12  -4   19.40    3.90
   8  12  -4   16.30    2.50
   6 -12  -4   18.50    3.80
  -6 -12   4   21.70    4.40
  -6 -12   4   15.10    2.80
   6 -12  -4   19.90    2.70
   6  12  -4   17.00    2.30
   4 -12  -4  259.77    8.00
   4 -12  -4  273.57   12.50
  -4 -12   4  270.07   13.70
  -4 -12   4  276.77   10.50
   2 -12  -4  102.49    7.20
  -2 -12   4   98.09    8.40
  -2 -12   4   93.19    5.30
   0 -12   4   10.30    2.20
   0 -12  -4   14.40    3.20
   0 -12   4   15.60    4.50
   2 -12   4  180.18   13.00
  -2 -12  -4  169.28    9.60
   2 -12   4  170.58    8.20
   4 -12   4    1.10    3.20
   4 -12   4    1.40    1.90
  -4 -12  -4    0.90    1.90
  -4 -12  -4    5.30    1.40
   4  12   4    2.80    1.20
   6 -12   4  420.56   16.60
  -6 -12  -4  431.86   18.00
   6 -12   4  448.26   24.50
   6  12   4  433.16   13.60
  -6  12  -4  433.86   19.40
   8 -12   4    0.80    3.00
  -8 -12  -4    5.50    2.80
  -8  12  -4    2.10    3.30
   8  12   4    6.90    2.40
  10 -12   4   25.10    4.90
 -10 -12  -4   35.50    6.20
 -10  12  -4   33.60    6.80
  10  12   4   29.80    4.40
  12 -12   4   13.20    4.40
 -12 -12  -4    5.10    3.40
  12  12   4    1.80    3.10
 -12  12  -4    4.80    4.60
  14 -12   4   -3.60    3.70
 -14 -12  -4    1.40    4.10
 -14  12  -4   -6.50    4.00
  14  12   4    0.70    4.00
 -16 -12  -4    2.90    4.90
  16 -12   4    3.30    5.20
  16  12   4    6.50    5.00
 -16  12  -4   -0.20    6.70
  21 -13  -4    6.10    5.80
  21  13  -4    9.80    6.40
 -19 -13   4    4.50    5.20
  19 -13  -4    1.30    4.50
  19  13  -4   -3.70    4.80
 -19  13   4    4.20    5.00
  17 -13  -4   15.10    5.20
 -17 -13   4    2.50    4.10
 -17  13   4    5.60    4.20
  17  13  -4   12.10    4.60
  15 -13  -4    7.80    4.00
 -15 -13   4    4.90    3.80
  15 -13  -4    6.60    5.70
  15  13  -4    3.00    3.40
  13 -13  -4   -1.10    2.70
  13 -13  -4    4.00    4.60
 -13 -13   4   -2.40    2.80
  13  13  -4   -1.00    2.40
  11 -13  -4  124.09    8.20
 -11 -13   4  108.09    8.20
  11 -13  -4  106.69   10.00
  11  13  -4  110.99    6.90
   9 -13  -4    5.70    2.30
  -9 -13   4    5.80    3.00
   9 -13  -4    7.70    3.20
   9  13  -4    2.00    1.70
   7 -13  -4  104.89    5.70
  -7 -13   4   99.39    7.90
   7 -13  -4   96.59    8.10
   5 -13  -4    3.60    1.40
   5 -13  -4   -0.20    1.90
  -5 -13   4    2.20    1.60
  -5 -13   4    0.30    2.10
   5 -13  -4    0.40    1.40
  -3 -13   4   17.30    2.70
   3 -13  -4   12.20    3.00
  -3 -13   4   16.20    4.60
   1 -13  -4  113.59    7.80
  -1 -13   4  106.29    9.50
   1 -13   4  198.58    8.70
  -1 -13  -4  198.28   10.80
   1 -13   4  205.08   13.80
   3 -13   4   22.00    3.40
   3 -13   4   18.60    5.80
  -3 -13  -4   17.10    3.80
   5 -13   4   -0.40    4.60
   5 -13   4    0.80    2.00
  -5 -13  -4    0.70    2.50
  -5 -13  -4    2.30    2.20
   5  13   4    0.10    1.20
   7 -13   4   16.30    4.10
   7 -13   4   25.00    7.50
  -7 -13  -4   11.50    3.50
  -7  13  -4   20.80    5.30
   7  13   4   18.40    2.90
  -9 -13  -4   -3.50    2.40
   9 -13   4   -1.30    2.60
   9  13   4    1.60    2.30
  -9  13  -4   -3.20    2.80
  11 -13   4    3.00    3.20
 -11 -13  -4    1.30    3.50
  11  13   4    0.70    3.20
 -11  13  -4   -2.80    3.40
 -13 -13  -4   70.59    9.00
  13 -13   4   59.79    8.70
 -13  13  -4   79.19   10.80
  13  13   4   54.89    7.10
  15 -13   4   20.10    6.70
 -15 -13  -4   24.60    6.70
  15  13   4   27.00    6.50
 -15  13  -4   30.40    7.70
  20 -14  -4   32.30    7.50
  20  14  -4   21.60    7.00
 -20  14   4   17.40    9.20
  18 -14  -4   27.90    7.10
 -18 -14   4   23.90    5.50
  18  14  -4   21.10    5.90
  16 -14  -4   61.79   11.00
 -16 -14   4   62.79    8.00
  16 -14  -4   60.79    8.20
 -16  14   4   57.89    7.50
  16  14  -4   57.79    7.70
  14 -14  -4   10.20    3.90
  14 -14  -4   20.50    6.70
 -14 -14   4   16.90    4.90
  14  14  -4   16.40    4.30
  12 -14  -4   47.50    8.50
 -12 -14   4   39.60    6.10
  12 -14  -4   48.10    6.20
  12  14  -4   51.09    6.00
  10 -14  -4  100.99    9.60
  10 -14  -4   91.99    6.70
 -10 -14   4  104.89    8.20
  10  14  -4   94.09    6.10
   8 -14  -4  314.87   15.60
   8 -14  -4  284.47   12.20
  -8 -14   4  292.77   14.70
   8  14  -4  299.87   10.80
   6 -14  -4   35.30    3.10
  -6 -14   4   36.20    5.80
   6 -14  -4   47.60    6.70
   6  14  -4   36.70    3.10
   4 -14  -4   17.70    4.00
  -4 -14   4   24.00    3.40
  -4 -14   4   20.80    5.20
  -2 -14   4   77.99    6.40
   2 -14  -4   75.39    6.70
  -2 -14   4   65.79    7.50
   0 -14  -4  118.19    8.30
   0 -14   4  109.69    6.20
   0 -14   4  132.09   11.10
  -2 -14  -4   47.00    6.30
   2 -14   4   54.69    4.60
   2 -14   4   49.80    8.10
   4 -14   4   57.19    5.20
   6 -14   4   31.40    8.00
   6 -14   4   27.50    4.80
  -6 -14  -4   21.40    4.80
  -6  14  -4   23.00    5.10
   6  14   4   27.30    2.70
   8 -14   4   55.29   11.40
   8 -14   4   70.69    7.00
  -8 -14  -4   67.19    7.00
  -8  14  -4   68.69    9.20
   8  14   4   76.39    5.80
 -10 -14  -4   11.70    4.20
  10 -14   4    7.30    3.80
 -10  14  -4    4.90    4.40
  10  14   4    8.00    2.70
 -12 -14  -4   23.10    5.60
  12 -14   4   15.40    5.10
 -12  14  -4   16.30    5.90
  12  14   4   20.30    4.30
 -14 -14  -4   26.20    6.10
  14 -14   4   21.90    5.90
  14  14   4   25.50    5.80
 -14  14  -4   29.80    7.70
  16 -14   4   23.30    6.70
 -16 -14  -4   16.90    5.70
  16  14   4   21.50    6.10
 -16  14  -4   19.90    7.50
 -19 -15   4   15.70    6.90
  19 -15  -4   25.50    8.60
  19  15  -4   29.60    7.30
 -19  15   4   33.60    7.00
  17 -15  -4  149.69   17.90
  17 -15  -4  133.59   11.90
 -17  15   4  175.78   12.20
  17  15  -4  144.39   11.60
 -15 -15   4  168.28   11.40
  15 -15  -4  177.68   12.00
  15  15  -4  175.28   12.50
  13 -15  -4   96.09   12.20
 -13 -15   4   88.99    8.50
  13 -15  -4   90.39    7.80
  13  15  -4   84.09    6.90
  11 -15  -4   33.30    4.90
 -11 -15   4   39.50    6.20
  11 -15  -4   24.70    6.30
  11  15  -4   27.90    4.10
   9 -15  -4  241.38   14.70
  -9 -15   4  234.68   13.50
   9 -15  -4  236.88   10.30
   9  15  -4  248.78    9.90
  -7 -15   4   88.29    8.70
   7 -15  -4   94.19    8.80
   7 -15  -4   98.99    5.40
   7  15  -4   90.49    5.40
   5 -15  -4    5.10    2.60
  -5 -15   4    2.10    1.90
  -5 -15   4    8.80    4.00
   5 -15  -4    8.40    1.40
   5  15  -4    9.30    1.80
  -3 -15   4  145.79    8.00
  -3 -15   4  149.59   11.40
   3 -15  -4  160.78   10.20
  -1 -15   4   -1.70    3.60
   1 -15  -4    0.10    2.00
  -1 -15   4   -0.60    1.50
   1 -15   4  144.79    7.40
   1 -15   4  143.69   12.60
  -1 -15  -4  143.49    9.90
   3 -15   4   70.29    5.50
  -3 -15  -4   79.69    7.50
   3 -15   4   48.40    8.90
   5 -15   4  213.88   17.50
  -5 -15  -4  234.58   13.20
   5 -15   4  228.48   11.10
  -7 -15  -4  278.67   15.00
   7 -15   4  269.47   18.20
   7 -15   4  262.07   20.80
  -7  15  -4  303.77   16.60
   7  15   4  264.37    9.20
  -9 -15  -4   35.70    6.20
   9 -15   4   32.70    5.50
   9 -15   4   19.80    9.10
  -9  15  -4   29.70    6.80
   9  15   4   23.20    3.70
 -11 -15  -4   88.79    9.40
  11 -15   4   67.89    8.50
  11  15   4   86.59    6.80
 -11  15  -4   70.79   10.10
 -13 -15  -4   34.70    7.10
  13 -15   4   24.90    7.20
 -13  15  -4   26.20    6.60
  13  15   4   18.40    8.00
  15 -15   4  196.18   14.70
 -15 -15  -4  188.48   14.20
  15  15   4  202.98   12.80
 -15  15  -4  216.28   16.80
 -18 -16   4  135.69   12.00
  18 -16  -4  168.58   12.80
 -18  16   4  158.28   13.10
  18  16  -4  153.68   12.30
  16 -16  -4   68.39   12.50
  16 -16  -4   58.89    8.20
 -16 -16   4   61.09    7.70
  16  16  -4   58.89    7.70
 -14 -16   4  265.07   14.80
  14 -16  -4  245.28   13.40
  14 -16  -4  251.57   18.80
  14  16  -4  246.78   12.70
  12 -16  -4   17.30    4.20
  12 -16  -4   22.50    6.80
  12  16  -4   12.00    3.60
  10 -16  -4  343.27   13.30
 -10 -16   4  317.47   16.40
  10  16  -4  323.97   12.40
   8 -16  -4  124.89   10.80
   8 -16  -4  148.59    7.00
  -8 -16   4  132.09   10.50
   8  16  -4  123.79    6.50
   6 -16  -4  104.09    5.10
   6 -16  -4   99.59    4.60
  -6 -16   4   81.79    8.80
   6 -16  -4   99.69    9.10
  -4 -16   4  133.89   11.10
   4 -16  -4  112.69    9.20
  -4 -16   4  120.19    7.10
  -2 -16   4  196.28   16.20
  -2 -16   4  172.38    8.10
   0 -16   4  481.15   15.60
   0 -16  -4  482.15   20.10
   0 -16   4  464.25   23.50
  -2 -16  -4    8.70    3.70
   2 -16   4    7.70    4.50
   2 -16   4    8.30    2.30
   4 -16   4  212.58   17.20
   4 -16   4  206.88   10.20
  -4 -16  -4  190.38   12.10
  -6 -16  -4  343.57   17.30
   6 -16   4  343.07   14.70
   6 -16   4  349.27   23.50
   8 -16   4  161.18   10.60
  -8 -16  -4  163.58   11.50
   8 -16   4  165.78   17.90
   8  16   4  176.18    7.10
  -8  16  -4  169.08   13.40
  10 -16   4  127.09   10.30
 -10 -16  -4  118.29   10.50
 -10  16  -4  135.09   12.00
  10  16   4  134.99    7.30
 -12 -16  -4   12.80    5.80
  12 -16   4   17.60    5.20
  12  16   4   24.60    4.70
 -12  16  -4   24.80    7.70
 -14 -16  -4   99.49   11.00
  14 -16   4  101.79   12.00
 -14  16  -4   98.99   13.50
 -19 -17   4   84.79   11.50
  19 -17  -4   59.89    9.30
  19  17  -4   71.49    9.60
 -19  17   4   65.29    9.70
  17 -17  -4  187.88   19.70
  17 -17  -4  151.58   11.90
 -17 -17   4  148.99   12.90
  17  17  -4  168.98   12.40
 -17  17   4  170.28   13.10
  15 -17  -4   93.29    8.80
  15 -17  -4   85.89   13.20
 -15 -17   4   90.49   10.10
  15  17  -4   98.29   10.30
  13 -17  -4   69.79   10.80
  13 -17  -4   63.79    6.90
 -13 -17   4   65.99    9.00
  13  17  -4   61.59    6.60
  11 -17  -4    6.00    2.90
 -11 -17   4    2.40    3.50
  11 -17  -4    6.00    5.80
  11  17  -4    3.30    2.50
  -9 -17   4   29.20    6.30
   9 -17  -4   21.00    6.40
   9 -17  -4   29.50    4.00
   9  17  -4   23.30    3.50
   7 -17  -4  143.69   11.30
  -7 -17   4  131.29   11.20
   7 -17  -4  129.09    5.90
   7  17  -4  137.99    7.40
   5 -17  -4   30.20    5.60
  -5 -17   4   30.00    7.10
   5  17  -4   35.00    3.10
  -3 -17   4   67.49    9.90
   3 -17  -4   75.89    8.10
  -1 -17   4  118.69   11.80
  -1 -17   4  138.99    7.00
   1 -17  -4  142.29   10.30
   1 -17   4  212.18   16.50
   1 -17   4  221.88    9.50
  -1 -17  -4  208.68   12.80
   3 -17   4   79.19   12.30
   3 -17   4   70.79    5.70
  -3 -17  -4   69.79    7.70
   5 -17   4  185.48   10.10
   5 -17   4  214.08   18.00
  -5 -17  -4  189.88   12.80
   7 -17   4  321.47   14.70
   7 -17   4  380.46   26.20
  -7 -17  -4  330.67   17.40
  -7  17  -4  329.17   18.90
  -9 -17  -4  124.49   10.70
   9 -17   4  113.89   17.80
   9 -17   4  125.99    9.80
  -9  17  -4  116.49   11.80
 -11 -17  -4   46.80    8.40
  11 -17   4   32.70    6.20
 -11  17  -4   35.70    8.20
 -13 -17  -4   44.30    8.70
  13 -17   4   37.70    7.00
 -13  17  -4   31.30    8.80
  18 -18  -4  109.79   18.30
 -18 -18   4  139.59   13.90
 -18  18   4  101.59   12.20
  18  18  -4  123.89   11.80
  16 -18  -4   68.39    8.70
 -16 -18   4   56.99    9.50
  16 -18  -4   55.79   13.00
  16  18  -4   81.39    9.00
 -14 -18   4  235.78   15.50
  14 -18  -4  220.08   18.70
  14 -18  -4  214.28   12.40
  14  18  -4  213.38   11.70
  12 -18  -4   18.10    4.10
  12 -18  -4   11.60    7.20
 -12 -18   4   21.50    5.60
  12  18  -4   22.10    4.40
 -10 -18   4  225.98   15.00
  10 -18  -4  217.28   16.50
  10 -18  -4  237.78   10.70
  10  18  -4  257.87   10.50
   8 -18  -4  184.68   13.80
  -8 -18   4  162.98   12.90
   8 -18  -4  169.38    7.40
   8  18  -4  167.58    7.60
  -6 -18   4  193.28   14.10
   6 -18  -4  188.88   13.30
   6  18  -4  187.48    8.20
   4 -18  -4  287.87   16.20
  -4 -18   4  273.57   13.40
  -4 -18   4  275.47   17.20
   4  18  -4  288.97   10.10
  -2 -18   4  350.66   20.50
   2 -18  -4  345.57   18.00
  -2 -18   4  361.26   13.00
   0 -18   4  231.18   16.90
   0 -18  -4  242.28   14.20
   0 -18   4  239.28   10.00
   2 -18   4  206.78   16.50
  -2 -18  -4  182.78   12.50
   2 -18   4  199.38    9.20
   4 -18   4  219.68   10.60
   4 -18   4  238.98   18.80
  -4 -18  -4  199.48   13.40
  -6 -18  -4  252.57   15.00
   6 -18   4  207.78   19.20
  -8 -18  -4  302.47   17.40
   8 -18   4  359.56   26.20
   8 -18   4  328.07   15.40
  -8  18  -4  333.37   19.80
 -10 -18  -4   39.50    8.20
  10 -18   4   51.09   14.60
  10 -18   4   38.40    6.40
 -10  18  -4   24.40    8.70
 -12 -18  -4  258.47   17.00
 -12  18  -4  251.77   17.70
  17 -19  -4   84.59   16.00
  17 -19  -4   76.49    9.90
 -17 -19   4   97.29   12.40
 -17  19   4   79.79   11.10
 -15 -19   4  103.79   11.00
  15 -19  -4  123.09   16.90
  15 -19  -4  116.49   10.30
  15  19  -4  107.29    9.20
 -13 -19   4  327.77   18.70
  13 -19  -4  319.77   14.70
  13 -19  -4  282.67   21.50
  13  19  -4  315.57   14.00
  11 -19  -4  141.89   14.60
  11 -19  -4  125.09    8.10
 -11 -19   4  120.69   11.80
  11  19  -4  115.59    7.40
   9 -19  -4  252.17   10.10
  -9 -19   4  269.17   16.80
   9 -19  -4  248.98   17.40
   9  19  -4  233.08    9.80
   7 -19  -4  449.76   22.50
   7 -19  -4  434.36   12.00
  -7 -19   4  422.66   21.90
   7  19  -4  419.86   17.00
  -5 -19   4  439.26   22.80
   5 -19  -4  433.46   21.20
   5  19  -4  400.46   12.60
   3 -19  -4  614.64   26.00
  -3 -19   4  607.64   28.80
  -1 -19   4  177.48    8.60
   1 -19  -4  192.08   13.10
  -1 -19   4  178.98   15.20
   1 -19   4  558.44   18.00
   1 -19   4  566.74   29.30
  -1 -19  -4  574.14   24.70
   3 -19   4  224.58   18.80
   3 -19   4  244.88   10.90
  -3 -19  -4  236.58   15.00
   5 -19   4  286.57   21.90
   5 -19   4  257.57   12.00
  -5 -19  -4  215.48   14.50
  -7 -19  -4  505.25   23.40
   7 -19   4  515.95   31.90
   7 -19   4  464.35   18.90
  -9 -19  -4  131.09   19.60
   9 -19   4  133.79   10.30
  11 -19   4  274.67   15.30
 -11 -19  -4  245.38   16.40
 -11  19  -4  271.67   18.50
 -16 -20   4   77.79   11.80
  16 -20  -4   84.49   10.20
  16 -20  -4   84.19   16.70
  14 -20  -4  214.08   21.10
  14 -20  -4  243.68   13.60
 -14 -20   4  234.98   16.50
 -12 -20   4  114.09   12.80
  12 -20  -4  126.69    8.80
  12 -20  -4  127.79   16.50
  12  20  -4  127.39    8.50
  10 -20  -4  192.98    9.00
  10 -20  -4  186.38   16.20
 -10 -20   4  191.18   14.80
  10  20  -4  190.48    9.00
  -8 -20   4  384.16   21.50
   8 -20  -4  402.56   22.50
   8 -20  -4  397.36   11.90
   8  20  -4  395.46   14.70
  -6 -20   4  459.15   24.00
   6 -20  -4  434.16   22.40
   6  20  -4  430.16   13.20
  -4 -20   4  439.96   23.80
   4 -20  -4  459.35   22.60
   4  20  -4  415.76   12.80
  -2 -20   4  328.37   20.80
   2 -20  -4  330.47   18.40
  -2 -20   4  329.37   12.30
   0 -20   4  466.25   15.60
   0 -20   4  448.26   26.20
   0 -20  -4  450.85   21.90
   2 -20   4  296.17   21.50
   2 -20   4  303.17   12.10
  -2 -20  -4  309.57   17.80
  -4 -20  -4  332.17   18.70
   4 -20   4  358.16   25.00
   4 -20   4  329.77   13.70
   6 -20   4  131.69   18.20
   6 -20   4  139.59    9.30
  -6 -20  -4  126.09   11.70
   8 -20   4  172.58   11.20
  -8 -20  -4  154.28   13.30
   8 -20   4  167.68   19.20
  -8  20  -4  182.28   14.70
  10 -20   4  198.38   12.80
  10 -20   4  220.68   25.30
 -10 -20  -4  195.68   15.20
 -10  20  -4  204.98   17.00
 -15 -21   4   79.49   12.50
  15 -21  -4   70.29    8.70
  13 -21  -4  504.45   21.00
  13 -21  -4  440.86   29.00
 -13 -21   4  503.85   25.40
 -11 -21   4  214.88   16.30
  11 -21  -4  175.18   17.80
  11 -21  -4  213.68   10.20
  -9 -21   4  270.17   18.50
   9 -21  -4  234.28   18.70
   7 -21  -4  460.65   24.60
  -7 -21   4  515.65   26.00
   7  21  -4  440.86   16.60
  -5 -21   4  250.97   18.60
   5 -21  -4  266.17   17.70
   5  21  -4  269.17    9.00
  -3 -21   4  465.15   15.40
  -3 -21   4  525.55   27.30
   3 -21  -4  480.15   23.90
   3  21  -4  481.95   14.00
  -1 -21   4  150.18    8.30
   1 -21  -4  178.98   13.40
  -1 -21   4  183.58   16.70
  -1 -21  -4  535.15   25.30
   1 -21   4  511.55   29.70
   1 -21   4  570.14   18.10
  -3 -21  -4  169.68   13.20
   3 -21   4  205.28   18.10
   3 -21   4  182.18    9.60
  -5 -21  -4  275.47   24.60
   5 -21   4  239.38   12.90
   7 -21   4  158.98   22.20
   7 -21   4  171.48   10.80
  -7 -21  -4  163.88   13.80
   9 -21   4  121.19   10.60
  -9 -21  -4  111.89   12.50
   9 -21   4  125.99   21.80
  -9  21  -4  109.69   14.30
  14 -22  -4  450.05   31.40
 -14 -22   4  395.96   23.70
  12 -22  -4  220.68   24.50
 -12 -22   4  174.48   18.40
  10 -22  -4  299.57   22.80
 -10 -22   4  307.57   20.50
   8 -22  -4  208.78   17.20
  -8 -22   4  217.98   17.70
  -6 -22   4  262.17   19.30
   6 -22  -4  231.58   17.30
   4 -22  -4  316.47   19.40
  -4 -22   4  301.07   21.10
  -2 -22   4   97.29    8.00
  -2 -22   4   78.39   12.60
   2 -22  -4  110.09   11.70
   2  22  -4   83.79    5.20
   0 -22   4  351.86   24.50
   0 -22   4  358.36   13.40
   0 -22  -4  342.37   20.20
   2 -22   4  345.97   13.60
   2 -22   4  363.76   39.10
   4 -22   4  234.48   22.10
   4 -22   4  212.68   10.90
  -4 -22  -4  220.88   15.70
   6 -22   4  255.97   13.00
  -6 -22  -4  284.67   18.10
   6 -22   4  289.07   25.30
   8 -22   4  132.79   10.50
  -8 -22  -4  118.79   12.80
   8 -22   4  120.99   19.10
  -8  22  -4  124.89   14.10
  13 -23  -4  186.18   23.20
 -13 -23   4  157.88   16.60
 -11 -23   4  219.98   18.20
  11 -23  -4  207.18   20.00
   9 -23  -4  340.57   23.90
  -9 -23   4  361.86   23.50
   7 -23  -4  191.38   19.20
   5 -23  -4  328.67   31.50
   3 -23  -4  128.59   22.50
   1 -23  -4  408.36   22.70
  -1 -23   4  377.26   25.80
   1 -23   4  464.05   21.40
  -1 -23  -4  485.05   24.90
   1 -23   4  563.54   31.70
   3 -23   4  278.37   12.30
   3 -23   4  271.77   23.00
  -3 -23  -4  273.37   18.60
   5 -23   4  207.78   22.40
  -5 -23  -4  224.78   16.90
   5 -23   4  247.08   17.20
   7 -23   4  118.09    9.90
   7 -23   4  159.68   22.90
  -7 -23  -4  121.29   12.40
 -10 -24   4  207.08   19.50
  10 -24  -4  207.58   20.70
  -8 -24   4   87.99   13.90
   8 -24  -4   82.29   14.10
   6 -24  -4  436.16   25.70
  -6 -24   4  429.76   27.00
   4 -24  -4   63.79   11.60
  -4 -24   4   63.79   11.50
  -2 -24   4  231.78   20.10
   2 -24  -4  215.28   17.00
   0 -24  -4  306.37   20.50
   0 -24   4  322.27   24.90
  -2 -24  -4  174.28   15.10
   2 -24   4  177.88   20.00
   4 -24   4  247.38   24.10
  -4 -24  -4  305.17   20.30
   6 -24   4  212.28   24.10
  -6 -24  -4  228.48   18.00
  -9 -25   4  138.19   17.70
   9 -25  -4  152.38   19.80
  -7 -25   4  380.46   26.30
   7 -25  -4  396.26   26.10
  -5 -25   4   51.99   11.60
   5 -25  -4   41.00    9.20
   3 -25  -4  131.69   14.20
  -3 -25   4  168.88   21.10
  -1 -25   4  283.47   24.00
   1 -25  -4  289.47   20.10
   1 -25   4   84.19   16.00
  -1 -25  -4  116.89   13.20
   3 -25   4  219.08   23.70
  -3 -25  -4  258.27   19.40
   6 -26  -4  203.58   19.60
  -6 -26   4  199.68   19.40
  -4 -26   4  131.79   18.60
   4 -26  -4  112.99   16.00
  -2 -26   4  115.99   17.50
   2 -26  -4  139.29   15.90
   0 -26   4  181.18   20.50
   0 -26  -4  217.18   18.30
  24   0  -5   -3.80    5.50
  22   0  -5   -0.80    4.10
  20   0  -5   -0.30    3.60
  18   0  -5   -1.40    2.80
  16   0  -5   -3.40    2.50
  14   0  -5    4.80    2.40
  12   0  -5    1.90    1.50
  10   0  -5    1.80    1.50
  -8   0   5    4.70   23.20
   6   0  -5    1.90    0.70
  -6   0   5    1.00    1.20
  -6   0   5    0.90    0.70
   6   0  -5    1.30    0.90
   4   0  -5   -0.10    0.60
  -4   0   5    0.80    0.90
  -4   0   5    0.40    0.80
  -2   0   5    0.70    0.90
   2   0  -5    0.40    0.90
   0   0   5    1.40    1.00
   0   0  -5    0.70    1.10
   2   0   5    0.00    1.00
   4   0   5    2.10    1.30
  -4   0  -5   -0.10    1.20
   6   0   5   -0.90    1.40
  -6   0  -5   -0.40    1.40
   8   0   5   -0.40    2.10
  -8   0  -5   -2.00    1.60
 -10   0  -5   -1.40    2.40
  12   0   5    1.90    2.80
 -12   0  -5   -0.40    2.80
  14   0   5    2.20    3.20
 -14   0  -5   -0.80    3.60
  16   0   5    8.90    4.90
 -16   0  -5    3.40    4.00
 -18   0  -5   -1.60    5.80
  18   0   5    6.80    5.30
  23  -1  -5    6.80    6.00
  23   1  -5    2.00    5.90
  21  -1  -5    5.40    4.70
  21   1  -5    8.40    5.00
  19  -1  -5   11.60    5.00
  19   1  -5    9.70    4.50
  17  -1  -5    8.30    3.80
  17   1  -5   -0.90    2.90
  15  -1  -5    7.40    2.90
  15   1  -5    5.50    2.70
  13  -1  -5   83.29    6.50
  13   1  -5   77.29    6.30
  11  -1  -5    4.60    1.90
  11   1  -5    7.60    2.30
   9  -1  -5  264.27   10.00
   9   1  -5  257.67   10.00
   7  -1  -5   42.50    2.10
   7  -1  -5   41.90    3.10
  -7  -1   5   37.50    3.70
  -7   1   5   43.50    2.30
   7   1  -5   40.90    2.60
   7   1  -5   43.30    2.20
   7   1  -5   46.60    3.30
  -5  -1   5  350.46   10.70
   5  -1  -5  385.16   10.80
  -5  -1   5  375.66   12.50
   5   1  -5  341.47   10.60
  -5   1   5  354.36   10.70
  -5   1   5  379.86   12.40
   5   1  -5  358.26   12.50
  -3  -1   5  137.19    5.80
   3  -1  -5  133.39    5.80
  -3   1   5  110.69    5.50
  -3   1   5  133.49    5.70
   3   1  -5  131.79    5.80
  -1  -1   5  147.39    6.30
   1  -1  -5  163.68    7.20
  -1   1   5  154.38    6.20
   1   1  -5  138.09    6.80
   1  -1   5   68.89    4.30
  -1  -1  -5   60.29    4.60
  -1   1  -5   62.79    4.70
   1   1   5   65.69    4.10
  -3  -1  -5  419.66   15.20
   3   1   5  393.06   15.10
   5  -1   5   63.39    5.00
  -5  -1  -5   49.00    5.00
  -5   1  -5   53.09    5.10
   5   1   5   42.90    4.10
  -7  -1  -5  109.19    7.70
   7  -1   5  103.39    7.40
  -7   1  -5   96.59    7.40
   7   1   5  109.89    7.40
  -9  -1  -5   94.69    7.80
   9  -1   5   88.29    7.40
  -9   1  -5   92.59    7.80
   9   1   5   87.09    7.30
 -11  -1  -5   30.90    6.00
  11  -1   5   22.00    5.10
  11   1   5   18.20    4.40
 -11   1  -5   26.30    5.20
 -13  -1  -5  176.38   11.80
  13  -1   5  166.98   11.70
 -13   1  -5  167.28   11.70
  13   1   5  166.48   11.70
  15  -1   5    2.60    3.80
 -15  -1  -5    5.00    4.00
 -15   1  -5   -3.60    3.70
  15   1   5   -0.60    3.90
  17  -1   5   34.50    8.10
 -17  -1  -5   33.70    7.30
  17   1   5   29.70    6.50
 -17   1  -5   41.90    7.30
  24  -2  -5   -7.20    4.90
  24   2  -5    2.60    5.80
  22  -2  -5   57.69   10.20
  22   2  -5   48.00    9.10
  20  -2  -5   13.20    4.70
  20   2  -5   11.50    4.80
  18  -2  -5   99.39    9.60
  18   2  -5  118.19   10.10
  16  -2  -5   11.60    3.50
  16   2  -5   10.40    3.80
  14  -2  -5  187.58   10.60
  14   2  -5  197.08   10.80
  12  -2  -5  109.59    7.10
  12   2  -5  108.59    6.90
  10  -2  -5  273.57   10.80
  10   2  -5  272.17   10.80
   8  -2  -5  609.24   17.90
   8  -2  -5  566.44   14.20
   8   2  -5  556.94   13.90
  -8   2   5  561.04   14.20
   8   2  -5  532.85   18.00
   6  -2  -5  108.79    4.30
  -6  -2   5  102.39    5.80
   6  -2  -5  104.29    4.70
  -6   2   5   90.19    4.60
  -6   2   5   96.29    5.50
   6   2  -5  106.69    4.40
  -4  -2   5    0.40    0.80
   4  -2  -5   -0.40    0.70
  -4   2   5    7.40    1.70
   4   2  -5   -1.70    1.50
  -4   2   5    1.20    0.90
   4   2  -5    0.60    0.80
  -2  -2   5  657.33   18.60
   2  -2  -5  680.33   19.20
  -2   2   5  669.03   18.10
   2   2  -5  665.43   19.40
   0  -2  -5   76.79    4.90
   0  -2   5   76.79    4.50
   0   2   5   75.59    4.20
   2  -2   5  280.67   12.00
  -2  -2  -5  281.77   12.80
   2   2   5  291.57   10.40
  -2   2  -5  272.67   12.90
  -4  -2  -5   18.20    3.50
   4  -2   5   10.00    2.20
   4   2   5   12.40    2.40
  -4   2  -5    4.90    2.00
  -6  -2  -5  323.07   13.80
   6  -2   5  322.67   13.50
   6   2   5  313.77   13.00
  -6   2  -5  336.37   14.50
   8  -2   5   74.99    6.60
  -8  -2  -5   99.29    7.40
  -8   2  -5   94.79    7.70
   8   2   5  103.79    7.40
  10  -2   5   23.10    4.90
 -10  -2  -5   21.50    4.80
  10   2   5   29.10    5.30
 -10   2  -5   20.20    4.70
 -12  -2  -5  209.58   12.70
  12  -2   5  193.18   12.70
 -12   2  -5  198.68   12.70
  12   2   5  189.88   12.10
 -14  -2  -5   55.49    7.70
  14  -2   5   60.99    8.40
 -14   2  -5   55.09    8.20
  14   2   5   64.99    8.80
  16  -2   5   21.70    5.90
 -16  -2  -5   29.10    5.90
 -16   2  -5   23.20    6.00
  18  -2   5    9.40    6.10
 -18  -2  -5    4.80    6.10
  18   2   5   -1.70    5.20
 -18   2  -5    1.90    6.50
  23  -3  -5   85.19   12.10
  23   3  -5   67.29   10.70
  21  -3  -5    3.30    4.10
  21   3  -5    2.50    3.90
  19  -3  -5    1.70    4.00
  19   3  -5    3.20    3.60
  17  -3  -5   26.50    5.50
  17   3  -5   16.10    4.60
  15  -3  -5   10.00    3.20
  15   3  -5    5.70    2.70
  13  -3  -5  347.97   14.40
  13   3  -5  305.97   13.50
  11  -3  -5   11.80    2.60
 -11   3   5    3.00    0.80
 -11   3   5    4.40    0.80
  11   3  -5    4.70    2.00
   9  -3  -5   86.09    3.60
   9  -3  -5   71.39    4.80
   9   3  -5   75.49    3.20
   9   3  -5   73.39    2.90
  -9   3   5   73.19    3.10
   9   3  -5   69.99    4.70
   7  -3  -5   44.90    3.10
  -7  -3   5   36.40    3.70
   7  -3  -5   39.30    2.50
  -7   3   5   41.90    2.70
   7   3  -5   41.90    2.60
   7   3  -5   40.40    3.10
  -5  -3   5   14.40    2.60
   5  -3  -5   14.60    2.00
   5   3  -5   11.40    2.20
  -5   3   5   12.60    2.30
   5   3  -5   16.00    2.10
  -5   3   5   12.80    1.90
   3  -3  -5    5.00    1.40
  -3  -3   5    6.40    1.40
   3   3  -5    5.90    1.60
  -3   3   5    9.90    1.60
  -1  -3   5  301.57   10.50
   1  -3  -5  305.27   11.20
   1   3  -5  293.77   11.20
  -1   3   5  322.97    9.90
  -1  -3  -5  320.17   12.10
   1  -3   5  288.67   10.90
  -1   3  -5  300.87   12.20
   1   3   5  331.97   10.60
   3  -3   5  145.69    7.50
  -3  -3  -5  134.79    7.70
  -3   3  -5  154.68    8.40
   3   3   5  145.99    6.90
   5  -3   5   14.90    3.00
  -5  -3  -5   18.80    3.70
  -5   3  -5   17.10    3.70
   5   3   5   23.10    3.50
   7  -3   5  260.07   12.40
  -7  -3  -5  239.08   12.00
  -7   3  -5  248.08   12.70
   7   3   5  261.37   11.60
  -9  -3  -5   68.29    6.80
   9  -3   5   58.09    6.40
  -9   3  -5   54.09    6.30
   9   3   5   63.49    6.20
  11  -3   5  334.27   16.30
 -11  -3  -5  359.16   16.80
  11   3   5  333.47   15.70
 -11   3  -5  354.76   17.40
 -13  -3  -5   28.60    5.70
  13  -3   5   23.00    5.40
  13   3   5   24.90    5.40
 -13   3  -5   24.00    5.60
  15  -3   5  127.79   11.50
 -15  -3  -5  142.59   11.20
  15   3   5  161.28   12.50
 -15   3  -5  151.28   11.90
 -17  -3  -5   84.39    9.50
  17  -3   5  105.79   10.90
 -17   3  -5   80.99   10.50
  17   3   5   97.99   11.00
  24  -4  -5   49.40    9.40
  24   4  -5   51.59   10.70
  22  -4  -5    8.10    5.00
  22   4  -5   24.40    6.50
  20  -4  -5   57.99    9.10
  20   4  -5   64.49    9.80
  18  -4  -5   48.00    7.20
  18   4  -5   41.00    6.60
  16  -4  -5  332.07   16.40
  16   4  -5  360.06   16.50
  14  -4  -5   37.90    5.40
 -14   4   5   43.00    2.30
  14   4  -5   42.80    5.80
 -14   4   5   36.20    2.30
  12  -4  -5   63.79    5.60
 -12   4   5   52.79    2.80
  12   4  -5   59.89    2.50
  12   4  -5   65.19    5.40
 -12   4   5   51.99    2.70
  10  -4  -5  199.38    8.70
 -10  -4   5  181.58    6.70
  10  -4  -5  174.98    6.70
  10   4  -5  162.08    8.00
  10   4  -5  162.38    5.50
  -8  -4   5  580.24   16.60
   8  -4  -5  545.35   16.60
   8  -4  -5  550.34   15.30
  -8   4   5  545.75   14.90
   8   4  -5  558.44   16.70
   8   4  -5  543.65   14.90
  -6  -4   5 1199.08   31.30
   6  -4  -5 1111.49   28.60
  -6  -4   5 1212.18   31.10
   6  -4  -5 1151.18   28.60
  -6   4   5 1067.79   28.40
   6   4  -5 1102.59   29.10
   4  -4  -5   11.60    1.90
  -4  -4   5    8.80    2.60
   4   4  -5   13.30    2.20
  -4   4   5   19.00    2.60
  -2  -4   5  989.60   26.20
   2  -4  -5  987.70   26.80
  -2   4   5 1008.90   25.30
   0  -4  -5  488.65   16.10
   0  -4   5  500.05   15.30
   0   4   5  492.15   14.00
   0   4  -5  481.25   16.40
   2  -4   5  412.46   14.30
  -2  -4  -5  420.96   15.10
   2   4   5  429.46   13.30
  -2   4  -5  401.46   15.30
   4  -4   5   21.30    3.50
  -4  -4  -5   21.60    3.80
  -4   4  -5   27.40    4.40
   4   4   5   21.70    3.10
   6  -4   5   83.99    6.30
  -6  -4  -5   92.99    6.90
  -6   4  -5   66.89    6.30
   6   4   5   83.99    5.90
   8  -4   5   24.20    4.60
  -8  -4  -5   20.10    4.10
  -8   4  -5   29.10    5.50
   8   4   5   20.50    3.80
  10  -4   5  109.19    8.70
 -10  -4  -5  112.99    8.80
  10   4   5  119.99    8.40
 -10   4  -5   91.59    8.40
 -12  -4  -5   70.59    7.50
  12  -4   5   84.59    8.30
  12   4   5   71.69    7.50
 -12   4  -5   68.69    8.00
 -14  -4  -5  209.98   13.20
  14  -4   5  207.38   14.00
 -14   4  -5  189.08   13.40
  14   4   5  205.78   13.40
  16  -4   5   71.99   10.20
 -16  -4  -5   58.49    8.40
  16   4   5   67.79   11.30
 -16   4  -5   54.59    8.80
  18  -4   5   65.79   10.50
 -18  -4  -5   68.29    9.70
  18   4   5   87.09   11.80
 -18   4  -5   74.39   11.70
  23  -5  -5   22.90    7.00
  23   5  -5   25.00    8.00
  21   5  -5  220.38   15.50
  19  -5  -5   43.70    7.70
  19   5  -5   43.20    7.60
  17  -5  -5   12.70    3.90
 -17   5   5   12.20    1.70
 -17   5   5   12.20    1.80
  17   5  -5   10.40    3.70
  15  -5  -5  451.75   18.80
 -15   5   5  441.66   12.60
  15   5  -5  421.56   11.60
 -15   5   5  495.45   14.90
  15   5  -5  442.86   18.40
 -13  -5   5    5.40    1.50
  13  -5  -5    2.00    2.30
  13   5  -5    5.60    1.50
 -13   5   5    5.00    1.30
  13   5  -5    4.70    2.30
 -13   5   5    3.50    1.40
  11  -5  -5  435.96   14.00
  11  -5  -5  426.36   15.60
 -11  -5   5  447.16   13.00
  11   5  -5  439.06   15.50
  11   5  -5  427.36   12.10
 -11   5   5  437.26   12.30
  -9  -5   5   26.70    3.30
   9  -5  -5   28.50    3.70
   9  -5  -5   26.20    2.70
   9   5  -5   24.00    2.30
   9   5  -5   31.30    3.20
  -9   5   5   26.10    2.40
  -7  -5   5  140.49    7.60
  -7  -5   5  163.18    7.60
   7  -5  -5  155.18    6.50
   7  -5  -5  144.79    6.20
   7   5  -5  157.38    6.70
  -7   5   5  159.58    7.00
   7   5  -5  142.09    6.20
  -5  -5   5  452.35   16.40
  -5  -5   5  500.85   15.70
   5  -5  -5  468.55   13.30
   5  -5  -5  492.85   14.50
  -5   5   5  480.45   14.70
   3  -5  -5  296.07   10.50
  -3  -5   5  282.07   13.00
   3  -5  -5  265.27    9.10
  -3  -5   5  306.67   10.30
   3   5  -5  305.07   11.10
  -3   5   5  301.17    9.80
   1  -5  -5 1741.83   42.90
  -1  -5   5 1711.23   49.00
  -1  -5   5 1717.13   43.20
   1  -5  -5 1781.12   44.40
   1   5  -5 1760.52   45.00
  -1   5   5 1737.33   41.60
  -1  -5  -5  813.22   24.30
   1  -5   5  832.62   23.40
  -1   5  -5  805.02   24.90
   1   5   5  807.22   21.60
   3  -5   5  256.47   11.00
  -3  -5  -5  274.67   11.90
   3   5   5  277.67   10.10
  -3   5  -5  299.97   12.80
   5  -5   5  114.39    7.30
  -5  -5  -5  128.59    8.00
  -5   5  -5  121.79    8.20
   5   5   5  119.89    6.60
  -7  -5  -5  342.97   14.80
   7  -5   5  316.37   14.10
  -7   5  -5  332.57   15.30
   7   5   5  312.27   13.00
  -9  -5  -5  432.26   18.20
   9   5   5  445.76   17.20
  -9   5  -5  431.66   19.00
  11  -5   5   25.70    5.40
 -11  -5  -5   32.80    5.70
 -11   5  -5   34.30    6.40
  11   5   5   30.30    5.20
  13  -5   5  186.48   12.90
 -13  -5  -5  196.68   12.50
  13   5   5  183.08   12.10
 -13   5  -5  189.08   12.70
 -15  -5  -5  170.58   12.30
 -15   5  -5  158.28   12.90
  15   5   5  160.68   12.40
 -17  -5  -5  185.58   13.60
  17  -5   5  199.18   15.10
 -17   5  -5  171.68   14.20
  17   5   5  211.48   15.50
  24  -6  -5   73.29   12.10
  24   6  -5   76.59   11.70
  22  -6  -5  167.08   14.40
  22   6  -5  181.48   14.80
  20  -6  -5  164.98   13.20
  20   6  -5  163.28   12.70
  18  -6  -5  136.59   10.70
  18   6  -5  128.79   10.80
 -18   6   5  112.09    5.30
  16  -6  -5  495.65   20.60
 -16  -6   5  486.15   13.70
 -16   6   5  483.15   14.20
  16   6  -5  469.35   19.70
 -16   6   5  479.05   13.70
 -14  -6   5  483.55   13.90
  14  -6  -5  439.86   18.20
 -14   6   5  468.05   14.00
 -14   6   5  483.75   14.30
  14   6  -5  467.15   18.00
  14   6  -5  445.46   13.20
  12  -6  -5  211.38    9.60
 -12  -6   5  212.88    8.20
  12  -6  -5  212.18   10.40
  12   6  -5  206.18    7.40
  12   6  -5  204.08   10.00
  10  -6  -5  204.18    8.50
 -10  -6   5  199.08    8.20
  10  -6  -5  194.58    9.00
  10   6  -5  175.58    7.00
  10   6  -5  196.08    8.90
   8  -6  -5 1275.07   33.20
   8  -6  -5 1317.97   33.60
  -8  -6   5 1322.27   34.50
   8   6  -5 1274.17   33.40
  -6  -6   5 1466.85   39.60
   6  -6  -5 1515.85   37.30
  -6  -6   5 1482.85   38.50
   6  -6  -5 1419.66   35.90
  -4  -6   5  551.44   16.90
  -4  -6   5  565.94   19.70
   4  -6  -5  552.64   16.80
   4  -6  -5  557.94   14.80
  -4   6   5  561.14   16.20
   2  -6  -5  127.59    5.40
  -2  -6   5  146.49    9.40
   2  -6  -5  147.99    7.20
  -2  -6   5  150.48    6.60
  -2   6   5  155.08    5.80
   0  -6  -5 1748.72   44.40
   0  -6   5 1696.83   49.70
   0   6  -5 1684.23   45.00
   0   6   5 1707.83   41.00
   2  -6   5  837.22   24.40
  -2  -6  -5  825.82   25.50
   2   6   5  880.11   22.70
  -2   6  -5  830.42   26.20
  -4  -6  -5  395.26   15.60
   4  -6   5  405.16   15.10
  -4   6  -5  403.46   16.60
   4   6   5  424.36   13.80
   6  -6   5  278.07   12.70
  -6  -6  -5  286.47   13.30
   6   6   5  272.87   11.30
  -6   6  -5  277.97   13.70
  -8  -6  -5  337.67   15.30
   8  -6   5  318.37   14.90
  -8   6  -5  348.27   16.20
   8   6   5  338.97   13.90
  10  -6   5  261.47   14.10
 -10  -6  -5  261.77   14.00
  10   6   5  273.17   13.10
 -10   6  -5  256.37   16.70
  12  -6   5  170.68   11.80
 -12  -6  -5  182.28   11.90
  12   6   5  148.19   10.70
 -12   6  -5  159.58   12.00
  14  -6   5  249.38   15.00
 -14  -6  -5  232.48   14.10
 -14   6  -5  225.88   14.70
  14   6   5  239.18   14.20
  16  -6   5  144.79   13.30
 -16  -6  -5  148.39   11.70
  16   6   5  153.78   12.80
 -16   6  -5  134.69   12.20
 -18  -6  -5  133.39   14.80
 -18   6  -5  109.79   12.90
  23  -7  -5  334.47   21.50
  23   7  -5  397.06   22.60
  21  -7  -5  165.68   16.10
  21   7  -5  180.28   14.50
  19  -7  -5  105.89   10.00
  19   7  -5   91.79    9.80
 -19   7   5   93.89    5.20
  17  -7  -5  237.18   13.80
 -17  -7   5  220.38    8.50
 -17   7   5  225.78    8.90
  17   7  -5  234.78   13.70
  15  -7  -5  230.78   18.00
 -15  -7   5  246.78    9.10
 -15   7   5  234.88    9.20
  15   7  -5  239.08   12.60
  13  -7  -5  742.33   25.00
 -13  -7   5  773.42   21.60
  13  -7  -5  773.22   24.30
  13   7  -5  767.62   24.70
 -11  -7   5   51.29    4.30
  11  -7  -5   63.49    5.40
  11  -7  -5   51.39    4.70
  11   7  -5   43.30    4.30
   9  -7  -5  395.26   13.60
  -9  -7   5  397.16   14.10
   9  -7  -5  394.16   13.70
   9   7  -5  402.76   13.50
   7  -7  -5 1371.46   35.10
  -7  -7   5 1382.46   39.60
  -7  -7   5 1439.46   38.10
   7  -7  -5 1398.16   36.20
   7   7  -5 1409.36   37.20
   5  -7  -5  633.34   16.60
  -5  -7   5  625.04   19.10
   5  -7  -5  635.84   18.70
  -5  -7   5  587.84   20.80
   3  -7  -5  184.38    8.40
   3  -7  -5  183.18    6.60
  -3  -7   5  184.78   10.40
  -3  -7   5  191.18    7.90
  -3   7   5  200.78    7.20
   1  -7  -5  904.21   24.00
  -1  -7   5 1033.30   27.50
  -1  -7   5  936.81   31.70
   1  -7  -5  967.10   27.50
  -1   7   5  976.90   24.20
   1  -7   5  482.95   21.50
  -1  -7  -5  500.75   17.30
   1  -7   5  493.45   16.10
   1   7   5  509.05   14.10
  -1   7  -5  496.05   18.00
   3  -7   5  321.77   12.60
  -3  -7  -5  308.47   13.20
   3   7   5  314.07   10.80
   5  -7   5  566.34   19.50
  -5  -7  -5  545.15   19.90
  -5   7  -5  550.24   21.00
   5   7   5  540.75   17.30
   7  -7   5  711.73   24.30
  -7  -7  -5  716.33   24.70
  -7   7  -5  713.13   26.00
   7   7   5  709.33   22.30
   9  -7   5  850.81   28.60
  -9  -7  -5  831.22   28.20
  -9   7  -5  834.32   29.60
   9   7   5  800.32   26.20
 -11  -7  -5  165.68   11.30
  11  -7   5  184.58   12.20
 -11   7  -5  191.08   12.50
  13  -7   5  323.17   17.50
 -13  -7  -5  271.57   15.30
  13   7   5  294.27   15.40
 -13   7  -5  295.27   16.80
 -15  -7  -5  148.99   11.90
  15  -7   5  133.19   12.10
 -15   7  -5  138.89   12.60
  15   7   5  162.58   12.20
 -17  -7  -5  352.16   18.40
  17  -7   5  293.37   19.20
  17   7   5  347.77   19.20
 -17   7  -5  324.07   19.50
  22  -8  -5  301.17   19.30
  22   8  -5  268.47   18.30
  20  -8  -5  329.77   19.10
  20   8  -5  330.67   18.50
  18  -8  -5  525.25   23.10
 -18  -8   5  504.35   15.90
 -18   8   5  537.65   16.70
  18   8  -5  560.64   23.00
  16  -8  -5  419.16   18.40
 -16  -8   5  368.96   13.00
  16   8  -5  388.06   17.40
 -16   8   5  386.46   13.50
  14  -8  -5  308.57   14.50
  14  -8  -5  319.07   15.10
 -14  -8   5  337.27   12.00
  14   8  -5  342.07   14.70
  12  -8  -5  423.76   16.40
  12  -8  -5  447.06   16.60
 -12  -8   5  430.76   14.60
  12   8  -5  414.66   15.80
  10  -8  -5  159.68    8.20
  10  -8  -5  145.59    8.00
 -10  -8   5  151.38    8.00
  10   8  -5  158.58    7.80
   8  -8  -5  638.04   19.90
  -8  -8   5  641.94   20.80
   8  -8  -5  645.54   19.00
   8   8  -5  630.64   18.70
   6  -8  -5  937.81   24.40
   6  -8  -5  940.11   26.50
  -6  -8   5  944.11   28.60
   4  -8  -5   12.30    2.40
   4  -8  -5    8.00    1.60
  -4  -8   5    5.00    1.70
   4  -8  -5   10.40    1.50
  -2  -8   5  307.77   14.60
   2  -8  -5  286.77   11.50
   2  -8  -5  273.67    8.70
  -2  -8   5  299.57   10.70
  -2   8   5  290.27    9.10
   0  -8  -5  352.76   10.80
   0  -8  -5  369.36   14.00
   0  -8   5  361.76   12.70
   0  -8   5  368.76   17.80
   0   8   5  382.46   10.70
   2  -8   5  595.94   25.60
   2  -8   5  610.14   19.20
  -2  -8  -5  584.14   20.20
  -2   8  -5  590.94   21.20
   2   8   5  623.94   16.80
   4  -8   5 1135.89   32.30
  -4  -8  -5 1134.39   33.50
   4   8   5 1124.99   29.50
  -4   8  -5 1097.09   34.40
  -6  -8  -5  518.75   19.50
   6  -8   5  502.75   18.80
   6   8   5  500.75   16.60
  -6   8  -5  517.95   20.70
  -8  -8  -5 1776.22   49.99
   8  -8   5 1711.63   52.59
  -8   8  -5 1843.52   52.29
   8   8   5 1763.62   47.00
  10  -8   5  247.68   13.60
 -10  -8  -5  232.58   13.00
 -10   8  -5  223.98   14.00
  10   8   5  221.68   11.50
 -12  -8  -5  300.67   15.80
  12  -8   5  307.17   16.40
 -12   8  -5  295.57   16.90
  12   8   5  280.37   14.40
 -14  -8  -5  299.47   16.20
  14  -8   5  303.27   17.70
  14   8   5  306.47   16.10
 -14   8  -5  320.47   18.30
 -16  -8  -5  140.59   12.60
  16  -8   5  173.18   14.20
  16   8   5  143.19   12.50
 -16   8  -5  167.88   14.30
  23  -9  -5  305.47   19.50
  23   9  -5  264.57   18.70
  21  -9  -5  609.34   28.10
  21   9  -5  688.13   29.00
 -19  -9   5  142.49    7.90
  19  -9  -5  127.39   11.30
  19   9  -5  140.09   11.70
 -17  -9   5  568.24   17.90
  17  -9  -5  576.14   23.50
 -17   9   5  520.75   19.30
  17   9  -5  579.84   23.00
  15  -9  -5  702.13   27.60
 -15  -9   5  710.83   21.10
  15   9  -5  656.93   24.00
 -15   9   5  667.53   22.00
 -13  -9   5  642.44   20.20
  13  -9  -5  642.04   22.60
  13   9  -5  667.73   22.20
  11  -9  -5  330.57   13.50
 -11  -9   5  340.27   13.20
  11   9  -5  336.87   13.10
   9  -9  -5  321.97   12.10
   9  -9  -5  309.87   14.70
  -9  -9   5  339.97   13.50
   9   9  -5  318.57   11.60
  -7  -9   5 1685.33   49.40
   7  -9  -5 1693.43   44.50
   7  -9  -5 1714.93   42.10
  -7  -9   5 1689.43   44.50
   7   9  -5 1721.53   42.30
  -5  -9   5  112.79    8.00
  -5  -9   5  131.79    7.90
   5  -9  -5  125.79    7.00
   5  -9  -5  124.29    5.20
   3  -9  -5  900.11   22.20
  -3  -9   5  921.41   26.60
   3  -9  -5  926.11   26.70
  -3  -9   5  944.61   30.70
   3  -9  -5  869.31   22.50
  -1  -9   5  428.56   14.00
  -1  -9   5  379.56   18.20
   1  -9  -5  415.06   15.30
   1  -9  -5  416.26   11.60
  -1   9   5  425.06   11.80
  -1  -9  -5  533.15   18.70
   1  -9   5  549.65   17.50
  -1  -9  -5  514.75   14.90
   1  -9   5  552.34   23.80
   1   9   5  546.05   14.60
  -3  -9  -5 1078.99   32.70
   3  -9   5 1161.18   40.30
   3  -9   5 1097.29   31.20
   3   9   5 1101.09   28.30
  -3   9  -5 1082.29   33.90
   5  -9   5  494.75   18.40
  -5  -9  -5  521.65   19.60
  -5   9  -5  521.65   20.70
   7  -9   5 1829.12   50.99
  -7  -9  -5 1858.41   51.69
   7   9   5 1914.61   48.10
  -7   9  -5 1843.32   53.69
  -9  -9  -5  380.26   17.00
   9  -9   5  349.87   16.50
   9   9   5  368.36   14.80
  -9   9  -5  354.26   17.90
  11  -9   5  318.87   16.50
 -11  -9  -5  330.97   16.40
 -11   9  -5  322.17   17.40
  11   9   5  321.97   14.80
  13  -9   5  265.67   15.90
 -13  -9  -5  303.17   16.30
 -13   9  -5  281.47   17.00
  13   9   5  293.87   15.00
 -15  -9  -5  123.09   11.00
  15  -9   5  131.99   11.70
 -15   9  -5  140.29   12.70
  15   9   5  111.79   11.20
 -17  -9  -5  103.39   10.50
  17  -9   5   96.19   12.30
 -17   9  -5  111.79   13.40
  17   9   5  113.09   12.20
  22 -10  -5  247.68   17.70
  22  10  -5  230.88   17.00
  20 -10  -5  301.57   18.40
  20  10  -5  337.87   18.70
  18 -10  -5  475.05   21.90
  18  10  -5  451.85   20.80
 -18  10   5  477.55   16.90
  16 -10  -5  230.78   13.70
 -16 -10   5  223.58   10.60
  16 -10  -5  249.38   14.90
  16  10  -5  231.18   13.00
 -16  10   5  236.88   11.00
 -14 -10   5  344.97   13.70
  14 -10  -5  343.47   16.60
  14 -10  -5  351.46   15.90
  14  10  -5  363.76   15.40
 -12 -10   5  364.06   14.20
  12 -10  -5  374.76   15.10
  12 -10  -5  364.36   15.90
  12  10  -5  345.57   14.00
 -10 -10   5  346.57   14.00
  10 -10  -5  340.97   14.40
  10 -10  -5  320.57   12.90
  10  10  -5  337.77   12.60
   8 -10  -5  873.11   26.70
  -8 -10   5  886.21   27.60
   8 -10  -5  869.51   24.30
   8  10  -5  850.71   24.10
   6 -10  -5  736.63   23.20
  -6 -10   5  789.12   25.60
  -6 -10   5  718.93   22.30
   6 -10  -5  735.53   20.10
   4 -10  -5  929.61   22.90
   4 -10  -5  933.11   27.50
  -4 -10   5  940.41   30.60
   4 -10  -5  886.61   22.90
  -2 -10   5  676.73   19.80
   2 -10  -5  660.33   16.40
  -2 -10   5  691.03   25.80
   2 -10  -5  657.53   21.60
   0 -10  -5  568.54   20.10
   0 -10   5  589.84   18.40
   0 -10   5  621.74   25.20
   0 -10  -5  585.04   15.60
   0  10   5  611.84   15.50
  -2 -10  -5 1066.19   32.00
   2 -10   5 1077.89   38.50
  -2 -10  -5  967.10   26.70
   2 -10   5 1115.79   30.30
  -2  10  -5 1065.49   33.30
   2  10   5 1106.99   26.60
   4 -10   5  453.45   23.70
   4 -10   5  444.76   16.80
  -4 -10  -5  464.35   18.00
   4  10   5  479.05   14.30
   6 -10   5  958.80   29.90
  -6 -10  -5  995.70   31.30
  -6  10  -5  929.11   32.20
   6  10   5  959.90   26.80
   8 -10   5  459.45   19.00
  -8 -10  -5  532.15   20.30
  -8  10  -5  448.66   20.70
   8  10   5  436.56   16.10
  10 -10   5  306.47   15.60
 -10 -10  -5  316.97   15.80
 -10  10  -5  288.27   16.40
  10  10   5  299.97   13.40
  12 -10   5  306.37   16.80
 -12 -10  -5  317.07   16.50
 -12  10  -5  321.37   18.20
  12  10   5  315.87   15.10
  14 -10   5  308.77   20.30
 -14 -10  -5  309.67   16.80
 -14  10  -5  332.47   19.30
  14  10   5  338.37   16.90
  16 -10   5  277.77   18.00
  16  10   5  236.88   15.40
  21 -11  -5  472.55   23.90
 -19 -11   5  301.57   13.30
  19 -11  -5  295.77   17.50
 -19  11   5  296.97   13.40
  19  11  -5  313.07   17.30
 -17 -11   5  520.65   18.20
  17 -11  -5  478.05   21.70
  17  11  -5  499.25   21.10
 -17  11   5  493.35   18.10
  15 -11  -5  316.57   17.00
  15 -11  -5  339.37   16.20
 -15 -11   5  357.26   14.30
  15  11  -5  314.57   16.30
  13 -11  -5  579.64   22.80
 -13 -11   5  578.44   20.00
  13 -11  -5  567.54   20.70
  13  11  -5  548.95   19.80
 -11 -11   5  690.13   22.90
  11 -11  -5  664.63   22.00
  11 -11  -5  674.43   24.20
  11  11  -5  679.03   21.30
   9 -11  -5  632.64   22.30
   9 -11  -5  639.54   19.90
  -9 -11   5  662.63   22.70
   9  11  -5  635.64   19.40
  -7 -11   5  850.71   25.40
  -7 -11   5  854.71   28.00
   7 -11  -5  827.92   26.30
   7 -11  -5  824.52   23.00
   7  11  -5  855.61   23.30
   5 -11  -5  509.45   14.00
   5 -11  -5  497.85   17.90
  -5 -11   5  505.75   16.70
   5 -11  -5  468.55   13.80
  -5 -11   5  499.55   19.90
   3 -11  -5 1438.66   34.30
  -3 -11   5 1472.05   38.00
   3 -11  -5 1490.05   40.60
  -3 -11   5 1479.65   44.60
   1 -11  -5 1125.49   32.90
   1 -11  -5 1110.69   26.10
  -1 -11   5 1156.88   38.30
  -1 -11   5 1114.49   30.20
   1 -11  -5 1118.49   26.60
  -1 -11  -5  646.94   17.20
   1 -11   5  640.14   20.10
   1 -11   5  670.93   27.70
  -1 -11  -5  637.94   22.20
   1  11   5  654.93   16.50
   3 -11   5  119.59    7.30
  -3 -11  -5  121.59    8.20
   3 -11   5   93.19   10.70
  -3  11  -5  110.19    8.70
   3  11   5  126.59    5.20
   5 -11   5  869.71   27.10
   5 -11   5  882.71   36.60
  -5 -11  -5  836.32   28.40
   5  11   5  855.51   23.40
  -5  11  -5  844.72   29.90
   7 -11   5  357.26   17.70
  -7 -11  -5  360.66   16.80
  -7  11  -5  394.06   18.50
   7  11   5  372.56   13.40
   9 -11   5   91.09    8.10
  -9 -11  -5   75.79    7.70
   9  11   5   87.69    6.50
  -9  11  -5   80.89    8.80
 -11 -11  -5  238.68   14.20
  11 -11   5  234.68   14.30
 -11  11  -5  253.17   16.00
  11  11   5  260.97   12.50
 -13 -11  -5  126.19   10.90
  13 -11   5  127.99   11.40
  13  11   5  148.89   10.50
 -13  11  -5  124.09   11.80
 -15 -11  -5  421.86   20.60
  15 -11   5  446.06   22.30
  15  11   5  441.86   20.10
 -15  11  -5  421.36   23.10
  22 -12  -5  134.79   13.60
  22  12  -5  136.39   13.60
  20 -12  -5  368.46   29.50
  20  12  -5  325.47   18.80
 -18 -12   5  269.47   12.90
  18 -12  -5  256.27   15.60
  18  12  -5  236.08   14.50
 -18  12   5  244.78   12.90
  16 -12  -5  295.57   17.80
 -16 -12   5  294.37   13.70
  16 -12  -5  295.77   15.80
  16  12  -5  335.87   15.70
  14 -12  -5  612.84   22.60
 -14 -12   5  609.34   21.30
  14 -12  -5  573.34   24.80
  14  12  -5  607.64   21.60
  12 -12  -5  253.57   12.40
  12 -12  -5  258.17   14.60
 -12 -12   5  296.87   13.40
  12  12  -5  277.07   12.00
  10 -12  -5 1132.59   32.20
 -10 -12   5 1175.58   34.90
  10 -12  -5 1116.09   35.30
  10  12  -5 1152.78   31.50
   8 -12  -5  314.27   14.30
   8 -12  -5  311.17   11.60
  -8 -12   5  327.27   15.10
   8  12  -5  314.07   11.40
   6 -12  -5 1175.28   30.10
  -6 -12   5 1222.88   33.10
   6 -12  -5 1159.28   34.90
  -6 -12   5 1206.98   37.50
   4 -12  -5  912.01   22.80
  -4 -12   5  931.81   31.90
   4 -12  -5  933.11   23.00
  -4 -12   5  949.71   26.40
   4 -12  -5  909.81   28.50
  -2 -12   5  719.23   20.90
  -2 -12   5  713.63   27.70
   2 -12  -5  695.63   23.50
   0 -12  -5 1739.03   46.90
   0 -12   5 1678.63   43.60
   0 -12   5 1667.03   52.59
   2 -12   5   63.09    9.50
   2 -12   5   64.79    5.30
  -2 -12  -5   70.99    3.60
  -2 -12  -5   61.79    6.00
   2  12   5   61.59    3.10
  -4 -12  -5 1339.47   39.80
   4 -12   5 1318.97   37.50
   4 -12   5 1339.57   48.00
   4  12   5 1336.77   33.00
  -4  12  -5 1321.37   41.30
   6 -12   5  107.59   12.40
  -6 -12  -5   99.49    8.10
   6 -12   5  111.89    8.10
   6  12   5   97.69    6.40
  -6  12  -5  111.09    9.40
  -8 -12  -5  289.27   14.80
   8 -12   5  303.77   14.70
   8  12   5  284.87   11.60
  -8  12  -5  271.57   16.10
 -10 -12  -5  163.88   11.30
  10 -12   5  173.28   11.80
 -10  12  -5  182.58   13.40
  10  12   5  179.68    9.80
 -12 -12  -5  356.56   17.80
  12 -12   5  344.77   18.00
 -12  12  -5  281.37   18.20
  12  12   5  361.86   15.70
 -14 -12  -5  465.75   22.10
  14 -12   5  529.55   24.10
 -14  12  -5  505.85   25.10
  14  12   5  467.55   20.20
 -16 -12  -5  108.99   11.10
  16 -12   5  107.39   11.50
  16  12   5  111.59   11.30
 -16  12  -5  107.49   13.80
  21 -13  -5  250.77   17.10
  21  13  -5  244.88   17.30
  19 -13  -5  270.27   16.70
 -19 -13   5  248.68   13.80
  19  13  -5  302.77   16.80
 -19  13   5  277.27   14.10
 -17 -13   5  231.18   12.50
  17 -13  -5  214.38   16.70
  17 -13  -5  213.28   13.80
  17  13  -5  220.48   13.30
 -17  13   5  227.28   12.20
  15 -13  -5  509.75   23.90
  15 -13  -5  501.95   20.90
 -15 -13   5  530.45   20.00
  13 -13  -5  676.03   23.70
 -13 -13   5  660.33   23.60
  13 -13  -5  640.94   26.50
  13  13  -5  718.13   22.90
  11 -13  -5 1168.58   38.10
  11 -13  -5 1195.78   33.90
 -11 -13   5 1180.68   36.30
  11  13  -5 1183.18   33.10
   9 -13  -5 1412.76   37.30
  -9 -13   5 1412.96   42.00
   9 -13  -5 1408.36   42.00
   9  13  -5 1390.06   36.80
  -7 -13   5  981.50   32.20
   7 -13  -5  958.80   30.80
   7 -13  -5  947.31   25.60
  -7 -13   5  946.51   28.00
   7  13  -5  967.10   26.00
  -5 -13   5 1033.60   34.80
   5 -13  -5 1049.00   26.10
   5 -13  -5 1081.29   32.70
   5 -13  -5 1029.80   25.80
  -5 -13   5 1060.89   29.60
   3 -13  -5 1545.35   43.90
  -3 -13   5 1587.94   40.50
  -3 -13   5 1526.05   47.80
  -1 -13   5  827.72   32.20
   1 -13  -5  822.12   27.30
  -1 -13   5  859.61   24.20
   1 -13   5  786.12   31.70
   1 -13   5  768.32   23.00
  -1 -13  -5  729.83   25.70
   3 -13   5  162.28   14.20
  -3 -13  -5  134.09    9.10
   3 -13   5  144.49    8.30
  -3 -13  -5  137.79    5.00
   3  13   5  142.09    5.00
  -5 -13  -5  346.07   16.30
   5 -13   5  357.76   22.80
   5 -13   5  346.47   14.80
   5  13   5  345.27   11.10
  -5  13  -5  367.86   18.10
  -7 -13  -5  227.48   13.00
   7 -13   5  222.38   12.00
  -7  13  -5  192.68   13.50
   7  13   5  226.78    9.30
   9 -13   5  143.59   10.40
  -9 -13  -5  156.48   11.20
   9  13   5  145.59    8.30
  -9  13  -5  151.88   12.30
 -11 -13  -5  192.38   13.20
  11 -13   5  197.98   13.20
 -11  13  -5  185.38   13.90
  11  13   5  219.38   11.20
  13 -13   5  441.16   31.10
 -13 -13  -5  403.96   20.10
 -13  13  -5  425.26   22.40
  13  13   5  412.46   17.80
  15 -13   5  331.87   19.60
 -15 -13  -5  355.86   19.40
  15  13   5  328.07   17.00
 -15  13  -5  356.46   21.80
  20 -14  -5  271.87   17.50
  20  14  -5  283.27   17.30
 -18 -14   5  322.97   16.30
  18 -14  -5  322.67   17.50
  18  14  -5  333.67   17.40
 -18  14   5  334.37   16.30
  16 -14  -5  185.38   15.90
  16 -14  -5  243.48   13.80
 -16 -14   5  226.08   12.90
  16  14  -5  241.28   13.40
  14 -14  -5 1033.90   35.70
 -14 -14   5 1020.70   32.70
  14 -14  -5 1009.80   37.20
  14  14  -5  986.50   31.10
 -12 -14   5  466.95   19.30
  12 -14  -5  442.46   21.10
  12 -14  -5  428.46   16.90
  12  14  -5  420.56   16.10
 -10 -14   5 1361.36   40.90
  10 -14  -5 1342.77   36.40
  10 -14  -5 1284.67   41.20
  10  14  -5 1308.27   35.50
  -8 -14   5  865.61   31.10
   8 -14  -5  929.81   25.30
   8 -14  -5  888.61   30.60
   8  14  -5  934.61   25.30
  -6 -14   5  408.96   15.10
   6 -14  -5  413.36   12.40
   6 -14  -5  411.76   17.80
  -6 -14   5  392.66   19.20
   6  14  -5  432.16   13.50
  -4 -14   5 1115.79   31.10
   4 -14  -5 1124.89   34.80
  -4 -14   5 1104.49   37.60
  -2 -14   5  688.83   28.20
   2 -14  -5  676.93   23.90
  -2 -14   5  647.94   20.20
   0 -14   5 1145.59   32.00
   0 -14   5 1209.78   42.60
   0 -14  -5 1187.18   36.20
   2 -14   5  261.97   11.30
  -4 -14  -5  460.05   19.30
   4 -14   5  464.45   25.90
   4 -14   5  453.65   16.90
  -4 -14  -5  415.56   11.60
   4  14   5  442.46   12.00
   6 -14   5  617.64   28.50
  -6 -14  -5  603.44   23.60
   6 -14   5  607.44   31.90
   6  14   5  585.64   16.90
  -6  14  -5  574.54   25.00
   8 -14   5  354.66   16.40
  -8 -14  -5  347.57   17.20
  -8  14  -5  367.86   19.40
   8  14   5  343.47   12.70
 -10 -14  -5  212.08   13.80
  10 -14   5  221.18   13.40
 -10  14  -5  217.38   15.20
  10  14   5  206.38   10.50
 -12 -14  -5  512.35   22.70
  12 -14   5  481.75   22.20
  12  14   5  465.75   20.80
 -12  14  -5  496.45   24.70
  14 -14   5  361.56   19.70
 -14 -14  -5  324.37   18.50
 -14  14  -5  313.17   20.30
  14  14   5  350.26   16.70
 -19 -15   5  196.08   14.50
  19 -15  -5  213.68   17.50
  19  15  -5  245.68   15.50
 -19  15   5  231.28   14.30
 -17 -15   5  213.18   13.40
  17 -15  -5  224.08   14.10
  17  15  -5  233.78   13.80
 -17  15   5  232.18   15.50
  15 -15  -5  380.56   17.50
 -15 -15   5  368.96   17.50
  15 -15  -5  400.66   22.50
  15  15  -5  371.76   19.10
  13 -15  -5  506.85   19.30
  13 -15  -5  499.55   23.90
 -13 -15   5  500.15   21.10
  13  15  -5  490.05   18.40
 -11 -15   5  435.16   19.20
  11 -15  -5  383.16   19.80
  11 -15  -5  409.76   15.70
  11  15  -5  408.96   15.10
   9 -15  -5  227.38   13.80
   9 -15  -5  231.38    9.90
  -9 -15   5  236.28   14.00
   9  15  -5  216.58    9.50
   7 -15  -5  550.94   16.30
  -7 -15   5  577.94   24.00
   7 -15  -5  563.44   22.60
   7  15  -5  570.94   17.10
  -5 -15   5  135.89   11.20
   5 -15  -5  139.89    4.60
   5 -15  -5  125.49    9.20
  -5 -15   5  133.19    7.50
   5 -15  -5  133.69    4.70
  -3 -15   5  284.67   11.50
   3 -15  -5  309.47   14.80
  -3 -15   5  288.47   17.20
  -1 -15   5  109.39   10.90
  -1 -15   5  122.09    6.80
   1 -15  -5   97.49    9.00
  -1 -15  -5  743.93   27.10
   1 -15   5  789.52   33.40
   1 -15   5  765.32   23.30
   3 -15   5  242.88   11.30
   3 -15   5  255.77   18.60
  -3 -15  -5  231.78   13.40
   5 -15   5  339.67   23.00
  -5 -15  -5  324.87    9.30
   5 -15   5  359.46   14.90
  -5 -15  -5  323.77   16.40
   5  15   5  336.07    9.70
  -5  15  -5  366.76   18.60
  -7 -15  -5  302.87   16.00
   7 -15   5  272.97   22.20
   7 -15   5  282.77   13.90
   7  15   5  275.47    9.90
  -7  15  -5  304.57   17.60
   9 -15   5  199.38   12.30
  -9 -15  -5  219.38   13.80
   9  15   5  204.28    9.20
  -9  15  -5  194.78   14.30
  11 -15   5  434.46   20.30
 -11 -15  -5  418.66   20.90
  11  15   5  444.86   16.50
 -11  15  -5  437.46   23.50
 -13 -15  -5   90.79   10.30
  13 -15   5   91.39   10.20
 -13  15  -5   71.59   10.90
  13  15   5   75.49    8.30
  20 -16  -5  238.18   16.90
  20  16  -5  268.17   16.80
 -18 -16   5  125.09   12.00
  18 -16  -5  118.69   16.60
  18 -16  -5  134.99   12.50
  18  16  -5  121.49   11.60
 -18  16   5  133.39   11.70
 -16 -16   5  217.28   14.20
  16 -16  -5  226.28   13.80
  16 -16  -5  184.08   17.60
  16  16  -5  216.78   13.00
  14 -16  -5  494.35   25.80
  14 -16  -5  539.25   23.00
  14  16  -5  475.55   18.90
  12 -16  -5  177.28   10.10
  12 -16  -5  155.78   14.00
 -12 -16   5  162.48   12.00
  12  16  -5  180.08    9.50
  10 -16  -5  299.17   12.10
 -10 -16   5  297.07   16.30
  10  16  -5  283.87   11.60
   8 -16  -5  251.07    9.60
   8 -16  -5  236.78   17.70
  -8 -16   5  256.87   15.30
   8  16  -5  238.48    9.80
   6 -16  -5  257.17    8.20
  -6 -16   5  285.77   11.80
  -6 -16   5  268.57   16.60
   6 -16  -5  278.47    8.50
   6  16  -5  290.57   10.20
  -4 -16   5  103.69    6.60
   4 -16  -5  109.59   10.50
   2 -16  -5  365.66   17.20
  -2 -16   5  356.66   20.40
  -2 -16   5  380.16   13.70
   0 -16  -5  555.04   22.30
   0 -16   5  555.24   18.00
   0 -16   5  549.54   27.40
   2 -16   5  213.78   10.20
  -2 -16  -5  234.18   13.60
   2 -16   5  226.48   17.30
   4 -16   5  177.28    9.70
  -4 -16  -5  172.48   11.70
   4 -16   5  135.69   14.50
   6 -16   5  461.75   18.40
   6 -16   5  462.25   28.70
  -6 -16  -5  446.46   20.60
   6  16   5  450.05   12.20
  -6  16  -5  424.36   21.70
  -8 -16  -5  241.18   14.80
   8 -16   5  237.08   13.20
   8 -16   5  256.87   21.90
   8  16   5  240.88    9.20
  -8  16  -5  246.48   16.30
 -10 -16  -5  256.47   15.70
  10 -16   5  222.68   13.80
  10  16   5  250.57   10.60
 -10  16  -5  227.48   16.40
 -12 -16  -5  113.99   10.90
  12 -16   5  107.89   10.40
 -12  16  -5   80.29   11.40
  12  16   5   93.49   11.20
 -14 -16  -5  126.19   12.80
  14 -16   5  156.78   13.40
 -14  16  -5  134.99   14.40
  19 -17  -5  244.98   15.60
  19  17  -5  183.28   14.30
 -19  17   5  208.58   14.80
 -17 -17   5  315.07   17.80
  17 -17  -5  308.87   23.60
  17 -17  -5  330.77   17.20
  17  17  -5  309.77   16.40
  15 -17  -5  225.78   19.30
  15 -17  -5  265.77   14.20
 -15 -17   5  256.67   15.80
  15  17  -5  218.78   12.80
  13 -17  -5  318.07   20.40
 -13 -17   5  335.57   18.00
  13 -17  -5  361.96   15.40
  13  17  -5  332.17   14.40
  11 -17  -5   31.30    4.60
  11 -17  -5   33.90    7.30
 -11 -17   5   58.59    9.00
  11  17  -5   35.50    4.90
   9 -17  -5  349.37   18.80
   9 -17  -5  361.46   12.70
  -9 -17   5  323.67   18.30
   9  17  -5  352.96   12.80
  -7 -17   5  223.38   15.00
   7 -17  -5  223.38   14.10
   7 -17  -5  200.28    7.40
   7  17  -5  214.68    8.90
  -5 -17   5  311.67   12.60
   5 -17  -5  315.97   16.30
  -5 -17   5  290.87   17.90
  -3 -17   5  202.58    9.70
  -3 -17   5  204.48   14.90
   3 -17  -5  213.98   13.10
  -1 -17   5  190.18   15.40
   1 -17  -5  179.68   11.90
  -1 -17   5  222.48    9.70
  -1 -17  -5  891.21   31.60
   1 -17   5  921.21   38.60
   1 -17   5  899.21   26.70
   3 -17   5  357.66   14.80
  -3 -17  -5  406.36   19.10
   3 -17   5  421.46   25.10
  -5 -17  -5  207.88   13.70
   5 -17   5  215.38   19.10
   7 -17   5  530.15   20.90
   7 -17   5  550.54   32.80
  -7 -17  -5  537.85   23.60
  -7  17  -5  543.25   25.60
   9 -17   5  167.78   11.70
  -9 -17  -5  161.18   12.80
  -9  17  -5  173.38   14.60
 -11 -17  -5  330.27   18.80
  11 -17   5  330.47   17.50
 -11  17  -5  279.67   19.30
 -13 -17  -5   34.40    7.80
  13 -17   5   32.70    7.10
 -13  17  -5   28.80    9.20
 -18 -18   5  168.88   15.10
  18 -18  -5  200.38   21.40
  18 -18  -5  213.98   14.70
  18  18  -5  172.38   13.60
 -18  18   5  179.98   14.50
  16 -18  -5  177.28   19.00
 -16 -18   5  216.28   15.20
  16 -18  -5  191.98   12.80
  16  18  -5  172.88   12.00
  14 -18  -5  607.64   22.30
 -14 -18   5  635.04   26.60
  14 -18  -5  548.05   29.00
  14  18  -5  550.54   20.90
 -12 -18   5   35.40    7.10
  12 -18  -5   40.20    5.70
  12 -18  -5   33.20    8.80
  12  18  -5   26.70    4.70
  10 -18  -5  128.99    7.60
 -10 -18   5  138.79   12.30
  10 -18  -5  145.69   13.00
  10  18  -5  143.59    7.70
  -8 -18   5  180.08   14.30
   8 -18  -5  223.08   14.90
   8 -18  -5  205.68    8.00
   8  18  -5  201.98    8.80
  -6 -18   5  295.37   18.40
   6 -18  -5  325.67   17.60
   6  18  -5  294.77   10.70
   4 -18  -5  270.67   15.80
  -4 -18   5  279.27   18.10
  -4 -18   5  265.97   11.40
   2 -18  -5   81.59    8.70
  -2 -18   5   99.09    6.60
  -2 -18   5   77.39   11.20
   0 -18   5  520.05   27.90
   0 -18  -5  538.15   23.10
   0 -18   5  545.55   18.00
  -2 -18  -5  320.47   17.40
   2 -18   5  359.46   23.40
   2 -18   5  333.17   13.50
   4 -18   5  115.49   15.90
   4 -18   5  154.38    9.20
  -4 -18  -5  157.48   12.20
  -6 -18  -5  296.57   17.00
   6 -18   5  310.27   24.30
   6 -18   5  294.77   14.30
  -6  18  -5  285.27   18.00
   8 -18   5  263.57   23.80
  -8 -18  -5  269.07   16.40
   8 -18   5  255.17   14.00
  -8  18  -5  222.68   16.60
  10 -18   5  215.88   13.60
 -10 -18  -5  198.48   14.50
 -10  18  -5  190.18   15.80
 -12 -18  -5   25.60    6.90
  12 -18   5   44.60    8.50
 -12  18  -5   31.20    8.40
  17 -19  -5   96.59   16.60
 -17 -19   5  119.69   14.00
  17 -19  -5  131.99   12.00
  17  19  -5  117.49   10.90
  15 -19  -5  100.39   16.10
 -15 -19   5  125.89   13.40
  15 -19  -5  111.19   10.30
  15  19  -5  129.69   11.70
  13 -19  -5   80.89    8.10
  13 -19  -5   68.79   12.30
 -13 -19   5   88.79   11.60
  13  19  -5   90.29    8.00
 -11 -19   5   61.59   10.00
  11 -19  -5   51.59   10.30
  11 -19  -5   55.69    6.00
  11  19  -5   55.49    5.90
   9 -19  -5  209.98    8.60
  -9 -19   5  204.28   15.70
   9 -19  -5  224.68   15.80
   9  19  -5  214.18    9.40
  -7 -19   5  357.46   20.90
   7 -19  -5  318.67   18.70
   7  19  -5  329.97   11.70
  -5 -19   5  378.66   21.70
   5 -19  -5  371.26   19.40
  -5 -19   5  378.66   14.20
   5  19  -5  368.46   12.30
  -3 -19   5   21.90    3.90
   3 -19  -5   19.70    5.40
  -3 -19   5   17.40    7.20
   1 -19  -5  462.05   21.60
  -1 -19   5  451.75   16.10
  -1 -19   5  473.55   26.20
   1 -19   5   88.99    6.50
   1 -19   5   72.59   11.90
  -1 -19  -5   96.29    9.30
   3 -19   5  188.38   18.30
  -3 -19  -5  204.58   13.90
   3 -19   5  166.98    9.60
  -5 -19  -5  109.69   10.50
   5 -19   5   96.79    7.80
   5 -19   5  102.79   15.70
  -7 -19  -5  106.69   11.20
   7 -19   5  112.29   20.70
   7 -19   5  121.39    9.60
  -7  19  -5  123.39   14.20
   9 -19   5  191.78   12.40
  -9 -19  -5  159.98   13.70
  -9  19  -5  176.68   15.40
  11 -19   5   44.50    7.50
 -11 -19  -5   23.90    7.20
 -11  19  -5   42.70    9.60
  16 -20  -5   94.69   10.80
  16 -20  -5  110.99   17.70
 -16 -20   5  116.29   13.90
  14 -20  -5   43.00   11.00
 -14 -20   5   28.20    8.70
  14 -20  -5   48.50    7.00
  14  20  -5   31.80    6.00
  12 -20  -5  141.29    8.90
  12 -20  -5  125.99   15.90
 -12 -20   5  135.99   13.60
  12  20  -5  128.39    8.60
 -10 -20   5   35.80    8.60
  10 -20  -5   46.20    9.80
  10 -20  -5   57.19    5.30
  10  20  -5   48.60    5.30
  -8 -20   5  113.69   11.90
   8 -20  -5  115.39   12.20
   8  20  -5  115.89    6.60
  -6 -20   5  317.67   20.50
   6 -20  -5  361.66   20.00
   6  20  -5  341.57   11.60
  -4 -20   5   19.50    7.50
   4 -20  -5   10.60    5.50
  -4 -20   5   22.90    4.30
   4  20  -5   25.60    3.20
  -2 -20   5  163.88   15.80
  -2 -20   5  142.29    8.60
   2 -20  -5  138.69   12.10
   0 -20   5   30.50    8.30
   0 -20  -5   22.70    5.60
   0 -20   5   36.50    4.80
  -2 -20  -5   27.50    6.50
   2 -20   5   36.60    8.90
   2 -20   5   25.00    4.40
   4 -20   5   47.20    7.40
   4 -20   5   46.50   10.60
  -4 -20  -5   35.00    7.70
  -6 -20  -5   15.40    7.10
   6 -20   5   22.10    4.80
   6 -20   5   12.80    8.40
  -6  20  -5   21.50    6.80
   8 -20   5  160.78   11.40
   8 -20   5  147.19   22.00
  -8 -20  -5  161.38   13.90
  -8  20  -5  166.38   14.90
 -10 -20  -5   48.50    9.50
 -10  20  -5   55.29   10.00
  15 -21  -5   39.60   15.10
 -15 -21   5   60.89   11.40
  15 -21  -5   67.09    8.20
  13 -21  -5    3.10    7.60
 -13 -21   5    8.00    8.50
  13 -21  -5    6.40    4.60
  11 -21  -5   22.20    8.50
 -11 -21   5   26.20    8.30
  -9 -21   5   34.70    9.00
   9 -21  -5   50.89   10.00
   9  21  -5   36.80    4.40
   7 -21  -5  277.67   18.50
  -7 -21   5  251.37   18.70
   7  21  -5  246.48    9.80
   5 -21  -5    0.70    4.50
  -5 -21   5   12.00    6.90
   5  21  -5    8.00    2.50
  -3 -21   5   69.59    6.70
  -3 -21   5   49.50   10.60
   3 -21  -5   60.49   10.00
  -1 -21   5    8.30    3.40
  -1 -21   5   19.90    8.00
   1 -21  -5   11.50    5.60
   1 -21   5   32.80    5.10
   1 -21   5   21.20    7.50
  -1 -21  -5   31.30    6.30
   3 -21   5   95.39   22.40
   3 -21   5   76.89    7.00
  -3 -21  -5   67.49   11.40
   5 -21   5   24.30   10.40
   5 -21   5   40.90    6.20
  -5 -21  -5   42.80    8.50
  -7 -21  -5   60.79   10.30
   7 -21   5   82.49    8.40
   7 -21   5   48.40   14.10
  -7  21  -5   69.19   11.70
   9 -21   5   45.00    7.70
   9 -21   5   34.60   13.10
  -9 -21  -5   39.30    8.70
  -9  21  -5   27.30    8.40
  14 -22  -5    9.00   10.60
 -14 -22   5    4.60    8.90
 -12 -22   5  127.79   16.10
  10 -22  -5   17.60    8.80
 -10 -22   5   10.10    7.90
  -8 -22   5   62.39   11.50
   8 -22  -5   65.99   11.40
  -6 -22   5    3.80    6.10
   6 -22  -5   13.90    6.00
  -4 -22   5   89.79   14.50
   4 -22  -5  102.19   11.00
   4  22  -5   65.29    4.90
  -2 -22   5   45.80   10.40
  -2 -22   5   53.29    5.90
   2 -22  -5   64.19    9.90
   0 -22   5   -1.60    3.30
   0 -22   5    5.30   12.30
   2 -22   5    3.20    7.70
  -2 -22  -5   20.20    6.20
   2 -22   5   14.60    4.50
  -4 -22  -5    1.80    5.00
   4 -22   5    7.20    9.50
   4 -22   5    7.60    4.30
  -6 -22  -5   25.00    7.40
   6 -22   5   23.50   12.60
   6 -22   5   29.60    6.10
  -6  22  -5   36.80    9.00
   8 -22   5   33.80    6.80
   8 -22   5   35.10   14.80
  -8 -22  -5   23.90    7.20
  -8  22  -5   39.90    9.30
 -13 -23   5   -1.00    7.80
  13 -23  -5   -1.40    9.70
 -11 -23   5   15.20    8.20
  11 -23  -5   -8.20    7.30
   9 -23  -5    1.50    7.50
  -9 -23   5    0.50    6.90
  -7 -23   5    2.40    8.60
   7 -23  -5   10.10    6.20
   5 -23  -5  -10.20    4.90
  -5 -23   5   -9.10    7.50
  -3 -23   5   -0.10    7.10
   3 -23  -5    7.20    5.90
  -1 -23   5   58.89   12.10
   1 -23  -5   28.70    7.00
  -1 -23   5   33.30    5.60
  -1 -23  -5    1.70    4.30
   1 -23   5   -3.40    3.80
   1 -23   5   -6.40    6.10
   3 -23   5   30.20   10.00
   3 -23   5   35.00    8.90
  -3 -23  -5   20.50    6.40
   5 -23   5   17.90   10.80
  -5 -23  -5   35.40    8.80
   5 -23   5   37.70    5.90
   7 -23   5   -9.60    9.80
   7 -23   5    3.70    5.00
  -7 -23  -5   -1.60    5.60
  -7  23  -5    5.00    5.80
  10 -24  -5    8.40    8.60
 -10 -24   5   12.90    9.30
  -8 -24   5    0.90    7.80
   8 -24  -5    2.30    7.70
   6 -24  -5    6.20    6.00
  -6 -24   5   -3.60    7.30
   4 -24  -5    5.60    6.20
  -4 -24   5    6.70    7.80
  -2 -24   5   13.70    8.20
   2 -24  -5   23.70    6.80
   0 -24  -5    0.80    5.50
   0 -24   5    5.70    9.20
   2 -24   5    1.30    9.00
  -2 -24  -5   10.80    6.60
   4 -24   5    6.40   11.50
  -4 -24  -5   11.10    7.10
  -9 -25   5    2.30    9.30
   9 -25  -5    7.00    8.70
  -7 -25   5   48.60   11.50
   7 -25  -5   42.80    9.90
  -5 -25   5    6.70    8.20
   5 -25  -5   -6.90    6.10
  -3 -25   5   -8.30    8.30
   3 -25  -5    9.50    6.10
  -1 -25   5    2.10    8.80
   1 -25  -5   10.60    6.50
  -1 -25  -5    4.50    6.40
   1 -25   5   -3.80    9.30
  -3 -25  -5   -0.70    6.60
   3 -25   5  -11.30    8.90
  -4 -26   5   12.00    9.30
   4 -26  -5   15.10    7.80
  -2 -26   5   -2.70    9.50
   2 -26  -5    2.60    6.30
  24   0  -6  370.56   22.80
  22   0  -6  377.86   21.20
  20   0  -6 1511.85   48.70
  18   0  -6  278.77   15.30
  16   0  -6 1702.03   49.00
  14   0  -6  985.00   30.50
  12   0  -6  515.25   18.00
  10   0  -6 2488.95   61.29
  -8   0   6 2228.48   53.39
   8   0  -6 2282.67   53.29
   8   0  -6 2370.96   56.19
   8   0  -6 2327.47   55.19
  -8   0   6 2379.36   58.49
   6   0  -6 7244.28  163.28
  -6   0   6 7278.17  166.08
  -6   0   6 7143.39  163.38
  -4   0   6 1290.17   33.20
   4   0  -6 1271.77   32.80
  -2   0   6 3533.55   82.99
   2   0  -6 3547.25   84.19
   0   0   6 2913.71   69.79
   2   0   6 2631.34   64.39
  -2   0  -6 2632.34   66.29
  -4   0  -6 1346.07   38.50
   4   0   6 1332.67   36.60
  -6   0  -6 2688.23   69.69
   6   0   6 2650.53   67.69
   8   0   6 1175.08   35.80
  -8   0  -6 1228.68   37.70
  10   0   6  755.62   27.10
 -10   0  -6  779.72   28.50
  12   0   6  181.68   12.10
 -12   0  -6  160.58   11.80
  14   0   6  789.32   30.80
 -14   0  -6  819.82   31.00
 -16   0  -6  299.67   17.50
  16   0   6  306.47   18.50
  23  -1  -6  437.66   24.00
  23   1  -6  413.26   23.10
  21  -1  -6  791.12   32.20
  21   1  -6  825.92   32.60
  19  -1  -6  693.13   27.60
  19   1  -6  691.13   27.50
  17  -1  -6  608.84   23.80
  17   1  -6  612.04   23.90
  15  -1  -6  598.54   22.10
  15   1  -6  608.64   22.20
  13  -1  -6  426.16   16.20
  13   1  -6  401.56   15.90
  11  -1  -6  729.33   21.70
  11   1  -6  641.94   21.00
   9  -1  -6 1213.28   31.40
   9   1  -6 1160.08   27.60
   9   1  -6 1169.48   31.40
  -9   1   6 1153.18   27.60
   9   1  -6 1191.88   27.60
   7  -1  -6 1325.07   34.50
   7  -1  -6 1320.07   31.80
  -7   1   6 1359.06   35.80
  -7   1   6 1268.17   31.90
   7   1  -6 1272.67   33.70
   7   1  -6 1316.57   31.90
  -5  -1   6 1279.57   34.80
  -5  -1   6 1420.56   36.60
   5  -1  -6 1440.96   35.10
   5   1  -6 1397.96   35.10
  -5   1   6 1411.26   36.50
  -5   1   6 1459.95   36.60
  -3  -1   6  634.94   18.20
   3  -1  -6  619.64   18.60
   3   1  -6  617.64   18.70
  -3   1   6  642.54   18.10
  -1  -1   6 1188.48   31.00
   1  -1  -6 1193.08   32.30
   1   1  -6 1187.38   32.40
  -1   1   6 1171.08   30.70
  -1  -1  -6 1872.41   48.30
   1  -1   6 1854.11   46.80
  -1   1  -6 1831.12   48.40
   1   1   6 1835.42   48.10
   3  -1   6  820.02   24.60
  -3  -1  -6  809.52   26.00
   3   1   6  875.01   24.60
  -3   1  -6  821.12   26.20
   5  -1   6 1069.69   31.40
  -5  -1  -6 1042.90   32.40
   5   1   6 1069.99   31.00
  -5   1  -6 1093.69   32.90
   7  -1   6  646.84   22.60
  -7  -1  -6  676.83   23.90
   7   1   6  631.14   22.20
  -7   1  -6  661.03   24.00
   9  -1   6  486.45   19.70
  -9  -1  -6  490.65   20.20
  -9   1  -6  499.45   20.70
  11  -1   6  449.06   19.70
 -11  -1  -6  453.35   20.00
  11   1   6  411.36   18.90
 -11   1  -6  426.86   19.70
  13  -1   6  171.08   12.60
 -13  -1  -6  202.98   13.10
 -13   1  -6  193.28   13.00
  13   1   6  167.18   12.30
  15  -1   6  344.27   19.20
 -15  -1  -6  332.97   18.40
 -15   1  -6  355.36   19.20
  17  -1   6  189.08   15.00
  17   1   6  179.68   14.30
  24  -2  -6  179.58   15.40
  24   2  -6  200.48   16.70
  22  -2  -6  512.85   24.90
  22   2  -6  500.75   25.40
  20  -2  -6  195.28   14.00
  20   2  -6  200.08   14.20
  18  -2  -6  498.25   21.80
  18   2  -6  479.95   21.40
  16  -2  -6  451.75   19.00
  16   2  -6  410.86   18.10
  14  -2  -6  735.73   24.50
  14   2  -6  714.83   24.40
  12  -2  -6  590.34   19.80
  12   2  -6  594.44   19.80
  10  -2  -6  141.49    4.40
  10  -2  -6  146.09    7.40
  10   2  -6  139.99    7.10
 -10   2   6  141.99    4.30
   8  -2  -6 1773.22   42.50
   8  -2  -6 1838.72   44.90
  -8  -2   6 1774.42   47.20
   8   2  -6 1807.72   45.00
   8   2  -6 1814.12   42.70
   8   2  -6 1855.91   44.80
   6  -2  -6 1916.71   45.30
  -6  -2   6 1940.41   48.20
  -6   2   6 1749.72   45.10
  -6   2   6 1926.31   47.60
   6   2  -6 1835.82   47.40
   6   2  -6 1916.21   45.50
   4  -2  -6  644.34   18.50
  -4  -2   6  631.14   18.80
  -4   2   6  640.94   18.60
   4   2  -6  648.04   18.70
  -2  -2   6 1074.49   28.70
   2  -2  -6 1104.19   29.80
   2   2  -6 1085.59   29.90
  -2   2   6 1099.29   28.30
   0  -2  -6 1819.32   47.70
   0  -2   6 1835.02   46.40
   0   2   6 1895.41   45.70
   0   2  -6 1847.32   48.30
  -2  -2  -6  939.61   27.90
   2  -2   6  912.81   26.40
  -2   2  -6  925.21   28.00
   2   2   6  894.91   25.60
   4  -2   6  808.42   24.70
  -4  -2  -6  787.42   25.70
  -4   2  -6  790.32   26.10
   4   2   6  794.22   24.00
   6  -2   6 1226.28   36.00
  -6  -2  -6 1306.77   37.60
  -6   2  -6 1266.77   37.80
   6   2   6 1212.08   35.30
  -8  -2  -6  604.54   22.70
   8  -2   6  588.54   21.80
   8   2   6  584.64   21.00
  -8   2  -6  559.34   22.40
 -10  -2  -6  153.28   11.00
  10  -2   6  164.88   11.10
 -10   2  -6  164.38   11.50
  10   2   6  168.38   10.70
  12  -2   6  269.57   15.30
 -12  -2  -6  270.57   15.50
  12   2   6  293.97   15.60
 -12   2  -6  266.37   15.60
  14  -2   6  192.98   14.00
 -14  -2  -6  204.38   14.00
 -14   2  -6  211.48   14.50
  14   2   6  205.88   13.80
 -16  -2  -6  332.87   18.50
  16  -2   6  298.77   18.50
  16   2   6  306.17   18.40
 -16   2  -6  325.07   18.70
  23  -3  -6  206.98   15.90
  23   3  -6  226.88   17.00
  21  -3  -6  308.47   18.50
  21   3  -6  322.57   18.90
  19  -3  -6  239.28   15.10
  19   3  -6  221.98   14.10
  17  -3  -6 1004.50   33.60
  17   3  -6  982.30   33.30
  15  -3  -6  560.14   21.40
  15   3  -6  578.94   21.50
  13  -3  -6 1706.23   45.20
  13   3  -6 1593.14   44.60
  11  -3  -6  982.70   27.90
  11  -3  -6  930.81   24.30
 -11   3   6  966.20   22.80
  11   3  -6  992.90   28.10
   9  -3  -6 2991.90   70.59
   9  -3  -6 2915.61   67.59
   9   3  -6 2986.00   67.49
   9   3  -6 2880.61   67.39
   9   3  -6 2900.11   70.59
  -7  -3   6 2219.18   54.69
   7  -3  -6 2130.89   51.79
   7  -3  -6 2185.38   50.99
  -7   3   6 2035.10   50.99
   7   3  -6 2143.89   51.19
   7   3  -6 2155.48   52.29
  -7   3   6 2184.48   53.99
  -5  -3   6  453.75   14.80
   5  -3  -6  417.96   13.40
   5   3  -6  446.26   13.90
  -5   3   6  438.56   14.30
  -3  -3   6  600.44   17.50
   3  -3  -6  585.54   17.70
  -3   3   6  575.34   16.90
   3   3  -6  574.44   18.00
   1  -3  -6 2861.71   68.29
  -1  -3   6 2668.43   68.59
  -1   3   6 2767.32   65.79
   1   3  -6 2818.02   68.79
  -1  -3  -6  713.23   22.40
   1  -3   6  691.33   21.20
  -1   3  -6  743.53   23.10
   1   3   6  697.33   20.30
  -3  -3  -6  800.42   25.90
   3  -3   6  850.31   25.00
  -3   3  -6  849.61   26.80
   3   3   6  812.92   23.90
   5  -3   6  272.77   12.20
  -5  -3  -6  254.17   12.50
   5   3   6  244.98   11.10
  -5   3  -6  286.27   13.40
  -7  -3  -6 1031.80   33.40
   7  -3   6 1080.09   32.80
  -7   3  -6 1080.39   34.40
   7   3   6 1086.39   31.90
  -9  -3  -6  687.23   25.40
   9  -3   6  637.94   24.20
  -9   3  -6  711.93   26.10
   9   3   6  690.43   24.10
  11  -3   6  169.48   11.80
 -11  -3  -6  182.38   12.00
 -11   3  -6  172.38   12.20
  11   3   6  190.08   11.90
  13  -3   6  520.45   23.20
 -13  -3  -6  532.85   22.80
  13   3   6  498.55   22.30
 -13   3  -6  537.45   23.60
  15  -3   6  173.28   13.80
 -15  -3  -6  188.18   13.70
  15   3   6  163.88   18.10
 -15   3  -6  192.58   14.10
 -17  -3  -6  297.87   20.80
  17  -3   6  348.67   20.40
  17   3   6  309.37   18.80
 -17   3  -6  319.07   21.20
  24  -4  -6  155.78   14.90
  24   4  -6  146.29   14.70
  22  -4  -6  140.79   13.50
  22   4  -6  165.98   13.80
  20  -4  -6  158.28   12.90
  20   4  -6  127.69   11.50
  18  -4  -6  113.59    9.60
  18   4  -6  100.69    9.40
  16  -4  -6  678.33   24.70
  16   4  -6  638.04   24.00
  14  -4  -6  855.71   28.10
  14   4  -6  896.71   28.10
  12  -4  -6  782.22   23.90
  12  -4  -6  738.63   19.60
 -12   4   6  739.93   18.30
  12   4  -6  732.63   23.40
  10  -4  -6  536.05   15.10
  10  -4  -6  547.65   17.50
  10   4  -6  567.74   14.60
  10   4  -6  568.14   17.70
 -10   4   6  558.84   14.70
  10   4  -6  489.15   16.90
   8  -4  -6 1070.09   26.90
  -8  -4   6 1100.49   31.00
   8  -4  -6 1070.09   28.10
   8   4  -6 1036.60   27.10
   8   4  -6 1075.79   28.40
   8   4  -6 1043.90   26.90
  -8   4   6 1033.40   26.80
  -6  -4   6  797.12   23.70
   6  -4  -6  815.42   21.20
   6  -4  -6  782.52   21.50
   6   4  -6  797.12   21.90
  -6   4   6  775.12   23.00
   4  -4  -6  699.43   20.10
  -4  -4   6  693.33   20.30
  -4   4   6  676.93   19.70
   4   4  -6  692.43   20.40
   2  -4  -6 1311.27   35.20
   2   4  -6 1368.66   36.10
  -2   4   6 1309.27   33.20
   0  -4   6  557.84   17.50
   0  -4  -6  529.65   18.10
   0   4  -6  557.54   18.90
   0   4   6  576.54   16.40
   2  -4   6  376.56   13.80
  -2  -4  -6  373.86   14.70
  -2   4  -6  343.37   14.70
  -4  -4  -6  679.13   23.10
   4  -4   6  694.93   22.20
  -4   4  -6  670.83   23.50
   4   4   6  650.93   20.60
  -6  -4  -6   92.79    7.70
   6  -4   6  102.19    7.40
  -6   4  -6  111.49    8.60
   6   4   6   79.89    6.20
  -8  -4  -6  919.71   30.50
  -8   4  -6  890.51   31.10
   8   4   6  925.21   28.80
 -10  -4  -6   13.30    4.00
  10  -4   6   19.50    4.30
  10   4   6    9.30    3.50
 -10   4  -6   13.80    4.70
  12  -4   6  424.16   20.00
 -12  -4  -6  434.36   20.00
 -12   4  -6  450.75   21.00
  12   4   6  418.26   19.20
 -14  -4  -6  316.67   17.40
  14  -4   6  302.77   18.70
 -14   4  -6  325.97   18.50
  14   4   6  315.27   17.30
  16  -4   6   83.89   11.10
 -16  -4  -6  121.79   11.80
 -16   4  -6   97.49   11.10
  16   4   6  103.99   11.30
  23  -5  -6  184.98   15.80
  23   5  -6  169.98   14.70
  21  -5  -6  279.77   17.70
  21   5  -6  258.07   16.90
  19  -5  -6   97.19    9.80
  19   5  -6   77.19    8.90
  17  -5  -6  364.96   17.40
  17   5  -6  326.17   16.50
  15  -5  -6  538.65   20.60
  15   5  -6  510.95   20.00
  13  -5  -6  896.41   24.40
 -13  -5   6  921.51   23.10
  13  -5  -6  922.31   28.30
  13   5  -6  921.11   21.70
  13   5  -6  822.32   23.20
  13   5  -6  963.60   28.30
 -11  -5   6  587.14   17.30
  11  -5  -6  570.44   18.80
  11  -5  -6  582.94   16.70
  11   5  -6  559.44   15.30
 -11   5   6  560.94   15.60
  11   5  -6  617.54   19.30
   9  -5  -6  785.72   22.40
   9  -5  -6  789.92   21.20
  -9  -5   6  815.52   23.20
  -9   5   6  717.93   20.50
   9   5  -6  750.22   20.60
   9   5  -6  811.82   22.60
  -7  -5   6 2392.36   61.29
  -7  -5   6 2435.36   60.79
   7  -5  -6 2401.46   57.89
   7  -5  -6 2427.36   57.89
   7   5  -6 2472.55   58.49
   5  -5  -6   75.69    4.70
  -5  -5   6   83.99    6.20
  -5  -5   6   81.89    6.60
  -5   5   6   86.19    5.20
   5   5  -6   87.89    5.30
  -3  -5   6 2692.33   70.89
   3  -5  -6 2949.60   70.09
  -3   5   6 2954.70   68.39
   3   5  -6 2967.70   70.79
  -1  -5   6 1112.19   29.30
   1  -5  -6 1070.29   30.20
  -1   5   6 1070.79   27.60
   1   5  -6 1042.50   30.70
   1  -5   6 1893.71   48.70
  -1  -5  -6 1946.11   50.19
   1   5   6 1895.01   46.90
  -1   5  -6 1913.61   50.89
   3  -5   6  169.08    8.80
  -3  -5  -6  151.08    8.90
  -3   5  -6  153.68    9.40
   3   5   6  164.78    7.60
  -5  -5  -6  207.58   11.10
   5  -5   6  197.88   10.30
  -5   5  -6  178.48   10.90
   5   5   6  193.38    9.20
   7  -5   6  849.22   27.50
  -7  -5  -6  806.02   27.80
  -7   5  -6  812.82   28.80
   7   5   6  810.02   25.60
   9  -5   6  137.49    9.80
  -9  -5  -6  136.69   11.60
  -9   5  -6  142.69   10.60
   9   5   6  148.09    9.30
 -11  -5  -6  426.46   19.70
  11  -5   6  438.26   19.80
  11   5   6  391.36   18.00
 -11   5  -6  477.45   21.10
  13  -5   6  308.37   17.10
 -13  -5  -6  327.37   17.20
 -13   5  -6  314.17   17.70
  13   5   6  297.17   16.20
 -15  -5  -6  346.67   18.50
  15  -5   6  320.77   18.50
  15   5   6  326.47   18.40
 -15   5  -6  317.27   18.80
 -17  -5  -6   80.49   10.50
  17  -5   6   72.89   11.30
  17   5   6   83.49   10.80
 -17   5  -6   76.39   10.40
  24  -6  -6  290.07   19.90
  24   6  -6  228.18   18.20
  22  -6  -6  106.79   13.20
  22   6  -6  117.19   12.30
  20  -6  -6   82.29   10.60
  20   6  -6   91.39    9.80
  18  -6  -6  286.37   16.10
  18   6  -6  298.27   15.90
  16  -6  -6  279.47   14.60
 -16   6   6  291.07    8.80
  16   6  -6  292.07   14.50
  14  -6  -6  456.45   15.70
  14  -6  -6  490.25   18.70
 -14  -6   6  481.15   13.90
  14   6  -6  443.56   17.70
 -14   6   6  472.45   13.30
 -14   6   6  470.55   13.60
  12  -6  -6  576.34   17.10
  12  -6  -6  548.35   18.80
 -12  -6   6  525.65   16.30
  12   6  -6  500.75   14.70
  12   6  -6  537.95   18.50
 -12   6   6  503.85   14.90
  10  -6  -6  488.75   15.80
 -10  -6   6  540.25   17.20
  10  -6  -6  539.35   17.20
  10   6  -6  525.75   17.10
  -8  -6   6  397.46   15.10
  -8  -6   6  405.46   15.40
   8  -6  -6  414.26   13.30
   8  -6  -6  411.76   14.50
   8   6  -6  428.76   13.80
   6  -6  -6  254.27    9.70
  -6  -6   6  259.67   12.30
  -6  -6   6  252.57   10.80
   6  -6  -6  268.87    8.90
   4  -6  -6  384.26   13.40
  -4  -6   6  397.56   13.50
  -4  -6   6  398.26   17.00
  -4   6   6  378.06   12.60
   4   6  -6  398.26   14.10
  -2  -6   6  424.36   19.10
   2  -6  -6  470.85   15.70
  -2  -6   6  437.46   14.40
   2   6  -6  436.26   15.90
  -2   6   6  427.96   13.10
   0  -6   6  428.16   14.60
   0  -6  -6  435.66   15.80
   0   6   6  413.66   12.90
   2  -6   6   85.99    5.90
  -2  -6  -6   82.39    6.20
   2   6   6   84.39    5.00
  -2   6  -6   83.59    6.80
  -4  -6  -6   16.60    3.50
   4  -6   6   15.50    3.00
  -4   6  -6   19.70    4.20
   4   6   6   21.00    3.20
  -6  -6  -6  367.66   16.30
   6  -6   6  405.66   16.20
  -6   6  -6  350.86   16.70
   6   6   6  366.26   14.30
  -8  -6  -6   93.59    8.10
   8  -6   6  113.89    8.60
  -8   6  -6  136.79   10.40
   8   6   6  110.79    7.60
 -10  -6  -6  524.35   22.10
  10  -6   6  570.44   22.80
 -10   6  -6  541.45   23.50
  10   6   6  542.75   22.70
 -12  -6  -6  325.97   17.20
  12  -6   6  336.77   17.60
  12   6   6  324.07   16.10
 -12   6  -6  323.77   18.00
 -14  -6  -6  248.08   15.50
  14  -6   6  256.07   16.60
  14   6   6  267.37   15.40
 -14   6  -6  283.37   17.30
  16  -6   6  290.07   18.40
 -16  -6  -6  271.97   19.40
  16   6   6  263.27   16.30
  23  -7  -6   59.29   10.20
  23   7  -6   72.49   11.40
  21   7  -6  174.78   14.00
  19  -7  -6   71.79    9.60
  19   7  -6   89.09    9.40
  17  -7  -6    3.80    3.10
 -17   7   6    4.30    1.90
 -17   7   6    4.00    2.20
  17   7  -6    9.10    3.70
  15  -7  -6  395.26   17.30
  15  -7  -6  361.26   14.90
 -15  -7   6  393.96   12.80
  15   7  -6  416.36   17.10
  15   7  -6  387.96   11.60
 -15   7   6  394.66   12.40
  13  -7  -6   79.69    6.60
 -13  -7   6   91.49    5.70
  13  -7  -6   82.99    6.10
  13   7  -6   85.59    6.60
  11  -7  -6  131.49    7.60
 -11  -7   6  130.69    7.30
  11  -7  -6  138.39    7.20
  11   7  -6  146.09    7.80
   9  -7  -6    8.10    2.00
  -9  -7   6   10.70    2.80
   9  -7  -6    9.10    2.20
   9   7  -6    7.10    2.00
   7  -7  -6  260.37   10.10
  -7  -7   6  267.07   11.40
   7  -7  -6  275.97    9.50
  -7  -7   6  252.17   11.90
   5  -7  -6  207.18   10.00
  -5  -7   6  198.98    9.00
  -5  -7   6  217.68   11.50
   5  -7  -6  207.88    7.20
  -5   7   6  204.08    8.40
  -3  -7   6  279.97   10.50
  -3  -7   6  276.07   14.50
   3  -7  -6  259.87   10.90
  -3   7   6  269.47    9.50
   3   7  -6  263.67   11.40
  -1  -7   6  228.58    9.60
  -1  -7   6  247.38   14.40
   1  -7  -6  233.38   10.50
   1   7  -6  251.77   11.50
  -1   7   6  228.08    8.10
  -1  -7  -6  429.66   16.80
   1  -7   6  481.55   16.30
   1   7   6  479.15   14.10
  -1   7  -6  462.55   17.80
   3  -7   6   23.40    3.70
  -3  -7  -6   25.00    4.30
  -3   7  -6   31.90    5.40
   5  -7   6  409.86   16.10
  -5  -7  -6  367.86   16.30
   5   7   6  397.96   14.20
  -5   7  -6  404.66   17.70
   7  -7   6   94.39    8.70
  -7  -7  -6  101.39    8.30
  -7   7  -6   97.09    8.50
   7   7   6   95.19    6.90
   9  -7   6  201.18   12.20
  -9  -7  -6  200.48   12.30
  -9   7  -6  188.58   12.70
   9   7   6  192.78   10.60
  11  -7   6  190.28   12.60
 -11  -7  -6  208.48   12.90
 -11   7  -6  197.18   13.70
  11   7   6  200.18   11.70
  13  -7   6  224.08   14.40
 -13  -7  -6  209.28   13.70
  13   7   6  230.18   13.70
 -13   7  -6  213.58   14.40
 -15  -7  -6  114.69   11.50
  15  -7   6  138.79   12.30
 -15   7  -6  127.49   12.20
  15   7   6  116.69   10.60
  22  -8  -6  148.39   14.00
  22   8  -6  159.58   14.30
  20  -8  -6  211.78   14.80
  20   8  -6  187.28   13.90
  18  -8  -6  249.18   15.10
 -18   8   6  265.77    9.50
  18   8  -6  262.87   14.90
 -16  -8   6    5.70    2.70
  16  -8  -6    9.10    3.60
 -16   8   6    8.30    2.30
  16   8  -6    2.60    3.20
 -14  -8   6  646.44   19.20
  14  -8  -6  614.74   22.10
  14  -8  -6  551.94   20.50
  14   8  -6  612.84   21.60
 -12  -8   6    0.40    2.10
  12  -8  -6    1.60    2.30
  12  -8  -6    2.00    2.10
  12   8  -6    2.80    1.90
  10  -8  -6  495.35   16.40
  10  -8  -6  464.05   16.30
 -10  -8   6  492.95   17.30
  10   8  -6  470.65   16.10
  -8  -8   6   20.10    3.60
  -8  -8   6   19.30    3.90
   8  -8  -6   13.10    2.70
   8   8  -6   20.50    3.10
  -6  -8   6   94.79    9.00
   6  -8  -6  107.29    5.00
  -6  -8   6  113.99    6.90
   6  -8  -6  125.39    6.70
   4  -8  -6  343.17   13.10
   4  -8  -6  339.97   10.20
  -4  -8   6  365.96   16.60
  -4  -8   6  370.86   13.00
  -4   8   6  350.16   11.70
  -2  -8   6   19.50    4.70
   2  -8  -6   23.70    3.90
  -2  -8   6   23.10    3.30
   2   8  -6   20.60    3.70
  -2   8   6   23.50    2.70
   0  -8  -6  468.95   16.80
   0  -8   6  428.86   15.10
   0  -8   6  454.75   21.40
   0   8   6  441.96   13.00
   0   8  -6  432.86   17.20
   2  -8   6   75.19    5.80
  -2  -8  -6   69.19    6.00
  -2   8  -6   80.59    6.80
   2   8   6   73.19    4.40
   4  -8   6  522.05   18.70
  -4  -8  -6  476.85   19.00
   4   8   6  507.85   16.10
  -4   8  -6  494.25   20.30
  -6  -8  -6   32.80    5.40
   6  -8   6   25.00    5.10
   6   8   6   24.00    3.90
  -6   8  -6   21.70    4.90
  -8  -8  -6  215.48   12.60
   8  -8   6  226.18   12.80
   8   8   6  198.88   10.50
  -8   8  -6  227.28   13.60
 -10  -8  -6  151.18   10.80
  10  -8   6  166.58   11.20
  10   8   6  170.18   11.70
 -10   8  -6  182.68   12.80
  12  -8   6   91.29    9.30
 -12  -8  -6   88.59    8.90
  12   8   6   95.89    8.80
 -12   8  -6   94.09   10.30
  14  -8   6  154.78   12.70
 -14  -8  -6  130.79   11.70
  14   8   6  120.69   10.40
 -14   8  -6  163.98   13.80
  16  -8   6   15.90    6.40
 -16  -8  -6    8.90    5.50
  16   8   6   11.00    6.00
 -16   8  -6    7.90    6.20
  23  -9  -6   23.00    7.60
  23   9  -6   11.60    7.10
  21  -9  -6   25.10    7.30
  21   9  -6   19.80    7.30
  19  -9  -6   57.39    8.50
  19   9  -6   37.80    7.30
  17  -9  -6   11.80    4.30
 -17  -9   6    7.10    3.60
 -17   9   6   17.40    3.40
  17   9  -6   11.30    4.20
 -15  -9   6   10.20    3.20
  15  -9  -6    8.30    3.90
  15   9  -6   13.00    4.20
  13  -9  -6  107.29    8.00
 -13  -9   6  129.09    7.60
  13  -9  -6  130.49    8.70
  13   9  -6  136.19    8.40
  11  -9  -6   -0.40    1.80
 -11  -9   6    3.10    2.20
  11   9  -6    1.30    1.70
   9  -9  -6    8.90    2.50
   9  -9  -6    7.50    2.10
   9   9  -6    3.90    1.70
   7  -9  -6   13.50    2.30
   7  -9  -6    4.90    1.80
  -7  -9   6    7.60    2.50
  -7  -9   6    5.30    3.00
  -5  -9   6    0.80    2.70
  -5  -9   6    6.90    2.20
   5  -9  -6    7.40    1.40
   5  -9  -6    4.50    1.50
   3  -9  -6  101.09    6.70
  -3  -9   6  109.99    6.10
  -3  -9   6  124.39    9.70
  -3   9   6  100.59    5.10
  -1  -9   6   89.99    9.10
   1  -9  -6   81.99    6.10
  -1  -9   6   64.79    5.00
   1   9  -6   80.29    6.60
  -1   9   6   87.89    4.30
   1  -9   6  186.28    9.10
  -1  -9  -6  184.28   10.00
   1  -9   6  184.68   13.90
   1   9   6  191.68    7.20
  -1   9  -6  199.08   11.10
  -3  -9  -6  141.59    9.00
   3  -9   6  144.89    8.40
  -3   9  -6  145.59    9.90
   3   9   6  135.09    6.50
  -5  -9  -6  189.38   11.10
   5  -9   6  191.78   10.50
   5   9   6  174.08    8.40
  -5   9  -6  204.78   12.30
  -7  -9  -6  101.29    8.40
   7  -9   6  128.69    9.00
  -7   9  -6  100.99    9.20
   7   9   6  115.39    7.30
   9  -9   6   49.80    7.30
  -9  -9  -6   56.79    8.00
  -9   9  -6   46.10    7.20
  11  -9   6   68.89    7.90
 -11  -9  -6   85.29    8.90
  11   9   6   72.79    7.30
 -11   9  -6   55.79    8.80
 -13  -9  -6   22.70    6.10
 -13   9  -6    8.80    4.80
  13   9   6   11.50    4.40
  15  -9   6    8.40    4.90
  15   9   6   14.10    5.50
 -15   9  -6   13.60    7.60
  22 -10  -6   29.50    8.10
  22  10  -6   41.90    8.80
  20 -10  -6   24.90    7.10
  20  10  -6   35.00    7.70
  18 -10  -6   17.40    5.50
 -18 -10   6   17.70    4.10
 -18  10   6   26.20    4.30
  18  10  -6   18.20    5.20
 -16 -10   6   23.70    4.50
  16 -10  -6   17.80    5.30
  16 -10  -6   20.80    5.20
  16  10  -6   24.00    5.10
  14 -10  -6   17.90    4.40
  14 -10  -6   22.20    5.00
  14  10  -6   12.00    3.40
  12 -10  -6   61.49    6.30
 -12 -10   6   55.89    5.60
  12 -10  -6   43.00    5.80
  12  10  -6   44.60    4.90
  10 -10  -6   12.20    2.80
  10 -10  -6   10.50    3.20
 -10 -10   6   10.20    3.60
  10  10  -6   12.70    2.50
  -8 -10   6    5.30    2.90
  -8 -10   6    1.80    1.80
   8 -10  -6   11.80    2.90
   8  10  -6    4.40    1.70
   6 -10  -6   22.30    3.90
  -6 -10   6   20.10    3.40
  -6 -10   6   25.40    5.20
   6 -10  -6   23.80    2.40
  -4 -10   6    9.30    3.80
   4 -10  -6   12.30    2.90
  -4 -10   6   18.20    3.10
   4 -10  -6   15.90    1.90
   2 -10  -6   58.49    3.50
  -2 -10   6   69.99    8.00
   2 -10  -6   62.69    5.30
  -2 -10   6   61.19    4.60
  -2  10   6   64.89    3.80
   0 -10   6    2.20    3.20
   0 -10  -6    6.60    2.50
   0 -10   6    4.20    1.90
   0  10  -6    3.40    2.20
   0  10   6    4.40    1.30
   2 -10   6   26.60    4.30
   2 -10   6   31.50    6.90
  -2 -10  -6   27.60    4.70
   2  10   6   28.70    2.80
  -2  10  -6   22.20    4.50
   4 -10   6  187.68   10.20
  -4 -10  -6  166.78   10.60
   4  10   6  185.18   11.30
  -4  10  -6  183.28   11.60
  -6 -10  -6   13.00    3.70
   6 -10   6   13.30    4.20
   6  10   6   15.60    3.10
  -6  10  -6   26.20    5.50
   8 -10   6    2.60    2.80
  -8 -10  -6    2.40    3.00
   8  10   6    8.50    3.00
  -8  10  -6    3.10    3.20
 -10 -10  -6   10.30    4.00
  10 -10   6   11.30    4.00
 -10  10  -6   17.30    5.70
  10  10   6   12.40    4.00
 -12 -10  -6    4.40    3.70
  12 -10   6    2.50    4.30
  12  10   6   13.70    4.20
 -12  10  -6   11.00    5.10
 -14 -10  -6    1.20    4.40
  14 -10   6    0.50    4.60
  14  10   6   -1.30    4.30
 -14  10  -6    0.70    5.60
  21 -11  -6   46.40    8.80
  19 -11  -6    7.30    4.70
 -19  11   6   10.70    4.00
  19  11  -6    9.40    5.20
  17 -11  -6   11.40    6.20
  17 -11  -6   17.70    4.90
 -17 -11   6    9.10    4.50
 -17  11   6    9.70    3.40
  17  11  -6    6.00    4.40
  15 -11  -6    0.80    3.10
 -15 -11   6    0.30    3.20
  15 -11  -6    2.50    4.00
  13 -11  -6   71.89    6.60
  13 -11  -6   66.39    7.30
 -13 -11   6   71.29    6.80
  13  11  -6   57.89    5.90
  11 -11  -6   80.59    7.30
  11 -11  -6   84.29    6.30
 -11 -11   6   92.39    7.60
  11  11  -6   84.29    6.20
   9 -11  -6   54.59    4.70
   9 -11  -6   46.10    5.20
  -9 -11   6   43.30    5.90
   9  11  -6   54.49    4.50
   7 -11  -6  121.09    5.90
  -7 -11   6  114.29    7.30
  -7 -11   6  123.99    9.10
   7 -11  -6  116.09    7.70
  -5 -11   6  123.89    9.60
   5 -11  -6  111.29    4.90
  -5 -11   6  107.99    6.80
   5 -11  -6  114.49    7.50
  -3 -11   6   26.10    3.50
  -3 -11   6   25.50    5.50
   3 -11  -6   22.40    1.80
   3 -11  -6   28.20    4.50
   3 -11  -6   23.80    2.30
   1 -11  -6   34.20    4.90
  -1 -11   6   16.60    5.00
  -1 -11   6   31.80    4.10
   1 -11  -6   29.60    2.60
  -1  11   6   31.30    2.60
  -1 -11  -6    2.90    1.90
   1 -11   6    1.40    3.60
   1 -11   6    6.10    2.30
   1  11   6    4.90    1.40
  -1  11  -6    2.60    1.80
   3 -11   6  244.88   17.20
   3 -11   6  210.38   10.70
  -3 -11  -6  214.38   11.90
   3  11   6  223.38    8.30
  -3  11  -6  211.38   12.70
   5 -11   6   59.99    6.00
  -5 -11  -6   59.59    6.40
   5  11   6   49.70    4.20
  -5  11  -6   67.09    7.60
   7 -11   6    3.70    2.70
  -7 -11  -6    1.60    2.50
   7  11   6    1.30    2.10
  -7  11  -6    5.20    4.00
  -9 -11  -6   -1.10    2.90
   9 -11   6    0.00    3.40
  -9  11  -6    0.60    3.20
   9  11   6   -0.70    2.50
 -11 -11  -6    1.40    3.60
  11 -11   6    6.40    4.20
 -11  11  -6    0.00    4.50
  11  11   6    4.30    3.40
 -13 -11  -6   23.10    6.30
  13 -11   6   16.60    5.30
  13  11   6   36.50    6.70
 -13  11  -6   30.90    7.60
  15 -11   6   21.00    6.60
 -15 -11  -6   21.70    7.40
  15  11   6   37.00    6.80
 -15  11  -6   36.40    8.90
  22 -12  -6   16.50    6.70
  22  12  -6   27.60    8.20
  20 -12  -6   57.29   10.70
  20  12  -6   75.09   10.10
  18 -12  -6   52.59    7.90
 -18 -12   6   59.29    7.40
 -18  12   6   60.49    6.90
  18  12  -6   48.50    7.20
  16 -12  -6    1.20    4.90
 -16 -12   6    1.20    4.10
  16 -12  -6    2.50    3.50
  16  12  -6    0.10    3.00
  14 -12  -6   29.30    5.20
 -14 -12   6   31.10    5.50
  14 -12  -6   23.40    5.40
  14  12  -6   20.80    4.20
  12 -12  -6   16.70    4.30
  12 -12  -6   20.40    4.20
 -12 -12   6   32.00    5.70
  12  12  -6   24.40    4.30
 -10 -12   6   31.60    5.40
  10 -12  -6   34.00    5.50
  10 -12  -6   28.70    4.30
  10  12  -6   28.80    4.00
   8 -12  -6   45.90    5.20
  -8 -12   6   35.90    6.00
  -8 -12   6   36.60    4.90
   8 -12  -6   28.00    3.70
   8  12  -6   34.00    3.70
  -6 -12   6    4.20    3.50
  -6 -12   6   12.90    3.10
   6 -12  -6   13.70    3.50
   6 -12  -6   11.40    2.10
   4 -12  -6    5.60    1.30
   4 -12  -6    2.40    1.90
  -4 -12   6    2.10    1.70
  -4 -12   6    7.10    4.00
   4 -12  -6    6.10    1.50
  -2 -12   6   31.80    4.00
   2 -12  -6   30.80    1.90
  -2 -12   6   32.30    7.10
   2 -12  -6   32.70    4.90
   0 -12   6   43.60    7.60
   0 -12  -6   35.70    5.30
   0 -12   6   43.80    4.40
   0 -12  -6   29.60    2.70
   0  12   6   39.30    2.70
  -2 -12  -6   15.20    3.80
   2 -12   6   17.70    3.50
   2 -12   6   13.70    5.30
  -2  12  -6   13.50    3.70
   2  12   6   20.70    2.40
   4 -12   6    1.30    4.60
   4 -12   6   -1.70    2.00
  -4 -12  -6    5.20    2.60
   4  12   6    3.30    1.50
  -4  12  -6    4.70    3.10
  -6 -12  -6    0.80    2.20
   6 -12   6    3.70    2.60
  -6  12  -6    2.90    3.30
   6  12   6    3.70    2.00
   8 -12   6    1.50    3.00
  -8 -12  -6   -2.20    2.50
   8  12   6    3.20    2.40
  -8  12  -6    1.40    3.70
 -10 -12  -6   -2.20    3.40
  10 -12   6    0.50    3.20
  10  12   6   -1.90    3.00
 -10  12  -6   -0.40    3.60
 -12 -12  -6   12.20    4.80
  12  12   6    9.00    4.30
 -12  12  -6    5.90    5.50
 -14 -12  -6   10.80    5.10
  14 -12   6    5.10    5.40
 -14  12  -6   -3.20    6.00
  14  12   6    0.70    4.50
  21 -13  -6   11.00    6.40
  21  13  -6   20.80    8.60
 -19 -13   6   -1.50    8.80
  19 -13  -6   -0.70    4.50
  19  13  -6    6.00    5.10
 -19  13   6    7.90    4.50
  17 -13  -6    0.10    3.70
  17 -13  -6   -0.30    6.70
 -17 -13   6    7.70    5.00
  17  13  -6   -1.50    3.30
  15 -13  -6    5.60    5.30
  15 -13  -6    8.10    4.30
 -15 -13   6   -2.00    3.70
  15  13  -6    6.70    3.70
  13 -13  -6   47.40    6.10
  13 -13  -6   46.80    7.70
 -13 -13   6   47.60    7.00
  13  13  -6   52.39    5.80
  11 -13  -6   93.09    8.60
 -11 -13   6   83.39    8.10
  11 -13  -6   75.49    6.10
  11  13  -6   82.69    6.20
   9 -13  -6   12.10    2.80
  -9 -13   6   11.40    3.80
   9 -13  -6    8.40    3.00
   9  13  -6   14.50    2.90
   7 -13  -6  140.69    9.30
   7 -13  -6  142.09    6.60
  -7 -13   6  140.69    8.30
  -7 -13   6  135.09   10.40
  -5 -13   6   58.09    5.30
   5 -13  -6   57.69    3.60
   5 -13  -6   55.99    3.40
   5 -13  -6   68.59    6.30
  -5 -13   6   71.69    9.50
   3 -13  -6   48.90    2.50
   3 -13  -6   58.49    5.90
  -3 -13   6   49.80    4.50
   3 -13  -6   53.29    2.80
  -3 -13   6   36.90    6.70
   1 -13  -6   82.99    7.00
  -1 -13   6   69.99   10.10
   1 -13  -6   80.49    3.10
  -1 -13   6   79.39    5.70
   1 -13   6   81.39    6.30
   1 -13   6   92.39   10.30
  -1 -13  -6   77.49    7.10
   1  13   6   86.59    3.90
   3 -13   6   31.30    4.60
  -3 -13  -6   31.90    5.30
   3 -13   6   19.20    6.70
  -3  13  -6   26.80    5.40
   3  13   6   32.50    2.80
  -5 -13  -6   -2.10    2.40
   5 -13   6    0.30    5.00
  -5  13  -6    1.50    2.50
   5  13   6    2.00    1.70
  -7 -13  -6   28.90    5.60
   7 -13   6   13.90    4.20
   7  13   6   20.70    3.40
  -7  13  -6    8.70    4.10
   9 -13   6   37.20    6.20
  -9 -13  -6   27.50    5.80
   9  13   6   28.20    4.60
  -9  13  -6   39.50    7.80
  11 -13   6    6.40    4.40
 -11 -13  -6    8.00    4.30
 -11  13  -6   -1.90    3.90
  13 -13   6   19.70    5.40
 -13 -13  -6   15.30    5.50
  13  13   6   25.60    5.60
 -13  13  -6   31.30    7.80
  20 -14  -6   27.30    6.80
  20  14  -6   23.60    6.80
  18 -14  -6    2.80    8.10
 -18 -14   6    0.10    5.50
  18 -14  -6   -1.20    4.50
  18  14  -6    1.20    4.40
 -18  14   6    3.30    4.70
  16 -14  -6   23.80    7.60
 -16 -14   6   25.70    6.00
  16 -14  -6   39.10    6.80
  16  14  -6   26.70    5.70
  14 -14  -6   73.39   10.00
  14 -14  -6   78.99    7.60
 -14 -14   6   80.49    8.70
  14  14  -6   69.69    6.80
  12 -14  -6  130.19   10.70
 -12 -14   6  123.39    9.90
  12 -14  -6  135.99    8.90
  12  14  -6  129.59    8.20
  10 -14  -6   -0.70    3.00
 -10 -14   6   -0.10    3.40
  10 -14  -6    2.40    2.30
  10  14  -6    2.70    1.90
  -8 -14   6   19.30    4.20
   8 -14  -6   26.40    5.10
  -8 -14   6   38.00    6.70
   8 -14  -6   28.30    3.70
   8  14  -6   27.40    3.60
  -6 -14   6   65.29    9.00
  -6 -14   6   58.39    5.40
   6 -14  -6   55.79    3.80
   6 -14  -6   53.19    5.90
  -4 -14   6  152.58    8.10
   4 -14  -6  130.29    4.60
  -4 -14   6  139.29   11.80
   4 -14  -6  125.69    8.90
   4 -14  -6  131.69    4.50
  -2 -14   6   46.20    9.10
   2 -14  -6   48.30    6.70
  -2 -14   6   44.10    4.40
   0 -14   6   64.89    5.50
  -2 -14  -6  179.48    5.80
   2 -14   6  176.78    9.50
  -2 -14  -6  173.48   11.20
   2 -14   6  194.48   16.70
   2  14   6  182.18    5.90
  -4 -14  -6   45.70    6.70
   4 -14   6   53.19    5.80
   4 -14   6   78.79   13.10
   4  14   6   47.60    3.40
  -4  14  -6   50.79    8.00
   6 -14   6   20.30    4.80
  -6 -14  -6   12.40    4.10
   6  14   6   13.20    4.30
  -6  14  -6   12.50    5.00
   8 -14   6    8.90    3.80
  -8 -14  -6   11.60    4.40
   8  14   6    9.60    2.80
  -8  14  -6   14.60    5.20
  10 -14   6    7.00    4.40
 -10 -14  -6    4.90    4.10
  10  14   6    0.30    3.10
 -10  14  -6    3.00    4.10
 -12 -14  -6   39.10    7.50
  12 -14   6   36.20    7.50
  12  14   6   35.90    6.20
 -12  14  -6   46.30    9.80
  14 -14   6    4.70    5.30
 -14 -14  -6    2.60    5.80
 -14  14  -6    9.50    6.80
  14  14   6    0.30    5.30
  19 -15  -6   48.10    8.50
  19  15  -6   30.90    7.20
 -19  15   6   36.30    8.30
 -17 -15   6    7.40    6.20
  17 -15  -6    9.50    4.90
  17 -15  -6   12.60    7.70
  17  15  -6    6.50    4.30
  15 -15  -6    2.30    3.30
 -15 -15   6   -2.60    4.70
  15 -15  -6   10.90    6.30
  15  15  -6    3.90    3.50
  13 -15  -6   84.89   10.70
  13 -15  -6   80.79    7.30
 -13 -15   6  102.79    9.70
  13  15  -6   89.69    7.20
  11 -15  -6   61.49    5.80
  11 -15  -6   64.19    8.40
 -11 -15   6   54.89    8.30
  11  15  -6   59.99    5.50
  -9 -15   6   26.60    6.20
   9 -15  -6   28.80    6.10
   9 -15  -6   37.00    4.40
   9  15  -6   31.30    3.90
   7 -15  -6  289.07   10.10
  -7 -15   6  280.27   12.60
   7 -15  -6  291.97   15.00
  -7 -15   6  303.47   17.00
   7  15  -6  309.17   11.20
   5 -15  -6  127.69    5.50
   5 -15  -6  141.69    5.00
   5 -15  -6  153.08   10.30
  -5 -15   6  149.69   12.30
  -5 -15   6  158.68    8.60
  -3 -15   6  427.06   25.70
  -3 -15   6  450.75   16.00
  -1 -15   6   45.20    9.30
  -1 -15   6   41.60    4.70
   1 -15  -6   42.80    6.40
   1 -15   6  426.86   24.50
   1 -15   6  433.66   16.10
  -1 -15  -6  426.06   19.00
   3 -15   6  199.78   17.60
   3 -15   6  208.08   10.70
  -3 -15  -6  208.28   12.90
  -3  15  -6  201.98   13.50
   5 -15   6   51.89    6.70
  -5 -15  -6   55.99    7.70
   5 -15   6   42.20   10.20
   5  15   6   67.49    3.90
  -5  15  -6   61.59    9.30
  -7 -15  -6   84.99    9.10
   7 -15   6   76.09    7.70
  -7  15  -6   87.79    9.80
   7  15   6   87.99    5.80
   9 -15   6    8.50    4.10
  -9 -15  -6    4.80    4.10
  -9  15  -6    9.80    5.30
   9  15   6   12.20    3.40
 -11 -15  -6  100.89   13.80
 -11  15  -6   88.49   12.60
  11  15   6  101.79    8.10
  13 -15   6   -0.80    4.80
 -13 -15  -6   -2.10    5.50
  13  15   6   -1.50    4.80
 -13  15  -6    8.20    6.80
  20 -16  -6  152.08   13.60
  20  16  -6  179.78   14.60
  18 -16  -6   31.60    7.00
  18 -16  -6   14.30   10.00
 -18  16   6   35.00    6.90
  18  16  -6   45.80    7.60
  16 -16  -6   27.30    6.10
 -16 -16   6   38.00    9.30
  16 -16  -6   38.90    9.40
  16  16  -6   21.30    5.80
  14 -16  -6   63.29   10.20
 -14 -16   6   50.69    8.80
  14 -16  -6   53.89    8.10
  14  16  -6   45.10    7.10
  12 -16  -6   11.30    5.80
 -12 -16   6   14.30    5.50
  12 -16  -6   15.10    4.10
  12  16  -6   17.30    3.80
 -10 -16   6   76.89    9.90
  10 -16  -6   78.39    6.00
  10 -16  -6   84.09   11.80
  10  16  -6   81.09    6.00
  -8 -16   6   31.70    7.70
   8 -16  -6   30.90    7.40
   8 -16  -6   32.70    3.70
   8  16  -6   34.80    3.90
   6 -16  -6  354.06   11.50
  -6 -16   6  332.07   13.90
  -6 -16   6  337.67   22.90
   6 -16  -6  353.06   16.80
   6 -16  -6  351.86   10.10
  -4 -16   6  163.68    9.10
   4 -16  -6  197.48   12.20
  -4 -16   6  169.68   13.90
   2 -16  -6    3.40    3.20
  -2 -16   6    0.80    4.40
  -2 -16   6    8.80    2.70
   0 -16  -6  245.48   14.10
   0 -16   6  249.78   18.80
   0 -16   6  269.57   11.70
   2 -16   6    2.20    2.40
   2 -16   6    3.70    4.80
  -2 -16  -6    4.70    3.40
   4 -16   6  252.07   12.70
  -4 -16  -6  261.77   14.80
   4 -16   6  249.18   20.60
  -4  16  -6  245.78   16.10
  -6 -16  -6   -1.10    3.20
   6 -16   6    2.60    6.80
   6 -16   6    5.80    3.30
   6  16   6    9.90    2.20
  -6  16  -6   10.80    4.80
   8 -16   6   37.60    6.00
  -8 -16  -6   35.20    7.00
   8  16   6   41.60    4.40
  -8  16  -6   34.60    7.80
  10 -16   6    8.90    4.50
 -10 -16  -6    8.00    5.80
  10  16   6   14.80    5.80
 -10  16  -6   23.40    7.50
  12 -16   6   19.30    6.00
 -12 -16  -6   24.20    6.40
 -12  16  -6   17.90    6.60
  19 -17  -6   66.09   15.40
  19  17  -6   38.80    8.20
 -19  17   6   48.60    8.50
  17 -17  -6    7.60    9.40
 -17 -17   6   14.50    7.50
  17 -17  -6   14.80    5.40
  17  17  -6   14.40    5.40
  15 -17  -6   47.80    7.10
  15 -17  -6   35.30    9.50
 -15 -17   6   36.70    7.70
  15  17  -6   33.30    6.00
  13 -17  -6   28.50    5.40
  13 -17  -6   17.60    7.40
 -13 -17   6   30.30    7.10
  13  17  -6   23.20    4.80
 -11 -17   6   68.69   10.10
  11 -17  -6   70.89    9.70
  11 -17  -6   73.79    6.20
  11  17  -6   63.79    5.80
  -9 -17   6   25.20    6.80
   9 -17  -6   38.30    7.40
   9  17  -6   27.50    4.00
   7 -17  -6   34.50    6.50
   7 -17  -6   33.30    3.10
   7 -17  -6   26.00    3.00
  -7 -17   6   31.00    7.60
  -7 -17   6   35.60    5.00
   7  17  -6   36.50    3.80
  -5 -17   6  276.67   18.00
   5 -17  -6  286.27   15.30
  -5 -17   6  281.97   12.30
  -3 -17   6   -1.10    2.10
  -3 -17   6    8.10    5.60
   3 -17  -6   -0.90    2.80
   1 -17  -6   54.29    7.40
  -1 -17   6   38.60    8.70
  -1 -17   6   60.99    5.70
  -1 -17  -6   39.10    7.00
   1 -17   6   31.30    9.00
   1 -17   6   41.40    5.10
  -3 -17  -6   89.99    8.70
   3 -17   6   80.09    8.00
   3 -17   6  112.99   15.80
  -5 -17  -6  213.98   14.50
   5 -17   6  213.28   11.90
   5 -17   6  201.68   20.20
  -5  17  -6  251.17   16.60
   7 -17   6   12.30    4.30
  -7 -17  -6   17.90    6.00
  -7  17  -6   15.40    5.90
   9 -17   6   96.29    9.70
  -9 -17  -6  133.29   12.20
  -9  17  -6   96.79   13.10
 -11 -17  -6  113.29   12.30
  11 -17   6  157.78   12.40
 -11  17  -6  104.09   13.80
  18 -18  -6  110.59   11.70
  18 -18  -6   88.29   15.60
 -18 -18   6   95.99   13.00
  18  18  -6  116.49   11.70
 -16 -18   6   65.79   10.60
  16 -18  -6   82.99   13.70
  16 -18  -6   85.39    9.00
  16  18  -6   55.49    8.00
  14 -18  -6  348.87   22.00
 -14 -18   6  385.26   20.50
  12 -18  -6    2.70    3.40
  12 -18  -6    2.50    5.10
 -12 -18   6   -5.30    5.10
  12  18  -6    4.20    3.30
  10 -18  -6  220.08    9.50
  10 -18  -6  193.28   14.60
 -10 -18   6  183.68   14.60
  10  18  -6  201.18    9.70
  -8 -18   6  150.78   13.30
   8 -18  -6  137.79    6.00
   8 -18  -6  122.99   11.40
   8  18  -6  125.59    7.10
   6 -18  -6  142.09   11.60
  -6 -18   6  158.18   14.00
  -6 -18   6  135.89    8.40
   6  18  -6  146.59    7.20
   4 -18  -6  135.19   10.90
  -4 -18   6  124.79   13.10
  -4 -18   6  132.29    8.30
   2 -18  -6    9.60    4.40
  -2 -18   6   11.30    5.50
  -2 -18   6    6.90    3.00
   0 -18  -6  337.87   17.90
   0 -18   6  338.57   13.80
   0 -18   6  359.66   23.30
   2 -18   6   40.70    5.60
  -2 -18  -6   45.60    8.10
   2 -18   6   33.70    8.10
  -4 -18  -6  211.38   14.20
   4 -18   6  204.18   19.50
   4 -18   6  203.58   11.30
  -4  18  -6  212.88   15.10
   6 -18   6  189.08   20.40
   6 -18   6  217.98   12.50
  -6 -18  -6  225.18   14.90
  -6  18  -6  224.18   16.30
  -8 -18  -6  165.38   13.20
   8 -18   6  170.18   11.60
  -8  18  -6  182.08   15.40
  10 -18   6  116.09   10.80
 -10 -18  -6  123.89   12.50
 -10  18  -6   92.09   12.80
  17 -19  -6  155.38   12.70
  17 -19  -6  188.08   19.50
 -17 -19   6  142.99   15.70
  17  19  -6  136.29   11.90
  15 -19  -6  202.68   13.00
 -15 -19   6  231.68   17.40
  15 -19  -6  193.48   19.00
  15  19  -6  230.18   12.90
  13 -19  -6   92.19    8.30
 -13 -19   6   89.39   13.00
  13 -19  -6  107.49   13.90
  13  19  -6   92.89    7.80
  11 -19  -6  157.88   14.20
  11 -19  -6  144.39    8.30
 -11 -19   6  135.29   13.70
  11  19  -6  144.09    8.70
   9 -19  -6  232.48    8.90
   9 -19  -6  246.68   16.40
  -9 -19   6  255.27   17.60
   9  19  -6  241.18   10.40
   7 -19  -6  173.68   13.30
  -7 -19   6  177.28   15.60
   7  19  -6  184.08    8.50
   5 -19  -6   38.60    7.30
  -5 -19   6   33.20    8.30
  -5 -19   6   54.29    6.10
  -3 -19   6  208.98   17.70
   3 -19  -6  210.98   14.00
  -3 -19   6  207.18   10.60
  -1 -19   6   62.69    6.00
   1 -19  -6   63.89    9.00
  -1 -19   6   74.99   13.10
   1 -19   6  340.87   13.90
  -1 -19  -6  297.67   17.20
   1 -19   6  290.77   22.10
   3 -19   6   64.59   13.70
   3 -19   6   69.59    6.70
  -3 -19  -6   65.69    9.00
   5 -19   6  189.38   23.80
  -5 -19  -6  193.88   14.50
   5 -19   6  191.58   11.40
  -5  19  -6  205.88   16.40
   7 -19   6  219.18   23.70
   7 -19   6  235.48   13.40
  -7 -19  -6  229.98   16.00
  -7  19  -6  234.98   17.60
   9 -19   6  113.49   10.40
  -9 -19  -6   96.99   12.60
  16 -20  -6  247.68   14.20
 -16 -20   6  208.18   18.40
  16 -20  -6  181.88   19.90
  16  20  -6  220.28   14.20
 -14 -20   6  440.66   23.90
  14 -20  -6  417.26   26.00
  12 -20  -6  141.89    8.80
 -12 -20   6  124.39   13.90
  12 -20  -6  106.49   14.50
  12  20  -6  121.29    8.80
  10 -20  -6  350.56   21.20
 -10 -20   6  374.36   22.30
  10  20  -6  355.56   13.70
   8 -20  -6  195.38   15.00
  -8 -20   6  187.38   16.20
   8  20  -6  200.08    9.10
  -6 -20   6  379.36   23.10
   6 -20  -6  399.36   20.70
  -6 -20   6  373.76   15.00
   6  20  -6  375.26   13.10
  -4 -20   6   55.59    6.20
   4 -20  -6   53.29    9.30
  -4 -20   6   38.40    9.90
  -2 -20   6  168.18    9.60
  -2 -20   6  150.18   16.20
   2 -20  -6  204.88   13.80
   0 -20   6  318.97   14.00
   0 -20  -6  348.57   19.10
   0 -20   6  352.86   24.10
   2 -20   6   57.29   11.40
  -2 -20  -6   61.49    9.20
   4 -20   6  137.29    9.60
   4 -20   6  173.58   34.10
  -4  20  -6  169.48   25.60
   6 -20   6  294.17   26.20
   6 -20   6  291.67   14.50
  -6 -20  -6  260.57   17.60
  -6  20  -6  326.67   20.80
   8 -20   6  180.48   12.30
  -8 -20  -6  182.28   14.90
  -8  20  -6  176.58   16.40
  15 -21  -6  187.88   21.10
 -15 -21   6  203.98   19.00
 -13 -21   6  120.09   15.30
  13 -21  -6  112.99   15.60
 -11 -21   6  235.88   18.70
  11 -21  -6  205.88   17.80
  11  21  -6  206.28   10.60
   9 -21  -6  257.47   18.20
  -9 -21   6  251.77   18.80
   9  21  -6  244.78   10.70
   7 -21  -6  358.26   20.60
  -7 -21   6  348.17   22.40
   7  21  -6  351.46   12.80
  -5 -21   6  130.89    9.10
   5 -21  -6  151.18   13.10
  -5 -21   6  129.59   13.90
   5  21  -6  131.49    6.90
   3 -21  -6  169.98   13.70
  -3 -21   6  193.58   10.40
  -3 -21   6  189.98   17.60
   1 -21  -6  455.05   22.70
  -1 -21   6  421.56   27.90
  -1 -21   6  450.25   16.90
  -1 -21  -6  254.17   23.90
   1 -21   6  217.18   23.50
   1 -21   6  215.48   11.30
   3 -21   6   69.09   14.20
  -3 -21  -6   47.40    8.10
   3 -21   6   67.79    7.30
   5 -21   6  117.39    9.50
  -5 -21  -6  104.19   11.70
   5 -21   6  120.89   18.30
  -5  21  -6  133.39   14.00
   7 -21   6  164.28   22.80
  -7 -21  -6  223.08   16.80
   7 -21   6  214.18   13.10
  -7  21  -6  219.58   17.60
  14 -22  -6  186.58   20.10
 -12 -22   6   59.39   11.50
  12 -22  -6   37.60   16.70
  10 -22  -6  162.78   18.80
 -10 -22   6  221.08   18.90
  -8 -22   6  293.67   21.80
   8 -22  -6  300.77   20.20
   6 -22  -6  158.08   14.50
  -6 -22   6  155.38   16.50
   6  22  -6  146.99    7.50
   4 -22  -6  203.38   18.00
  -4 -22   6  209.18   11.20
  -4 -22   6  248.48   21.10
   4  22  -6  225.78    9.40
   2 -22  -6  259.37   20.80
  -2 -22   6  288.47   13.30
   0 -22  -6  371.26   21.20
   0 -22   6  421.56   16.30
   0 -22   6  396.06   28.00
   2 -22   6  111.99    8.90
   2 -22   6   97.79   16.70
  -2 -22  -6  105.59   11.70
   4 -22   6   83.99    8.40
   4 -22   6   92.49   16.80
  -4 -22  -6   56.89   10.00
   6 -22   6   56.99   15.90
  -6 -22  -6   72.09   11.00
   6 -22   6   70.19    8.50
  -6  22  -6   67.39   11.60
 -13 -23   6  316.27   22.10
  13 -23  -6  332.97   25.30
 -11 -23   6   81.19   14.00
  11 -23  -6   86.09   14.70
   9 -23  -6  328.67   21.90
  -9 -23   6  313.97   23.10
   7 -23  -6  272.77   20.00
  -7 -23   6  362.36   24.40
  -5 -23   6  209.78   20.10
   5 -23  -6  275.47   19.30
   3 -23  -6  241.88   17.60
  -3 -23   6  277.37   22.90
  -3 -23   6  243.58   12.60
  -1 -23   6  325.37   25.80
  -1 -23   6  325.77   14.50
   1 -23  -6  299.37   19.80
   1 -23   6  237.18   22.80
  -1 -23  -6  195.48   15.40
  -3 -23  -6  119.39   13.40
   3 -23   6  139.99   20.80
   3 -23   6  139.79    9.80
   5 -23   6   98.69    9.30
   5 -23   6  112.59   20.50
  -5 -23  -6   82.89   12.20
  -5  23  -6   87.79   12.60
  10 -24  -6  190.48   18.80
 -10 -24   6  159.58   18.50
   8 -24  -6  190.58   17.40
  -8 -24   6  213.38   19.80
   6 -24  -6  127.59   14.40
  -6 -24   6  113.39   17.70
  -4 -24   6  149.39   20.20
   4 -24  -6  180.08   16.10
   2 -24  -6  301.07   20.60
  -2 -24   6  365.66   26.60
   0 -24  -6  392.16   23.30
   0 -24   6  367.26   28.50
   2 -24   6  183.18   23.70
  -2 -24  -6  194.98   16.10
   4 -24   6  220.08   24.60
  -4  24  -6  215.48   18.00
  -7 -25   6  207.08   21.30
   7 -25  -6  206.48   18.60
  -5 -25   6  101.29   16.00
   5 -25  -6   91.89   13.40
   3 -25  -6  152.28   15.60
  -3 -25   6  163.38   21.10
  -1 -25   6  168.38   22.20
   1 -25  -6  175.78   15.80
   1 -25   6  221.78   24.40
  -1 -25  -6  199.08   17.10
  24   0  -7    9.40    6.10
  22   0  -7   -2.90    4.60
  20   0  -7    0.20    3.80
  18   0  -7    3.30    3.10
  16   0  -7    0.00    2.60
  14   0  -7    2.40    2.20
  12   0  -7    4.10    1.90
  10   0  -7    1.30    0.70
  10   0  -7    2.30    1.30
  10   0  -7    0.00    1.20
  -8   0   7   -0.90    1.00
   8   0  -7   -0.20    0.80
  -8   0   7    2.10    1.70
   8   0  -7    1.80    1.10
   6   0  -7    1.70    1.00
  -6   0   7    2.00    1.40
  -4   0   7   -0.80    0.90
   4   0  -7    0.70    1.00
   2   0  -7   -0.10    1.50
  -2   0   7    0.30    0.90
   0   0   7    3.20    1.40
   0   0  -7    5.10    1.80
   2   0   7    1.10    1.30
  -2   0  -7    0.40    1.60
   4   0   7   -0.10    1.50
  -4   0  -7    2.60    1.80
  -6   0  -7    0.30    2.10
   6   0   7   -0.60    2.10
   8   0   7    2.10    2.40
  -8   0  -7    0.00    2.80
 -10   0  -7    1.10    2.90
  10   0   7    2.40    2.70
 -12   0  -7   -0.50    3.80
  12   0   7   -0.20    3.40
 -14   0  -7    7.40    5.00
  14   0   7   -4.30    4.10
 -16   0  -7   -0.30    5.30
  16   0   7   -8.60    4.70
  25  -1  -7   -0.40    6.00
  25   1  -7   -1.60    5.50
  23  -1  -7    8.10    6.40
  23   1  -7    3.60    5.60
  21  -1  -7   41.30    7.80
  21   1  -7   44.50    8.30
  19  -1  -7   65.59    9.40
  19   1  -7   62.79    8.90
  17  -1  -7   68.59    7.10
  17   1  -7   71.79    7.50
  15  -1  -7  165.08   10.10
  15   1  -7  161.58    9.80
  13  -1  -7   57.19    5.30
  13   1  -7   58.59    5.50
  11  -1  -7    1.90    1.50
  11   1  -7    0.90    1.50
  -9  -1   7    4.00    1.90
   9  -1  -7    4.90    1.70
   9  -1  -7    3.70    1.10
  -9   1   7    1.10    1.20
   9   1  -7    3.80    1.10
   9   1  -7    5.50    1.90
   9   1  -7    4.50    1.50
   7  -1  -7  152.88    6.30
  -7  -1   7  132.79    6.10
  -7  -1   7  130.59    7.50
   7   1  -7  149.09    6.30
   7   1  -7  151.98    9.40
  -7   1   7  157.18    8.00
  -7   1   7  156.38    7.30
  -5  -1   7   25.30    3.40
   5  -1  -7   22.80    3.10
  -5   1   7   15.00    3.10
   5   1  -7   24.90    2.80
  -3  -1   7   -0.20    1.10
   3  -1  -7    2.40    1.40
   3   1  -7   -0.20    1.20
   1  -1  -7  246.38   11.00
  -1  -1   7  234.48    9.70
   1   1  -7  238.08   10.80
  -1   1   7  265.47   10.00
  -1  -1  -7   22.60    4.10
   1  -1   7   24.70    3.60
   1   1   7   23.80    3.30
  -1   1  -7   22.60    3.90
   3  -1   7  220.98   10.30
  -3  -1  -7  203.98   11.20
   3   1   7  235.18   10.40
  -3   1  -7  229.68   11.80
   5  -1   7   47.40    6.00
  -5  -1  -7   45.40    6.50
   5   1   7   44.50    4.90
  -5   1  -7   45.40    6.60
   7  -1   7   16.40    4.00
  -7  -1  -7   21.70    5.00
  -7   1  -7   21.10    4.90
   7   1   7   34.90    5.50
   9  -1   7  204.38   12.10
  -9  -1  -7  195.68   12.40
   9   1   7  183.98   11.20
  -9   1  -7  182.68   12.50
  11  -1   7   32.60    6.10
 -11  -1  -7   25.80    6.00
 -11   1  -7   33.00    6.60
  11   1   7   31.80    5.70
 -13  -1  -7  133.09   11.40
  13  -1   7  135.59   11.30
  13   1   7  122.59   10.80
 -13   1  -7  137.89   11.70
  15  -1   7   -0.40    4.60
 -15  -1  -7    1.90    5.10
 -15   1  -7   -2.10    5.10
  15   1   7    2.70    4.50
  24  -2  -7   13.90    7.00
  24   2  -7   11.60    7.10
  22  -2  -7   70.79   10.70
  22   2  -7   57.49   11.30
  20  -2  -7   65.19    9.90
  20   2  -7   51.19    8.40
  18  -2  -7   67.69    7.70
  18   2  -7   73.89    8.10
  16  -2  -7  306.67   15.20
  16   2  -7  345.37   15.80
  14  -2  -7  155.78    9.30
  14   2  -7  140.99    9.00
  12  -2  -7  205.98   10.00
  12   2  -7  206.68   10.10
  10  -2  -7   75.79    5.10
  10  -2  -7   76.69    3.50
  10   2  -7   86.29    5.50
  10   2  -7   85.49    3.50
  10   2  -7   84.79    3.70
 -10   2   7   79.29    3.70
  -8  -2   7   16.70    3.40
   8  -2  -7   23.60    2.20
   8  -2  -7   26.20    2.80
   8   2  -7   20.10    2.50
  -8   2   7   37.80    4.90
   8   2  -7   25.50    3.60
  -8   2   7   25.50    2.60
  -6  -2   7   -0.40    1.20
   6  -2  -7    0.40    0.90
  -6   2   7    1.60    1.20
   6   2  -7    0.60    1.00
  -4  -2   7  115.79    6.20
   4  -2  -7  111.79    6.20
  -4   2   7  110.49    6.10
   4   2  -7  120.09    6.50
   2  -2  -7   68.69    5.10
  -2  -2   7   62.49    4.40
   2   2  -7   68.89    5.20
   0  -2   7  187.58    8.60
   0  -2  -7  203.38    9.90
   0   2  -7  176.58    9.40
   0   2   7  187.18    8.20
   2  -2   7    0.10    1.40
  -2  -2  -7    0.80    1.90
   2   2   7    0.40    1.50
  -2   2  -7   -1.10    1.50
   4  -2   7    3.10    2.20
  -4  -2  -7    4.10    2.00
  -4   2  -7    3.00    2.00
   4   2   7    4.30    1.80
   6  -2   7    7.90    2.90
  -6  -2  -7    8.50    3.00
   6   2   7    8.70    2.70
  -6   2  -7    5.10    2.90
  -8  -2  -7  459.05   20.10
   8  -2   7  453.65   18.90
  -8   2  -7  418.46   19.80
 -10  -2  -7   12.00    3.70
  10  -2   7   10.60    3.70
  10   2   7    9.40    3.60
 -10   2  -7    7.50    3.50
 -12  -2  -7   52.39    7.90
  12  -2   7   32.80    6.60
 -12   2  -7   50.79    8.40
  12   2   7   38.80    6.80
 -14  -2  -7   38.60    8.10
  14  -2   7   23.70    6.50
 -14   2  -7   22.20    6.50
 -16  -2  -7   29.50    7.50
  16  -2   7   25.10    7.30
 -16   2  -7   10.70    6.90
  16   2   7   16.60    6.40
  23  -3  -7   64.29   10.50
  23   3  -7   74.29   10.60
  21  -3  -7   33.20    8.10
  21   3  -7   36.90    7.80
  19  -3  -7    4.90    4.10
  19   3  -7   -0.60    3.20
  17  -3  -7  463.05   19.90
  17   3  -7  427.96   19.20
  15  -3  -7   66.29    6.50
  15   3  -7   71.99    6.50
  13  -3  -7  188.58    9.80
  13   3  -7  176.08    9.60
  11  -3  -7   53.99    4.80
  11  -3  -7   52.39    2.90
  11   3  -7   48.30    4.50
  11   3  -7   52.09    2.50
  11   3  -7   55.09    3.00
 -11   3   7   51.49    2.90
  -9  -3   7    7.50    2.20
   9  -3  -7    8.90    2.10
   9  -3  -7    6.90    1.40
  -9   3   7    5.10    1.60
   9   3  -7    5.90    1.60
   9   3  -7    6.80    1.80
   9   3  -7    7.80    1.60
   7  -3  -7  103.19    5.30
   7  -3  -7  111.79    5.30
  -7  -3   7   94.29    6.30
  -7   3   7  107.39    6.50
   7   3  -7  103.29    5.40
   5  -3  -7   38.70    3.50
  -5  -3   7   36.20    3.50
  -5   3   7   35.40    3.60
   5   3  -7   36.00    3.40
  -3  -3   7   66.19    4.60
   3   3  -7   61.69    5.60
  -3   3   7   67.59    4.40
   1  -3  -7  187.58    9.30
  -1  -3   7  186.88    8.50
   1   3  -7  182.98    9.40
   1  -3   7   19.70    3.20
  -1  -3  -7   25.70    4.20
  -1   3  -7   20.50    3.80
   1   3   7   27.50    3.70
   3  -3   7    5.90    2.10
  -3  -3  -7    5.00    2.30
   3   3   7    0.80    1.60
  -3   3  -7    7.40    2.50
   5  -3   7   57.39    5.70
  -5  -3  -7   62.29    6.40
  -5   3  -7   75.49    7.20
   5   3   7   59.59    5.40
   7  -3   7  105.79    9.50
  -7  -3  -7   79.39    7.70
  -7   3  -7   89.99    8.50
   7   3   7   82.19    6.90
  -9  -3  -7   51.09    7.60
   9  -3   7   47.40    7.00
   9   3   7   57.39    6.50
  -9   3  -7   44.60    7.10
  11  -3   7   73.99    8.50
 -11  -3  -7   89.49    9.30
 -11   3  -7   77.39    8.70
  11   3   7   64.99    7.50
  13  -3   7   53.39    8.40
 -13  -3  -7   59.79    8.50
 -13   3  -7   65.29    9.50
  13   3   7   75.89    9.70
 -15  -3  -7   16.00    7.40
  15  -3   7   17.40    6.40
  15   3   7   10.10    6.00
  24  -4  -7   14.10    7.30
  24   4  -7   43.00    9.30
  22  -4  -7   44.70    8.60
  22   4  -7   47.30    8.80
  20  -4  -7  187.58   14.10
  20   4  -7  203.08   14.40
  18  -4  -7    7.00    4.20
  18   4  -7    1.20    3.50
  16  -4  -7  341.37   16.00
  16   4  -7  320.07   15.50
  14  -4  -7  115.99    8.20
  14   4  -7  116.79    8.10
  12  -4  -7  448.36   13.00
  12  -4  -7  490.35   17.00
 -12   4   7  466.95   12.50
  12   4  -7  460.85   16.70
  12   4  -7  455.35   11.70
  10  -4  -7   12.10    1.90
  10  -4  -7   13.40    2.50
  10   4  -7   17.30    3.10
 -10   4   7   15.60    2.10
  10   4  -7   15.10    2.30
  10   4  -7   13.30    2.00
   8  -4  -7    3.40    1.30
   8  -4  -7    1.80    1.10
  -8  -4   7    5.40    2.20
   8   4  -7    2.90    1.30
  -6  -4   7  136.69    7.50
   6  -4  -7  125.29    6.30
  -6   4   7  127.19    7.80
   6   4  -7  121.69    6.40
   4  -4  -7   40.70    3.80
  -4  -4   7   40.50    3.60
   4   4  -7   38.30    3.90
  -4   4   7   38.40    3.40
   2  -4  -7  215.78    9.80
  -2  -4   7  210.38    9.00
   2   4  -7  181.18    9.50
  -2   4   7  212.88    8.30
   0  -4   7   25.40    3.70
   0  -4  -7   29.90    4.50
   0   4  -7   21.50    4.00
   0   4   7   28.40    3.00
   2  -4   7    2.90    1.70
  -2  -4  -7    2.20    1.80
   2   4   7    3.40    1.70
  -2   4  -7    1.00    1.70
  -4  -4  -7   37.30    5.40
   4  -4   7   26.70    4.20
   4   4   7   25.50    4.00
  -4   4  -7   33.00    5.40
   6  -4   7  179.48   10.30
  -6  -4  -7  174.78   11.20
   6   4   7  165.88    9.50
  -6   4  -7  178.28   11.70
  -8  -4  -7  215.58   12.60
   8  -4   7  186.38   11.80
  -8   4  -7  199.58   12.80
   8   4   7  202.88   11.30
 -10  -4  -7   84.59    8.50
  10  -4   7   77.79    8.30
  10   4   7   74.69    7.50
 -10   4  -7   81.59    8.90
  12  -4   7   26.60    5.70
 -12  -4  -7   42.60    7.20
  12   4   7   47.00    7.60
 -12   4  -7   38.30    7.60
  14  -4   7   80.59   10.80
 -14  -4  -7   93.89   10.40
  14   4   7   93.09   12.20
 -14   4  -7   81.39   10.80
 -16  -4  -7   78.89   10.60
  16  -4   7   47.80    9.30
  16   4   7   77.19   10.80
 -16   4  -7   75.19   10.70
  23  -5  -7   24.90    7.00
  23   5  -7   28.20    7.30
  21  -5  -7   55.19    9.60
  21   5  -7   32.30    7.40
  19  -5  -7   35.30    6.60
  19   5  -7   30.40    6.50
  17  -5  -7  123.69    9.90
  17   5  -7  121.69    9.60
  15  -5  -7  159.58   10.10
  15   5  -7  149.88    9.70
  13  -5  -7   88.19    6.80
  13  -5  -7  102.39    5.20
  13   5  -7   98.39    7.00
  13   5  -7  101.19    3.70
  11  -5  -7  116.99    6.80
  11  -5  -7  106.29    5.30
  11   5  -7   97.99    4.80
  11   5  -7  110.69    5.00
 -11   5   7   98.89    4.90
  11   5  -7  117.39    6.80
   9  -5  -7 1528.05   39.30
  -9  -5   7 1546.45   42.70
   9  -5  -7 1537.55   38.30
   9   5  -7 1519.15   38.30
   9   5  -7 1538.95   39.80
   7  -5  -7  515.45   15.60
  -7  -5   7  518.95   18.10
   7  -5  -7  521.65   16.10
  -7   5   7  539.75   17.80
   7   5  -7  522.65   16.40
  -5  -5   7  515.55   17.30
   5  -5  -7  535.85   16.80
   5   5  -7  529.95   17.40
  -5   5   7  519.85   16.70
  -3  -5   7  261.77   10.60
   3  -5  -7  266.37   11.10
  -3   5   7  266.67    9.90
   3   5  -7  289.77   12.00
  -1  -5   7  410.46   14.70
   1  -5  -7  421.26   15.80
   1   5  -7  421.36   16.30
  -1   5   7  441.26   13.70
  -1  -5  -7  112.39    7.60
   1  -5   7  115.69    7.10
  -1   5  -7  110.79    7.80
   1   5   7  111.99    6.10
  -3  -5  -7   31.40    4.80
   3  -5   7   23.50    4.10
   3   5   7   29.50    4.00
  -3   5  -7   27.30    5.00
  -5  -5  -7   40.70    6.10
   5  -5   7   33.20    5.30
   5   5   7   30.90    4.40
  -5   5  -7   25.90    5.00
   7  -5   7   64.19    6.40
   7   5   7   65.59    6.10
  -7   5  -7   54.89    8.90
  -9  -5  -7   39.60    6.20
   9  -5   7   35.70    6.30
  -9   5  -7   45.00    7.40
   9   5   7   45.60    6.50
 -11  -5  -7   74.09    9.80
  11  -5   7   63.19    8.50
  11   5   7   65.99    7.40
 -11   5  -7   81.29    9.10
  13  -5   7   40.40   12.30
 -13  -5  -7   38.80    7.10
 -13   5  -7   34.50    7.00
  13   5   7   38.50    6.80
  15  -5   7   93.59   10.50
 -15  -5  -7   85.69   12.70
 -15   5  -7   81.49   11.60
  15   5   7  106.19   10.90
  24  -6  -7  189.28   16.40
  24   6  -7  173.58   15.80
  22  -6  -7  239.18   17.00
  22   6  -7  224.88   16.30
  20  -6  -7  165.88   13.10
  20   6  -7  131.49   11.70
  18  -6  -7  186.38   12.50
  18   6  -7  233.98   13.80
  16  -6  -7   62.49    7.80
  16   6  -7   54.99    6.10
  14  -6  -7  353.56   15.20
  14  -6  -7  324.67   11.90
  14   6  -7  349.77    9.70
  14   6  -7  355.66   15.10
  14   6  -7  352.16    9.70
 -14   6   7  341.87   10.40
 -12  -6   7  363.06   13.20
  12  -6  -7  338.87   11.90
  12  -6  -7  341.77   13.70
  12   6  -7  350.36   13.90
  12   6  -7  336.47   10.80
  12   6  -7  359.16   11.00
  10  -6  -7  606.74   18.20
 -10  -6   7  618.34   20.60
  10  -6  -7  628.74   19.30
  10   6  -7  595.64   17.80
  10   6  -7  627.74   19.60
   8  -6  -7  591.84   17.90
   8  -6  -7  609.04   18.30
  -8  -6   7  645.74   21.10
  -8  -6   7  625.64   21.80
   8   6  -7  619.54   18.70
  -6  -6   7  469.65   16.40
   6  -6  -7  450.05   15.10
  -6  -6   7  466.55   18.90
   6  -6  -7  448.56   13.60
   6   6  -7  451.65   15.60
  -6   6   7  466.45   15.60
  -4  -6   7  679.33   21.10
   4  -6  -7  699.53   21.60
  -4   6   7  731.63   20.80
   4   6  -7  699.23   22.20
  -2  -6   7 1076.69   30.00
   2  -6  -7 1077.29   31.20
   2   6  -7 1109.69   32.20
  -2   6   7 1086.29   28.50
   0  -6  -7  207.88   10.40
   0  -6   7  178.88    9.00
   0   6  -7  194.08   10.70
   0   6   7  215.48    8.40
  -2  -6  -7  250.57   12.20
   2  -6   7  244.28   11.20
  -2   6  -7  240.08   12.70
   2   6   7  234.68    9.70
   4  -6   7   72.99    6.10
  -4  -6  -7   72.29    6.70
  -4   6  -7   71.09    6.90
   4   6   7   71.09    5.50
  -6  -6  -7  490.35   20.30
   6   6   7  475.05   17.40
  -6   6  -7  475.35   20.80
   8  -6   7  169.58   11.00
  -8  -6  -7  167.28   11.30
  -8   6  -7  162.38   11.80
   8   6   7  162.38    9.90
  10  -6   7   33.20    6.20
 -10  -6  -7   37.70    6.60
 -10   6  -7   47.60    7.80
  10   6   7   39.00    6.10
 -12  -6  -7  194.98   13.40
  12  -6   7  173.48   12.80
  12   6   7  171.78   11.90
 -12   6  -7  162.28   13.40
 -14  -6  -7  110.09   11.80
  14  -6   7   87.39   10.10
  14   6   7  115.99   10.70
 -14   6  -7  104.09   12.80
  16  -6   7  194.08   15.80
 -16  -6  -7  203.88   15.30
 -16   6  -7  194.18   16.30
  16   6   7  166.58   13.80
  23  -7  -7  243.48   18.00
  23   7  -7  291.77   19.20
  21  -7  -7  229.68   16.40
  21   7  -7  257.47   16.50
  19  -7  -7  286.57   16.70
  19   7  -7  300.67   16.80
  17  -7  -7  615.14   23.70
 -17   7   7  553.14   14.80
  17   7  -7  575.94   22.90
  15  -7  -7   12.10    3.30
  15  -7  -7   15.70    4.60
 -15  -7   7   10.70    2.90
  15   7  -7   14.10    1.90
 -15   7   7   11.80    2.40
  13  -7  -7  572.14   20.40
  13  -7  -7  561.94   18.40
 -13  -7   7  588.14   18.70
  13   7  -7  599.64   20.50
  11  -7  -7   47.70    4.60
  11  -7  -7   44.40    4.20
 -11  -7   7   57.09    5.30
  11   7  -7   53.59    4.70
  -9  -7   7  723.53   24.20
   9  -7  -7  731.03   21.20
   9  -7  -7  715.63   21.20
  -9  -7   7  727.73   24.00
   9   7  -7  701.73   21.40
  -7  -7   7  455.25   16.80
  -7  -7   7  485.75   19.40
   7   7  -7  457.45   15.80
  -5  -7   7  393.16   14.30
   5  -7  -7  384.36   14.00
  -5  -7   7  386.96   17.80
  -5   7   7  388.86   13.40
   5   7  -7  372.66   14.40
  -3  -7   7  400.86   14.30
   3  -7  -7  401.56   14.90
   3   7  -7  389.46   15.50
  -3   7   7  412.86   13.20
  -1  -7   7  424.36   15.30
   1  -7  -7  427.76   16.30
   1   7  -7  444.16   17.30
  -1   7   7  445.36   13.60
  -1  -7  -7  739.03   24.80
   1  -7   7  767.92   23.70
  -1   7  -7  751.32   26.00
   3  -7   7  465.25   17.40
  -3  -7  -7  453.65   18.40
  -3   7  -7  447.96   19.20
   3   7   7  465.45   15.50
  -5  -7  -7  454.55   18.90
   5  -7   7  412.66   17.40
  -5   7  -7  412.16   19.30
   5   7   7  482.35   16.30
  -7  -7  -7  359.16   17.00
   7  -7   7  330.57   15.90
  -7   7  -7  369.46   18.30
   7   7   7  370.16   14.80
   9  -7   7    3.70    3.30
  -9  -7  -7   22.50    5.10
   9   7   7   15.00    4.70
 -11  -7  -7  106.19    9.70
  11  -7   7   90.39    9.20
  11   7   7  115.59    9.50
 -11   7  -7   91.19   10.10
  13  -7   7  143.79   12.20
 -13  -7  -7  155.78   12.70
  13   7   7  169.78   12.10
 -13   7  -7  162.68   13.30
 -15  -7  -7   78.79   11.00
  15  -7   7   87.89   12.10
  15   7   7   80.09   10.00
 -15   7  -7   88.99   12.20
  22  -8  -7  331.07   20.20
  22   8  -7  343.87   20.10
  20  -8  -7  268.77   16.70
  20   8  -7  260.77   16.30
  18  -8  -7  353.06   17.80
  18   8  -7  352.06   17.50
 -18   8   7  317.37   10.10
 -16  -8   7  294.57   10.90
  16  -8  -7  305.57   15.00
  16  -8  -7  265.97   12.50
  16   8  -7  268.97    9.00
  16   8  -7  292.47   14.60
 -16   8   7  267.07    9.90
  14  -8  -7  242.38   11.30
  14  -8  -7  246.28   12.60
 -14  -8   7  263.17   11.10
  14   8  -7  250.87   12.40
  12  -8  -7  166.28    9.00
  12  -8  -7  146.09    8.10
 -12  -8   7  160.98    9.00
  12   8  -7  157.58    8.70
 -10  -8   7  414.66   16.20
  10  -8  -7  375.86   13.90
  10  -8  -7  377.46   13.70
  10   8  -7  381.86   14.10
   8  -8  -7  429.86   13.80
   8  -8  -7  405.86   14.60
  -8  -8   7  412.86   16.10
  -8  -8   7  443.36   20.40
   6  -8  -7  408.46   14.80
  -6  -8   7  422.66   18.60
   6  -8  -7  416.76   12.70
  -6  -8   7  429.46   15.70
   4  -8  -7  190.58    9.40
  -4  -8   7  185.98    8.90
  -4  -8   7  178.28   12.10
   4   8  -7  211.58   10.40
  -4   8   7  188.98    8.10
  -2  -8   7  829.82   31.90
   2  -8  -7  853.51   26.40
  -2  -8   7  858.71   25.10
   2   8  -7  841.12   27.20
  -2   8   7  850.91   23.00
   0  -8  -7  686.23   22.90
   0  -8   7  645.74   20.90
   0   8  -7  643.84   23.30
   0   8   7  639.34   18.50
   2  -8   7  482.15   17.80
  -2  -8  -7  512.75   19.40
   2   8   7  484.75   15.50
  -2   8  -7  507.05   20.40
  -4  -8  -7  706.73   25.20
   4  -8   7  675.03   23.60
   4   8   7  700.33   21.20
  -4   8  -7  670.13   25.90
  -6  -8  -7  292.27   15.00
   6  -8   7  283.97   14.10
  -6   8  -7  320.17   16.80
   6   8   7  294.77   12.60
  -8  -8  -7  330.27   17.00
   8  -8   7  325.87   16.30
  -8   8  -7  359.06   18.40
   8   8   7  343.07   14.70
 -10  -8  -7   38.50    7.10
  10  -8   7   30.60    6.00
 -10   8  -7   55.39    8.80
  10   8   7   48.50    6.80
 -12  -8  -7  205.78   14.10
  12  -8   7  195.98   18.80
  12   8   7  201.68   13.10
 -12   8  -7  200.18   15.00
  14  -8   7  125.59   12.30
 -14  -8  -7  115.49   14.80
  14   8   7  116.09   10.70
 -14   8  -7  104.99   13.00
  23  -9  -7  234.88   17.70
  23   9  -7  229.78   17.50
  21  -9  -7  575.24   38.20
  21   9  -7  595.04   26.60
  19  -9  -7  563.34   24.60
  19   9  -7  545.15   23.70
 -17  -9   7  244.78   10.60
  17  -9  -7  255.97   14.60
 -17   9   7  240.28    9.70
  17   9  -7  257.47   14.20
 -15  -9   7  398.76   15.20
  15  -9  -7  390.66   16.40
  15   9  -7  429.76   17.70
  13  -9  -7  515.75   20.20
  13  -9  -7  501.15   18.60
 -13  -9   7  472.55   17.90
  13   9  -7  494.75   18.30
  11  -9  -7  335.77   13.10
  11  -9  -7  323.27   13.30
  11   9  -7  316.67   12.90
  -9  -9   7  430.56   17.50
   9  -9  -7  411.76   15.00
   9  -9  -7  407.96   14.00
  -9  -9   7  391.06   16.20
   9   9  -7  408.06   14.40
   7  -9  -7 1282.47   32.80
   7  -9  -7 1253.77   35.10
  -7  -9   7 1283.17   36.20
  -7  -9   7 1287.27   39.50
  -5  -9   7  199.48   12.90
   5  -9  -7  194.78    9.60
   5  -9  -7  199.38    7.20
  -5  -9   7  208.18    9.70
  -3  -9   7  869.41   25.30
  -3  -9   7  851.41   32.00
   3  -9  -7  839.22   26.50
   3   9  -7  882.41   27.90
  -3   9   7  863.41   23.60
   1  -9  -7  179.68    9.80
  -1  -9   7  161.78    8.60
  -1  -9   7  170.08   13.50
   1   9  -7  166.28   10.20
  -1   9   7  174.68    7.10
  -1  -9  -7 1073.69   33.40
   1  -9   7 1128.79   32.10
   1   9   7 1099.89   28.70
  -1   9  -7 1098.99   35.00
  -3  -9  -7  619.74   23.20
   3  -9   7  623.74   21.90
  -3   9  -7  643.14   24.70
   3   9   7  648.04   19.20
  -5  -9  -7  613.04   23.30
  -5   9  -7  598.04   24.50
   5   9   7  592.54   19.30
  -7  -9  -7  446.56   19.90
   7  -9   7  439.76   18.90
   7   9   7  448.96   16.80
  -7   9  -7  457.95   21.50
   9  -9   7  264.57   15.10
  -9  -9  -7  260.17   15.40
   9   9   7  272.47   13.30
  -9   9  -7  260.17   16.00
  11  -9   7  138.49   11.40
 -11  -9  -7  143.69   11.40
  11   9   7  110.39    9.40
 -11   9  -7  113.79   11.30
 -13  -9  -7  435.06   21.90
  13  -9   7  420.06   21.90
 -13   9  -7  446.16   26.40
  13   9   7  428.56   19.70
 -15  -9  -7  267.67   17.90
  15  -9   7  303.97   19.00
  15   9   7  291.17   17.10
 -15   9  -7  264.47   18.90
  22 -10  -7  324.67   19.50
  22  10  -7  243.48   17.80
  20 -10  -7  424.36   21.60
  20  10  -7  432.46   21.30
  18 -10  -7  205.18   13.70
 -18 -10   7  182.88    9.80
 -18  10   7  206.98    9.10
  18  10  -7  202.48   13.20
  16 -10  -7  469.55   20.20
 -16 -10   7  477.15   17.40
  16 -10  -7  475.35   27.00
  16  10  -7  465.85   19.60
  14 -10  -7  684.23   24.30
  14 -10  -7  706.93   24.50
  14  10  -7  720.03   24.30
  12 -10  -7  371.96   15.60
 -12 -10   7  399.76   16.70
  12 -10  -7  409.46   15.70
  12  10  -7  394.16   15.20
  10 -10  -7  517.35   18.60
 -10 -10   7  520.45   20.50
  10 -10  -7  493.35   16.90
  10  10  -7  522.05   17.30
  -8 -10   7  808.92   28.80
   8 -10  -7  827.62   25.50
   8 -10  -7  835.62   23.20
  -8 -10   7  837.32   26.40
   6 -10  -7  533.15   15.20
  -6 -10   7  506.15   21.80
  -6 -10   7  506.85   18.30
   6 -10  -7  522.65   18.30
  -4 -10   7  414.06   15.00
   4 -10  -7  413.26   11.80
   4 -10  -7  402.66   15.80
  -4 -10   7  381.36   19.50
  -4  10   7  411.06   13.30
   2 -10  -7  468.35   17.90
  -2 -10   7  529.95   24.10
  -2 -10   7  481.95   16.80
   2  10  -7  468.65   19.00
  -2  10   7  487.45   14.70
   0 -10  -7  515.25   19.50
   0 -10   7  524.95   18.00
   0 -10   7  485.25   24.90
   0  10   7  513.55   15.10
   0  10  -7  524.05   20.90
  -2 -10  -7  709.53   25.30
   2 -10   7  685.33   23.50
   2  10   7  742.53   20.50
  -2  10  -7  742.73   26.90
  -4 -10  -7  403.16   18.40
   4 -10   7  419.56   17.20
  -4  10  -7  415.06   19.80
   4  10   7  447.16   14.60
  -6 -10  -7  599.94   23.40
   6 -10   7  584.94   22.20
  -6  10  -7  588.34   24.90
   6  10   7  563.74   19.10
   8 -10   7  379.46   17.70
  -8 -10  -7  385.76   18.40
  -8  10  -7  346.57   19.30
   8  10   7  377.06   15.40
  10 -10   7  270.17   15.30
 -10 -10  -7  258.17   15.50
  10  10   7  254.87   13.10
 -10  10  -7  267.47   16.90
  12 -10   7  250.87   15.80
 -12 -10  -7  231.68   15.70
  12  10   7  255.87   14.30
 -12  10  -7  271.67   18.10
 -14 -10  -7  119.69   11.80
  14 -10   7  110.79   12.00
  14  10   7  129.49   11.70
 -14  10  -7  120.79   13.70
  21 -11  -7  346.47   20.00
  19 -11  -7  185.98   13.50
  19  11  -7  177.88   13.00
  17 -11  -7  242.48   14.40
  17 -11  -7  242.48   14.40
  17  11  -7  233.78   13.60
 -15 -11   7  808.12   26.10
  15 -11  -7  762.12   27.50
  15 -11  -7  800.82   27.60
  15  11  -7  772.82   26.60
  13 -11  -7  419.96   17.80
  13 -11  -7  432.16   17.10
 -13 -11   7  443.66   17.90
  13  11  -7  440.96   16.90
  11 -11  -7  618.04   22.50
 -11 -11   7  662.13   24.10
  11 -11  -7  678.63   21.40
  11  11  -7  654.63   21.10
  -9 -11   7  392.96   18.00
   9 -11  -7  392.76   13.70
  -9 -11   7  401.86   16.30
   9 -11  -7  374.66   15.50
   9  11  -7  388.86   14.00
  -7 -11   7 1898.01   54.99
   7 -11  -7 1838.12   46.10
  -7 -11   7 1916.71   50.29
   7 -11  -7 1880.91   50.19
  -5 -11   7  598.24   19.70
   5 -11  -7  547.15   15.80
  -5 -11   7  612.54   25.10
   5 -11  -7  564.84   20.10
   3 -11  -7  221.68   11.20
   3 -11  -7  210.78    7.00
  -3 -11   7  232.58   10.30
  -3 -11   7  210.18   14.50
  -3  11   7  208.18    8.20
   1 -11  -7  288.67   14.00
  -1 -11   7  303.47   18.60
  -1 -11   7  335.47   13.20
   1  11  -7  337.27   15.90
  -1  11   7  333.97   10.80
  -1 -11  -7 1075.79   33.90
   1 -11   7 1069.39   41.70
   1 -11   7 1049.40   31.30
   1  11   7 1094.69   27.70
  -1  11  -7 1077.59   35.30
  -3 -11  -7  222.78   12.60
   3 -11   7  222.18   11.40
  -3  11  -7  222.08   13.40
   5 -11   7  382.86   16.60
  -5 -11  -7  351.16   17.20
  -5  11  -7  379.26   19.10
   5  11   7  381.16   13.60
  -7 -11  -7  487.25   21.30
   7 -11   7  463.55   19.90
  -7  11  -7  505.55   23.20
   7  11   7  464.95   16.90
   9 -11   7  418.46   19.50
  -9 -11  -7  420.56   20.10
  -9  11  -7  414.36   21.70
   9  11   7  425.36   16.90
 -11 -11  -7  565.14   24.80
  11 -11   7  549.05   24.40
 -11  11  -7  531.85   26.20
  11  11   7  536.45   21.00
  13 -11   7  217.48   15.30
 -13 -11  -7  223.48   15.30
 -13  11  -7  205.48   16.40
  13  11   7  211.98   13.50
  22 -12  -7  263.57   18.30
  22  12  -7  275.07   18.80
  20 -12  -7  221.18   15.50
  20  12  -7  225.48   15.10
  18 -12  -7   94.59   10.00
  18 -12  -7   91.39   10.60
 -18 -12   7   90.39    8.90
 -18  12   7  107.69    8.00
  18  12  -7   78.79    8.90
 -16 -12   7  224.38   12.40
  16 -12  -7  221.08   14.40
  16 -12  -7  234.18   13.60
  16  12  -7  227.98   12.80
 -14 -12   7 1219.08   36.80
  14 -12  -7 1155.78   37.70
  14 -12  -7 1232.48   36.50
  14  12  -7 1184.98   38.40
  12 -12  -7  267.37   12.50
 -12 -12   7  294.77   14.90
  12 -12  -7  285.47   14.30
  12  12  -7  301.57   13.00
  10 -12  -7 1019.10   32.30
 -10 -12   7 1015.90   34.40
  10 -12  -7 1063.19   29.60
  10  12  -7 1069.59   30.00
   8 -12  -7  566.24   18.70
  -8 -12   7  548.55   20.30
  -8 -12   7  618.24   24.50
   8 -12  -7  558.54   20.60
  -6 -12   7 1644.44   45.00
  -6 -12   7 1665.53   51.09
   6 -12  -7 1665.73   45.90
   6 -12  -7 1635.24   40.40
  -4 -12   7  744.73   23.30
   4 -12  -7  744.43   19.20
   4 -12  -7  726.63   24.70
  -4 -12   7  744.13   30.10
  -2 -12   7  384.56   14.20
   2 -12  -7  347.27   15.40
  -2 -12   7  383.66   21.10
   2 -12  -7  350.66    9.90
   2 -12  -7  334.37   10.80
  -2  12   7  343.07   11.20
   0 -12   7 1304.87   47.40
   0 -12   7 1325.67   36.90
   0 -12  -7 1338.17   39.60
   0  12   7 1283.67   32.70
   0  12  -7 1324.07   41.20
   2 -12   7  163.68    9.30
  -2 -12  -7  143.89    9.80
   2 -12   7  149.69   14.30
  -2  12  -7  133.59   10.50
   2  12   7  144.09    6.30
  -4 -12  -7  505.35   21.60
   4 -12   7  560.94   20.90
   4  12   7  540.35   16.60
  -6 -12  -7  271.27   15.20
   6 -12   7  285.47   14.40
  -6  12  -7  259.07   16.30
   6  12   7  281.87   11.30
  -8 -12  -7  476.95   22.00
   8 -12   7  523.15   21.90
   8  12   7  550.04   18.70
  -8  12  -7  497.65   24.10
  10 -12   7  414.76   20.20
 -10 -12  -7  433.96   21.00
 -10  12  -7  447.96   23.00
  10  12   7  446.36   17.80
 -12 -12  -7  247.68   15.90
  12 -12   7  218.58   15.20
  12  12   7  210.28   12.70
 -12  12  -7  221.48   16.40
  14 -12   7  328.67   19.60
 -14 -12  -7  319.17   19.10
 -14  12  -7  365.86   22.90
  14  12   7  344.37   17.50
  21 -13  -7  362.26   20.30
  21  13  -7  332.07   19.90
  19 -13  -7  175.58   13.90
  19  13  -7  204.68   13.80
 -19  13   7  182.88   11.00
  17 -13  -7  400.86   18.60
 -17 -13   7  334.47   16.50
  17 -13  -7  334.37   19.10
  17  13  -7  367.26   17.50
  15 -13  -7  746.53   29.70
  15 -13  -7  846.92   28.40
 -15 -13   7  835.22   28.60
  15  13  -7  879.21   28.20
  13 -13  -7  838.22   30.50
 -13 -13   7  921.71   30.80
  13 -13  -7  878.21   28.20
  13  13  -7  891.41   27.80
 -11 -13   7  193.98   12.60
  11 -13  -7  188.38   11.70
  11 -13  -7  194.48    9.80
  11  13  -7  219.68   10.30
   9 -13  -7  787.42   26.90
  -9 -13   7  793.92   29.50
   9 -13  -7  780.02   22.80
  -9 -13   7  728.63   25.30
   9  13  -7  792.32   23.40
   7 -13  -7  727.43   20.70
  -7 -13   7  753.42   29.50
  -7 -13   7  740.43   24.30
   7 -13  -7  771.82   25.80
   5 -13  -7  706.43   24.70
  -5 -13   7  716.53   23.10
   5 -13  -7  710.03   18.80
  -5 -13   7  718.23   29.40
  -3 -13   7  492.65   17.00
   3 -13  -7  443.66   13.00
   3 -13  -7  476.35   12.60
   3 -13  -7  474.55   18.90
  -3 -13   7  465.25   23.50
   1 -13  -7  711.83   18.80
  -1 -13   7  747.03   23.30
  -1 -13   7  722.23   32.20
   1 -13  -7  717.23   17.90
   1 -13  -7  744.13   26.20
  -1  13   7  717.33   19.10
   1 -13   7  937.51   28.80
   1 -13   7  973.10   40.20
  -1 -13  -7  912.71   31.30
   1  13   7  954.00   24.30
  -1  13  -7  953.80   33.30
   3 -13   7  516.05   28.60
   3 -13   7  502.25   21.50
  -3 -13  -7  512.85   21.40
  -3  13  -7  525.75   23.20
   3  13   7  502.85   15.00
   5 -13   7  351.66   15.90
  -5 -13  -7  319.97   16.70
   5  13   7  344.97   12.10
  -5  13  -7  350.26   18.80
   7 -13   7  578.64   23.10
  -7 -13  -7  606.34   24.70
  -7  13  -7  546.15   26.10
   7  13   7  597.44   19.10
  -9 -13  -7  579.54   24.70
   9 -13   7  548.25   23.30
   9  13   7  553.54   19.60
  -9  13  -7  546.15   26.20
 -11 -13  -7  454.25   32.20
  11 -13   7  474.95   22.10
  11  13   7  431.96   17.90
 -11  13  -7  452.25   27.30
  13 -13   7  167.68   13.80
 -13 -13  -7  164.38   13.60
 -13  13  -7  162.18   15.00
  13  13   7  139.09   11.20
  20  14  -7  179.18   14.30
 -18 -14   7  368.86   17.90
  18 -14  -7  350.46   20.90
  18 -14  -7  376.36   19.30
  18  14  -7  378.66   18.50
  16 -14  -7  363.66   17.30
  16 -14  -7  302.37   18.90
 -16 -14   7  360.76   17.40
  16  14  -7  349.07   16.40
  14 -14  -7 1138.29   34.00
  14 -14  -7 1038.40   36.70
 -14 -14   7 1071.29   35.50
  14  14  -7 1044.90   35.10
  12 -14  -7  421.86   19.40
 -12 -14   7  396.16   19.20
  12 -14  -7  427.26   16.50
  12  14  -7  428.76   16.20
 -10 -14   7  353.66   18.30
  10 -14  -7  387.06   14.10
  10 -14  -7  357.16   16.90
  10  14  -7  356.06   13.90
   8 -14  -7  933.31   31.20
  -8 -14   7  967.10   35.20
   8 -14  -7  966.70   26.40
  -8 -14   7  956.70   29.90
   8  14  -7  991.70   27.60
  -6 -14   7  920.31   27.90
   6 -14  -7  873.81   29.50
   6 -14  -7  894.81   23.30
  -6 -14   7  861.81   34.00
   4 -14  -7  776.62   27.40
   4 -14  -7  788.62   20.20
  -4 -14   7  794.22   32.60
  -4 -14   7  838.72   25.30
   4 -14  -7  824.12   20.20
   2 -14  -7  713.13   17.80
   2 -14  -7  748.63   26.70
   2 -14  -7  706.73   17.40
  -2 -14   7  732.63   23.00
   0 -14   7 1440.86   39.70
   0 -14   7 1418.06   51.69
   0 -14  -7 1458.55   43.30
   0 -14  -7 1414.56   33.10
   0  14  -7 1403.36   44.80
   0  14   7 1430.46   34.00
  -2 -14  -7  785.12   28.10
   2 -14   7  743.33   25.00
   2 -14   7  724.13   35.60
  -2  14  -7  782.82   29.90
   2  14   7  771.62   20.00
  -4 -14  -7  398.46   19.00
   4 -14   7  413.66   17.30
   4  14   7  397.66   12.60
  -4  14  -7  395.96   20.50
   6 -14   7  394.16   17.90
  -6 -14  -7  405.76   19.80
   6  14   7  392.36   13.60
  -6  14  -7  404.96   21.60
   8 -14   7  611.44   24.40
  -8 -14  -7  601.34   25.90
  -8  14  -7  641.64   28.70
   8  14   7  590.94   19.70
  10 -14   7  445.96   28.60
  10  14   7  415.86   16.60
  12 -14   7  148.69   13.20
 -12 -14  -7  119.89   12.20
 -12  14  -7  156.88   15.00
  12  14   7  129.29   10.10
  19 -15  -7   89.49   20.30
  19 -15  -7   55.49    9.10
 -19  15   7   63.59    8.30
  19  15  -7   84.29   10.30
  17 -15  -7  374.26   18.10
 -17 -15   7  300.07   17.50
  17 -15  -7  317.27   20.00
  17  15  -7  363.16   17.30
  15 -15  -7  348.67   16.20
 -15 -15   7  302.37   17.00
  15 -15  -7  306.27   18.50
  15  15  -7  314.47   15.10
 -13 -15   7  243.88   14.90
  13 -15  -7  229.38   15.00
  13 -15  -7  238.68   12.20
  13  15  -7  231.28   11.70
  11 -15  -7  438.06   16.00
  11 -15  -7  434.36   19.90
 -11 -15   7  431.16   21.00
  11  15  -7  433.06   16.10
  -9 -15   7   45.40    7.70
   9 -15  -7   46.00    6.90
   9 -15  -7   53.19    4.90
   9  15  -7   56.39    5.00
  -7 -15   7  381.56   15.80
  -7 -15   7  370.16   20.40
   7 -15  -7  400.16   18.20
   7 -15  -7  414.86   12.70
   5 -15  -7  222.98   14.30
  -5 -15   7  229.58   11.30
   5 -15  -7  210.58    7.10
   5 -15  -7  222.48    7.40
  -3 -15   7  501.35   25.50
  -3 -15   7  491.15   17.90
   3 -15  -7  515.65   21.00
  -1 -15   7  731.93   23.40
   1 -15  -7  744.43   27.10
  -1 -15   7  696.43   32.80
   1 -15   7  218.08   11.00
  -1 -15  -7  212.28   12.90
   1 -15   7  229.68   18.30
  -1  15  -7  233.48   14.50
  -3 -15  -7  328.77   16.70
   3 -15   7  334.37   23.90
   3 -15   7  303.07   14.20
  -3  15  -7  317.37   17.90
   3  15   7  307.87    9.60
  -5 -15  -7  300.67   16.60
   5 -15   7  324.87   15.40
   5  15   7  306.27   10.40
  -5  15  -7  284.27   17.70
   7 -15   7  417.46   18.80
  -7 -15  -7  364.46   19.20
   7  15   7  404.46   13.80
  -7  15  -7  359.86   20.60
   9 -15   7  194.98   13.30
   9  15   7  191.88   10.00
  11 -15   7  287.17   17.20
 -11 -15  -7  291.77   18.00
  11  15   7  283.47   13.90
 -11  15  -7  301.57   20.30
  20 -16  -7  371.06   19.80
  20  16  -7  305.07   25.60
 -18 -16   7  127.79   13.10
  18 -16  -7  122.59   15.20
  18 -16  -7  134.19   11.40
  18  16  -7  141.79   12.20
 -16 -16   7  432.66   20.60
  16 -16  -7  368.06   17.60
  16 -16  -7  366.96   22.10
  16  16  -7  375.26   17.20
  14 -16  -7  211.18   11.90
  14 -16  -7  199.38   15.50
 -14 -16   7  189.28   14.10
  14  16  -7  194.68   11.10
  12 -16  -7  186.38   10.30
 -12 -16   7  170.98   15.70
  12 -16  -7  185.58   13.60
  12  16  -7  190.78   10.10
  10 -16  -7  294.17   12.00
  10 -16  -7  294.87   16.70
  10  16  -7  277.67   11.90
  -8 -16   7   90.79   12.10
  -8 -16   7   92.29    7.50
   8 -16  -7   86.89    5.50
   8 -16  -7   84.59    8.50
   8  16  -7  105.69    6.40
  -6 -16   7  526.35   26.00
  -6 -16   7  564.44   19.70
   6 -16  -7  520.75   21.90
   6 -16  -7  519.45   14.10
   6 -16  -7  535.25   14.40
  -4 -16   7  128.59    8.20
  -4 -16   7  128.09   13.20
   4 -16  -7  110.49    9.20
   2 -16  -7  259.37   14.50
  -2 -16   7  262.07   19.20
  -2 -16   7  285.47   12.40
   0 -16  -7  777.22   28.70
   0 -16   7  791.02   25.20
   0 -16   7  773.62   36.40
  -2 -16  -7  153.08   11.50
   2 -16   7  167.28   17.40
   2 -16   7  158.88    9.80
  -2  16  -7  134.69   11.90
   4 -16   7  527.25   31.70
  -4 -16  -7  482.85   22.20
   4 -16   7  492.15   19.50
   4  16   7  478.25   13.30
  -4  16  -7  527.05   24.80
  -6 -16  -7  199.68   13.60
   6 -16   7  224.78   12.90
   6  16   7  196.38    8.00
  -6  16  -7  227.98   16.00
   8 -16   7  362.76   18.10
 -10 -16  -7  218.88   16.00
  10 -16   7  245.98   15.10
 -10  16  -7  246.58   18.00
  19 -17  -7  165.98   13.50
  19  17  -7  149.49   13.00
 -19  17   7  171.78   13.30
  17 -17  -7  145.79   11.80
 -17 -17   7  136.19   13.80
  17 -17  -7  101.59   14.60
  17  17  -7  114.99   10.80
  15 -17  -7  338.77   15.80
  15 -17  -7  298.57   20.20
 -15 -17   7  324.57   18.60
  15  17  -7  319.37   15.50
  13 -17  -7  102.59   11.70
 -13 -17   7  107.99   11.80
  13 -17  -7  114.59    8.60
  11 -17  -7  424.86   21.90
  11 -17  -7  496.95   17.10
 -11 -17   7  482.55   23.50
  11  17  -7  482.95   17.40
   9 -17  -7  424.46   20.30
  -9 -17   7  416.76   22.50
   9 -17  -7  416.26   14.30
   9  17  -7  435.06   15.40
  -7 -17   7  314.77   19.70
   7 -17  -7  270.67   15.60
   7 -17  -7  281.17    9.00
  -7 -17   7  275.67   13.30
   7  17  -7  296.27   11.60
   5 -17  -7  364.26   17.90
  -5 -17   7  345.57   14.80
  -5 -17   7  342.07   21.60
  -3 -17   7  479.45   25.90
  -3 -17   7  488.15   18.00
   3 -17  -7  491.35   21.50
   1 -17  -7  584.84   24.30
  -1 -17   7  539.85   29.40
  -1 -17   7  606.34   20.50
  -1 -17  -7  170.78   12.20
   1 -17   7  190.48   17.50
   3 -17   7  289.47   23.60
  -3 -17  -7  260.47   15.90
   3 -17   7  254.97   12.90
  -3  17  -7  252.97   17.00
   5 -17   7  389.56   17.40
  -5 -17  -7  406.16   20.60
   5 -17   7  389.26   28.20
  -5  17  -7  418.36   22.30
   7 -17   7  260.37   14.80
  -7 -17  -7  267.97   25.10
  -7  17  -7  264.47   21.00
   9 -17   7  201.48   15.90
  -9 -17  -7  189.38   14.70
  -9  17  -7  175.78   16.00
  11 -17   7  132.99   12.40
 -11 -17  -7  140.59   13.60
 -11  17  -7  137.79   15.00
  18 -18  -7  121.69   12.10
 -18 -18   7  124.19   14.40
  18 -18  -7  128.69   17.00
  18  18  -7  103.59   10.80
  16 -18  -7   88.99   14.00
  16 -18  -7   76.89    9.10
 -16 -18   7  101.79   12.60
  16  18  -7   86.69    9.60
  14 -18  -7   85.19    8.40
  14 -18  -7   55.79   11.00
 -14 -18   7   69.19   10.50
  14  18  -7   68.19    7.50
 -12 -18   7  181.58   14.90
  12 -18  -7  173.78    9.90
  12 -18  -7  159.78   14.60
  12  18  -7  178.78    9.90
  10 -18  -7  329.57   18.90
 -10 -18   7  363.86   21.20
  10 -18  -7  359.56   13.00
  10  18  -7  369.36   14.20
   8 -18  -7  334.97   18.30
  -8 -18   7  369.06   21.80
   8 -18  -7  346.47   10.70
   8  18  -7  346.37   13.20
  -6 -18   7  207.38   11.20
   6 -18  -7  206.08   13.50
  -6 -18   7  195.98   16.30
  -4 -18   7  399.96   24.10
   4 -18  -7  387.26   19.40
  -4 -18   7  373.96   15.80
  -2 -18   7  194.88   10.30
   2 -18  -7  177.68   12.60
  -2 -18   7  199.68   17.60
   0 -18   7  210.98   11.00
   0 -18  -7  230.88   14.70
   0 -18   7  236.18   19.70
  -2 -18  -7   64.59    9.20
   2 -18   7   57.89   11.70
   2 -18   7   65.19    6.40
  -2  18  -7   47.60    8.30
  -4 -18  -7  349.96   18.90
   4 -18   7  336.47   15.70
   4 -18   7  359.96   26.60
  -4  18  -7  313.57   19.80
   6 -18   7  175.18   11.90
  -6 -18  -7  194.78   14.70
  -6  18  -7  158.48   14.20
  -8 -18  -7  137.79   13.00
   8 -18   7  142.59   11.50
  -8  18  -7  129.09   13.70
 -10 -18  -7   37.60    8.30
  10 -18   7   38.40    7.30
 -10  18  -7   25.40    7.90
  17 -19  -7  107.39   11.50
  17 -19  -7  106.99   16.10
 -17 -19   7  129.89   14.50
  17  19  -7   93.09   10.50
 -15 -19   7   46.10   10.40
  15 -19  -7   38.90    6.70
  15 -19  -7   30.30   10.00
  15  19  -7   41.30    6.90
  13 -19  -7  111.19    8.90
 -13 -19   7  147.59   14.50
  13 -19  -7  130.49   14.30
  13  19  -7   97.49    9.90
  11 -19  -7  209.78    9.70
 -11 -19   7  184.28   15.90
  11 -19  -7  188.38   14.80
  11  19  -7  187.68   10.10
   9 -19  -7  324.87   10.50
  -9 -19   7  324.87   20.60
   9 -19  -7  291.27   18.00
   9  19  -7  310.07   12.50
   7 -19  -7  169.98   12.60
  -7 -19   7  172.48   10.40
  -7 -19   7  176.18   16.10
   7  19  -7  158.18    8.40
  -5 -19   7  202.38   17.70
  -5 -19   7  230.28   11.80
   5 -19  -7  222.88   14.50
  -3 -19   7  191.38   10.50
  -3 -19   7  185.68   16.90
   3 -19  -7  204.98   14.20
   1 -19  -7  276.97   16.60
  -1 -19   7  273.77   12.90
  -1 -19   7  235.78   20.60
   1 -19   7  197.98   18.90
  -1 -19  -7  178.08   13.50
   1 -19   7  191.08   10.70
  -3 -19  -7   92.69   10.30
   3 -19   7   75.39   14.60
   3 -19   7   95.49    8.10
  -3  19  -7   77.49   10.80
   5 -19   7  244.08   13.30
  -5 -19  -7  256.27   16.60
   5 -19   7  213.28   23.40
  -5  19  -7  215.68   16.90
   7 -19   7  149.29   11.30
  -7 -19  -7  160.18   13.90
  -7  19  -7  120.49   13.70
  -9 -19  -7   70.69   10.80
   9 -19   7   54.59    8.00
  -9  19  -7   54.39   10.60
 -16 -20   7   24.00   10.00
  16 -20  -7   19.30   11.20
  16 -20  -7   23.00    6.50
  16  20  -7   15.10    6.00
  14 -20  -7   18.70    5.40
  14 -20  -7   20.40    9.50
 -14 -20   7   32.50    8.40
  14  20  -7   22.30    5.70
  12 -20  -7   25.10    5.10
  12 -20  -7   23.70    7.70
 -12 -20   7   28.90    9.00
  12  20  -7   37.40    5.30
  10 -20  -7   83.59   11.40
 -10 -20   7   68.19   11.90
  10  20  -7   82.39    6.80
  -8 -20   7  185.08   16.80
   8 -20  -7  195.68   14.50
   8  20  -7  183.88    9.30
   6 -20  -7   20.00    6.60
  -6 -20   7   16.60    7.80
  -6 -20   7   18.20    4.60
   6  20  -7   22.40    3.80
  -4 -20   7   94.39   15.40
  -4 -20   7   80.59    7.60
   4 -20  -7  103.69   10.00
  -2 -20   7   61.49   11.90
  -2 -20   7   53.29    6.40
   2 -20  -7   64.49    9.40
   0 -20   7   74.09   13.40
   0 -20   7   65.09    6.80
   0 -20  -7   67.59    9.10
   2 -20   7   97.79   26.20
   2 -20   7   80.59    7.70
  -2  20  -7   84.89   18.60
   4 -20   7   81.49   15.30
   4 -20   7   75.89    8.00
  -4 -20  -7   83.39   11.20
  -4  20  -7  101.59   13.50
  -6 -20  -7  130.49   12.50
   6 -20   7  142.89   10.70
  -6  20  -7  138.19   14.00
  -8 -20  -7    5.60    5.80
   8 -20   7    3.60    4.70
  -8  20  -7   10.90    6.50
  15 -21  -7    2.90    9.70
 -15 -21   7    2.90    9.30
 -13 -21   7  162.58   16.50
  13 -21  -7  170.38   16.70
  13  21  -7  159.68   12.30
 -11 -21   7    6.00    7.40
  11 -21  -7    2.20    6.30
  11  21  -7    0.00    3.60
   9 -21  -7  105.49   13.20
  -9 -21   7   99.99   15.00
   9  21  -7  100.79    7.50
   7 -21  -7   31.00    7.80
  -7 -21   7   23.70    8.40
   7  21  -7   22.60    3.80
  -5 -21   7   21.70    5.10
  -5 -21   7   20.50    8.70
   5 -21  -7   23.10    5.90
  -3 -21   7  144.29   16.60
  -3 -21   7  124.19    9.40
   3 -21  -7  161.48   12.80
   1 -21   7   68.99   13.70
  -1 -21  -7   62.09    9.50
   1 -21   7   77.89    7.60
   3 -21   7   28.60   10.50
  -3 -21  -7   40.30    8.30
   3 -21   7   17.30    5.10
  -3  21  -7   17.80    6.30
   5 -21   7   23.40   11.00
   5 -21   7    9.60    4.80
  -5 -21  -7    0.00    5.70
  -5  21  -7    8.00    5.20
  -7 -21  -7   82.89   11.60
   7 -21   7   74.29   14.50
  -7  21  -7   64.99   11.40
  14 -22  -7   24.60   10.40
  12 -22  -7  -10.80    7.10
 -12 -22   7    8.10    9.70
 -10 -22   7    3.80    8.10
  10 -22  -7   11.50   12.30
  -8 -22   7   21.50    9.60
   8  22  -7   38.30    5.00
   6 -22  -7    5.60    9.00
  -6 -22   7   11.80   14.60
   6  22  -7    3.60    2.90
  -4 -22   7    0.40    4.30
  -4 -22   7   12.80   10.00
   4 -22  -7    3.90    4.90
   2 -22  -7   43.40    8.50
  -2 -22   7   34.30   10.10
  -2 -22   7   41.70    6.40
   0 -22   7   14.80    5.00
   0 -22   7    4.40    8.30
   0 -22  -7    7.80    5.50
   2 -22   7  152.88   10.20
   2 -22   7  160.48   21.30
  -2 -22  -7  153.78   13.50
  -2  22  -7  143.89   13.90
   4 -22   7   -4.30   10.20
   4 -22   7   -2.20    4.20
  -4 -22  -7    3.30    5.50
  -4  22  -7   -3.40    5.20
  11 -23  -7   25.10    9.50
 -11 -23   7    8.60    9.20
   9 -23  -7    2.80    7.10
  -9 -23   7   -4.70    8.00
   7 -23  -7   -4.80    5.90
  -7 -23   7   -3.40    7.60
  -5 -23   7    6.30    4.70
  -5 -23   7    3.70    8.70
   5 -23  -7    3.70    5.90
  -3 -23   7   15.90    9.90
   3 -23  -7   14.70    5.80
  -3 -23   7   11.50    5.30
  -1 -23   7    2.00    9.40
  -1 -23   7   -3.00    4.30
   1 -23  -7   -3.30    4.70
  -1 -23  -7    8.10    5.70
   1 -23   7   -1.20    9.90
   1 -23   7    0.60    4.40
   3 -23   7   -6.30   10.10
   3 -23   7    2.10    4.50
  -3 -23  -7    4.70    6.10
  -3  23  -7    9.80    6.40
  10 -24  -7   -6.00    7.20
 -10 -24   7    5.00    9.50
   8 -24  -7    2.10    7.20
  -8 -24   7    4.50    8.70
  -6 -24   7   14.30    9.90
   6 -24  -7  -10.00    5.80
   4 -24  -7   -0.10    5.50
  -4 -24   7   12.90   10.60
   2 -24  -7    2.40    5.90
  -2 -24   7    8.50    9.30
   0 -24  -7   13.80    6.70
   0 -24   7   10.40    6.70
   0 -24   7  -20.60    9.00
   2 -24   7   -2.10    9.00
  -2 -24  -7    0.70    6.20
   2 -24   7    8.60    5.70
  -2  24  -7   -0.50    5.60
  -5 -25   7    1.80    9.30
   5 -25  -7   -1.40    6.80
   3 -25  -7   10.90    6.80
  -3 -25   7   -2.30    8.70
  24   0  -8  373.16   22.90
  22   0  -8  264.97   18.00
  20   0  -8  667.43   27.60
  18   0  -8  345.57   17.40
  16   0  -8  691.13   24.90
  14   0  -8  718.53   24.20
  12   0  -8 1649.73   44.10
  10   0  -8 1485.95   36.30
 -10   0   8 1540.95   42.40
  10   0  -8 1466.55   38.60
  10   0  -8 1541.35   39.80
  -8   0   8 2647.14   67.59
   8   0  -8 2724.63   64.09
   6   0  -8 1072.39   29.50
  -6   0   8 1094.79   30.90
  -4   0   8  604.84   19.00
   4   0  -8  616.84   19.70
  -2   0   8 1321.67   35.20
   2   0  -8 1293.07   36.60
   0   0   8 1214.78   33.30
   0   0  -8 1207.98   35.50
   2   0   8 1364.86   37.40
  -2   0  -8 1325.07   39.60
   4   0   8  957.60   29.10
  -4   0  -8  900.71   30.70
   6   0   8  479.75   21.00
   8   0   8  795.42   27.90
  -8   0  -8  789.22   29.60
  10   0   8  173.18   12.00
 -10   0  -8  183.98   12.80
  12   0   8  599.14   25.50
 -12   0  -8  629.14   27.30
 -14   0  -8  299.27   19.10
  14   0   8  305.47   18.10
  25  -1  -8   99.79   14.30
  25   1  -8   80.89   12.60
  23  -1  -8  400.86   22.70
  23   1  -8  401.26   22.60
  21  -1  -8  397.86   20.90
  21   1  -8  362.46   20.10
  19  -1  -8  134.49   10.90
  19   1  -8  145.69   11.30
  17  -1  -8  649.64   24.60
  17   1  -8  646.84   24.60
  15  -1  -8  275.07   14.60
  15   1  -8  260.67   14.80
  13  -1  -8 1087.29   32.40
  13   1  -8 1122.89   32.70
  11  -1  -8  405.76   12.80
  11  -1  -8  421.76   14.90
  11  -1  -8  396.16   11.00
  11   1  -8  407.96   11.60
  11   1  -8  401.86   10.90
  11   1  -8  421.66   15.00
   9  -1  -8 1407.66   35.90
  -9  -1   8 1402.16   38.80
   9  -1  -8 1388.46   33.90
   9   1  -8 1442.56   36.20
   9   1  -8 1289.77   36.40
  -9   1   8 1340.47   38.40
   9   1  -8 1384.56   34.00
  -9   1   8 1232.08   33.80
  -7  -1   8  969.30   28.40
   7  -1  -8  945.51   25.90
  -7   1   8  952.40   28.10
   7   1  -8  928.51   25.90
   5  -1  -8  107.39    6.30
  -5  -1   8  103.09    6.40
  -5   1   8  111.79    6.50
   5   1  -8  120.99    6.60
   3  -1  -8  997.60   29.10
  -3  -1   8  978.40   27.90
  -3   1   8  983.10   27.70
   3   1  -8 1039.50   29.50
   1  -1  -8  678.13   22.50
  -1  -1   8  701.63   21.10
   1   1  -8  628.04   22.10
  -1   1   8  673.53   20.60
  -1  -1  -8  633.84   22.60
   1  -1   8  655.83   21.10
   1   1   8  659.63   20.80
  -1   1  -8  649.83   22.80
   3  -1   8  518.25   19.00
  -3  -1  -8  517.85   20.50
  -3   1  -8  542.45   21.00
   3   1   8  539.55   18.90
  -5  -1  -8 1204.28   37.10
   5  -1   8 1116.09   34.50
   5   1   8 1176.48   34.50
  -5   1  -8 1111.99   36.60
   7  -1   8 1109.19   35.10
  -7  -1  -8 1124.09   37.20
   7   1   8 1188.58   35.30
  -7   1  -8 1090.59   37.20
  -9  -1  -8  208.48   13.50
   9  -1   8  200.48   12.60
  -9   1  -8  217.98   13.90
   9   1   8  194.28   12.00
 -11  -1  -8  410.76   20.90
  11  -1   8  414.96   19.80
 -11   1  -8  394.76   20.50
  11   1   8  416.26   19.40
 -13  -1  -8  554.04   25.60
  13  -1   8  554.44   25.00
 -13   1  -8  593.44   26.40
  13   1   8  553.44   25.20
 -15  -1  -8  527.55   25.70
  15  -1   8  534.05   25.40
 -15   1  -8  517.45   25.90
  15   1   8  512.15   24.90
  24  -2  -8  189.68   16.20
  24   2  -8  203.98   16.90
  22  -2  -8  260.47   17.60
  22   2  -8  259.37   17.30
  20  -2  -8  317.37   17.60
  20   2  -8  309.97   17.80
  18  -2  -8  285.67   15.80
  18   2  -8  287.67   15.60
  16  -2  -8  246.98   13.20
  16   2  -8  239.28   12.80
  14  -2  -8  295.57   13.40
  14   2  -8  271.17   12.90
  12  -2  -8  966.40   27.40
  12  -2  -8  835.82   22.20
  12   2  -8  883.51   26.90
 -10  -2   8  885.71   27.80
  10  -2  -8  878.11   24.90
  10  -2  -8  840.22   21.90
  10   2  -8  861.21   22.10
  10   2  -8  868.61   25.00
  10   2  -8  828.32   23.20
 -10   2   8  797.82   22.10
   8  -2  -8  919.01   24.60
   8  -2  -8  935.01   25.50
  -8  -2   8  908.51   27.90
  -8   2   8  926.11   27.90
   8   2  -8  901.41   24.80
  -6  -2   8 1038.80   29.60
   6  -2  -8 1030.10   28.10
   6   2  -8  999.20   28.20
  -6   2   8 1005.70   29.30
   4  -2  -8  329.97   12.80
  -4  -2   8  327.87   12.50
   4   2  -8  341.67   13.10
  -4   2   8  318.17   12.10
  -2  -2   8  999.30   28.20
   2  -2  -8  966.80   29.30
  -2   2   8  999.20   27.70
   2   2  -8 1017.40   30.00
   0  -2   8  907.91   26.80
   0  -2  -8  910.21   28.40
   0   2   8  895.71   26.20
   0   2  -8  925.21   28.90
[truncated: 284,567 more chars]
