# Supplementary material for: Derivatives of 1-(2-Pyridyl)-3-pyrazolecarboxylic Acids as Ligands for Binding f-Elements
Source: Molecules. 2026 Feb 3;31(3):541. doi: 10.3390/molecules31030541 (PMC12899771; doi:10.3390/molecules31030541)
Supplement: Supplementary file 1 [file molecules-31-00541-s001.zip › ethyl 5-(4-ethylphenyl)-1-(6-methylpyridin-2-yl)-1H-pyrazole-3-carboxylate_1.cif]

data_1_a
_audit_creation_date               2021-05-04
_audit_creation_method
;
Olex2 1.3
(compiled 2020.11.12 svn.r5f609507 for OlexSys, GUI svn.r6226)
;
_shelx_SHELXL_version_number       '2016/6'
_audit_contact_author_address      ?
_audit_contact_author_email        ?
_audit_contact_author_name         ''
_audit_contact_author_phone        ?
_publ_contact_author_id_orcid      ?
_publ_section_references
;
Bourhis, L.J., Dolomanov, O.V., Gildea, R.J., Howard, J.A.K., Puschmann, H.
 (2015). Acta Cryst. A71, 59-75.

Dolomanov, O.V., Bourhis, L.J., Gildea, R.J, Howard, J.A.K. & Puschmann, H.
 (2009), J. Appl. Cryst. 42, 339-341.

Sheldrick, G.M. (2008). Acta Cryst. A64, 112-122.
;
_chemical_name_common              ?
_chemical_name_systematic          ?
_chemical_formula_moiety           'C20 H20 Cl N3 O2'
_chemical_formula_sum              'C20 H20 Cl N3 O2'
_chemical_formula_weight           369.84
_chemical_melting_point            ?
loop_
  _atom_type_symbol
  _atom_type_description
  _atom_type_scat_dispersion_real
  _atom_type_scat_dispersion_imag
  _atom_type_scat_source
 'C' 'C' 0.0033 0.0016 'International Tables Vol C Tables 4.2.6.8 and 6.1.1.4'
 'H' 'H' 0.0000 0.0000 'International Tables Vol C Tables 4.2.6.8 and 6.1.1.4'
 'H' 'H' 0.1484 0.1585 'International Tables Vol C Tables 4.2.6.8 and 6.1.1.4'
 'N' 'N' 0.0061 0.0033 'International Tables Vol C Tables 4.2.6.8 and 6.1.1.4'
 'O' 'O' 0.0106 0.0060 'International Tables Vol C Tables 4.2.6.8 and 6.1.1.4'

_shelx_space_group_comment
;
The symmetry employed for this shelxl refinement is uniquely defined
by the following loop, which should always be used as a source of
symmetry information in preference to the above space-group names.
They are only intended as comments.
;
_space_group_crystal_system        'monoclinic'
_space_group_IT_number             14
_space_group_name_H-M_alt          'P 1 21/n 1'
_space_group_name_Hall             '-P 2yn'
loop_
  _space_group_symop_operation_xyz
 'x, y, z'
 '-x+1/2, y+1/2, -z+1/2'
 '-x, -y, -z'
 'x-1/2, -y-1/2, z-1/2'

_cell_length_a                     10.2852(4)
_cell_length_b                     16.6277(6)
_cell_length_c                     10.6313(4)
_cell_angle_alpha                  90
_cell_angle_beta                   97.4630(10)
_cell_angle_gamma                  90
_cell_volume                       1802.76(12)
_cell_formula_units_Z              4
_cell_measurement_reflns_used      5251
_cell_measurement_temperature      100.0
_cell_measurement_theta_max        29.995
_cell_measurement_theta_min        2.288
_shelx_estimated_absorpt_T_max     0.938
_shelx_estimated_absorpt_T_min     0.923
_exptl_absorpt_coefficient_mu      0.232
_exptl_absorpt_correction_T_max    0.7461
_exptl_absorpt_correction_T_min    0.6068
_exptl_absorpt_correction_type     multi-scan
_exptl_absorpt_process_details     ?
_exptl_absorpt_special_details     ?
_exptl_crystal_colour              'light colourless'
_exptl_crystal_colour_lustre       .
_exptl_crystal_colour_modifier     light
_exptl_crystal_colour_primary      colourless
_exptl_crystal_density_diffrn      1.363
_exptl_crystal_density_meas        ?
_exptl_crystal_density_method      ?
_exptl_crystal_description         block
_exptl_crystal_F_000               776
_exptl_crystal_size_max            0.35
_exptl_crystal_size_mid            0.31
_exptl_crystal_size_min            0.28
_exptl_transmission_factor_max     0.7461
_exptl_transmission_factor_min     0.6068
_diffrn_reflns_av_R_equivalents    0.0402
_diffrn_reflns_av_unetI/netI       0.0382
_diffrn_reflns_Laue_measured_fraction_full  0.999
_diffrn_reflns_Laue_measured_fraction_max  0.999
_diffrn_reflns_limit_h_max         14
_diffrn_reflns_limit_h_min         -14
_diffrn_reflns_limit_k_max         23
_diffrn_reflns_limit_k_min         -22
_diffrn_reflns_limit_l_max         14
_diffrn_reflns_limit_l_min         -14
_diffrn_reflns_number              18638
_diffrn_reflns_point_group_measured_fraction_full  0.999
_diffrn_reflns_point_group_measured_fraction_max  0.999
_diffrn_reflns_theta_full          25.242
_diffrn_reflns_theta_max           29.995
_diffrn_reflns_theta_min           2.288
_diffrn_ambient_temperature        100.0
_diffrn_detector_area_resol_mean   ?
_diffrn_measured_fraction_theta_full  0.999
_diffrn_measured_fraction_theta_max  0.999
_diffrn_measurement_device_type    'Bruker D8 Quest'
_diffrn_measurement_method         '\w scans'
_diffrn_radiation_type             MoK\a
_diffrn_radiation_wavelength       0.71073
_diffrn_source                     'micro-focused sealed X-ray tube'
_diffrn_source_current             1.4
_diffrn_source_power               0.07
_diffrn_source_voltage             50.0
_diffrn_standards_number           0
_reflns_Friedel_coverage           0.000
_reflns_Friedel_fraction_full      .
_reflns_Friedel_fraction_max       .
_reflns_number_gt                  4534
_reflns_number_total               5251
_reflns_special_details
;
 Reflections were merged by SHELXL according to the crystal
 class for the calculation of statistics and refinement.
 
 _reflns_Friedel_fraction is defined as the number of unique
 Friedel pairs measured divided by the number that would be
 possible theoretically, ignoring centric projections and
 systematic absences.
;
_reflns_threshold_expression       'I > 2\s(I)'
_computing_cell_refinement         ?
_computing_data_collection         ?
_computing_data_reduction          ?
_computing_molecular_graphics      'Olex2 1.3 (Dolomanov et al., 2009)'
_computing_publication_material    'Olex2 1.3 (Dolomanov et al., 2009)'
_computing_structure_refinement    'XL  (Sheldrick, 2008)'
_computing_structure_solution      'olex2.solve 1.3 (Bourhis et al., 2015)'
_refine_diff_density_max           0.492
_refine_diff_density_min           -0.370
_refine_diff_density_rms           0.067
_refine_ls_extinction_coef         .
_refine_ls_extinction_method       none
_refine_ls_goodness_of_fit_ref     1.024
_refine_ls_hydrogen_treatment      refall
_refine_ls_matrix_type             full
_refine_ls_number_parameters       315
_refine_ls_number_reflns           5251
_refine_ls_number_restraints       0
_refine_ls_R_factor_all            0.0482
_refine_ls_R_factor_gt             0.0418
_refine_ls_restrained_S_all        1.024
_refine_ls_shift/su_max            0.001
_refine_ls_shift/su_mean           0.000
_refine_ls_structure_factor_coef   Fsqd
_refine_ls_weighting_details      
 'w=1/[\s^2^(Fo^2^)+(0.0662P)^2^+0.6164P] where P=(Fo^2^+2Fc^2^)/3'
_refine_ls_weighting_scheme        calc
_refine_ls_wR_factor_gt            0.1109
_refine_ls_wR_factor_ref           0.1160
_refine_special_details            ?
_olex2_refinement_description
;
;
_atom_sites_solution_hydrogens     difmap
_atom_sites_solution_primary       iterative
_atom_sites_solution_secondary     ?
loop_
  _atom_site_label
  _atom_site_type_symbol
  _atom_site_fract_x
  _atom_site_fract_y
  _atom_site_fract_z
  _atom_site_U_iso_or_equiv
  _atom_site_adp_type
  _atom_site_occupancy
  _atom_site_site_symmetry_order
  _atom_site_calc_flag
  _atom_site_refinement_flags_posn
  _atom_site_refinement_flags_adp
  _atom_site_refinement_flags_occupancy
  _atom_site_disorder_assembly
  _atom_site_disorder_group
 H H 0.36053(3) 0.62102(2) 0.17659(3) 0.02091(9) Uani 1 1 d . . . . .
 O2 O 0.19083(9) 0.38859(5) -0.00440(9) 0.01984(19) Uani 1 1 d . . . . .
 O1 O 0.20447(10) 0.52069(6) -0.04553(10) 0.0255(2) Uani 1 1 d . . . . .
 N2 N 0.54534(10) 0.41949(6) 0.20820(10) 0.0150(2) Uani 1 1 d . . . . .
 N7 N 0.68410(10) 0.36401(6) 0.37694(10) 0.0164(2) Uani 1 1 d . . . . .
 N1 N 0.44733(10) 0.39579(6) 0.11842(10) 0.0165(2) Uani 1 1 d . . . . .
 C3 C 0.53279(11) 0.49783(7) 0.24615(11) 0.0147(2) Uani 1 1 d . . . . .
 C6 C 0.64352(12) 0.36156(7) 0.25353(11) 0.0155(2) Uani 1 1 d . . . . .
 C8 C 0.77583(12) 0.31033(7) 0.42331(12) 0.0174(2) Uani 1 1 d . . . . .
 C5 C 0.37112(12) 0.46052(7) 0.09651(11) 0.0162(2) Uani 1 1 d . . . . .
 C18 C 0.56367(12) 0.57788(7) 0.44301(11) 0.0150(2) Uani 1 1 d . . . . .
 C4 C 0.42145(12) 0.52543(7) 0.17287(11) 0.0156(2) Uani 1 1 d . . . . .
 C17 C 0.64373(12) 0.61238(7) 0.54383(11) 0.0158(2) Uani 1 1 d . . . . .
 C21 C 0.24826(12) 0.46058(7) 0.00699(11) 0.0176(2) Uani 1 1 d . . . . .
 C11 C 0.68694(13) 0.30788(7) 0.16843(12) 0.0190(2) Uani 1 1 d . . . . .
 C13 C 0.61907(11) 0.53894(7) 0.34676(11) 0.0143(2) Uani 1 1 d . . . . .
 C16 C 0.77971(12) 0.61010(7) 0.55041(11) 0.0166(2) Uani 1 1 d . . . . .
 C10 C 0.77967(13) 0.25197(7) 0.21803(13) 0.0199(2) Uani 1 1 d . . . . .
 C14 C 0.75535(12) 0.53857(7) 0.35017(11) 0.0162(2) Uani 1 1 d . . . . .
 C15 C 0.83381(12) 0.57368(7) 0.45069(12) 0.0178(2) Uani 1 1 d . . . . .
 C9 C 0.82451(12) 0.25294(7) 0.34643(13) 0.0188(2) Uani 1 1 d . . . . .
 C22 C 0.06401(14) 0.38689(9) -0.08406(15) 0.0256(3) Uani 1 1 d . . . . .
 C12 C 0.81952(15) 0.31384(9) 0.56328(13) 0.0255(3) Uani 1 1 d . . . . .
 C23 C -0.00305(14) 0.31010(9) -0.06040(18) 0.0291(3) Uani 1 1 d . . . . .
 C19 C 0.86599(14) 0.64306(9) 0.66386(13) 0.0245(3) Uani 1 1 d . . . . .
 C20 C 0.95033(19) 0.57846(13) 0.73282(16) 0.0395(4) Uani 1 1 d . . . . .
 H11 H 0.6540(17) 0.3115(10) 0.0807(18) 0.026(4) Uiso 1 1 d . . . . .
 H15 H 0.9260(16) 0.5759(10) 0.4517(15) 0.016(4) Uiso 1 1 d . . . . .
 H18 H 0.4723(16) 0.5785(9) 0.4430(15) 0.013(3) Uiso 1 1 d . . . . .
 H14 H 0.7900(15) 0.5118(10) 0.2860(15) 0.016(4) Uiso 1 1 d . . . . .
 H9 H 0.8887(17) 0.2157(11) 0.3829(16) 0.025(4) Uiso 1 1 d . . . . .
 H10 H 0.8102(18) 0.2125(11) 0.1634(17) 0.029(5) Uiso 1 1 d . . . . .
 H17 H 0.6083(18) 0.6369(10) 0.6079(17) 0.022(4) Uiso 1 1 d . . . . .
 H22A H 0.012(2) 0.4353(12) -0.0622(19) 0.037(5) Uiso 1 1 d . . . . .
 H22B H 0.0793(19) 0.3909(11) -0.1711(19) 0.032(5) Uiso 1 1 d . . . . .
 H20A H 0.899(2) 0.5354(13) 0.760(2) 0.037(5) Uiso 1 1 d . . . . .
 H19A H 0.924(2) 0.6853(13) 0.6381(19) 0.043(6) Uiso 1 1 d . . . . .
 H23A H -0.091(2) 0.3061(13) -0.1109(19) 0.040(5) Uiso 1 1 d . . . . .
 H12A H 0.832(2) 0.3692(13) 0.595(2) 0.041(6) Uiso 1 1 d . . . . .
 H20B H 1.010(2) 0.5545(14) 0.676(2) 0.047(6) Uiso 1 1 d . . . . .
 H12B H 0.899(2) 0.2873(15) 0.588(2) 0.053(6) Uiso 1 1 d . . . . .
 H19B H 0.813(2) 0.6699(12) 0.7217(19) 0.036(5) Uiso 1 1 d . . . . .
 H20C H 1.005(2) 0.6014(15) 0.803(2) 0.058(7) Uiso 1 1 d . . . . .
 H12C H 0.756(3) 0.2907(16) 0.605(2) 0.064(7) Uiso 1 1 d . . . . .
 H23B H 0.042(2) 0.2646(16) -0.084(2) 0.060(7) Uiso 1 1 d . . . . .
 H23C H -0.008(3) 0.2997(17) 0.028(3) 0.075(8) Uiso 1 1 d . . . . .

loop_
  _atom_site_aniso_label
  _atom_site_aniso_U_11
  _atom_site_aniso_U_22
  _atom_site_aniso_U_33
  _atom_site_aniso_U_23
  _atom_site_aniso_U_13
  _atom_site_aniso_U_12
 H 0.02206(16) 0.01766(15) 0.02225(16) -0.00042(10) -0.00001(11) 0.00540(10)
 O2 0.0154(4) 0.0190(4) 0.0240(5) -0.0015(3) -0.0018(3) -0.0011(3)
 O1 0.0246(5) 0.0227(5) 0.0267(5) 0.0053(4) -0.0059(4) -0.0021(4)
 N2 0.0137(5) 0.0144(4) 0.0169(5) -0.0009(3) 0.0017(4) 0.0003(3)
 N7 0.0151(5) 0.0163(5) 0.0180(5) 0.0003(4) 0.0034(4) 0.0007(4)
 N1 0.0139(5) 0.0178(5) 0.0174(5) -0.0014(4) 0.0003(4) -0.0012(4)
 C3 0.0141(5) 0.0143(5) 0.0163(5) -0.0001(4) 0.0044(4) 0.0001(4)
 C6 0.0141(5) 0.0138(5) 0.0188(5) 0.0014(4) 0.0032(4) -0.0002(4)
 C8 0.0157(5) 0.0169(5) 0.0196(6) 0.0018(4) 0.0027(4) -0.0003(4)
 C5 0.0146(5) 0.0175(5) 0.0167(5) -0.0002(4) 0.0024(4) -0.0001(4)
 C18 0.0138(5) 0.0142(5) 0.0174(5) 0.0015(4) 0.0038(4) 0.0005(4)
 C4 0.0155(5) 0.0142(5) 0.0175(5) 0.0007(4) 0.0034(4) 0.0015(4)
 C17 0.0177(6) 0.0153(5) 0.0150(5) 0.0003(4) 0.0040(4) 0.0012(4)
 C21 0.0162(5) 0.0204(6) 0.0161(5) -0.0014(4) 0.0020(4) -0.0007(4)
 C11 0.0209(6) 0.0175(5) 0.0190(6) -0.0018(4) 0.0040(5) 0.0010(4)
 C13 0.0143(5) 0.0129(5) 0.0155(5) 0.0013(4) 0.0018(4) -0.0001(4)
 C16 0.0174(5) 0.0152(5) 0.0168(5) 0.0000(4) 0.0004(4) -0.0004(4)
 C10 0.0202(6) 0.0161(5) 0.0243(6) -0.0021(4) 0.0062(5) 0.0020(4)
 C14 0.0150(5) 0.0164(5) 0.0177(5) -0.0010(4) 0.0042(4) 0.0011(4)
 C15 0.0135(5) 0.0193(6) 0.0207(6) -0.0004(4) 0.0030(4) 0.0000(4)
 C9 0.0168(6) 0.0151(5) 0.0248(6) 0.0015(4) 0.0041(5) 0.0016(4)
 C22 0.0181(6) 0.0282(7) 0.0287(7) 0.0025(5) -0.0042(5) -0.0042(5)
 C12 0.0270(7) 0.0285(7) 0.0201(6) 0.0014(5) -0.0003(5) 0.0060(5)
 C23 0.0178(6) 0.0236(7) 0.0448(9) -0.0039(6) 0.0002(6) -0.0019(5)
 C19 0.0211(6) 0.0289(7) 0.0225(6) -0.0062(5) -0.0013(5) -0.0003(5)
 C20 0.0361(9) 0.0558(11) 0.0236(7) -0.0081(7) -0.0072(7) 0.0223(8)

_geom_special_details
;
 All esds (except the esd in the dihedral angle between two l.s. planes)
 are estimated using the full covariance matrix.  The cell esds are taken
 into account individually in the estimation of esds in distances, angles
 and torsion angles; correlations between esds in cell parameters are only
 used when they are defined by crystal symmetry.  An approximate (isotropic)
 treatment of cell esds is used for estimating esds involving l.s. planes.
;
loop_
  _geom_bond_atom_site_label_1
  _geom_bond_atom_site_label_2
  _geom_bond_distance
  _geom_bond_site_symmetry_2
  _geom_bond_publ_flag
 H C4 1.7107(12) . ?
 O2 C21 1.3334(15) . ?
 O2 C22 1.4603(16) . ?
 O1 C21 1.2034(16) . ?
 N2 N1 1.3538(14) . ?
 N2 C3 1.3748(15) . ?
 N2 C6 1.4329(15) . ?
 N7 C6 1.3247(16) . ?
 N7 C8 1.3450(16) . ?
 N1 C5 1.3339(16) . ?
 C3 C4 1.3775(16) . ?
 C3 C13 1.4670(16) . ?
 C6 C11 1.3854(16) . ?
 C8 C9 1.3913(17) . ?
 C8 C12 1.4986(18) . ?
 C5 C4 1.4082(16) . ?
 C5 C21 1.4799(17) . ?
 C18 C17 1.3880(17) . ?
 C18 C13 1.3937(16) . ?
 C18 H18 0.940(16) . ?
 C17 C16 1.3917(17) . ?
 C17 H17 0.910(18) . ?
 C11 C10 1.3861(18) . ?
 C11 H11 0.952(18) . ?
 C13 C14 1.3974(16) . ?
 C16 C15 1.3977(17) . ?
 C16 C19 1.5049(18) . ?
 C10 C9 1.3830(18) . ?
 C10 H10 0.956(19) . ?
 C14 C15 1.3821(17) . ?
 C14 H14 0.925(16) . ?
 C15 H15 0.947(16) . ?
 C9 H9 0.950(18) . ?
 C22 C23 1.488(2) . ?
 C22 H22A 1.01(2) . ?
 C22 H22B 0.96(2) . ?
 C12 H12A 0.98(2) . ?
 C12 H12B 0.94(2) . ?
 C12 H12C 0.92(3) . ?
 C23 H23A 0.99(2) . ?
 C23 H23B 0.94(3) . ?
 C23 H23C 0.96(3) . ?
 C19 C20 1.510(2) . ?
 C19 H19A 0.99(2) . ?
 C19 H19B 0.98(2) . ?
 C20 H20A 0.96(2) . ?
 C20 H20B 1.00(2) . ?
 C20 H20C 0.95(3) . ?

loop_
  _geom_angle_atom_site_label_1
  _geom_angle_atom_site_label_2
  _geom_angle_atom_site_label_3
  _geom_angle
  _geom_angle_site_symmetry_1
  _geom_angle_site_symmetry_3
  _geom_angle_publ_flag
 C21 O2 C22 114.95(10) . . ?
 N1 N2 C3 113.14(10) . . ?
 N1 N2 C6 117.98(10) . . ?
 C3 N2 C6 128.84(10) . . ?
 C6 N7 C8 117.28(10) . . ?
 C5 N1 N2 104.78(10) . . ?
 N2 C3 C4 104.63(10) . . ?
 N2 C3 C13 125.77(10) . . ?
 C4 C3 C13 129.56(11) . . ?
 N7 C6 N2 115.47(10) . . ?
 N7 C6 C11 125.43(11) . . ?
 C11 C6 N2 119.09(11) . . ?
 N7 C8 C9 121.91(12) . . ?
 N7 C8 C12 116.34(11) . . ?
 C9 C8 C12 121.71(12) . . ?
 N1 C5 C4 110.74(11) . . ?
 N1 C5 C21 123.10(11) . . ?
 C4 C5 C21 126.11(11) . . ?
 C17 C18 C13 120.05(11) . . ?
 C17 C18 H18 119.2(9) . . ?
 C13 C18 H18 120.6(9) . . ?
 C3 C4 H 125.21(9) . . ?
 C3 C4 C5 106.68(10) . . ?
 C5 C4 H 128.11(9) . . ?
 C18 C17 C16 121.27(11) . . ?
 C18 C17 H17 120.5(11) . . ?
 C16 C17 H17 118.2(11) . . ?
 O2 C21 C5 112.89(10) . . ?
 O1 C21 O2 124.67(12) . . ?
 O1 C21 C5 122.40(11) . . ?
 C6 C11 C10 116.61(12) . . ?
 C6 C11 H11 119.7(11) . . ?
 C10 C11 H11 123.7(11) . . ?
 C18 C13 C3 119.04(10) . . ?
 C18 C13 C14 119.17(11) . . ?
 C14 C13 C3 121.77(10) . . ?
 C17 C16 C15 118.04(11) . . ?
 C17 C16 C19 120.97(11) . . ?
 C15 C16 C19 120.95(11) . . ?
 C11 C10 H10 119.6(11) . . ?
 C9 C10 C11 119.50(11) . . ?
 C9 C10 H10 120.9(11) . . ?
 C13 C14 H14 117.7(10) . . ?
 C15 C14 C13 120.07(11) . . ?
 C15 C14 H14 122.1(10) . . ?
 C16 C15 H15 118.1(10) . . ?
 C14 C15 C16 121.30(11) . . ?
 C14 C15 H15 120.5(10) . . ?
 C8 C9 H9 119.4(10) . . ?
 C10 C9 C8 119.25(12) . . ?
 C10 C9 H9 121.4(10) . . ?
 O2 C22 C23 108.50(12) . . ?
 O2 C22 H22A 108.1(11) . . ?
 O2 C22 H22B 108.2(12) . . ?
 C23 C22 H22A 112.0(12) . . ?
 C23 C22 H22B 111.1(11) . . ?
 H22A C22 H22B 108.9(16) . . ?
 C8 C12 H12A 112.8(13) . . ?
 C8 C12 H12B 113.5(14) . . ?
 C8 C12 H12C 109.2(16) . . ?
 H12A C12 H12B 105.6(19) . . ?
 H12A C12 H12C 107(2) . . ?
 H12B C12 H12C 108(2) . . ?
 C22 C23 H23A 112.1(12) . . ?
 C22 C23 H23B 113.2(15) . . ?
 C22 C23 H23C 113.7(17) . . ?
 H23A C23 H23B 104.4(18) . . ?
 H23A C23 H23C 111(2) . . ?
 H23B C23 H23C 102(2) . . ?
 C16 C19 C20 111.83(13) . . ?
 C16 C19 H19A 110.7(12) . . ?
 C16 C19 H19B 110.5(12) . . ?
 C20 C19 H19A 108.1(12) . . ?
 C20 C19 H19B 110.5(12) . . ?
 H19A C19 H19B 105.0(17) . . ?
 C19 C20 H20A 111.8(13) . . ?
 C19 C20 H20B 110.5(13) . . ?
 C19 C20 H20C 109.7(15) . . ?
 H20A C20 H20B 106.9(18) . . ?
 H20A C20 H20C 111(2) . . ?
 H20B C20 H20C 107(2) . . ?

loop_
  _geom_torsion_atom_site_label_1
  _geom_torsion_atom_site_label_2
  _geom_torsion_atom_site_label_3
  _geom_torsion_atom_site_label_4
  _geom_torsion
  _geom_torsion_site_symmetry_1
  _geom_torsion_site_symmetry_2
  _geom_torsion_site_symmetry_3
  _geom_torsion_site_symmetry_4
  _geom_torsion_publ_flag
 N2 N1 C5 C4 0.05(13) . . . . ?
 N2 N1 C5 C21 -177.71(11) . . . . ?
 N2 C3 C4 H -178.10(9) . . . . ?
 N2 C3 C4 C5 1.50(13) . . . . ?
 N2 C3 C13 C18 -127.81(12) . . . . ?
 N2 C3 C13 C14 50.75(17) . . . . ?
 N2 C6 C11 C10 -178.51(11) . . . . ?
 N7 C6 C11 C10 0.61(19) . . . . ?
 N7 C8 C9 C10 1.46(19) . . . . ?
 N1 N2 C3 C4 -1.59(13) . . . . ?
 N1 N2 C3 C13 176.25(11) . . . . ?
 N1 N2 C6 N7 -140.53(11) . . . . ?
 N1 N2 C6 C11 38.68(15) . . . . ?
 N1 C5 C4 H 178.57(9) . . . . ?
 N1 C5 C4 C3 -1.02(14) . . . . ?
 N1 C5 C21 O2 28.61(16) . . . . ?
 N1 C5 C21 O1 -153.77(12) . . . . ?
 C3 N2 N1 C5 0.98(13) . . . . ?
 C3 N2 C6 N7 37.22(17) . . . . ?
 C3 N2 C6 C11 -143.58(12) . . . . ?
 C3 C13 C14 C15 -175.96(11) . . . . ?
 C6 N2 N1 C5 179.07(10) . . . . ?
 C6 N2 C3 C4 -179.43(11) . . . . ?
 C6 N2 C3 C13 -1.59(19) . . . . ?
 C6 N7 C8 C9 -1.60(17) . . . . ?
 C6 N7 C8 C12 -179.57(11) . . . . ?
 C6 C11 C10 C9 -0.74(18) . . . . ?
 C8 N7 C6 N2 179.71(10) . . . . ?
 C8 N7 C6 C11 0.56(18) . . . . ?
 C18 C17 C16 C15 1.57(18) . . . . ?
 C18 C17 C16 C19 -176.17(12) . . . . ?
 C18 C13 C14 C15 2.59(18) . . . . ?
 C4 C3 C13 C18 49.48(18) . . . . ?
 C4 C3 C13 C14 -131.96(13) . . . . ?
 C4 C5 C21 O2 -148.80(12) . . . . ?
 C4 C5 C21 O1 28.82(19) . . . . ?
 C17 C18 C13 C3 175.55(11) . . . . ?
 C17 C18 C13 C14 -3.05(17) . . . . ?
 C17 C16 C15 C14 -2.03(18) . . . . ?
 C17 C16 C19 C20 117.12(15) . . . . ?
 C21 O2 C22 C23 -165.04(12) . . . . ?
 C21 C5 C4 H -3.74(19) . . . . ?
 C21 C5 C4 C3 176.67(11) . . . . ?
 C11 C10 C9 C8 -0.22(19) . . . . ?
 C13 C3 C4 H 4.17(19) . . . . ?
 C13 C3 C4 C5 -176.22(11) . . . . ?
 C13 C18 C17 C16 0.97(18) . . . . ?
 C13 C14 C15 C16 -0.04(19) . . . . ?
 C15 C16 C19 C20 -60.55(18) . . . . ?
 C22 O2 C21 O1 -2.12(18) . . . . ?
 C22 O2 C21 C5 175.44(11) . . . . ?
 C12 C8 C9 C10 179.32(12) . . . . ?
 C19 C16 C15 C14 175.70(12) . . . . ?

_shelx_res_file
;
TITL 1_a.res in P2(1)/n
    1_a.res
    created by SHELXL-2016/6 at 20:03:28 on 04-May-2021
REM Old TITL 1 in P2(1)/n
REM SHELXT solution in P2(1)/n
REM R1 0.095, Rweak 0.004, Alpha 0.018, Orientation as input
REM Formula found by SHELXT: C20 N3 O2 Cl
CELL 0.71073 10.2852 16.6277 10.6313 90 97.463 90
ZERR 4 0.0004 0.0006 0.0004 0 0.001 0
LATT 1
SYMM 0.5-X,0.5+Y,0.5-Z
SFAC C H Cl N O
UNIT 80 80 4 12 8

L.S. 10
PLAN  1
SIZE 0.35 0.28 0.31
TEMP -173.15
CONF
BOND $H
LIST 4
MORE -1
fmap 2
acta
OMIT -2 60
REM <olex2.extras>
REM <HklSrc "%.\\1_a.hkl">
REM </olex2.extras>

WGHT    0.066200    0.616400
FVAR       0.62907
H   3    0.360529    0.621017    0.176592    11.00000    0.02206    0.01766 =
         0.02225   -0.00042   -0.00001    0.00540
O2    5    0.190827    0.388590   -0.004401    11.00000    0.01537    0.01903 =
         0.02396   -0.00149   -0.00181   -0.00105
O1    5    0.204472    0.520692   -0.045528    11.00000    0.02464    0.02267 =
         0.02668    0.00529   -0.00592   -0.00213
N2    4    0.545343    0.419488    0.208202    11.00000    0.01375    0.01436 =
         0.01692   -0.00091    0.00169    0.00026
N7    4    0.684096    0.364009    0.376941    11.00000    0.01511    0.01627 =
         0.01803    0.00028    0.00342    0.00075
N1    4    0.447331    0.395792    0.118417    11.00000    0.01388    0.01779 =
         0.01741   -0.00140    0.00033   -0.00116
C3    1    0.532793    0.497832    0.246152    11.00000    0.01407    0.01429 =
         0.01631   -0.00013    0.00445    0.00011
C6    1    0.643522    0.361558    0.253532    11.00000    0.01405    0.01381 =
         0.01883    0.00144    0.00317   -0.00017
C8    1    0.775829    0.310328    0.423315    11.00000    0.01571    0.01685 =
         0.01965    0.00183    0.00274   -0.00031
C5    1    0.371123    0.460515    0.096512    11.00000    0.01465    0.01748 =
         0.01665   -0.00021    0.00238   -0.00006
C18   1    0.563668    0.577877    0.443014    11.00000    0.01382    0.01423 =
         0.01744    0.00149    0.00383    0.00047
C4    1    0.421445    0.525433    0.172870    11.00000    0.01547    0.01419 =
         0.01755    0.00072    0.00345    0.00154
C17   1    0.643729    0.612383    0.543825    11.00000    0.01765    0.01526 =
         0.01502    0.00030    0.00402    0.00117
C21   1    0.248261    0.460582    0.006991    11.00000    0.01616    0.02039 =
         0.01615   -0.00145    0.00198   -0.00070
C11   1    0.686937    0.307882    0.168435    11.00000    0.02086    0.01747 =
         0.01900   -0.00183    0.00402    0.00102
C13   1    0.619073    0.538939    0.346764    11.00000    0.01434    0.01288 =
         0.01549    0.00129    0.00177   -0.00011
C16   1    0.779707    0.610096    0.550413    11.00000    0.01736    0.01520 =
         0.01683   -0.00003    0.00035   -0.00041
C10   1    0.779675    0.251972    0.218028    11.00000    0.02020    0.01609 =
         0.02434   -0.00211    0.00619    0.00199
C14   1    0.755347    0.538568    0.350169    11.00000    0.01504    0.01642 =
         0.01771   -0.00096    0.00423    0.00107
C15   1    0.833808    0.573676    0.450695    11.00000    0.01351    0.01931 =
         0.02074   -0.00042    0.00301   -0.00003
C9    1    0.824510    0.252940    0.346426    11.00000    0.01678    0.01510 =
         0.02484    0.00146    0.00413    0.00161
C22   1    0.064010    0.386888   -0.084059    11.00000    0.01809    0.02823 =
         0.02868    0.00254   -0.00419   -0.00421
C12   1    0.819518    0.313837    0.563282    11.00000    0.02699    0.02852 =
         0.02005    0.00144   -0.00029    0.00600
C23   1   -0.003049    0.310099   -0.060396    11.00000    0.01777    0.02355 =
         0.04482   -0.00386    0.00020   -0.00194
C19   1    0.865994    0.643065    0.663855    11.00000    0.02105    0.02888 =
         0.02253   -0.00615   -0.00133   -0.00033
C20   1    0.950328    0.578462    0.732822    11.00000    0.03609    0.05582 =
         0.02359   -0.00812   -0.00724    0.02226
H11   2    0.654004    0.311501    0.080724    11.00000    0.02603
H15   2    0.925987    0.575888    0.451713    11.00000    0.01633
H18   2    0.472300    0.578514    0.443014    11.00000    0.01283
H14   2    0.790033    0.511772    0.285978    11.00000    0.01585
H9    2    0.888713    0.215715    0.382943    11.00000    0.02467
H10   2    0.810234    0.212507    0.163375    11.00000    0.02893
H17   2    0.608258    0.636903    0.607854    11.00000    0.02212
H22A  2    0.012084    0.435300   -0.062207    11.00000    0.03678
H22B  2    0.079258    0.390894   -0.171051    11.00000    0.03197
H20A  2    0.898818    0.535397    0.759638    11.00000    0.03724
H19A  2    0.924281    0.685322    0.638073    11.00000    0.04265
H23A  2   -0.090994    0.306091   -0.110911    11.00000    0.03953
H12A  2    0.832464    0.369223    0.595032    11.00000    0.04063
H20B  2    1.010096    0.554508    0.676051    11.00000    0.04743
H12B  2    0.899272    0.287299    0.588017    11.00000    0.05333
H19B  2    0.812935    0.669863    0.721730    11.00000    0.03558
H20C  2    1.004616    0.601376    0.803113    11.00000    0.05791
H12C  2    0.756427    0.290684    0.605485    11.00000    0.06404
H23B  2    0.041792    0.264638   -0.083590    11.00000    0.06023
H23C  2   -0.007892    0.299703    0.028064    11.00000    0.07472
HKLF 4


REM  1_a.res in P2(1)/n
REM R1 =  0.0418 for    4534 Fo > 4sig(Fo)  and  0.0482 for all    5251 data
REM    315 parameters refined using      0 restraints

END

WGHT      0.0662      0.6164

REM Highest difference peak  0.492,  deepest hole -0.370,  1-sigma level  0.067
Q1    1   0.4804  0.5163  0.2064  11.00000  0.05    0.49
;
_shelx_res_checksum                19090
_shelx_hkl_file
;
   1   0   0    0.90    0.20
   1   0   0    0.20    0.10
  -2   0   0 2696.93  128.19
   2   0   0 2528.25  125.09
   3   0   0    0.20    0.50
  -3   0   0    1.20    0.50
  -3   0   0    0.00    0.40
   3   0   0    0.60    0.50
   4   0   0  174.38    6.80
   4   0   0  182.78    6.50
  -4   0   0  174.78    6.60
  -5   0   0    0.70    0.80
   5   0   0    0.80    0.80
   6   0   0  437.16   15.30
  -6   0   0  433.36   14.90
   7   0   0    3.00    1.30
  -7   0   0    1.70    1.00
  -8   0   0   83.49    5.10
   8   0   0   85.69    5.60
  -9   0   0   -1.60    0.90
   9   0   0   -1.80    0.80
  10   0   0  381.76   16.40
 -10   0   0  402.56   15.40
 -11   0   0   -0.60    1.20
  11   0   0   -2.00    1.30
 -12   0   0  126.19    7.60
  12   0   0  108.09    8.40
  13   0   0    0.00    2.20
 -13   0   0   -0.30    1.90
  14   0   0   50.29    7.40
   1   1   0 2779.42  117.09
  -2  -1   0 1946.51  120.99
  -2   1   0 1521.75   95.69
  -3  -1   0    2.40    0.70
  -3  -1   0    3.10    0.70
   3  -1   0    3.90    0.80
   3  -1   0    4.40    0.80
  -3   1   0    2.90    0.70
   3   1   0    2.80    0.80
   3   1   0    3.70    0.80
  -3   1   0    3.10    0.80
   4  -1   0   67.89    3.40
  -4  -1   0   72.09    3.30
   4  -1   0   64.09    3.20
   4   1   0   62.19    3.40
   4   1   0   63.99    3.20
  -4   1   0   67.59    3.40
  -5  -1   0 2036.40  165.78
   5  -1   0 2238.68  163.18
   5   1   0 2112.79  165.28
  -5   1   0 2353.26  184.68
   6  -1   0   92.79    5.00
  -6  -1   0   90.59    4.60
   6   1   0   86.89    4.90
  -6   1   0   90.69    4.80
  -7  -1   0  736.53   24.00
   7  -1   0  745.73   24.70
  -7   1   0  747.13   24.50
   7   1   0  770.52   25.10
   8  -1   0  209.48    9.60
   8   1   0  209.98    9.80
  -8   1   0  204.78    9.20
   9  -1   0  106.79    6.80
  -9  -1   0  108.29    6.10
   9   1   0  105.19    6.90
  -9   1   0  110.09    6.40
 -10  -1   0   -1.20    1.10
  10   1   0    0.40    1.60
 -10   1   0    1.90    1.70
 -11  -1   0  237.98   10.90
  11  -1   0  244.38   12.30
  11   1   0  244.98   12.50
 -11   1   0  235.98   11.20
  12  -1   0    8.10    3.30
 -12  -1   0   12.70    3.00
 -12   1   0    8.50    2.70
  12   1   0    6.80    3.20
  13  -1   0   29.70    5.50
 -13  -1   0   20.70    4.00
 -13   1   0   26.60    4.60
  13   1   0   21.10    4.60
  14  -1   0   35.70    6.00
  14   1   0   21.50    5.20
 -14   1   0   27.10    4.90
   0  -2   0 4002.80  149.49
   0   2   0 3928.21  148.89
  -1  -2   0   80.39    2.80
   1  -2   0   76.19    2.50
   1  -2   0   75.99    2.90
   1   2   0   77.39    2.80
  -1   2   0   77.29    2.50
  -1   2   0   81.89    3.00
   1   2   0   75.99    2.80
  -2  -2   0  876.11   73.89
  -2   2   0  854.11   69.99
   2   2   0 1010.50   92.79
  -3  -2   0  275.07    8.90
   3  -2   0  262.67    8.90
   3  -2   0  281.37    9.20
   3   2   0  261.17    9.20
  -3   2   0  260.17    8.60
  -3   2   0  273.37    9.20
   3   2   0  296.47    9.60
   4  -2   0    1.80    0.80
  -4  -2   0    1.20    0.60
   4   2   0    2.30    0.80
   4   2   0    1.00    0.70
  -4   2   0    0.70    0.60
   5   2   0 1507.45   45.20
  -6  -2   0  609.04   19.40
   6   2   0  608.24   20.20
  -6   2   0  583.84   19.80
   7  -2   0   28.20    3.40
  -7  -2   0   33.60    2.90
   7   2   0   31.40    3.80
  -8  -2   0    7.70    2.10
   8  -2   0    9.30    2.30
  -8   2   0    9.50    2.20
   8   2   0    9.60    2.40
  -9  -2   0   56.59    4.10
   9  -2   0   47.20    4.40
   9   2   0   47.30    4.60
  -9   2   0   60.59    4.70
 -10  -2   0  169.58    8.40
  10  -2   0  180.08    9.60
 -10   2   0  178.58    9.10
  10   2   0  177.78    9.90
  11  -2   0   23.00    4.50
 -11  -2   0   21.40    3.50
  11   2   0   23.20    4.50
 -11   2   0   25.10    4.30
 -12  -2   0   31.60    4.30
  12  -2   0   25.10    4.80
 -12   2   0   39.60    5.40
  12   2   0   30.40    5.60
 -13  -2   0    0.50    1.80
  13  -2   0   -0.90    1.90
 -13   2   0    3.50    2.30
  14  -2   0   10.30    4.00
 -14   2   0   13.30    3.50
  14   2   0    8.80    3.50
   0  -3   0    0.50    0.20
   0  -3   0   -0.10    0.30
   0   3   0    0.20    0.30
   0   3   0    0.00    0.20
   1  -3   0  804.62   60.99
   1   3   0  728.43   67.09
  -2  -3   0 4506.85  211.48
   2  -3   0 4510.75  196.98
  -2   3   0 4306.27  195.78
   3  -3   0 1734.93  124.29
  -3   3   0 1812.32  128.99
   3   3   0 2401.76  204.78
  -4   3   0 1193.08   34.80
   5  -3   0   21.10    2.00
  -5  -3   0   22.00    2.00
  -5   3   0   29.70    2.50
   5   3   0   23.30    2.70
  -6  -3   0  404.46   13.90
   6  -3   0  402.76   14.20
  -6   3   0  414.86   14.60
   6   3   0  411.06   14.80
   7  -3   0  100.49    5.60
  -7  -3   0  100.89    5.20
  -7   3   0  101.19    5.70
   7   3   0  100.69    6.00
  -8  -3   0   49.40    4.20
   8  -3   0   56.49    4.30
   8   3   0   48.60    4.50
  -8   3   0   51.49    4.20
  -9  -3   0   77.79    5.00
   9  -3   0   81.89    5.70
  -9   3   0   77.89    5.50
   9   3   0   79.69    8.80
 -10  -3   0    2.70    1.70
  10  -3   0   -0.20    1.40
  10   3   0    1.70    1.90
 -10   3   0   -0.90    1.50
 -11  -3   0   26.10    3.80
  11  -3   0   20.30    3.90
 -11   3   0   21.50    4.00
  11   3   0   22.90    4.50
  12  -3   0   52.49    6.70
 -12  -3   0   46.70    5.10
  12   3   0   27.80    5.20
 -12   3   0   42.60    5.60
  13  -3   0   -0.60    1.90
 -13  -3   0    0.00    1.60
  13   3   0    0.80    2.20
 -13   3   0    0.30    2.10
  14  -3   0   27.10    5.90
 -14   3   0   33.40    5.40
  14   3   0   43.60    7.10
   0  -4   0 3985.40  182.98
   0   4   0 4042.90  180.88
  -1  -4   0 7545.94  302.27
   1  -4   0 7430.16  280.37
   1   4   0 7713.13  316.37
  -2  -4   0  136.99    5.10
  -2  -4   0  135.59    5.00
   2  -4   0  137.79    4.50
   2  -4   0  145.79    5.50
   2   4   0  136.59    5.10
  -2   4   0  141.39    5.50
   2   4   0  135.39    5.20
  -2   4   0  140.89    4.40
  -3  -4   0   95.69    4.00
   3  -4   0   90.79    3.60
  -3   4   0   91.69    3.40
  -3   4   0   94.89    4.40
   3   4   0   95.69    4.10
   3   4   0   94.59    4.20
   4  -4   0 2326.87  158.38
  -4  -4   0 2185.28  173.38
  -4   4   0 2064.29  161.38
   4   4   0 2075.89  172.38
   5  -4   0    3.90    1.10
  -5  -4   0    4.10    1.10
  -5   4   0    2.50    1.10
   5   4   0    5.80    1.50
  -6  -4   0  618.74   19.80
   6  -4   0  601.94   20.00
   6   4   0  631.14   21.00
  -6   4   0  611.74   20.70
   7  -4   0    1.90    1.20
  -7  -4   0    0.90    0.90
  -7   4   0    2.10    1.40
   7   4   0    3.90    1.60
   8  -4   0    7.70    2.10
  -8   4   0    6.30    2.00
   8   4   0    7.30    2.40
  -9  -4   0    3.00    1.50
   9  -4   0    5.70    2.10
  -9   4   0    3.30    2.10
   9   4   0    4.00    2.10
  10  -4   0  357.86   15.00
 -10  -4   0  346.17   13.40
 -10   4   0  375.26   15.20
  10   4   0  337.77   15.60
  11  -4   0   40.50    5.30
 -11  -4   0   32.10    3.90
  11   4   0   41.90    6.10
 -11   4   0   32.70    4.80
  12  -4   0   80.39    6.90
 -12  -4   0   72.49    5.40
 -12   4   0   87.79    7.00
  12   4   0   80.39    7.40
 -13  -4   0    3.10    2.20
  13  -4   0    6.20    2.90
  13   4   0   10.50    3.90
 -13   4   0    1.80    2.00
  14   4   0  177.08   12.70
 -14   4   0  199.08   11.30
   0  -5   0    1.50    0.40
   0  -5   0    2.60    0.80
   0   5   0    3.30    0.80
   0   5   0    2.20    0.40
  -1  -5   0  565.24   17.20
   1   5   0  540.25   17.00
  -1   5   0  562.84   16.10
  -2  -5   0 4075.69  224.38
   2  -5   0 3974.10  204.28
  -3  -5   0  114.79    4.60
   3  -5   0  107.29    4.00
   3   5   0  113.19    4.90
  -3   5   0  112.19    5.10
  -3   5   0  105.19    3.70
   3   5   0  109.09    4.70
  -4  -5   0 1722.73  156.68
   4  -5   0 1800.62  146.79
  -4   5   0 2000.60  158.68
   4   5   0 2031.80  173.28
   5  -5   0    3.30    1.00
  -5  -5   0    1.40    0.80
   5   5   0    1.70    1.00
  -6  -5   0  293.37   10.80
   6  -5   0  304.57   11.10
  -6   5   0  294.07   11.80
   6   5   0  311.47   12.00
  -7  -5   0  199.18    8.30
   7  -5   0  198.68    8.60
  -7   5   0  202.28    9.30
   7   5   0  210.88    9.60
   8  -5   0    0.00    1.10
  -8  -5   0   -0.90    1.10
   8   5   0    0.60    1.50
  -8   5   0    1.10    1.50
  -9  -5   0    1.00    1.30
   9  -5   0   -1.00    1.20
   9   5   0   -0.90    1.20
  -9   5   0   -0.20    1.60
 -10  -5   0   94.19    5.70
  10  -5   0   86.79    6.20
 -10   5   0   98.69    7.00
  10   5   0   97.39    7.30
 -11  -5   0  187.38    8.80
  11  -5   0  187.38   10.30
 -11   5   0  199.88   10.60
  11   5   0  172.78   10.80
  12  -5   0    9.40    3.10
 -12  -5   0    6.80    2.20
 -12   5   0    8.30    3.10
  12   5   0    5.10    2.90
 -13  -5   0   52.99    5.90
  13  -5   0   59.19    7.20
  13   5   0   58.39    7.90
 -13   5   0   56.89    7.00
  14  -5   0  115.69    9.40
 -14   5   0  146.39    9.80
  14   5   0  131.29   10.90
   0  -6   0  533.35   17.10
  -1  -6   0   13.00    1.70
  -1  -6   0   13.70    1.10
  -1   6   0   11.80    1.70
   1   6   0   12.40    1.10
  -1   6   0   12.40    0.90
  -1   6   0   12.80    0.70
  -2  -6   0  315.67   10.80
  -2   6   0  331.57   11.40
   2   6   0  317.97   10.60
  -3  -6   0  105.19    4.60
   3  -6   0   99.19    3.80
  -3   6   0  105.79    3.50
  -3   6   0  108.69    5.20
   3   6   0  106.79    4.80
  -4  -6   0    1.60    0.90
   4  -6   0    0.70    0.60
  -4   6   0    2.20    0.50
   4   6   0    0.80    0.80
   5  -6   0  970.40   28.90
  -5  -6   0  956.10   29.20
  -5   6   0  940.61   28.60
   5   6   0  946.31   30.20
  -5   6   0  975.40   30.40
   6  -6   0   31.80    2.60
  -6  -6   0   28.90    2.60
  -6   6   0   34.60    4.00
   6   6   0   28.10    3.50
  -7  -6   0  512.55   17.40
   7   6   0  514.25   18.80
  -7   6   0  509.85   18.60
  -8  -6   0  212.98    8.90
   8  -6   0  216.68    9.50
   8   6   0  234.58   10.90
  -8   6   0  203.08   10.10
  -9  -6   0  956.10   30.10
   9  -6   0  951.40   31.20
   9   6   0  926.51   32.70
  -9   6   0  949.31   32.10
 -10  -6   0  199.98    9.00
  10  -6   0  202.98   10.10
  10   6   0  201.48   11.20
 -10   6   0  209.68   10.80
 -11  -6   0   48.40    4.20
  11  -6   0   41.10    6.10
  11   6   0   40.40    6.00
 -11   6   0   48.90    6.20
  12  -6   0    7.00    2.90
 -12  -6   0    2.60    1.80
  12   6   0    5.70    2.90
 -12   6   0    2.60    2.60
  13  -6   0    3.00    2.40
 -13   6   0   -0.60    1.90
  13   6   0    0.20    2.40
  14  -6   0    2.50    2.40
 -14   6   0    3.20    2.30
  14   6   0    2.60    2.90
   0  -7   0    5.40    1.30
   0  -7   0    0.90    0.50
   0   7   0    3.10    0.60
   0   7   0    6.10    1.20
  -1  -7   0  428.56   12.90
  -1  -7   0  411.06   14.10
  -1   7   0  405.36   12.60
   1   7   0  438.26   13.30
  -1   7   0  433.06   12.40
  -1   7   0  420.46   14.30
   2  -7   0 1115.79  106.29
   2  -7   0 1051.19  109.49
   2   7   0 1279.37  136.59
  -3  -7   0  190.38    7.20
   3   7   0  187.58    7.20
  -3   7   0  159.08    8.10
   4  -7   0  511.35   16.00
  -4  -7   0  527.05   17.00
   4   7   0  550.54   17.70
  -4   7   0  532.25   18.10
  -4   7   0  513.45   15.50
   5  -7   0   20.00    1.80
  -5  -7   0   28.90    2.50
  -5   7   0   24.50    1.50
   5   7   0   26.00    3.20
  -5   7   0   28.60    3.50
  -6  -7   0   41.20    3.10
   6  -7   0   41.50    2.90
  -6   7   0   39.60    3.70
   6   7   0   43.60    3.80
  -7  -7   0  372.06   13.20
   7  -7   0  396.46   13.40
  -7   7   0  371.26   14.70
   7   7   0  329.27   14.30
   8  -7   0    4.60    1.70
  -8  -7   0    1.00    1.30
  -8   7   0    3.30    1.90
  -9  -7   0   -1.20    1.20
   9  -7   0    3.70    1.80
  -9   7   0    0.00    1.70
   9   7   0    1.80    1.80
 -10  -7   0  181.88    8.20
  10  -7   0  172.38    9.00
  10   7   0  158.88   10.00
 -10   7   0  200.18   14.10
 -11  -7   0    1.60    1.60
  11  -7   0    1.90    2.00
  11   7   0    2.40    2.10
 -11   7   0    2.40    2.40
  12  -7   0    4.20    2.40
 -12  -7   0    0.40    1.60
 -12   7   0    0.70    2.30
  12   7   0   -3.70    1.30
  13  -7   0   34.90    5.50
 -13   7   0   31.50    5.80
  13   7   0   26.80    5.90
   0  -8   0 1577.44  140.99
   0   8   0 1450.85  135.99
  -1  -8   0   71.19    4.10
  -1  -8   0   82.49    3.40
  -1   8   0   63.79    2.80
   1   8   0   62.89    3.10
  -1   8   0   66.99    2.70
  -2  -8   0  469.15   15.60
   2   8   0  458.95   15.00
  -2   8   0  471.15   16.10
  -3  -8   0   74.69    4.10
   3   8   0   68.49    3.90
  -3   8   0   69.79    4.30
   4  -8   0  806.82   23.30
  -4  -8   0  792.32   24.80
  -4   8   0  770.52   22.70
  -4   8   0  789.62   25.90
   4   8   0  798.32   25.30
   5  -8   0   51.79    2.80
  -5  -8   0   53.99    3.90
  -5   8   0   48.50    3.90
   5   8   0   47.40    3.70
  -5   8   0   47.60    2.10
  -6  -8   0  191.38    8.00
   6  -8   0  196.28    7.50
  -6   8   0  188.38    9.20
   6   8   0  196.08    9.10
  -7  -8   0  555.34   18.50
   7  -8   0  555.34   18.20
  -7   8   0  539.65   20.10
   7   8   0  534.85   20.00
   8  -8   0    7.50    1.90
  -8  -8   0    8.00    1.90
   8   8   0    8.10    2.70
  -8   8   0   14.00    3.00
   9  -8   0  409.86   15.40
  -9  -8   0  389.16   14.70
   9   8   0  373.66   17.00
  -9   8   0  455.95   17.40
  10  -8   0   63.59    5.10
 -10  -8   0   57.89    4.50
 -10   8   0   61.59    5.80
  10   8   0   65.49    6.30
  11  -8   0    5.40    2.30
 -11  -8   0    4.20    2.00
  11   8   0    5.60    2.80
 -11   8   0    6.70    3.00
 -12  -8   0  134.59    7.20
  12  -8   0  127.09    8.30
  12   8   0  145.29   10.40
 -12   8   0  126.79    9.30
  13  -8   0   18.70    4.30
 -13   8   0   20.20    4.70
  13   8   0   24.50    5.30
   0  -9   0    0.60    0.80
   0  -9   0    0.90    0.50
   0   9   0    1.30    0.80
   0   9   0    2.00    0.60
  -1  -9   0  335.07   12.10
  -1   9   0  308.27   10.00
  -1   9   0  314.97   12.00
  -1   9   0  320.27    9.70
   1   9   0  320.67   10.60
  -2  -9   0   70.49    4.30
  -2   9   0   78.89    4.70
   2   9   0   75.99    3.80
  -3  -9   0    5.90    1.60
  -3   9   0    4.10    1.40
   3   9   0    6.70    1.50
  -4  -9   0   52.19    3.60
  -4   9   0   42.60    3.70
   4   9   0   49.50    3.50
  -5  -9   0   50.39    3.50
   5  -9   0   45.80    2.50
  -5   9   0   56.69    4.40
   5   9   0   51.49    3.90
  -5   9   0   49.70    2.40
  -6  -9   0  171.68    7.50
   6  -9   0  167.38    6.60
   6   9   0  181.18    8.60
  -6   9   0  168.48    8.50
  -6   9   0  155.18    5.60
  -7  -9   0  541.95   18.80
   7  -9   0  541.05   18.20
  -7   9   0  566.84   20.70
   7   9   0  588.14   20.80
   8  -9   0    1.10    1.50
  -8  -9   0    1.60    1.40
  -8   9   0    0.70    1.60
   8   9   0    0.00    1.40
   9  -9   0   67.29    4.80
  -9  -9   0   64.49    4.70
  -9   9   0   64.39    5.90
   9   9   0   74.39    6.30
  10  -9   0    0.90    1.40
 -10  -9   0   -0.50    1.40
 -10   9   0   -1.80    1.50
  10   9   0   -0.50    1.60
  11  -9   0  110.89    7.10
 -11  -9   0  106.09    6.20
 -11   9   0  112.89    8.40
  11   9   0  109.59    8.70
  12  -9   0  116.99   13.70
 -12  -9   0  110.39    6.50
  12   9   0  110.49    9.30
 -12   9   0  136.19    9.50
  13  -9   0   33.70    5.40
 -13   9   0   32.80    5.80
  13   9   0   34.80    6.50
   0 -10   0  434.36   13.20
   0 -10   0  428.16   15.80
   0  10   0  438.46   15.50
   0  10   0  447.26   13.60
  -1 -10   0   17.00    2.60
  -1  10   0   14.80    1.40
  -1  10   0   23.40    3.10
  -1  10   0   15.10    1.10
   1  10   0   19.30    2.10
  -2 -10   0  320.87   12.40
  -2  10   0  331.67   12.80
   2  10   0  336.77   11.60
  -3 -10   0  196.78    8.70
   3  10   0  226.58    8.60
  -3  10   0  210.78    9.40
  -4 -10   0  198.88    8.70
   4  10   0  206.88    8.80
  -4  10   0  218.78    9.70
  -5 -10   0  369.26   13.80
  -5  10   0  369.86   14.90
   5  10   0  391.06   14.50
   6 -10   0   43.60    2.60
  -6 -10   0   49.90    3.80
  -6  10   0   42.00    4.90
  -6  10   0   40.00    1.90
   6  10   0   49.30    4.30
  -7 -10   0   38.30    3.50
   7 -10   0   42.00    2.90
  -7  10   0   41.60    5.20
   8 -10   0  266.27   10.20
  -8 -10   0  268.07   10.90
   8  10   0  272.17   12.90
  -8  10   0  265.97   13.90
  -9 -10   0    2.00    1.60
   9 -10   0    0.30    1.20
   9  10   0   -1.20    1.30
  -9  10   0    1.20    1.90
 -10 -10   0    4.60    2.00
  10 -10   0    4.40    1.90
  10  10   0    0.00    1.60
 -10  10   0   -0.20    1.90
 -11 -10   0   39.80    4.60
  11 -10   0   41.60    5.00
 -11  10   0   45.00    6.50
  12 -10   0   27.00    4.30
 -12 -10   0   29.80    5.00
  12  10   0   26.00    5.50
 -12  10   0   22.60    5.00
 -13  10   0   20.90    7.20
  13  10   0   16.30    4.70
   0 -11   0    6.80    1.90
   0  11   0    5.80    1.00
   0  11   0    6.20    1.60
  -1 -11   0   80.29    5.10
  -1  11   0   70.79    3.40
   1  11   0   71.89    3.60
   1  11   0   68.49    4.60
  -1  11   0   74.29    2.90
  -1  11   0   79.09    5.00
  -2 -11   0  143.09    7.20
   2  11   0  140.29    6.20
  -2  11   0  154.48    7.60
  -3 -11   0  845.32   27.30
  -3  11   0  815.22   27.80
   3  11   0  848.22   26.50
  -4 -11   0   90.19    5.30
   4  11   0   83.19    5.10
  -4  11   0   90.29    5.90
  -5 -11   0    3.90    1.70
   5  11   0    5.20    1.90
  -5  11   0    2.30    1.60
  -6 -11   0   -1.60    1.00
  -6  11   0   -1.80    0.90
   6  11   0   -0.70    1.20
   7 -11   0  184.38    6.80
  -7 -11   0  194.48    8.70
   7  11   0  204.68   10.00
  -7  11   0  174.88   14.00
  -7  11   0  173.78    5.90
  -8 -11   0   26.30    3.70
   8 -11   0   22.80    2.60
   8  11   0   22.60    4.10
  -8  11   0   29.20    4.70
   9 -11   0   89.39    5.30
  -9 -11   0   87.29    5.70
  -9  11   0   90.09    7.20
   9  11   0   91.69    7.20
 -10 -11   0   20.60    3.40
  10 -11   0   18.50    3.10
 -10  11   0   18.90    4.30
  10  11   0   27.50    5.40
 -11 -11   0    3.30    2.00
  11 -11   0    1.10    1.70
 -11  11   0   -2.60    1.70
  11  11   0    2.30    2.60
 -12  11   0    4.70    2.90
  12  11   0   19.70    5.00
   0 -12   0  806.82   27.40
   0  12   0  805.32   27.00
   0  12   0  822.42   24.40
  -1 -12   0   16.90    3.00
  -1  12   0   13.70    2.60
  -1  12   0   16.80    1.20
   1  12   0   18.20    2.10
   1  12   0   13.70    2.50
  -2 -12   0  600.44   21.00
   2  12   0  586.04   20.30
  -2  12   0  603.84   21.30
  -3 -12   0    9.10    2.20
   3  12   0   12.10    2.10
  -3  12   0   11.40    2.40
  -4 -12   0  607.14   21.00
   4  12   0  593.94   20.60
  -5 -12   0   21.70    3.30
   5  12   0   14.10    2.70
  -5  12   0   19.00    3.50
  -6 -12   0    4.90    1.90
  -6  12   0    3.10    2.10
   6  12   0    0.30    1.30
  -7 -12   0    1.20    1.70
  -7  12   0   -0.70    1.40
   7  12   0    0.50    1.60
  -8 -12   0  653.73   22.60
   8  12   0  665.93   24.80
  -8  12   0  636.54   24.80
   9 -12   0   14.40    2.20
  -9 -12   0   18.80    3.30
   9  12   0    9.90    3.20
  -9  12   0   20.40    4.40
 -10 -12   0   20.60    3.50
  10  12   0   17.60    4.20
 -10  12   0   16.50    4.10
 -11 -12   0    1.20    1.80
  11  12   0   -2.00    2.10
 -11  12   0   -1.20    2.00
  12  12   0    0.70    2.50
 -12  12   0    0.00    2.40
   0  13   0    6.50    1.90
   0  13   0    4.10    1.00
  -1 -13   0   15.50    3.00
   1  13   0   16.90    2.80
  -1  13   0   20.90    3.40
   1  13   0   18.10    2.20
  -1  13   0   16.50    1.30
  -2 -13   0  521.75   19.30
   2  13   0  503.95   17.30
  -2  13   0  525.15   19.50
   2  13   0  527.95   18.80
  -3 -13   0  719.63   25.30
   3  13   0  745.53   24.10
  -3  13   0  739.73   25.80
  -4 -13   0  399.36   15.50
   4  13   0  383.46   14.80
  -4  13   0  404.36   16.30
  -5 -13   0  390.46   15.50
  -5  13   0  412.96   16.90
   5  13   0  403.16   15.50
  -6 -13   0    1.80    1.80
  -6  13   0    6.30    2.40
  -7 -13   0  752.82   26.00
   7  13   0  766.02   27.50
  -7  13   0  771.92   28.10
  -8 -13   0   35.10    4.40
  -8  13   0   39.10    5.60
   8  13   0   40.00    5.50
  -9 -13   0   11.80    2.90
  -9  13   0   11.30    3.50
   9  13   0   11.30    3.60
 -10 -13   0   11.10    2.90
 -10  13   0    8.40    3.50
 -11  13   0   42.50    8.40
  11  13   0   42.80    6.80
 -12  13   0   25.70    5.60
  12  13   0   13.60    4.40
   0  14   0  975.80   32.10
   0  14   0  945.81   28.80
  -1 -14   0   74.59    5.60
   1  14   0   66.99    5.10
  -1  14   0   65.79    5.30
  -1  14   0   66.09    2.90
   1  14   0   64.69    3.70
  -2 -14   0  525.05   20.00
   2  14   0  538.35   17.90
   2  14   0  530.75   19.50
  -2  14   0  545.15   20.30
  -3 -14   0   19.80    3.70
   3  14   0   15.00    2.90
   3  14   0   16.70    2.70
  -4 -14   0   14.80    3.10
  -4  14   0   10.90    2.90
   4  14   0   17.80    2.90
  -5 -14   0  262.17   11.70
   5  14   0  262.97   11.50
  -5  14   0  234.78   12.20
  -6 -14   0   34.70    4.50
  -6  14   0   30.30    4.90
   6  14   0   24.30    3.90
  -7 -14   0    9.10    2.80
   7  14   0   11.90    3.10
  -7  14   0   11.50    3.50
  -8 -14   0   40.00    5.00
  -8  14   0   39.20    6.00
   8  14   0   42.50    5.80
  -9  14   0   69.29    8.20
   9  14   0   63.69    7.40
 -10 -14   0    6.10    2.40
  10  14   0    3.00    2.40
 -10  14   0    1.50    2.80
 -11 -14   0    5.80    2.40
  11  14   0    5.60    3.50
 -11  14   0    0.30    2.70
   0  15   0    6.20    2.40
  -1  15   0    1.10    1.40
   1  15   0    2.70    1.20
   1  15   0    2.40    1.60
  -2 -15   0    1.60    1.50
   2  15   0   -0.10    1.10
  -2  15   0    2.70    1.80
   2  15   0    3.30    1.70
  -3 -15   0   62.29    5.60
  -3  15   0   64.39    5.60
   3  15   0   70.89    5.40
   3  15   0   60.29    4.40
  -4 -15   0   32.80    4.80
   4  15   0   29.30    3.80
  -4  15   0   31.10    5.00
  -5 -15   0  108.99    7.40
   5  15   0  116.79    7.10
  -5  15   0  113.09    8.10
  -6 -15   0   16.20    4.20
  -6  15   0   14.60    3.70
   6  15   0   13.80    3.20
  -7 -15   0    8.20    3.20
  -7  15   0    7.70    3.30
   7  15   0    8.50    2.80
  -8 -15   0   24.80    4.30
   8  15   0   17.70    4.00
  -8  15   0   26.10    5.40
  -9 -15   0   10.00    2.90
   9  15   0   14.20    4.10
  -9  15   0    7.50    3.40
 -10 -15   0    8.20    2.90
  10  15   0    1.10    2.40
 -10  15   0    1.80    2.70
 -11  15   0    5.00    3.00
  11  15   0   -0.30    2.40
   0  16   0  560.84   17.70
   0  16   0  543.55   21.10
  -1  16   0  430.16   17.60
   1  16   0  411.46   17.10
  -2 -16   0   60.89    5.60
   2  16   0   54.79    3.90
   2  16   0   61.09    5.20
  -2  16   0   61.19    5.60
  -3 -16   0   19.70    3.80
   3  16   0   17.80    3.00
  -3  16   0   26.10    4.70
   3  16   0   14.20    3.20
  -4 -16   0   35.30    5.20
   4  16   0   37.00    4.40
  -4  16   0   40.60    5.80
   4  16   0   31.60    4.40
  -5 -16   0  100.79    7.20
   5  16   0   87.19    6.20
   5  16   0   82.79    7.10
  -5  16   0   99.59    7.60
  -6 -16   0  384.96   16.20
   6  16   0  375.66   16.00
  -6  16   0  375.36   17.40
  -7 -16   0    0.60    2.10
   7  16   0   -1.50    1.50
  -7  16   0   -3.30    1.30
  -8 -16   0    1.50    2.10
  -8  16   0    4.20    3.00
   8  16   0    5.10    2.70
  -9 -16   0    0.90    2.30
   9  16   0   -0.30    2.80
  -9  16   0    0.60    2.50
 -10 -16   0    0.00    1.90
  10  16   0    0.20    2.50
 -10  16   0   -0.80    2.00
   0  17   0    2.30    1.00
   0  17   0    4.60    2.10
   1  17   0    1.00    1.00
   1  17   0    1.40    1.90
  -1  17   0    1.80    1.60
   2  17   0  210.68   10.90
   2  17   0  204.08    8.90
  -2  17   0  208.88   11.40
  -3 -17   0   13.30    3.60
   3  17   0   12.80    3.00
  -3  17   0   21.40    4.20
   3  17   0   19.00    3.10
  -4 -17   0   53.19    6.60
   4  17   0   53.79    4.50
  -4  17   0   45.10    6.20
   4  17   0   46.10    5.40
  -5 -17   0    3.40    2.30
   5  17   0    6.80    2.50
  -5  17   0    7.30    2.80
   5  17   0    7.80    2.50
  -6 -17   0  271.67   13.10
   6  17   0  246.68   12.30
  -6  17   0  246.28   13.60
   6  17   0  250.77   12.00
  -7 -17   0  286.37   13.60
   7  17   0  258.77   12.30
  -7  17   0  264.57   14.60
   7  17   0  276.67   13.60
  -8 -17   0  227.38   12.00
   8  17   0  242.28   13.00
  -8  17   0  223.48   13.50
  -9 -17   0    2.60    2.30
  -9  17   0    6.80    3.60
   9  17   0    1.20    2.60
 -10 -17   0    8.20    3.00
 -10  17   0    1.30    2.40
  10  17   0    3.30    1.90
  10  17   0    6.10    3.20
   0  18   0  254.27    9.40
   0  18   0  286.77   13.60
   1  18   0  626.74   23.00
  -1  18   0  601.44   23.20
   1  18   0  528.75   18.90
  -2  18   0   23.20    4.40
   2  18   0   29.60    4.70
   2  18   0   35.10    3.90
  -3  18   0    1.90    2.00
   3  18   0    0.90    1.50
   3  18   0    6.50    2.40
  -4 -18   0   17.60    4.20
   4  18   0   14.70    3.30
   4  18   0   16.00    3.20
  -4  18   0    4.20    2.60
  -5 -18   0   33.00    5.30
   5  18   0   26.00    4.30
  -5  18   0   31.20    5.60
   5  18   0   33.70    4.60
  -6 -18   0    0.30    2.10
   6  18   0   -1.90    1.40
  -6  18   0    0.20    1.90
   6  18   0    0.60    1.60
  -7 -18   0   37.10    5.60
   7  18   0   27.10    5.00
   7  18   0   39.00    5.10
  -7  18   0   32.40    6.10
  -8 -18   0   10.30    3.50
   8  18   0   17.80    3.50
  -8  18   0   14.50    4.70
  -9 -18   0  152.58    9.80
   9  18   0  158.38   10.80
  -9  18   0  157.98   11.60
   9  18   0  138.69    8.60
   0  19   0    2.40    1.00
   0  19   0    1.20    1.80
   1  19   0   12.00    2.20
  -1  19   0   11.90    3.20
   1  19   0   10.30    3.30
   2  19   0  212.18    9.20
   2  19   0  199.88   11.30
  -2  19   0  218.98   12.30
  -3  19   0    8.50    3.10
   3  19   0   11.30    3.20
   3  19   0   15.00    2.90
   4  19   0   13.90    3.00
  -4  19   0   16.30    4.20
   4  19   0   17.70    3.70
  -5 -19   0   49.90    6.80
   5  19   0   51.29    6.00
   5  19   0   43.40    5.60
  -6 -19   0   19.30    4.50
   6  19   0   15.90    3.70
  -6  19   0    6.60    3.30
   6  19   0   12.80    3.40
  -7 -19   0   20.70    4.80
   7  19   0   24.40    4.70
  -7  19   0   13.30    4.10
   7  19   0   16.50    3.50
  -8 -19   0    7.20    3.10
   8  19   0    2.20    2.60
   8  19   0   -0.50    1.60
  -8  19   0   -1.40    2.60
   0  20   0   26.40    4.80
  -1  20   0   36.70    6.00
   1  20   0   34.10    3.00
   1  20   0   49.50    6.50
   2  20   0    5.60    2.70
   2  20   0    8.40    2.20
  -2  20   0   10.10    3.30
   3  20   0    9.20    2.30
   3  20   0   13.50    3.70
  -4  20   0  137.09   10.20
   4  20   0  131.49    7.90
   4  20   0  139.19    9.10
  -5  20   0   -0.50    1.70
   5  20   0    2.50    1.80
   5  20   0    1.30    1.70
   6  20   0   -0.90    1.50
   6  20   0    2.60    2.10
  -6  20   0   -2.50    1.80
   7  20   0  215.58   13.60
   7  20   0  213.88   11.70
  -7  20   0  209.18   13.70
  -1  21   0   19.30    4.60
   1  21   0   33.30    7.40
   2  21   0   16.80    2.90
  -2  21   0   11.20    3.80
   2  21   0   18.90    4.70
   3  21   0    3.70    2.80
  -3  21   0    0.70    2.30
   3  21   0    4.90    2.00
  -4  21   0    5.20    3.20
   4  21   0   -0.40    2.30
   4  21   0    3.30    1.90
   5  21   0   48.30    5.90
  -5  21   0   30.50    6.10
   6  21   0   13.00    3.60
   6  21   0   11.50    3.60
  -6  21   0   10.10    4.00
   0  22   0   41.50    6.50
  -1  22   0   17.40    4.70
   1  22   0   19.60    5.00
  -2  22   0   20.80    4.90
   2  22   0   26.70    5.20
  -3  22   0   74.29    9.10
   3  22   0   77.69    7.20
   4  22   0   13.70    3.90
  -4  22   0   12.30    4.30
   4  22   0   18.00    3.60
   5  22   0   12.60    3.50
  -5  22   0   10.30    4.20
   5  22   0   18.00    3.80
   0  23   0    3.00    2.70
  -1  23   0   70.19    8.70
   1  23   0   80.79    9.30
  -2  23   0    8.40    3.70
   2  23   0    8.40    3.40
   3  23   0   43.70    6.70
  -3  23   0   48.00    7.60
 -14   0   1   -1.60    1.90
  14   0  -1   -0.60    2.30
 -13   0   1  234.88   12.00
  13   0  -1  229.88   13.00
 -12   0   1   -2.00    1.60
  12   0  -1   -0.40    1.80
  11   0  -1   53.19    6.20
 -11   0   1   63.49    5.40
 -10   0   1    0.20    1.50
  10   0  -1    0.60    1.90
   9   0  -1  236.08   10.70
  -9   0   1  212.28   10.10
   8   0  -1    1.30    1.30
  -8   0   1   -0.10    1.00
  -7   0   1  741.33   25.00
   7   0  -1  781.72   25.00
  -6   0   1    0.30    0.70
   6   0  -1   -0.10    0.70
  -5   0   1  156.58    6.80
   5   0  -1  159.98    6.50
   4   0  -1    0.40    0.60
  -4   0   1    0.10    0.60
   3   0  -1 7658.53  321.17
  -3   0   1 5838.52  282.67
   2   0  -1    0.30    0.50
  -2   0   1    0.00    0.30
  -2   0   1    0.30    0.50
   2   0  -1    0.20    0.40
   1   0  -1 1498.65   93.39
  -1   0   1 1602.24  105.09
   0   0   1    0.90    0.20
   1   0   1 1180.98   64.19
  -1   0  -1 1149.19   62.59
  -2   0  -1    0.10    0.20
   2   0   1    0.80    0.50
   2   0   1   -0.10    0.20
  -2   0  -1   -0.70    0.30
  -3   0  -1  245.08    8.50
   3   0   1  225.88    8.20
   3   0   1  230.88    7.30
  -3   0  -1  230.48    7.40
   4   0   1   -0.20    0.60
  -4   0  -1    0.30    0.50
   5   0   1 1345.17  126.19
  -5   0  -1 1487.75  135.39
   6   0   1    0.60    0.80
  -6   0  -1    0.00    0.70
  -7   0  -1   55.99    3.50
   7   0   1   54.59    4.30
  -8   0  -1    0.70    1.00
   8   0   1    0.30    1.20
  -9   0  -1   54.59    4.40
   9   0   1   51.59    5.80
  10   0   1   -0.50    1.50
 -10   0  -1    0.60    1.20
 -11   0  -1  294.77   11.90
  11   0   1  259.07   13.60
  12   0   1    2.20    2.30
 -12   0  -1   -0.50    1.30
  13   0   1   48.50    7.00
 -13   0  -1   54.29    4.80
  14   0   1    2.20    2.80
  14  -1  -1    3.60    3.00
 -14  -1   1   -2.20    1.60
 -14   1   1    4.70    2.70
  14   1  -1    4.80    3.30
 -13  -1   1   -0.80    2.00
  13  -1  -1    1.80    2.30
  13   1  -1    0.30    2.20
 -13   1   1    2.60    2.20
 -12  -1   1   32.40    4.70
  12  -1  -1   24.00    4.60
  12   1  -1   44.10    6.30
 -12   1   1   36.10    5.30
  11  -1  -1  118.79    7.90
 -11  -1   1  117.09    7.40
 -11   1   1  120.39    7.70
  11   1  -1  116.29    8.00
 -10  -1   1    8.90    2.70
  10  -1  -1   11.10    2.70
  10   1  -1    9.70    2.70
 -10   1   1    8.60    2.60
  -9  -1   1  499.85   18.20
   9  -1  -1  501.55   18.50
  -9   1   1  478.15   18.30
   9   1  -1  497.35   18.70
   8  -1  -1   19.00    3.00
  -8  -1   1   22.30    3.20
  -8   1   1   22.00    3.40
   8   1  -1   19.70    3.10
  -7  -1   1   43.00    4.80
   7  -1  -1   36.00    3.10
  -7   1   1   33.70    3.30
   7   1  -1   37.30    3.20
   6  -1  -1  196.88    8.00
  -6  -1   1  176.78    8.00
  -6   1   1  210.38    8.50
   6   1  -1  198.28    8.20
   5  -1  -1  316.47   10.80
  -5  -1   1  298.17   11.10
   5   1  -1  304.07   10.90
  -5   1   1  312.37   11.30
   4  -1  -1  407.06   12.90
  -4  -1   1  395.26   13.40
   4   1  -1  404.16   13.10
  -4   1   1  404.86   13.60
   3  -1  -1   16.70    1.50
   3  -1  -1   16.90    1.20
  -3  -1   1   17.40    1.90
  -3  -1   1   16.20    1.20
  -3   1   1   13.60    1.00
   3   1  -1   13.50    1.20
   3   1  -1   17.70    1.90
  -3   1   1   13.30    1.70
   2  -1  -1   96.19    4.20
  -2  -1   1   94.39    3.40
   2  -1  -1   96.09    3.30
  -2  -1   1   92.99    3.90
  -2   1   1   99.19    3.20
   2   1  -1   98.99    4.30
  -2   1   1   85.79    3.80
  -1  -1   1   74.59    3.10
   1  -1  -1   88.29    2.60
  -1   1   1   81.99    2.60
   1   1  -1   79.19    2.70
  -1   1   1   73.89    3.10
   0  -1   1  409.86   22.70
   0   1  -1  353.46   21.50
   0   1   1  328.77   31.90
   1  -1   1   64.19    2.30
   1  -1   1   65.79    2.60
  -1   1  -1   63.29    2.30
  -1   1  -1   60.79    2.60
   1   1   1   64.49    2.70
  -2  -1  -1  124.19    3.80
   2  -1   1  125.99    4.70
   2  -1   1  132.49    4.20
  -2  -1  -1  112.59    4.60
  -2   1  -1  123.69    4.90
   2   1   1  129.09    3.90
   2   1   1  118.59    4.70
  -2   1  -1  121.49    4.20
  -3   1  -1 1186.68   34.90
   4  -1   1    1.00    0.50
   4  -1   1   -0.60    0.50
  -4  -1  -1    0.50    0.50
   4   1   1    0.30    0.40
  -4   1  -1    1.10    0.60
   4   1   1    0.80    0.70
  -5  -1  -1   30.90    2.10
   5  -1   1   33.40    2.10
   5  -1   1   30.80    2.60
   5   1   1   30.70    2.00
   5   1   1   26.80    3.40
  -5   1  -1   34.40    2.40
  -6  -1  -1  296.57   10.40
   6  -1   1  299.17   11.60
   6   1   1  298.87   10.20
  -6   1  -1  312.27   10.90
   6   1   1  294.47   11.80
  -7  -1  -1  261.37    9.50
   7  -1   1  247.58   10.70
   7   1   1  243.98   10.80
  -7   1  -1  255.97    9.80
   8  -1   1   55.99    4.70
  -8  -1  -1   61.39    3.90
  -8   1  -1   62.79    4.20
   8   1   1   61.19    4.90
   9  -1   1    4.50    2.00
  -9  -1  -1    3.10    1.50
   9   1   1    2.10    1.70
  -9   1  -1    4.10    1.60
  10  -1   1    0.40    1.80
 -10  -1  -1    1.90    1.30
 -10   1  -1    0.60    1.20
  10   1   1   -0.70    1.30
  11  -1   1   92.89    7.40
 -11  -1  -1  103.99    6.10
  11   1   1   94.19    7.60
 -11   1  -1  103.59    6.30
 -12  -1  -1  181.88    9.10
  12  -1   1  209.58   11.80
 -12   1  -1  186.98    9.50
  12   1   1  223.78   12.40
  13  -1   1  109.89    8.90
 -13   1  -1  107.89    7.00
  14  -1   1   22.90    5.30
  14   1   1   17.50    4.80
 -14  -2   1    2.40    2.30
  14  -2  -1    7.70    3.90
  14   2  -1   -1.60    2.00
 -14   2   1    3.20    2.70
 -13  -2   1   55.59    7.60
  13  -2  -1   45.40    6.70
 -13   2   1   57.79    6.70
  13   2  -1   47.70    7.30
 -12  -2   1    4.10    2.50
  12  -2  -1    1.30    2.10
  12   2  -1    1.80    2.10
 -12   2   1    4.80    2.80
 -11  -2   1    1.30    1.90
  11  -2  -1    4.20    2.30
 -11   2   1   11.00    3.20
  11   2  -1    7.70    2.80
  10  -2  -1   12.90    2.90
 -10  -2   1   13.80    3.00
 -10   2   1    6.50    2.60
  10   2  -1    5.80    2.40
   9  -2  -1  103.49    6.30
  -9  -2   1  102.09    6.20
  -9   2   1   97.29    6.40
   9   2  -1   97.59    6.40
   8  -2  -1  305.87   12.20
  -8  -2   1  311.77   12.30
  -8   2   1  308.97   12.80
   8   2  -1  301.17   12.60
   7  -2  -1  125.09    6.00
   7   2  -1  111.79    6.10
  -7   2   1  113.89    6.30
  -6  -2   1   47.80    3.50
   6  -2  -1   48.50    3.30
   6   2  -1   51.59    3.50
  -6   2   1   52.89    4.40
   5  -2  -1    5.60    1.20
  -5  -2   1    5.20    1.30
  -5   2   1    6.00    1.50
   4  -2  -1  437.76   13.60
  -4  -2   1  434.26   14.30
  -4   2   1  440.16   14.60
  -4   2   1  417.96   13.20
   4   2  -1  425.06   14.00
   3  -2  -1 1424.96  115.69
  -3  -2   1 1305.37  110.49
   3   2  -1 1915.61  152.08
  -3   2   1 1612.94  125.19
   2  -2  -1 1118.69  118.69
  -2  -2   1  785.42   71.89
  -2   2   1  726.93   73.89
   1  -2  -1  317.37    9.80
   1  -2  -1  306.57    9.30
  -1  -2   1  315.87    9.90
   1   2  -1  312.07    9.90
   0  -2   1  747.03   38.30
   0   2  -1  764.02   39.80
   0   2   1  718.23   56.89
   1  -2   1  329.37   10.40
   1  -2   1  338.67   10.30
  -1  -2  -1  333.67   10.40
  -1  -2  -1  343.27   10.00
  -1   2  -1  349.27   10.30
   1   2   1  344.57   10.60
  -1   2  -1  325.47   10.30
   1   2   1  330.67    9.90
  -2  -2  -1 1169.58   94.89
   2  -2   1 1281.47   71.19
   2   2   1 1156.18   94.39
  -2   2  -1 1293.87   77.39
   3  -2   1  676.23   20.70
   3  -2   1  684.93   20.20
  -3   2  -1  656.43   20.30
  -4  -2  -1  179.38    6.20
   4  -2   1  180.88    6.60
   4  -2   1  182.88    7.20
  -4   2  -1  183.98    6.80
   4   2   1  186.98    6.30
   4   2   1  189.58    7.50
   5  -2   1  527.45   17.30
  -5  -2  -1  505.55   15.90
  -5   2  -1  509.55   16.60
   5   2   1  516.45   17.50
   5   2   1  508.75   15.90
   6  -2   1    4.80    1.50
  -6   2  -1    3.90    1.20
   6   2   1    2.10    0.80
   6   2   1    4.50    1.50
  -7  -2  -1  160.88    6.60
   7  -2   1  161.38    7.90
  -7   2  -1  156.78    7.20
   7   2   1  163.38    8.20
  -8  -2  -1  133.49    6.10
   8  -2   1  142.19    7.60
   8   2   1  133.39    7.70
  -8   2  -1  124.49    6.60
  -9  -2  -1   88.79    4.90
   9  -2   1   75.59    5.90
   9   2   1   97.39    7.60
  -9   2  -1   80.49    5.30
 -10  -2  -1    1.40    1.40
  10  -2   1    0.40    2.90
  10   2   1    3.20    2.10
 -10   2  -1    3.20    1.70
  11  -2   1   16.80    3.60
 -11  -2  -1   22.00    3.20
  11   2   1   23.90    4.50
 -11   2  -1   25.50    3.90
 -12  -2  -1  112.49    6.30
  12  -2   1  105.39    8.30
 -12   2  -1  105.79    6.90
  12   2   1  110.49    8.80
  13  -2   1    3.20    2.70
  13   2   1    4.40    3.10
 -13   2  -1    8.20    2.80
  14  -2   1   80.09    9.70
  14   2   1   86.19    9.80
 -14  -3   1   -0.50    1.80
 -14   3   1    1.80    2.30
  14   3  -1    2.30    2.90
  13  -3  -1    7.40    3.10
 -13   3   1    1.30    2.20
  13   3  -1    5.40    5.10
  12  -3  -1   46.50    6.00
 -12  -3   1   45.70    5.60
 -12   3   1   42.00    5.90
  12   3  -1   52.49    6.80
 -11  -3   1   29.80    4.30
  11  -3  -1   27.50    4.50
  11   3  -1   29.10    5.00
 -11   3   1   30.00    4.80
 -10  -3   1  168.68    8.40
  10  -3  -1  158.58    8.60
  10   3  -1  142.39    8.80
 -10   3   1  151.68    8.80
   9  -3  -1  170.18    8.60
  -9  -3   1  172.08    8.40
   9   3  -1  181.58    9.30
  -9   3   1  166.48    9.00
   8  -3  -1   21.50    3.10
  -8  -3   1   23.90    3.30
   8   3  -1   22.40    3.40
  -8   3   1   28.80    4.00
   7  -3  -1  135.49    6.40
  -7  -3   1  119.99    7.20
   7   3  -1  146.09    7.00
  -7   3   1  128.99    7.00
   6  -3  -1  119.69    5.40
  -6  -3   1  111.89    5.70
   6   3  -1  111.99    5.80
  -6   3   1  114.59    6.10
   5  -3  -1 1020.40   31.20
  -5  -3   1 1053.79   32.00
  -5   3   1 1057.99   32.50
  -4   3   1  869.61   25.40
  -3  -3   1   23.80    1.90
   3  -3  -1   25.20    1.40
  -3   3   1   23.60    1.20
   3   3  -1   21.80    1.60
   3   3  -1   22.30    1.90
  -3   3   1   19.30    1.80
  -2  -3   1 3763.32  183.28
   2  -3  -1 3765.82  195.68
   2   3  -1 3648.54  182.88
  -2   3   1 3852.51  193.88
  -1  -3   1 1125.29   73.89
   1  -3  -1 1116.99   86.09
   0  -3   1  721.83   49.30
   0  -3  -1  857.51   71.79
   0   3  -1  703.63   49.60
   0   3   1  715.43   64.89
   1  -3   1  910.21   51.99
   1  -3   1  873.91   48.40
  -1  -3  -1  885.51   82.09
   1   3   1  818.22   78.59
   2  -3   1 1265.67   74.79
   2   3   1 1001.40   97.19
  -2   3  -1 1227.08   77.89
  -3  -3  -1   76.59    2.90
   3  -3   1   71.39    3.40
   3  -3   1   76.39    3.40
  -3   3  -1   71.39    3.30
   3   3   1   69.59    3.00
  -3   3  -1   76.39    3.50
  -3   3  -1   74.19    3.50
   3   3   1   75.49    3.80
   4  -3   1  539.05   18.00
  -4  -3  -1  586.04   17.20
  -4   3  -1  559.34   17.90
   4   3   1  593.44   17.50
   4   3   1  556.64   18.60
  -5  -3  -1    6.40    1.10
   5  -3   1    7.30    1.50
  -5   3  -1    4.60    1.20
   5   3   1    8.30    1.90
   5   3   1    8.90    1.40
   6  -3   1    0.40    0.80
  -6  -3  -1    1.00    0.80
   6   3   1   -0.30    0.50
   6   3   1   -0.60    0.70
  -6   3  -1    0.40    0.70
   7  -3   1  349.87   13.70
  -7  -3  -1  358.16   12.30
  -7   3  -1  381.36   14.50
   7   3   1  360.66   14.40
   8  -3   1  106.89    6.40
  -8  -3  -1   97.19    4.90
   8   3   1   92.69    6.40
  -8   3  -1  100.89    5.80
   9  -3   1    2.20    1.70
  -9  -3  -1    2.70    1.30
  -9   3  -1    3.00    1.60
   9   3   1   -0.50    1.60
 -10  -3  -1   68.59    5.10
  10  -3   1   70.59    5.80
 -10   3  -1   69.99    5.30
  10   3   1   61.09    5.80
 -11  -3  -1    6.90    1.90
  11  -3   1   10.70    3.20
 -11   3  -1   14.40    3.20
  11   3   1    3.80    2.50
 -12  -3  -1    2.40    1.70
  12  -3   1    3.40    2.50
  12   3   1    2.10    2.60
 -12   3  -1    1.70    1.90
  13  -3   1   33.30    5.90
 -13   3  -1   29.00    4.70
  13   3   1   27.50    5.50
  14  -3   1   -0.10    2.80
  14   3   1   -0.10    2.40
  14  -4  -1    5.60    3.00
 -14   4   1    2.80    2.80
  14   4  -1    3.40    3.10
  13  -4  -1   62.19    7.30
  13   4  -1   77.29    8.90
 -13   4   1   62.49    7.50
 -12  -4   1   33.90    4.50
  12  -4  -1   27.90    4.70
 -12   4   1   29.50    4.90
  12   4  -1   18.40    4.40
 -11  -4   1  313.17   13.10
  11  -4  -1  300.37   13.90
  11   4  -1  284.67   14.40
 -11   4   1  331.47   17.60
 -10  -4   1    0.90    1.70
  10  -4  -1   -0.20    1.20
 -10   4   1   -1.70    1.20
  10   4  -1    1.80    1.90
   9  -4  -1   94.99    5.80
  -9  -4   1   83.99    5.50
  -9   4   1   76.59    6.00
   9   4  -1   85.49    7.10
  -8  -4   1   36.40    4.10
   8  -4  -1   40.50    3.50
  -8   4   1   34.80    4.50
   8   4  -1   32.90    4.20
  -7  -4   1   15.20    2.50
   7  -4  -1   16.60    2.40
   7   4  -1   14.90    2.70
  -7   4   1   16.90    2.90
   6  -4  -1  116.29    5.40
  -6  -4   1  114.39    5.80
   6   4  -1  121.49    6.10
  -6   4   1  119.19    6.30
   5  -4  -1   82.39    3.90
  -5  -4   1   87.29    4.60
   5   4  -1   85.29    4.60
  -5   4   1   96.69    5.80
  -4  -4   1  344.47   11.80
   4  -4  -1  344.77   10.90
  -4   4   1  335.87   10.50
  -4   4   1  355.36   12.30
   4   4  -1  329.57   11.60
  -3  -4   1   69.39    3.70
   3  -4  -1   69.59    2.80
  -3   4   1   73.79    2.60
  -3   4   1   76.39    3.90
   3   4  -1   75.39    3.50
   2  -4  -1 2352.36  152.78
  -2  -4   1 2175.88  136.79
   2   4  -1 2346.97  147.79
  -2   4   1 2151.58  142.49
  -1  -4   1 3011.70  149.49
   1  -4  -1 3097.39  161.28
   1   4  -1 2671.73  145.49
   0  -4   1  157.88    5.80
   0  -4   1  167.58    5.10
   0  -4  -1  163.48    5.20
   0   4   1  166.88    5.80
   0   4   1  154.08    5.20
   0   4  -1  147.79    5.50
   0   4  -1  160.18    5.70
   0   4   1  156.88    5.70
   1  -4   1 1963.30   94.19
   1   4   1 1791.52  128.29
   2  -4   1  657.93   19.60
  -2  -4  -1  624.44   19.80
  -2  -4  -1  662.63   19.40
   2   4   1  667.93   20.10
  -2   4  -1  650.53   19.50
   2   4   1  675.73   19.50
  -2   4  -1  635.54   20.00
  -3  -4  -1    2.50    0.60
   3  -4   1    0.60    0.60
  -3   4  -1    1.80    0.60
   3   4   1    1.20    0.70
  -3   4  -1    2.50    0.80
  -4  -4  -1 2436.66  203.08
   4  -4   1 1983.90  133.79
  -4   4  -1 1900.81  146.39
   4   4   1 2610.44  252.77
  -5  -4  -1   88.79    3.80
   5  -4   1   83.49    4.50
   5   4   1   80.79    3.90
  -5   4  -1   88.39    4.50
   5   4   1   91.79    5.10
   6  -4   1   55.19    4.40
  -6  -4  -1   64.99    3.30
   6   4   1   62.19    4.40
  -6   4  -1   64.69    4.10
   6   4   1   66.69    3.80
   7  -4   1   12.00    2.40
  -7  -4  -1   17.20    2.10
  -7   4  -1   12.10    2.30
   7   4   1   14.40    2.70
   8  -4   1    4.10    1.70
  -8  -4  -1    3.90    1.40
  -8   4  -1    3.50    1.70
   8   4   1    2.90    1.70
   9  -4   1  882.61   29.00
  -9  -4  -1  799.62   26.20
  -9   4  -1  850.11   28.20
   9   4   1  826.92   29.70
  10  -4   1   13.20    3.20
  10   4   1   12.50    3.50
 -10   4  -1   16.50    3.30
 -11  -4  -1   55.69    4.10
  11  -4   1   62.09    5.90
 -11   4  -1   66.89    5.50
  11   4   1   54.59    6.90
 -12  -4  -1   44.50    3.80
  12  -4   1   52.79    6.60
  12   4   1   42.50    6.60
 -12   4  -1   41.50    5.30
  13  -4   1   23.70    5.00
 -13   4  -1   26.20    4.70
  13   4   1   28.90    5.90
  14  -4   1   19.70    5.00
  14   4   1   14.00    4.70
  14  -5  -1    5.50    2.80
  14   5  -1    5.80    3.20
 -14   5   1    7.40    3.30
  13  -5  -1    7.40    2.90
  13   5  -1    4.20    2.90
 -13   5   1    5.70    3.00
 -12  -5   1   16.20    3.40
  12  -5  -1   31.70    4.90
 -12   5   1   22.30    4.70
  12   5  -1   23.50    4.80
 -11  -5   1  122.59    7.30
  11  -5  -1  122.39    8.80
 -11   5   1  111.19    8.20
  11   5  -1  142.09    9.10
  10  -5  -1   60.99    5.00
 -10  -5   1   57.89    4.70
 -10   5   1   60.19    5.60
  10   5  -1   47.90    5.90
   9  -5  -1  418.26   15.70
  -9  -5   1  418.56   15.60
  -9   5   1  411.86   16.90
   9   5  -1  425.66   17.10
  -8  -5   1  375.16   14.30
   8  -5  -1  391.46   14.40
   8   5  -1  389.86   15.50
  -8   5   1  398.26   15.80
  -7  -5   1    8.40    2.00
   7   5  -1   12.90    2.60
  -7   5   1   13.50    2.90
   6  -5  -1   73.89    3.90
  -6  -5   1   66.39    4.20
  -6   5   1   62.09    4.50
   6   5  -1   75.19    4.60
   5  -5  -1  582.04   18.40
  -5  -5   1  585.74   19.40
   5   5  -1  603.94   19.60
  -5   5   1  623.94   18.80
  -5   5   1  573.84   20.00
   4  -5  -1    2.90    0.80
  -4  -5   1    4.80    1.30
   4   5  -1    3.60    1.20
  -4   5   1    3.40    0.60
  -4   5   1    1.90    1.00
  -3  -5   1  171.28    6.80
   3   5  -1  174.38    6.60
  -3   5   1  174.98    5.30
  -2  -5   1  563.74   17.70
  -1  -5   1  775.82   77.69
   1  -5  -1  850.31   85.89
   1   5  -1  710.73   77.59
   0  -5  -1  103.19    3.60
   0  -5   1   99.79    4.40
   0  -5   1  106.79    3.60
   0   5   1   98.59    3.70
   0   5  -1   92.59    4.00
   0   5  -1  108.99    3.50
   0   5   1  103.39    4.30
   0   5   1   99.59    4.30
  -1  -5  -1    2.90    0.80
  -1  -5  -1    0.60    0.40
   1  -5   1    2.50    0.90
   1  -5   1    2.40    0.70
   1   5   1    0.60    0.50
  -1   5  -1    0.90    0.50
   1   5   1    2.00    0.60
  -1   5  -1    2.30    0.50
   1   5   1    0.90    0.50
  -2  -5  -1  563.04   17.40
   2  -5   1  586.74   17.30
   2   5   1  583.54   17.90
   2   5   1  563.44   17.30
  -2   5  -1  554.94   17.10
  -3  -5  -1    6.20    1.10
   3  -5   1    7.50    1.20
   3   5   1    6.80    1.40
  -3   5  -1    9.20    1.10
  -3   5  -1    7.80    1.50
   3   5   1    6.70    1.10
  -4  -5  -1   97.19    3.90
   4  -5   1   97.99    4.40
   4   5   1   86.69    5.40
  -4   5  -1   89.59    4.00
   4   5   1   94.49    4.10
  -4   5  -1   89.69    4.60
  -5  -5  -1    5.10    1.10
   5  -5   1    3.30    1.20
   5   5   1    5.50    1.10
   5   5   1    3.20    1.40
  -5   5  -1    3.40    1.20
   6  -5   1  267.57   10.50
  -6  -5  -1  270.17    9.50
   6   5   1  267.47   11.40
  -6   5  -1  294.67   11.00
  -7  -5  -1  847.92   25.60
   7  -5   1  824.52   27.10
   7   5   1  822.72   28.20
  -7   5  -1  831.12   27.20
  -8  -5  -1   61.09    3.60
   8  -5   1   52.49    4.40
  -8   5  -1   56.49    4.60
   8   5   1   54.89    5.10
  -9  -5  -1  173.18    7.40
   9  -5   1  169.58    8.90
  -9   5  -1  180.68    9.10
   9   5   1  171.48    9.80
  10  -5   1   10.90    3.00
 -10   5  -1    6.70    2.50
  10   5   1    8.50    3.20
 -11  -5  -1  140.39    6.60
  11  -5   1  123.49    8.40
  11   5   1  141.69    9.60
 -11   5  -1  152.18    8.70
  12  -5   1   30.30    5.10
 -12  -5  -1   24.10    3.00
  12   5   1   23.00    5.20
  13  -5   1    5.10    2.70
 -13   5  -1    7.40    2.90
  13   5   1    6.60    3.60
  14  -5   1   35.50    7.10
  14   5   1   36.40    6.90
  14  -6  -1    5.90    3.00
  14   6  -1    6.50    3.60
 -14   6   1    0.90    2.40
  13  -6  -1    0.50    1.90
  13   6  -1    1.90    2.20
 -13   6   1   -0.50    2.00
  12  -6  -1   82.49    6.60
 -12  -6   1   85.49    6.20
  12   6  -1   92.19    7.90
 -12   6   1   82.19    7.40
  11  -6  -1    5.10    2.20
 -11  -6   1    3.60    2.10
 -11   6   1    1.40    2.10
  11   6  -1    2.70    2.20
 -10  -6   1    4.00    2.00
  10  -6  -1    3.20    1.90
 -10   6   1    2.50    2.20
  10   6  -1    2.80    2.20
  -9  -6   1   43.00    4.00
   9  -6  -1   44.80    4.00
  -9   6   1   33.50    4.80
   9   6  -1   38.70    5.00
  -8  -6   1  117.69    6.50
   8  -6  -1  113.19    6.10
   8   6  -1  121.49    7.20
  -8   6   1  120.39    7.40
   7  -6  -1    3.30    1.30
  -7  -6   1    4.60    1.60
   7   6  -1    2.10    1.50
  -7   6   1    4.30    1.80
   6  -6  -1   18.00    2.20
  -6  -6   1   21.40    2.80
   6   6  -1   17.80    2.70
  -6   6   1   13.20    2.60
  -5  -6   1  128.59    5.90
   5  -6  -1  118.59    4.90
  -5   6   1  121.29    4.30
  -5   6   1  116.49    6.30
   5   6  -1  122.29    6.00
   4  -6  -1  304.17    9.80
  -4  -6   1  308.97   11.10
  -4   6   1  313.17    9.40
  -4   6   1  304.97   11.70
   4   6  -1  329.57   11.20
  -3  -6   1   16.00    2.10
   3   6  -1   13.50    1.70
  -3   6   1   13.70    2.00
  -2  -6   1  203.98    7.80
   2   6  -1  212.48    7.30
  -2   6   1  217.28    8.30
  -1  -6   1   15.00    1.90
  -1  -6   1   15.50    1.20
  -1   6   1   17.40    2.10
   1   6  -1   12.00    1.20
   0  -6   1   65.89    3.50
   0  -6  -1   68.19    2.50
   0  -6   1   64.59    2.60
   0   6   1   58.09    2.60
   0   6   1   65.19    3.40
   0   6  -1   67.69    2.50
  -1  -6  -1   16.00    1.30
  -1  -6  -1   16.30    1.90
   1  -6   1   17.10    2.10
   1   6   1   15.40    1.50
   1   6   1   16.80    1.40
  -1   6  -1   15.40    1.30
  -1   6  -1   15.10    1.00
  -2  -6  -1  316.17   10.70
   2  -6   1  318.47   10.20
  -2   6  -1  326.47   11.30
  -2   6  -1  306.77   10.00
   2   6   1  337.67   11.10
   2   6   1  315.17   10.90
   3  -6   1    7.20    1.20
  -3  -6  -1    6.90    1.20
   3   6   1    4.70    1.20
  -3   6  -1    5.50    0.90
   3   6   1    5.50    1.20
  -3   6  -1    3.10    1.00
  -4  -6  -1    9.80    1.40
   4  -6   1   11.20    1.60
  -4   6  -1    7.70    1.70
  -4   6  -1    9.80    1.30
   4   6   1   10.50    2.00
  -5  -6  -1   63.19    3.30
   5  -6   1   65.79    3.70
   5   6   1   68.69    4.50
  -5   6  -1   64.59    4.10
  -6  -6  -1  409.06   13.60
   6  -6   1  415.56   14.60
   6   6   1  423.96   15.80
  -6   6  -1  413.66   15.10
  -7  -6  -1   50.39    3.20
   7  -6   1   52.69    4.00
   7   6   1   44.30    4.30
  -7   6  -1   58.39    4.30
  -8  -6  -1   28.60    2.60
   8  -6   1   25.20    3.60
   8   6   1   22.00    4.30
  -8   6  -1   30.20    4.00
   9  -6   1   44.60    5.20
  -9  -6  -1   44.70    3.40
   9   6   1   37.50    5.20
  -9   6  -1   49.80    4.70
  10  -6   1   43.90    5.50
 -10  -6  -1   38.20    3.40
 -10   6  -1   41.30    5.30
  10   6   1   38.90    5.80
 -11  -6  -1   29.10    3.30
  11  -6   1   27.40    4.70
 -11   6  -1   32.50    5.00
  11   6   1   20.60    4.50
  12  -6   1    8.10    3.10
 -12   6  -1   13.50    3.70
  13  -6   1    5.90    3.00
 -13   6  -1    2.60    2.30
  13   6   1   -0.60    2.40
  14  -7  -1   57.99    7.00
  14   7  -1   45.80    7.40
 -14   7   1   61.99    8.30
  13  -7  -1    2.20    2.00
 -13  -7   1    1.40    2.50
 -13   7   1    4.00    2.70
  13   7  -1    9.00    3.70
  12  -7  -1   25.00    4.20
 -12  -7   1   18.60    3.60
 -12   7   1   15.60    4.10
 -11  -7   1   61.99    5.10
  11  -7  -1   55.99    5.10
 -11   7   1   41.70    6.00
  11   7  -1   45.80    6.20
 -10  -7   1    1.40    1.80
  10  -7  -1    2.90    1.90
  10   7  -1    1.60    1.90
 -10   7   1    5.40    2.70
   9  -7  -1  514.95   18.50
  -9  -7   1  513.65   18.60
   9   7  -1  532.05   20.40
  -9   7   1  520.55   20.30
   8  -7  -1   17.30    2.70
  -8  -7   1   18.00    3.00
  -8   7   1   15.90    3.20
  -7  -7   1    1.70    1.30
   7  -7  -1   -0.80    0.70
   7   7  -1   -1.20    1.00
  -7   7   1   -1.00    1.00
  -6  -7   1   41.30    3.30
   6  -7  -1   31.80    2.40
   6   7  -1   33.90    3.30
  -6   7   1   41.00    3.80
   5  -7  -1   12.30    1.50
  -5  -7   1   16.50    2.40
  -5   7   1   14.80    2.60
  -5   7   1   13.10    1.00
   5   7  -1   13.10    2.20
  -4  -7   1  355.06   12.40
  -4   7   1  342.57   12.90
  -4   7   1  333.67   10.10
   4   7  -1  353.76   12.30
  -3  -7   1 2296.17  242.68
   3   7  -1 2164.48  237.78
  -2  -7   1  263.77    9.70
  -2   7   1  259.17   10.00
   2   7  -1  268.37    9.00
  -1  -7   1    3.00    0.80
  -1  -7   1    3.30    1.00
  -1   7   1    1.90    0.90
   1   7  -1    2.20    0.70
   0  -7   1  294.67    9.30
   0  -7  -1  317.47    9.40
   0  -7   1  298.77   10.80
   0   7  -1  309.07    9.30
   0   7   1  289.97   10.60
   0   7   1  287.37    9.50
   1  -7   1   10.20    1.80
  -1  -7  -1   10.00    1.20
  -1  -7  -1   10.40    1.70
   1   7   1   14.50    1.90
  -1   7  -1    9.90    1.70
   1   7   1   14.70    1.70
  -1   7  -1    8.00    1.20
  -1   7  -1   11.40    0.90
  -2  -7  -1    1.90    0.90
   2  -7   1    1.70    0.70
  -2   7  -1    1.60    0.50
  -2   7  -1    1.80    1.00
   2   7   1    2.50    0.90
  -2   7  -1    1.30    0.60
   3  -7   1  297.67    9.90
  -3  -7  -1  291.17   10.40
  -3   7  -1  303.07   14.10
   3   7   1  315.67   11.10
  -4  -7  -1  115.59    5.00
   4  -7   1  115.59    4.90
  -4   7  -1  110.19    4.50
  -4   7  -1  117.69    5.80
   4   7   1  122.99    6.00
  -5  -7  -1  631.24   20.00
   5  -7   1  652.93   20.50
  -5   7  -1  625.24   21.40
   5   7   1  659.73   22.00
  -6  -7  -1    7.10    1.40
  -6   7  -1    5.40    1.80
   6   7   1    5.80    1.80
  -7  -7  -1  998.50   31.00
   7  -7   1 1022.40   32.40
   7   7   1 1051.79   34.00
  -7   7  -1 1019.70   33.20
   8  -7   1   70.69    4.90
  -8  -7  -1   66.49    4.00
  -8   7  -1   70.99    5.30
   8   7   1   67.59    5.70
   9  -7   1  240.98   10.90
  -9   7  -1  220.48   11.10
   9   7   1  246.08   12.30
 -10  -7  -1   20.00    2.70
  10  -7   1   27.00    4.30
 -10   7  -1   19.00    3.80
  10   7   1   11.90    3.50
 -11  -7  -1    1.70    1.40
  11   7   1   -0.90    1.70
 -11   7  -1    1.10    2.10
  12  -7   1   13.10    3.60
 -12   7  -1   11.30    3.50
  12   7   1   14.20    4.40
  13  -7   1   53.39    6.90
 -13   7  -1   49.30    6.70
  13   7   1   49.70    7.60
  13  -8  -1  143.79    9.30
 -13  -8   1  167.18    8.80
 -13   8   1  149.59   10.90
  13   8  -1  171.88   11.80
  12  -8  -1    0.80    1.80
 -12  -8   1    4.00    2.10
 -12   8   1    1.80    2.50
  12   8  -1   -1.70    2.10
 -11  -8   1    7.00    2.40
  11  -8  -1    7.00    2.50
 -11   8   1    8.10    3.40
  11   8  -1    1.60    2.30
  10  -8  -1    1.50    1.50
 -10  -8   1    1.30    1.70
  10   8  -1   -1.30    1.40
 -10   8   1   -0.30    1.80
   9  -8  -1   42.30    3.80
  -9  -8   1   39.90    4.50
   9   8  -1   33.90    4.90
   8  -8  -1   44.40    6.00
  -8  -8   1   38.50    3.60
  -8   8   1   44.00    5.40
   8   8  -1   37.60    5.00
   7  -8  -1  523.85   17.10
  -7  -8   1  524.05   18.10
  -7   8   1  492.15   19.40
   7   8  -1  525.95   19.10
  -6  -8   1  336.07   12.50
   6  -8  -1  335.27   11.10
   6   8  -1  339.67   13.10
  -6   8   1  314.87   13.50
  -6   8   1  329.77   10.20
   5  -8  -1    9.60    1.20
  -5  -8   1    9.00    2.00
  -5   8   1    7.00    2.10
   5   8  -1    8.20    1.90
  -5   8   1    9.70    0.80
  -4  -8   1 1029.50   31.60
  -4   8   1 1003.60   32.40
   4   8  -1 1018.00   31.40
  -3  -8   1  234.58   10.30
  -3   8   1  262.97   10.30
  -2  -8   1   32.90    3.10
   2   8  -1   29.80    2.10
  -2   8   1   36.10    2.90
  -1  -8   1   61.19    4.00
   1   8  -1   63.89    2.90
   0  -8  -1   36.30    1.70
   0  -8   1   34.90    1.90
   0   8   1   34.20    2.70
   0   8  -1   35.80    1.80
   0   8   1   34.90    2.00
  -1  -8  -1   73.59    4.20
   1  -8   1   78.99    4.60
  -1   8  -1   66.59    4.20
   1   8   1   75.59    3.60
  -1   8  -1   78.69    2.80
   1   8   1   86.99    4.20
  -2  -8  -1  904.91   27.70
  -2   8  -1  872.71   26.30
   2   8   1  906.21   27.50
   3  -8   1 1563.24   45.00
  -3  -8  -1 1574.64   46.10
  -3   8  -1 1520.55   45.20
   4  -8   1    0.60    0.60
  -4  -8  -1    1.20    0.90
   4   8   1    0.20    0.90
  -4   8  -1    1.20    0.60
  -4   8  -1    1.40    1.00
  -5  -8  -1  870.91   27.20
   5  -8   1  876.61   27.00
  -5   8  -1  895.71   28.80
   5   8   1  886.81   28.80
   6  -8   1   96.39    5.10
  -6  -8  -1  106.79    5.00
  -6   8  -1  103.19    6.10
   6   8   1  112.19    6.50
   7  -8   1    7.00    2.00
  -7  -8  -1   11.60    2.00
   7   8   1   11.80    2.90
  -7   8  -1    8.10    2.20
   8  -8   1    7.10    2.10
   8   8   1    2.70    1.90
  -8   8  -1    9.00    2.60
   9  -8   1  291.47   12.30
  -9  -8  -1  276.07   10.70
  -9   8  -1  311.57   13.50
   9   8   1  287.67   14.00
 -10  -8  -1    0.70    1.20
  10  -8   1    0.20    1.50
  10   8   1   -0.10    1.80
 -10   8  -1   -1.80    1.80
 -11  -8  -1   70.09    4.50
  11  -8   1   78.59    6.30
 -11   8  -1   78.39    6.70
  11   8   1   61.59    7.50
  12  -8   1    2.70    2.20
 -12   8  -1    3.80    2.50
  12   8   1    2.90    2.70
  13  -8   1   11.10    3.80
 -13   8  -1   10.90    3.70
  13   8   1   10.40    4.10
  13  -9  -1   75.79    6.30
 -13  -9   1   58.19    8.30
 -13   9   1   70.79    8.60
  13   9  -1   51.99    7.70
  12  -9  -1   58.39    5.20
 -12   9   1   63.29    7.90
  12   9  -1   36.10    6.00
  11  -9  -1   32.30    4.30
 -11  -9   1   32.40    4.30
 -11   9   1   42.40    6.40
  11   9  -1   38.00    6.00
  10  -9  -1   -0.90    1.10
 -10  -9   1    2.60    1.80
  10   9  -1   -1.20    1.60
 -10   9   1   -1.70    1.50
   9  -9  -1    8.50    2.10
  -9  -9   1    4.40    2.00
  -9   9   1    7.50    2.70
   9   9  -1    6.80    2.60
   8  -9  -1  321.37   11.90
  -8  -9   1  344.47   13.10
   8   9  -1  328.87   14.30
  -8   9   1  315.27   14.60
  -7  -9   1   63.49    4.50
   7  -9  -1   63.29    3.50
   7   9  -1   58.09    4.90
  -7   9   1   58.29    5.10
   6  -9  -1  151.38    5.60
  -6  -9   1  147.09    7.20
  -6   9   1  141.39    7.90
   6   9  -1  152.98    7.70
  -6   9   1  135.59    4.70
  -5  -9   1    0.40    1.20
   5   9  -1    0.70    1.00
  -5   9   1    3.10    1.50
  -4  -9   1   30.10    3.40
  -4   9   1   30.50    3.80
   4   9  -1   27.90    2.60
  -3  -9   1  343.57   12.60
   3   9  -1  347.37   12.10
  -3   9   1  343.77   13.20
  -2  -9   1  539.05   18.30
  -2   9   1  551.74   18.70
   2   9  -1  541.35   17.20
  -1  -9   1  660.63   21.50
  -1   9   1  642.14   21.50
   0  -9   1  626.44   20.50
   0  -9  -1  644.54   18.10
   0  -9   1  601.24   18.20
   0   9   1  608.94   18.60
   0   9   1  617.54   20.20
   0   9  -1  569.24   19.00
   1  -9   1  248.98   10.20
  -1   9  -1  240.28    8.70
   1   9   1  257.57    8.90
  -1   9  -1  248.58   10.00
  -1   9  -1  264.17    7.90
  -2  -9  -1  844.62   26.30
  -2   9  -1  786.52   24.20
  -2   9  -1  817.82   26.50
   2   9   1  833.32   25.50
   2   9   1  822.62   25.80
  -3  -9  -1   43.10    3.20
  -3   9  -1   39.10    1.80
  -3   9  -1   43.10    2.10
  -3   9  -1   46.40    3.60
   3   9   1   38.60    3.00
   4  -9   1   37.80    2.30
  -4  -9  -1   42.60    3.10
  -4   9  -1   34.30    1.90
   4   9   1   38.00    3.30
  -4   9  -1   36.20    3.30
   5  -9   1    1.10    0.80
  -5  -9  -1   -0.40    0.90
   5   9   1    0.00    1.00
  -5   9  -1    1.00    0.50
  -5   9  -1   -0.20    1.00
   6  -9   1   46.90    3.30
   6   9   1   46.00    4.20
  -6   9  -1   46.50    4.20
   7  -9   1  108.29    5.70
  -7  -9  -1  111.09    5.60
  -7   9  -1  113.89    7.00
   7   9   1  110.89    7.10
  -8  -9  -1   28.30    3.20
   8  -9   1   36.90    4.10
   8   9   1   30.90    4.60
  -8   9  -1   28.80    4.40
  -9  -9  -1    1.30    1.30
   9  -9   1    4.20    1.90
   9   9   1   -2.50    1.20
  10  -9   1    6.70    2.30
 -10  -9  -1    6.00    1.80
 -10   9  -1    3.80    2.30
  10   9   1    5.10    2.90
 -11  -9  -1   46.30    3.70
  11  -9   1   51.09    5.90
  11   9   1   40.70    6.30
 -11   9  -1   47.50    6.60
  12  -9   1   96.19    7.40
  12   9   1  100.49    9.00
 -12   9  -1  103.79    8.30
  13  -9   1   23.40    4.70
  13   9   1   22.70    5.50
 -13   9  -1   21.90    4.90
  13  10  -1   -1.20    2.10
 -13  10   1   -2.60    1.60
 -12 -10   1   19.50    3.60
  12 -10  -1   30.00    4.40
 -12  10   1   30.10    5.70
  12  10  -1   30.90    6.00
  11 -10  -1    0.10    1.30
 -11 -10   1    0.40    2.00
 -11  10   1    6.70    3.10
  11  10  -1   -2.30    1.70
 -10 -10   1  108.69    6.80
  10 -10  -1  100.39    5.90
  10  10  -1   96.59    7.80
 -10  10   1  114.59    8.50
  -9 -10   1   -0.80    1.50
   9 -10  -1    0.90    2.00
   9  10  -1    3.60    2.20
  -9  10   1    2.80    2.30
   8 -10  -1  227.08    8.70
  -8 -10   1  227.48   10.10
  -8  10   1  221.18   11.50
   8  10  -1  222.78   11.10
   7 -10  -1   51.89    3.00
  -7 -10   1   64.29    4.60
  -7  10   1   60.79    5.30
  -7  10   1   54.39    2.30
  -6 -10   1  584.24   20.00
   6  10  -1  580.44   20.70
  -6  10   1  584.74   21.50
  -5 -10   1   54.69    4.10
   5  10  -1   54.29    4.00
  -5  10   1   53.99    4.60
  -4 -10   1   18.20    2.80
  -4  10   1   14.70    2.70
   4  10  -1   14.50    2.40
  -3 -10   1   46.40    3.70
  -3  10   1   40.20    3.60
   3  10  -1   43.00    3.00
  -2 -10   1  250.17   10.00
  -2  10   1  222.68   10.00
   2  10  -1  249.97    8.80
  -1 -10   1  380.06   13.70
  -1  10   1  363.66   13.60
   1  10  -1  371.86   11.80
  -1  10   1  340.27   11.10
   0 -10  -1  483.15   14.90
   0 -10   1  514.65   17.70
   0 -10   1  517.25   16.00
   0  10  -1  491.35   15.10
   0  10   1  487.85   17.20
   0  10   1  494.45   15.50
  -1 -10  -1  101.59    5.60
   1 -10   1   94.29    5.70
  -1  10  -1   99.99    5.60
   1  10   1  113.29    4.70
  -1  10  -1   99.09    4.50
   1  10   1  104.49    5.40
  -1  10  -1   99.99    3.70
  -2 -10  -1   -0.40    0.70
  -2  10  -1    0.40    0.40
  -2  10  -1   -0.50    0.80
  -2  10  -1    0.40    0.50
   2  10   1    1.10    0.80
   2  10   1    0.90    0.80
  -3 -10  -1   32.20    2.90
  -3  10  -1   32.10    1.70
  -3  10  -1   31.80    1.40
   3  10   1   29.70    2.80
  -3  10  -1   36.40    4.10
   4 -10   1  102.39    4.20
  -4 -10  -1  119.09    5.80
   4  10   1  122.39    6.20
  -4  10  -1  103.79    3.70
  -4  10  -1  112.09    6.40
   5 -10   1   18.90    2.10
  -5 -10  -1   21.80    2.80
  -5  10  -1   17.20    1.30
  -5  10  -1   26.70    3.90
   5  10   1   14.30    2.60
   6 -10   1   89.09    4.40
  -6 -10  -1   82.09    4.80
   6  10   1   88.49    6.00
  -6  10  -1   84.99    5.80
   7 -10   1  101.69    5.20
  -7 -10  -1   98.79    5.40
  -7  10  -1   98.59    6.70
   7  10   1   97.19    7.70
  -8 -10  -1   19.00    2.80
   8 -10   1   21.80    4.30
   8  10   1   21.10    4.10
  -8  10  -1   16.00    4.30
   9 -10   1   16.20    2.90
  -9 -10  -1    9.60    2.20
   9  10   1   11.30    3.20
  -9  10  -1   10.50    3.10
  10 -10   1   49.40    5.40
 -10 -10  -1   47.10    3.80
  10  10   1   54.99    7.10
 -10  10  -1   45.00    6.10
 -11 -10  -1   70.19    4.60
  11 -10   1   68.89    5.70
 -11  10  -1   73.19    8.30
  11  10   1   64.39    8.60
  12 -10   1    7.30    3.00
  12  10   1    2.30    2.90
 -12  10  -1    7.30    3.40
 -13  10  -1   -1.40    2.20
  13  10   1    2.50    2.90
  13  11  -1   -1.70    1.90
 -13  11   1    4.00    3.60
 -12 -11   1    2.80    2.20
 -12  11   1   -2.10    2.10
  12  11  -1    1.50    2.60
 -11 -11   1    2.80    2.00
  11 -11  -1    2.70    1.70
 -11  11   1    4.60    3.00
  11  11  -1    4.00    2.80
  10 -11  -1   84.29    6.00
 -10 -11   1   75.29    5.60
 -10  11   1   80.69    7.40
  10  11  -1   83.89    7.40
   9 -11  -1   64.19    3.90
  -9 -11   1   60.69    5.00
  -9  11   1   65.09    6.30
   9  11  -1   68.69    6.10
  -8 -11   1    3.70    1.90
   8 -11  -1    8.60    1.50
  -8  11   1    4.00    1.00
  -8  11   1    5.20    2.50
   8  11  -1    5.30    2.40
  -7 -11   1   25.60    3.60
  -7  11   1   16.80    3.60
   7  11  -1   23.40    3.60
  -6 -11   1  192.38    8.80
  -6  11   1  173.98    9.60
   6  11  -1  179.28    8.90
  -5 -11   1  485.25   17.30
  -5  11   1  473.25   18.40
   5  11  -1  474.95   17.20
  -4 -11   1  121.89    6.60
  -4  11   1  108.29    6.80
   4  11  -1  126.69    6.20
  -3 -11   1  179.08    8.40
   3  11  -1  175.68    7.50
  -3  11   1  196.18    9.10
  -2 -11   1  142.29    7.20
  -2  11   1  150.08    7.50
  -1 -11   1   74.29    4.90
   1  11  -1   70.29    3.50
  -1  11   1   71.19    4.80
   0 -11  -1    5.20    0.80
   0 -11   1    4.50    1.70
   0  11   1    4.60    1.00
   0  11   1    2.60    1.30
   0  11  -1    3.20    0.80
   0  11  -1    3.10    1.30
   1 -11   1   -1.30    0.80
   1  11   1    0.70    0.70
  -1  11  -1   -0.20    0.70
  -1  11  -1    1.40    0.50
   1  11   1    0.80    0.90
  -1  11  -1    0.80    0.80
  -2 -11  -1   17.60    2.70
   2  11   1   11.40    2.30
  -2  11  -1   14.50    1.80
  -2  11  -1   14.70    2.70
   2  11   1   14.60    2.10
  -2  11  -1   14.40    1.00
  -3 -11  -1    9.80    2.20
   3  11   1    6.60    1.60
   3  11   1    6.80    1.70
  -3  11  -1    5.50    1.80
  -4 -11  -1   22.00    3.00
   4  11   1   18.30    2.90
  -4  11  -1   18.80    3.20
   5 -11   1    8.10    1.30
  -5 -11  -1    9.60    2.10
   5  11   1    9.30    2.40
  -5  11  -1    5.00    2.00
  -6 -11  -1   -0.30    1.20
   6 -11   1    2.50    1.00
   6  11   1    0.10    1.30
  -6  11  -1    1.80    1.70
  -7 -11  -1  295.57   11.50
   7 -11   1  288.97   10.50
   7  11   1  282.67   13.20
  -8 -11  -1   78.79    5.00
   8 -11   1   77.89    4.70
   8  11   1   80.49    6.60
  -8  11  -1   84.49    6.50
  -9 -11  -1    9.30    2.20
   9 -11   1    4.10    1.80
  -9  11  -1    6.70    2.60
   9  11   1    9.60    3.30
 -10 -11  -1    3.80    1.70
  10 -11   1    6.00    2.20
  10  11   1    6.80    2.90
 -10  11  -1    5.60    2.80
  11 -11   1   82.59    6.10
 -11 -11  -1   91.59    7.60
 -11  11  -1   85.69    7.80
  11  11   1   86.69    8.20
  12  11   1   -1.60    1.80
 -12  11  -1   -0.70    2.10
 -12 -12   1   25.10    4.10
 -12  12   1   26.90    5.70
  12  12  -1   21.60    5.10
 -11 -12   1   96.09    6.60
 -11  12   1   82.39    8.10
  11  12  -1   97.89    8.40
 -10 -12   1  100.29    8.10
 -10  12   1  121.19    9.00
  10  12  -1   96.49    8.00
  -9 -12   1   14.60    3.10
   9  12  -1   15.10    3.80
  -9  12   1   17.10    4.00
  -8 -12   1   77.09    5.60
   8  12  -1   81.79    6.40
  -8  12   1   84.49    7.10
  -7 -12   1   22.50    3.50
  -7  12   1   24.20    4.30
   7  12  -1   18.60    3.40
  -6 -12   1    5.30    1.90
  -6  12   1    0.60    1.60
   6  12  -1    1.70    1.60
  -5 -12   1    0.70    1.50
  -5  12   1    0.60    1.50
   5  12  -1    5.10    1.80
  -4 -12   1  657.83   22.40
   4  12  -1  640.04   21.50
  -4  12   1  625.04   23.10
  -3 -12   1   80.29    5.40
  -3  12   1   78.89    5.70
   3  12  -1   87.99    4.70
  -2 -12   1  279.57   11.70
  -2  12   1  274.07   11.80
   2  12  -1  273.17   10.00
  -1 -12   1  190.98    9.30
   1  12  -1  207.28    7.50
  -1  12   1  190.48    9.20
   0 -12   1  144.99    7.80
   0 -12  -1  145.59    5.00
   0  12   1  136.99    5.60
   0  12  -1  152.48    7.70
   0  12   1  151.68    7.50
   0  12  -1  139.19    5.40
   1 -12   1  193.88    9.40
  -1  12  -1  178.48    7.20
   1  12   1  198.68    8.90
  -1  12  -1  195.18    6.50
   1  12   1  191.08    7.50
  -1  12  -1  198.28    9.20
  -2 -12  -1  160.38    8.00
  -2  12  -1  160.48    5.20
   2  12   1  155.08    7.60
   2  12   1  165.98    7.80
  -2  12  -1  165.88    8.30
  -2  12  -1  147.79    6.20
  -3 -12  -1  180.38    8.50
  -3  12  -1  173.38    8.90
   3  12   1  180.48    8.20
   3  12   1  176.08    8.00
  -4 -12  -1    2.40    1.50
   4  12   1    5.50    1.90
  -4  12  -1    2.40    1.70
  -5 -12  -1  197.38    9.10
   5  12   1  205.88    9.60
  -5  12  -1  190.38    9.90
  -6 -12  -1   67.69    4.80
   6  12   1   62.29    5.30
   7 -12   1   33.80    2.60
  -7 -12  -1   42.30    3.80
  -7  12  -1   40.30    5.40
  -7  12  -1   39.30    2.10
   7  12   1   41.00    5.40
   8 -12   1    3.80    1.40
  -8 -12  -1   -0.20    1.30
   8  12   1    1.30    1.90
  -8  12  -1    1.40    1.80
  -9 -12  -1  219.58   10.00
   9 -12   1  240.58   12.60
  -9  12  -1  231.08   12.40
   9  12   1  253.67   13.20
 -10 -12  -1    8.20    2.40
  10 -12   1    5.30    1.90
 -10  12  -1    3.10    2.60
  10  12   1    1.00    2.40
 -11  12  -1   87.89    8.00
  11  12   1   93.99    8.60
  12  12   1    5.00    3.30
 -12 -13   1  291.97   13.40
  12  13  -1  299.27   16.70
 -12  13   1  308.67   16.80
 -11 -13   1   95.19    6.90
  11  13  -1   76.99    8.90
 -11  13   1   86.49   13.50
 -10 -13   1  169.78    9.10
 -10  13   1  145.09   10.50
  10  13  -1  150.78   14.10
  -9 -13   1   23.50    4.00
   9  13  -1   17.20    3.90
  -9  13   1   18.70    4.40
  -8 -13   1  345.87   14.40
  -8  13   1  344.57   16.20
   8  13  -1  331.87   15.10
  -7 -13   1   91.69    6.30
   7  13  -1   70.99    5.90
  -7  13   1   82.79    6.90
  -6 -13   1   65.89    5.30
  -6  13   1   58.79    5.60
  -5 -13   1  208.98    9.80
   5  13  -1  190.38    9.20
  -5  13   1  202.38   10.60
  -4 -13   1  328.87   13.50
   4  13  -1  322.37   12.70
  -4  13   1  333.27   14.50
  -3 -13   1  208.88    9.70
   3  13  -1  186.28    8.20
  -3  13   1  195.28    9.90
  -2 -13   1  175.68    9.10
   2  13  -1  181.48    7.50
  -2  13   1  184.98    9.30
  -1 -13   1    0.70    1.40
  -1  13   1    2.20    1.50
   1  13  -1    2.50    1.00
   0 -13   1  486.35   18.70
   0  13  -1  493.65   15.50
   0  13  -1  486.15   18.40
   0  13   1  498.55   15.80
   0  13   1  499.55   18.30
  -1  13  -1   13.30    1.90
  -1  13  -1   13.40    1.40
  -1  13  -1   11.00    2.50
   1  13   1   10.20    1.80
   1  13   1   13.40    2.60
  -2 -13  -1  794.52   26.60
   2  13   1  758.12   24.80
   2  13   1  799.52   26.20
  -2  13  -1  755.12   26.70
  -3 -13  -1    0.60    1.40
   3  13   1    0.80    1.10
  -3  13  -1    0.60    1.20
   3  13   1    1.20    1.10
  -4 -13  -1   28.90    4.00
   4  13   1   26.50    3.60
  -4  13  -1   31.40    4.70
   4  13   1   21.50    3.10
  -5 -13  -1   19.00    3.30
  -5  13  -1   18.90    3.70
   5  13   1   23.20    3.60
  -6 -13  -1   29.10    4.00
   6  13   1   26.00    4.90
  -6  13  -1   32.00    4.80
  -7 -13  -1   40.40    4.60
  -7  13  -1   46.10    5.90
   7  13   1   37.50    5.30
  -8 -13  -1   52.09    4.60
  -8  13  -1   67.19    7.50
   8  13   1   60.49    7.10
  -9 -13  -1   27.10    3.80
  -9  13  -1   23.10    4.60
   9  13   1   26.20    5.20
 -10 -13  -1   27.00    3.90
 -10  13  -1   22.70    4.80
  10  13   1   17.10    5.20
  11  13   1   12.00    4.20
 -11  13  -1    7.10    3.40
  12  13   1   75.19    9.60
 -12  13  -1   80.09    9.60
 -11 -14   1   -0.30    2.20
  11  14  -1    2.10    2.70
 -11  14   1   -1.50    2.40
 -10 -14   1   21.80    4.20
  10  14  -1   14.30    3.90
 -10  14   1    9.60    4.30
  -9 -14   1   46.10    5.80
  -9  14   1   56.99    7.50
   9  14  -1   33.40    5.60
  -8 -14   1   76.69    6.10
  -8  14   1   92.79    7.80
   8  14  -1   77.79    6.60
   7  14  -1  320.47   14.30
  -7  14   1  330.57   15.70
  -6 -14   1   32.50    4.70
  -6  14   1   22.80    4.60
   6  14  -1   26.50    4.10
  -5 -14   1   14.20    3.20
   5  14  -1   19.50    3.20
  -5  14   1   14.10    3.30
  -4 -14   1  318.07   13.70
  -4  14   1  315.57   14.40
   4  14  -1  326.67   12.70
  -3 -14   1  163.48    8.80
   3  14  -1  163.78    7.50
  -2 -14   1  236.58   11.30
  -2  14   1  236.88   11.20
   2  14  -1  239.48    9.30
  -1 -14   1    1.30    1.50
  -1  14   1    0.60    1.20
   1  14  -1    1.30    1.50
   1  14  -1    1.80    1.60
   0 -14   1  155.28    8.80
   0  14   1  162.68    8.50
   0  14  -1  163.78    6.20
   0  14  -1  150.28    8.40
   0  14   1  164.38    6.30
   1  14   1    4.80    1.40
   1  14   1    8.30    2.40
  -1  14  -1    8.70    1.70
  -1  14  -1    6.50    1.10
  -1  14  -1    7.00    2.30
   2  14   1   54.19    3.80
   2  14   1   58.79    4.70
  -2  14  -1   45.00    5.30
  -3 -14  -1  177.08    9.10
  -3  14  -1  178.28   10.50
   3  14   1  168.38    8.50
   3  14   1  176.88    8.20
  -4 -14  -1   45.00    4.40
  -4  14  -1   48.30    5.70
   4  14   1   43.70    4.10
   4  14   1   48.90    4.20
  -5 -14  -1    3.20    2.00
   5  14   1    2.80    1.50
   5  14   1    0.80    1.40
  -5  14  -1    3.60    2.10
  -6 -14  -1   29.10    4.30
  -6  14  -1   24.60    4.30
   6  14   1   28.50    4.40
  -7 -14  -1   13.20    3.00
  -7  14  -1   13.90    3.60
   7  14   1   10.80    3.10
  -8 -14  -1   46.40    5.20
   8  14   1   61.79    7.10
  -8  14  -1   62.59    7.30
  -9 -14  -1   21.00    3.60
   9  14   1   21.30    4.70
  -9  14  -1   21.60    4.80
 -10 -14  -1  138.49    7.80
 -10  14  -1  133.69    9.90
  10  14   1  130.09    9.90
  11  14   1   30.90    6.10
 -11  14  -1   34.30    6.40
 -11 -15   1   47.90    6.10
  11  15  -1   49.90    7.40
 -11  15   1   41.60    7.10
 -10 -15   1    5.60    2.80
 -10  15   1    7.00    3.50
  10  15  -1   14.20    4.10
  -9 -15   1  128.69    8.30
   9  15  -1  141.39    9.60
  -9  15   1  129.99    9.90
  -8 -15   1  260.67   12.10
  -8  15   1  226.28   13.30
   8  15  -1  228.78   12.30
  -7 -15   1   -1.80    1.60
   7  15  -1    1.00    1.70
  -7  15   1    0.50    2.10
  -6 -15   1  181.28    9.80
  -6  15   1  167.78   10.40
   6  15  -1  173.08    9.30
  -5 -15   1   53.79    6.00
  -5  15   1   42.40    5.80
   5  15  -1   48.40    4.40
  -4 -15   1    6.40    4.00
  -4  15   1    1.80    1.80
   4  15  -1    3.40    1.70
   3  15  -1  150.58    7.10
  -3  15   1  134.59    8.50
  -2 -15   1  158.78   12.20
  -2  15   1  139.29    8.40
   2  15  -1  148.09    6.70
   1  15  -1   14.60    2.10
   0 -15   1  116.29    8.80
   0  15   1  123.29    5.10
   0  15  -1  109.69    4.90
   0  15   1  114.69    7.20
   0  15  -1  112.89    8.20
  -1  15  -1  189.98    9.90
  -1  15  -1  175.18    6.40
   1  15   1  182.38    9.30
   1  15   1  175.18    7.50
  -1  15  -1  181.48    8.10
  -2  15  -1   22.90    3.90
   2  15   1   27.10    3.30
   2  15   1   29.90    4.10
   3  15   1  175.98    8.90
   3  15   1  176.28    8.30
  -3  15  -1  165.28    9.60
  -4 -15  -1    9.40    2.70
  -4  15  -1   10.80    3.00
   4  15   1   14.10    2.80
   4  15   1   14.20    2.90
  -5 -15  -1  114.79    7.20
   5  15   1   91.39    6.20
  -5  15  -1  106.39    7.70
   5  15   1  116.69    7.20
  -6 -15  -1   93.59    6.50
   6  15   1   89.59    5.80
   6  15   1  101.39    7.00
  -6  15  -1   80.79    7.00
  -7 -15  -1  279.47   12.60
   7  15   1  289.27   13.80
  -7  15  -1  267.87   14.00
   7  15   1  270.27   11.80
  -8 -15  -1   28.40    4.30
   8  15   1   24.50    3.60
   8  15   1   25.30    4.70
  -8  15  -1   20.70    4.80
  -9 -15  -1   75.39    6.60
   9  15   1   78.89    9.20
  -9  15  -1   68.29    8.40
   9  15   1   69.39    5.80
  10  15   1   48.90    7.30
 -10  15  -1   62.49    8.20
  11  15   1  117.59   10.10
 -11  15  -1  131.79   10.30
 -10 -16   1   87.79    7.20
 -10  16   1  108.69    9.40
  10  16  -1   96.89    8.40
  -9 -16   1   92.19    7.20
   9  16  -1   94.89   12.80
  -9  16   1   85.79    8.30
  -8 -16   1   88.89    7.00
   8  16  -1   79.29    7.00
  -8  16   1   68.29    8.20
  -7 -16   1  104.79    7.50
  -7  16   1  105.69    8.50
   7  16  -1  103.39    7.50
  -6 -16   1    5.50    2.60
   6  16  -1    6.50    2.30
  -6  16   1    1.30    2.10
  -5 -16   1  220.98   11.30
   5  16  -1  203.18   10.10
  -5  16   1  198.48   11.50
  -4 -16   1  365.06   16.10
  -4  16   1  396.46   17.10
   4  16  -1  362.26   14.50
  -3 -16   1  320.97   14.50
   3  16  -1  318.27   12.40
  -3  16   1  304.37   14.50
  -2 -16   1   60.69    5.80
   2  16  -1   53.39    3.80
   2  16  -1   56.49    5.20
  -2  16   1   59.09    6.90
  -1 -16   1    1.40    1.80
   1  16  -1    0.10    1.30
   1  16  -1    1.40    1.00
  -1  16   1   -0.20    1.30
   0  16   1  224.98   11.00
   0  16   1  204.78    7.90
   0  16  -1  206.68   10.80
   0  16  -1  205.18    7.80
  -1  16  -1    1.80    1.20
  -1  16  -1    2.10    1.80
   1  16   1   -0.70    1.10
   1  16   1    2.50    1.70
  -1  16  -1    1.40    0.60
   2  16   1  149.29    7.10
  -2  16  -1  140.79    8.80
   2  16   1  153.68    8.70
   3  16   1   87.39    5.50
   3  16   1   71.09    6.60
  -3  16  -1   88.29    6.80
   4  16   1   91.59   11.40
   4  16   1   86.99    5.90
  -4  16  -1   82.59    6.80
  -5 -16  -1   55.59    7.60
   5  16   1   60.99    5.40
   5  16   1   58.09    6.80
  -5  16  -1   65.89    6.10
  -6 -16  -1   85.99    6.90
   6  16   1  100.39    7.20
   6  16   1  104.89    6.70
  -6  16  -1   93.29    7.60
  -7 -16  -1   62.79    5.70
   7  16   1   62.39    6.10
  -7  16  -1   63.89    7.60
   7  16   1   62.69    5.10
  -8 -16  -1    6.50    2.60
   8  16   1    7.00    2.20
  -8  16  -1    6.30    3.20
   8  16   1   10.10    3.30
  -9 -16  -1   78.29    6.20
  -9  16  -1   75.39    9.00
   9  16   1   64.29    5.20
   9  16   1   81.19    7.60
  10  16   1    4.30    2.10
  10  16   1    8.70    3.80
 -10  16  -1    5.20    3.50
 -10 -17   1   30.40    5.30
 -10  17   1   28.90    5.70
  10  17  -1   35.20    6.10
  -9 -17   1   10.20    3.40
   9  17  -1   12.20    3.80
  -9  17   1    6.80    3.70
  -8 -17   1   83.69    7.10
  -8  17   1   86.09    8.30
   8  17  -1   87.79    7.40
  -7 -17   1    0.70    2.60
  -7  17   1    1.60    2.40
   7  17  -1   -1.10    1.40
  -6 -17   1  146.89    9.40
   6  17  -1  155.38    8.90
  -6  17   1  142.29   10.00
  -5 -17   1    1.70    2.40
  -5  17   1   -1.00    1.50
   5  17  -1    0.70    1.40
  -4 -17   1    3.00    2.40
  -4  17   1    2.20    1.90
   4  17  -1    4.20    1.80
  -3 -17   1   65.09    6.10
   3  17  -1   53.19    4.20
   3  17  -1   49.10    5.70
  -3  17   1   54.79    6.90
  -2 -17   1  142.49    9.20
  -2  17   1  137.69    9.00
   2  17  -1  142.49    6.80
   2  17  -1  133.89    8.50
  -1 -17   1   33.80    5.40
  -1  17   1   37.20    5.20
   1  17  -1   38.30    3.00
   1  17  -1   41.10    5.40
   0  17   1   14.60    1.90
   0  17   1   18.10    3.70
   0  17  -1   13.10    1.90
   0  17  -1   11.20    3.10
  -1  17  -1    4.70    2.40
  -1  17  -1    2.80    0.80
   1  17   1    2.40    1.80
  -2  17  -1  351.06   16.00
   2  17   1  375.46   15.50
   2  17   1  333.57   13.30
   3  17   1   76.49    6.10
  -3  17  -1   75.39    6.70
   3  17   1   89.59    5.60
  -4  17  -1  112.39    8.20
   4  17   1  113.59    7.30
   4  17   1  101.99    6.60
   5  17   1   50.29    4.80
  -5  17  -1   47.20    6.60
   5  17   1   51.69    5.00
  -6 -17  -1   60.79    6.80
   6  17   1   58.69    5.10
   6  17   1   70.39    6.00
  -6  17  -1   48.50    6.70
  -7 -17  -1   58.29    6.50
   7  17   1   60.89    5.20
   7  17   1   64.49    6.20
  -7  17  -1   65.99    8.00
  -8 -17  -1   76.09    6.40
   8  17   1   71.09    5.60
  -8  17  -1   79.09    9.40
   8  17   1   72.29    7.00
  -9 -17  -1    2.80    2.30
  -9  17  -1    6.00    3.10
   9  17   1    2.20    2.50
   9  17   1    3.70    1.90
  10  17   1    3.00    3.20
 -10  17  -1    3.70    3.20
  -9 -18   1    7.20    3.20
   9  18  -1    8.20    3.60
  -9  18   1   -1.00    2.20
  -8 -18   1   48.60    6.50
  -8  18   1   43.80    7.20
  -7 -18   1   30.80    5.30
  -7  18   1   31.60    5.80
   7  18  -1   31.20    5.00
  -6 -18   1    8.90    3.40
  -6  18   1    4.30    3.00
   6  18  -1    4.10    2.20
  -5 -18   1   75.89    6.90
   5  18  -1   67.29    5.90
   5  18  -1   64.09    5.40
  -5  18   1   59.29    7.30
  -4 -18   1   79.09    7.00
   4  18  -1   84.29    6.70
  -4  18   1   79.99    7.20
  -3 -18   1  142.99    9.50
   3  18  -1  143.69    7.60
  -3  18   1  147.29    9.70
   3  18  -1  170.18    9.70
  -2 -18   1  127.99    8.90
   2  18  -1  122.79    8.40
  -2  18   1  133.49    8.90
   2  18  -1  117.69    6.30
   1  18  -1  298.57   14.20
  -1  18   1  291.27   14.20
   1  18  -1  290.97   11.00
   0  18  -1   36.80    5.40
   0  18   1   39.40    2.70
   0  18   1   41.70    5.60
   0  18  -1   40.20    2.80
   1  18   1  225.68   10.90
  -1  18  -1  252.57   13.00
   1  18   1  250.07   12.40
  -2  18  -1   19.30    4.10
   2  18   1   19.70    3.00
   2  18   1   18.40    3.80
   3  18   1    2.10    1.80
  -3  18  -1    1.60    1.90
   3  18   1    0.90    1.40
   4  18   1  162.78    8.90
   4  18   1  159.28    9.30
  -4  18  -1  188.18   11.10
   5  18   1   35.20    4.90
  -5  18  -1   34.60    6.00
   5  18   1   36.90    4.90
   6  18   1   43.20    5.40
  -6  18  -1   46.40    7.60
   6  18   1   51.09    6.10
   7  18   1    8.60    2.50
  -7  18  -1   17.30    4.70
   7  18   1   20.90    4.50
  -8  18  -1    5.10    3.80
   8  18   1    5.30    2.30
   9  18   1   41.50    6.60
  -9  18  -1   32.70    6.40
   9  18   1   31.20    4.50
  -8 -19   1  200.78   11.90
   8  19  -1  195.98   10.90
   8  19  -1  197.38   11.80
  -8  19   1  194.58   13.20
  -7 -19   1   73.99    8.50
   7  19  -1   65.79    7.30
   7  19  -1   58.59    5.80
  -7  19   1   73.99    9.50
  -6 -19   1    5.10    3.40
   6  19  -1   13.00    3.40
  -6  19   1   10.20    3.70
   6  19  -1   13.10    3.40
  -5 -19   1   48.60    6.80
   5  19  -1   53.29    5.10
   5  19  -1   54.39    6.40
  -4 -19   1    1.40    2.50
  -4  19   1   -0.30    1.90
   4  19  -1   -1.30    1.20
   4  19  -1    8.40    2.80
  -3 -19   1   74.19    7.10
   3  19  -1   67.59    6.40
  -3  19   1   76.19    7.30
   3  19  -1   85.99    5.60
   2  19  -1    5.60    1.80
  -2  19   1    5.20    2.60
   2  19  -1    7.80    2.70
   1  19  -1  222.08    9.10
  -1  19   1  225.18   12.40
   1  19  -1  238.58   12.50
   0  19  -1   21.00    4.30
   0  19   1   17.90    4.10
   0  19  -1   19.60    2.30
  -1  19  -1   26.70    4.80
   1  19   1   16.30    3.80
   1  19   1   29.40    3.80
   2  19   1    2.20    1.30
   2  19   1    1.20    1.70
  -2  19  -1    0.20    1.80
  -3  19  -1   24.00    4.80
   3  19   1   23.90    4.30
   3  19   1   29.40    4.00
   4  19   1    1.00    1.80
   4  19   1    0.80    1.60
  -4  19  -1   -1.10    1.80
   5  19   1    6.60    2.50
  -5  19  -1   16.20    5.50
   5  19   1   16.20    3.50
  -6  19  -1   21.10    5.10
   6  19   1   21.50    4.10
   6  19   1   24.30    4.40
  -7  19  -1   49.00    7.30
   7  19   1   51.19    6.00
   7  19   1   55.59    7.10
   8  19   1   16.60    4.40
   8  19   1   14.80    3.30
  -8  19  -1   15.60    4.50
   7  20  -1   64.29    9.30
  -7  20   1   77.19    9.70
  -6 -20   1    0.50    2.60
   6  20  -1    4.80    2.50
   6  20  -1    5.20    2.50
  -6  20   1    5.20    3.00
  -5 -20   1   12.50    4.10
   5  20  -1    8.60    2.90
   5  20  -1    8.70    2.70
  -5  20   1    3.70    2.80
  -4 -20   1   68.09    8.30
   4  20  -1   71.89    6.70
  -4  20   1   71.79    8.90
   4  20  -1   72.09    5.60
   3  20  -1    6.60    2.80
   3  20  -1   12.90    2.70
   2  20  -1    2.60    1.50
   2  20  -1    0.30    1.70
  -2  20   1    2.30    2.50
   1  20  -1   93.59    5.20
  -1  20   1   92.89    7.90
   1  20  -1   93.99    7.80
   0  20  -1  103.69    8.40
   0  20   1  102.99    8.10
   1  20   1   95.89    7.70
  -1  20  -1  106.19    8.30
   2  20   1   50.69    4.20
  -2  20  -1   46.10    6.90
   2  20   1   51.09    6.60
   3  20   1    2.40    2.20
  -3  20  -1   -2.60    1.70
   3  20   1    2.30    1.60
  -4  20  -1   31.50    5.90
   4  20   1   35.50    5.30
   4  20   1   42.70    5.30
   5  20   1   82.39    6.60
   5  20   1   79.19    6.70
  -5  20  -1   75.59    9.30
   6  20   1  174.78   10.70
   6  20   1  195.08   10.70
  -6  20  -1  196.88   12.70
   7  20   1   46.80   10.60
  -7  20  -1   31.00    6.00
   7  20   1   33.30    4.90
  -6 -21   1   53.29    7.80
   6  21  -1   39.40    6.00
   6  21  -1   54.09    6.50
  -6  21   1   44.30    7.30
  -5 -21   1   11.60    4.30
   5  21  -1   13.40    3.10
   5  21  -1   21.10    4.50
  -5  21   1   19.10    4.90
   4  21  -1   -0.10    1.50
  -4  21   1   -0.70    2.00
   4  21  -1   -1.70    1.40
  -3  21   1  150.78   10.70
   3  21  -1  152.38   13.00
   3  21  -1  133.69    7.70
   2  21  -1  439.36   26.70
  -2  21   1  442.76   20.20
   2  21  -1  427.86   16.00
  -1  21   1    2.70    2.60
   1  21  -1    2.70    3.30
   0  21  -1   21.40    4.70
   1  21   1   12.50    3.70
  -1  21  -1   13.60    4.10
   2  21   1   91.09    7.60
  -2  21  -1   85.99    8.00
   3  21   1    7.10    2.30
  -3  21  -1    2.50    2.60
   3  21   1   10.60    3.30
  -4  21  -1   64.49    8.40
   4  21   1   55.99    6.70
   4  21   1   63.99    5.50
   5  21   1  124.49    8.10
   5  21   1  104.99    8.00
  -5  21  -1   94.99    9.00
   6  21   1   65.89    7.50
   6  21   1   61.29    8.30
  -6  21  -1   48.40    7.70
   5  22  -1    6.00    2.20
  -5  22   1   -1.80    2.00
   5  22  -1   -0.20    1.70
  -4  22   1   -2.50    1.40
   4  22  -1    1.70    2.10
   4  22  -1    1.00    1.40
  -3  22   1   20.40    5.20
   3  22  -1   15.20    4.20
  -2  22   1   10.50    3.80
   2  22  -1   17.80    4.20
  -1  22   1   20.40    5.10
   1  22  -1   34.60    5.90
   0  22  -1  229.28   13.70
   0  22   1  255.97   14.20
   1  22   1   22.30    4.90
  -1  22  -1   26.10    5.40
   2  22   1   70.49    6.90
  -2  22  -1   78.59    9.30
  -3  22  -1   45.30    7.20
   3  22   1   56.49    7.30
   4  22   1  233.38   11.20
  -4  22  -1  211.58   13.70
   4  22   1  200.18   12.00
   5  22   1   11.50    3.70
  -5  22  -1    4.40    3.00
   5  22   1   17.20    3.80
  -3  23   1   36.40    6.60
   3  23  -1   41.60    6.60
  -2  23   1    3.20    3.00
   2  23  -1    6.30    3.10
   1  23  -1  215.58   13.60
  -1  23   1  253.57   14.50
   0  23  -1    8.30    3.50
   0  23   1   11.80    3.90
  -1  23  -1    4.40    3.10
   1  23   1    1.40    2.60
  -2  23  -1   65.49    8.50
   2  23   1   70.09    8.70
  -3  23  -1  160.88   12.10
   3  23   1  170.48   11.00
 -14   0   2  205.18   11.80
  14   0  -2  180.98   11.80
  13   0  -2    0.10    1.90
 -13   0   2   -1.90    1.90
  12   0  -2  455.65   19.10
 -12   0   2  452.85   19.00
 -11   0   2    0.10    1.80
  11   0  -2   -0.10    1.50
 -10   0   2   68.69    5.60
  -9   0   2   -0.80    1.30
   9   0  -2    1.30    1.40
  -8   0   2  132.39    7.20
   8   0  -2  110.79    6.40
   7   0  -2   -0.10    0.80
  -7   0   2    0.20    1.10
  -6   0   2   83.69    5.00
   6   0  -2   81.99    4.40
  -5   0   2   -0.70    0.60
   5   0  -2   -0.10    0.50
   4   0  -2  189.78    6.80
  -4   0   2  190.28    7.80
  -3   0   2    0.90    0.50
  -3   0   2    1.00    0.70
  -1   0   2    1.30    0.80
  -1   0   2    0.00    0.50
   1   0  -2   -0.10    0.40
   1   0  -2    0.50    0.70
   0   0   2   60.49    2.60
   0   0   2   62.19    2.90
   0   0  -2   60.69    2.60
   1   0   2   -0.10    0.30
  -1   0  -2    0.60    0.30
  -1   0  -2    0.70    0.50
   1   0   2    0.60    0.60
   2   0   2 1064.09   82.49
  -2   0  -2 1233.28   86.09
   3   0   2    1.00    0.60
  -3   0  -2    0.70    0.30
  -3   0  -2    0.40    0.30
  -4   0  -2 1488.35  121.29
   4   0   2 1392.76  123.79
   5   0   2   -0.70    0.60
  -5   0  -2    0.90    0.60
  -6   0  -2   74.39    3.50
   6   0   2   65.39    3.10
   6   0   2   70.69    4.80
   7   0   2    0.10    0.60
  -7   0  -2   -0.10    0.70
   7   0   2    1.20    1.20
   8   0   2   77.29    5.80
  -8   0  -2   86.09    4.40
  -9   0  -2    0.10    0.90
   9   0   2   -1.50    1.10
  10   0   2  401.06   17.50
 -10   0  -2  411.56   14.60
  11   0   2    0.40    1.90
 -11   0  -2    1.00    1.30
  12   0   2    1.80    2.20
 -12   0  -2    0.00    1.30
  13   0   2    0.10    2.30
  14   0   2  162.58   11.90
 -14  -1   2  130.09    9.10
  14  -1  -2  115.39    9.20
  14   1  -2  125.29    9.80
 -14   1   2  112.89    9.00
  13  -1  -2    7.40    3.10
 -13  -1   2   11.60    3.60
  13   1  -2   13.60    3.80
 -13   1   2   10.60    3.80
 -12  -1   2   54.19    6.60
  12  -1  -2   66.09    7.30
 -12   1   2   50.69    6.60
  12   1  -2   56.49    6.60
 -11  -1   2   76.49    6.30
  11  -1  -2   68.89    5.90
  11   1  -2   77.09    6.30
 -11   1   2   80.09    6.50
  10  -1  -2   48.90    4.60
 -10  -1   2   45.50    5.40
  10   1  -2   49.30    5.50
 -10   1   2   41.10    5.30
  -9  -1   2   92.99    6.20
   9  -1  -2   91.59    5.80
  -9   1   2   92.79    6.40
   9   1  -2   93.99    6.10
  -8  -1   2   10.30    2.50
   8  -1  -2    9.20    2.10
  -8   1   2   10.50    2.50
   8   1  -2    7.20    2.00
  -7  -1   2  211.58    9.40
   7  -1  -2  200.48    8.50
  -7   1   2  205.28    9.50
   7   1  -2  206.58    8.80
   6  -1  -2  687.73   21.90
  -6  -1   2  717.83   24.40
   6   1  -2  677.93   22.10
  -6   1   2  688.23   23.20
  -5  -1   2  336.27   12.40
   5  -1  -2  332.07   11.30
  -5   1   2  334.67   12.50
   5   1  -2  341.57   11.60
  -4  -1   2  684.93   21.80
  -4   1   2  676.23   21.90
   3  -1  -2  118.59    4.50
   3   1  -2  126.49    4.70
  -3   1   2  128.19    5.60
  -3   1   2  133.59    4.50
  -2  -1   2 1447.96  106.09
  -2   1   2 1597.24  117.99
   2   1  -2 1467.65  123.99
  -1  -1   2 6187.38  241.08
   1  -1  -2 6485.45  262.97
  -1   1   2 6534.15  259.57
   1   1  -2 6469.55  243.48
   0  -1  -2 1403.56   88.19
   0   1  -2 1493.95   75.09
   1  -1   2   20.40    1.20
  -1  -1  -2   20.40    1.00
  -1  -1  -2   21.40    1.60
   1  -1   2   19.00    1.60
   1   1   2   24.10    1.10
  -1   1  -2   20.90    1.70
  -1   1  -2   21.20    1.30
   1   1   2   22.50    1.70
  -2  -1  -2  820.32   25.50
  -2   1  -2  843.42   25.40
  -2   1  -2  859.11   24.30
   3  -1   2 2479.75  142.49
  -3  -1  -2 2527.95  156.68
  -3   1  -2 2791.52  144.19
   4  -1   2   59.39    2.80
  -4  -1  -2   56.49    2.20
   4  -1   2   57.89    3.70
   4   1   2   59.09    2.20
  -4   1  -2   55.39    3.60
  -4   1  -2   58.89    2.70
   5  -1   2 1255.77   38.50
   5  -1   2 1223.68   36.30
   5   1   2 1252.47   38.60
  -6  -1  -2   14.30    1.40
   6  -1   2   17.10    2.70
   6  -1   2   17.40    1.50
  -6   1  -2   18.30    2.10
   6   1   2   16.50    2.80
   6   1   2   15.40    1.30
   7  -1   2   49.40    4.20
  -7  -1  -2   44.60    2.80
  -7   1  -2   48.40    3.20
   7   1   2   53.89    2.70
   7   1   2   53.79    4.50
   8  -1   2  547.25   20.90
  -8  -1  -2  575.24   18.40
   8   1   2  578.74   21.40
  -8   1  -2  589.24   19.00
   9  -1   2   61.79    5.60
  -9  -1  -2   83.59    4.30
  -9   1  -2   78.99    4.70
  10  -1   2    7.90    2.80
 -10  -1  -2    5.60    1.70
  10   1   2    5.90    2.60
 -10   1  -2    6.30    1.80
 -11  -1  -2   16.90    2.60
  11  -1   2   18.20    4.20
  11   1   2    9.90    3.40
 -11   1  -2   18.70    3.00
  12  -1   2   43.10    6.50
 -12   1  -2   43.60    4.00
  12   1   2   47.50    6.90
  13   1   2   -2.40    1.70
  14  -1   2   22.90    5.30
  14   1   2   27.00    6.00
  14  -2  -2   45.30   10.20
 -14  -2   2   41.80    6.10
 -14   2   2   51.19    7.10
  14   2  -2   46.30    6.90
 -13  -2   2  148.49    9.40
  13  -2  -2  131.19    9.20
  13   2  -2  139.29    9.90
 -13   2   2  121.99    9.00
  12  -2  -2    0.30    1.80
 -12  -2   2    2.00    2.10
 -12   2   2   -0.70    2.00
  12   2  -2   -0.40    1.60
  11  -2  -2  143.69    8.40
 -11  -2   2  136.59    8.30
  11   2  -2  120.59    8.20
 -10  -2   2    5.80    2.20
  10  -2  -2    4.10    2.00
  10   2  -2    4.50    2.10
 -10   2   2   12.90    3.30
  -9  -2   2  122.49    7.10
   9  -2  -2  108.59    6.40
   9   2  -2  110.89    6.80
  -9   2   2  111.29    7.20
  -8  -2   2    9.50    2.50
   8  -2  -2    6.10    1.70
   8   2  -2    6.40    2.00
  -8   2   2   10.00    2.60
   7  -2  -2  212.18    8.70
  -7  -2   2  218.78    9.60
   7   2  -2  207.68    9.10
  -7   2   2  214.48    9.80
  -6  -2   2    2.00    1.20
   6  -2  -2    2.40    1.20
  -6   2   2    3.30    1.40
   6   2  -2    2.40    1.10
   5  -2  -2  341.47   11.50
  -5  -2   2  359.96   12.90
  -5   2   2  353.26   13.00
   5   2  -2  343.47   12.00
  -4  -2   2    4.50    1.40
   4  -2  -2    6.00    1.00
  -4   2   2    7.50    1.60
   4   2  -2    6.30    1.20
  -3  -2   2 4376.36  234.68
   3  -2  -2 4835.42  271.97
   3   2  -2 5067.29  256.07
  -3   2   2 4055.89  237.18
  -2  -2   2 9999.00  371.16
   2  -2  -2 9979.20  393.66
   2   2  -2 9547.04  359.96
  -2   2   2 9431.76  384.66
  -1  -2   2 8362.36  283.07
   1  -2  -2 7684.93  310.77
   1   2  -2 7336.27  270.57
  -1   2   2 7569.84  304.97
   0  -2  -2   66.29    3.00
   0  -2   2   70.39    3.30
   0  -2  -2   67.49    2.80
   0  -2   2   61.89    2.90
   0   2   2   70.39    3.10
   0   2  -2   61.89    3.20
   0   2   2   67.79    2.80
  -1   2  -2  981.30   29.20
   2  -2   2  400.66   12.30
   2  -2   2  384.16   13.00
  -2   2  -2  387.86   12.90
  -2   2  -2  417.16   12.40
   2   2   2  407.36   13.30
   3  -2   2  817.12   24.90
   3   2   2  789.82   25.10
  -3   2  -2  803.32   23.80
   4  -2   2    5.50    1.40
  -4   2  -2    9.00    1.30
  -4   2  -2   10.70    1.40
   4   2   2    7.20    1.60
   5  -2   2  124.99    5.00
  -5  -2  -2  127.99    4.40
   5   2   2  125.39    4.40
   5   2   2  126.79    6.50
  -5   2  -2  129.99    5.30
  -5   2  -2  126.79    5.20
   6  -2   2   -0.40    0.90
  -6  -2  -2    0.50    0.60
   6   2   2   -0.50    0.90
  -6   2  -2   -0.40    0.60
  -7  -2  -2  889.91   26.90
   7  -2   2  916.61   29.90
  -7   2  -2  947.61   28.20
   7   2   2  865.71   26.70
   7   2   2  882.01   30.20
   8  -2   2   63.39    5.00
  -8  -2  -2   50.09    3.00
  -8   2  -2   47.00    3.60
   8   2   2   53.79    3.40
   8   2   2   53.99    4.90
  -9  -2  -2   37.80    2.80
   9  -2   2   42.40    5.40
  -9   2  -2   42.70    3.90
   9   2   2   33.90    5.10
  10  -2   2    1.10    1.80
 -10  -2  -2    2.40    1.20
 -10   2  -2    1.40    1.30
  10   2   2    6.80    2.70
  11  -2   2   11.80    3.70
 -11  -2  -2    7.20    1.70
  11   2   2    7.00    3.00
 -11   2  -2    5.30    1.90
  12  -2   2   -0.50    1.90
 -12   2  -2    1.50    1.60
  12   2   2    6.60    3.40
  13  -2   2   32.60    6.10
  13   2   2   26.10    5.40
  14  -2   2    2.30    2.70
  14   2   2    5.30    3.60
 -14  -3   2  171.68   10.40
  14  -3  -2  169.08   12.10
  14   3  -2  177.78   11.90
 -14   3   2  173.98   11.30
 -13  -3   2    1.90    2.40
  13  -3  -2    8.90    3.30
 -13   3   2    4.20    2.80
 -12  -3   2  132.09    8.70
  12  -3  -2  126.19    8.40
 -12   3   2  142.89    9.40
  12   3  -2  130.39    9.20
  11  -3  -2    5.10    2.30
 -11  -3   2    1.40    1.90
 -11   3   2    6.20    2.90
  11   3  -2    0.90    1.90
  10  -3  -2   53.99    4.60
 -10  -3   2   41.90    5.10
 -10   3   2   42.60    5.60
  10   3  -2   51.59    4.90
  -9  -3   2   12.90    2.90
   9  -3  -2    9.40    2.30
   9   3  -2   12.40    2.90
  -9   3   2    5.40    2.40
  -8  -3   2   42.50    4.90
   8  -3  -2   40.50    3.40
  -8   3   2   51.69    4.60
   8   3  -2   37.90    3.70
  -7  -3   2  338.37   12.90
   7  -3  -2  330.07   11.90
  -7   3   2  325.27   13.20
   7   3  -2  301.27   12.30
   6  -3  -2  261.17    9.40
  -6  -3   2  252.27   10.30
  -6   3   2  255.07   10.80
   6   3  -2  255.27   10.00
  -5  -3   2   37.40    3.10
   5  -3  -2   33.80    2.30
   5   3  -2   40.20    2.80
  -5   3   2   42.70    3.90
   4  -3  -2 1571.84  146.29
   4   3  -2 1471.65  134.09
  -4   3   2 1444.06  148.19
  -3  -3   2 1383.76  116.09
   3  -3  -2 1539.15  134.19
   3   3  -2 1322.97  113.89
  -3   3   2 1452.65  130.09
   2  -3  -2 2836.12  176.68
  -2  -3   2 2573.64  144.39
   2   3  -2 2589.54  146.09
  -2   3   2 2520.15  162.58
   1  -3  -2   68.29    3.20
   1  -3  -2   73.19    3.00
  -1  -3   2   68.29    3.40
  -1  -3   2   73.79    2.90
   1   3  -2   65.59    3.30
  -1   3   2   72.09    3.40
   1   3  -2   73.69    2.80
  -1   3   2   71.09    3.00
   1   3  -2   68.99    3.40
   0  -3  -2   38.70    2.00
   0  -3   2   33.50    2.00
   0  -3   2   38.20    2.40
   0   3  -2   36.00    2.10
   0   3   2   38.60    2.10
   0   3   2   33.80    1.90
   0   3  -2   35.20    2.30
  -1  -3  -2  691.23   20.60
  -1   3  -2  655.43   20.60
  -1   3  -2  682.83   20.30
   2  -3   2  172.98    6.20
   2  -3   2  168.18    6.50
  -2   3  -2  166.18    6.00
   2   3   2  171.68    6.70
  -2   3  -2  173.88    6.50
   2   3   2  167.08    5.30
   2   3   2  180.28    5.40
   3  -3   2   25.60    2.10
  -3  -3  -2   24.20    1.10
   3   3   2   22.50    2.20
   3   3   2   24.90    1.20
  -3   3  -2   23.00    1.70
  -3   3  -2   26.60    1.80
   4  -3   2   27.80    2.40
  -4  -3  -2   25.80    1.20
  -4   3  -2   29.50    2.10
   4   3   2   27.80    1.40
  -4   3  -2   30.60    2.40
   5  -3   2   68.69    4.30
  -5  -3  -2   68.99    2.70
  -5   3  -2   72.99    3.70
   5   3   2   65.49    4.50
   5   3   2   66.29    2.70
   6  -3   2    6.50    1.90
  -6  -3  -2    5.70    0.90
  -6   3  -2    4.10    1.20
   6   3   2    4.70    1.70
   6   3   2    4.70    1.00
  -7  -3  -2    1.30    0.80
   7  -3   2    0.50    1.10
   7   3   2    2.70    0.80
   7   3   2    2.60    1.60
  -7   3  -2    2.60    1.20
   8  -3   2  209.38   10.20
  -8  -3  -2  219.48    7.70
   8   3   2  207.48   10.70
   8   3   2  209.88    7.50
   9  -3   2   -1.70    1.30
  -9  -3  -2    1.40    1.00
  -9   3  -2    2.30    1.50
   9   3   2    0.20    1.70
 -10  -3  -2   77.89    4.00
  10  -3   2   73.39    6.30
  10   3   2   68.29    6.40
 -10   3  -2   72.49    5.20
  11  -3   2   14.40    3.80
 -11  -3  -2    6.00    1.60
  11   3   2    7.70    3.00
 -11   3  -2   14.50    3.00
  12  -3   2  203.28   12.10
 -12   3  -2  201.58    9.80
  12   3   2  195.18   12.30
  13  -3   2   56.59    7.60
  13   3   2   61.29    8.40
  14  -3   2   31.50    6.10
  14   3   2   27.30    6.30
 -14  -4   2   -3.20    1.70
  14  -4  -2    0.60    2.50
  14   4  -2   -0.40    1.90
 -14   4   2   -0.30    2.40
  13  -4  -2   84.89    7.10
 -13  -4   2   77.79    6.60
  13   4  -2   71.49    8.30
 -13   4   2   71.29    8.20
 -12  -4   2   80.99    6.80
  12  -4  -2  108.99    7.40
 -12   4   2  106.99    8.10
  12   4  -2   97.79    8.00
 -11  -4   2  139.99    8.30
  11  -4  -2  142.49   10.50
 -11   4   2  124.89    8.80
  11   4  -2  144.59    9.00
  10  -4  -2  141.89    7.70
 -10  -4   2  147.89    8.20
  10   4  -2  122.29    8.10
 -10   4   2  133.49    8.70
   9  -4  -2   10.10    2.40
  -9  -4   2    7.20    2.30
  -9   4   2    5.00    2.30
   9   4  -2    7.50    2.70
   8  -4  -2 1030.00   33.10
  -8  -4   2 1086.99   34.50
  -8   4   2 1063.19   35.20
   8   4  -2 1062.49   34.30
  -7  -4   2   12.30    2.50
   7  -4  -2   11.30    1.90
  -7   4   2    7.70    2.20
   7   4  -2    9.30    2.10
  -6  -4   2   56.79    4.10
   6  -4  -2   57.89    3.30
  -6   4   2   55.09    4.30
   6   4  -2   52.99    3.70
   5  -4  -2   95.89    4.10
  -5  -4   2   91.29    5.10
   5   4  -2   96.29    4.80
  -5   4   2   98.29    5.50
   4  -4  -2 1007.30  120.59
  -4  -4   2  979.80  114.39
   4   4  -2  866.91  106.89
  -4   4   2  887.01  119.69
  -3  -4   2  263.67    9.90
   3  -4  -2  270.97    8.30
   3   4  -2  267.07    9.10
  -3   4   2  272.37    8.30
   2  -4  -2 1876.91  149.79
  -2  -4   2 1827.92  123.59
   2   4  -2 1746.83  120.89
  -2   4   2 2292.97  173.38
   1  -4  -2 2650.93  176.88
   1  -4  -2 2165.98  148.09
  -1  -4   2 1980.10  111.89
   1   4  -2 1991.10  115.99
   0  -4   2  235.28    8.10
   0  -4   2  226.38    8.10
   0  -4  -2  240.98    7.90
   0   4   2  239.58    7.90
   0   4   2  232.48    7.80
   0   4  -2  209.08    8.10
   1  -4   2  350.26   11.00
  -1  -4  -2  340.07   10.90
   1  -4   2  325.57   11.00
   1   4   2  346.87   11.10
  -1   4  -2  302.47   10.90
   1   4   2  335.27   10.50
  -1   4  -2  324.77   10.80
  -2   4  -2  989.60   29.60
   3  -4   2   75.49    3.90
  -3  -4  -2   70.29    2.80
   3   4   2   67.29    4.00
   3   4   2   75.09    2.90
  -3   4  -2   72.39    3.60
   4  -4   2   79.99    4.30
  -4  -4  -2   77.59    2.90
   4   4   2   72.39    4.50
   4   4   2   77.09    3.10
  -4   4  -2   79.59    3.90
  -5  -4  -2  436.86   13.40
   5  -4   2  433.86   15.50
   5   4   2  462.85   13.80
  -5   4  -2  463.55   15.00
   5   4   2  436.06   16.10
   6  -4   2   11.10    2.30
  -6  -4  -2   13.40    1.20
   6   4   2   13.20    2.50
  -6   4  -2   13.10    2.10
  -7  -4  -2   33.70    2.10
   7  -4   2   40.80    3.80
   7   4   2   31.20    4.50
   7   4   2   33.80    2.10
   8  -4   2   16.50    3.20
  -8  -4  -2   11.80    1.60
  -8   4  -2   13.20    2.50
   8   4   2    9.90    1.50
   8   4   2   16.80    3.60
   9  -4   2   69.39    5.70
  -9  -4  -2   63.39    3.40
   9   4   2   58.69    6.70
  -9   4  -2   70.99    5.00
 -10  -4  -2   55.89    3.20
  10  -4   2   54.09    7.40
  10   4   2   52.69    6.70
 -10   4  -2   50.49    4.50
 -11  -4  -2    1.00    1.00
  11  -4   2    1.60    2.20
 -11   4  -2   -0.50    1.40
  11   4   2    2.00    2.70
  12  -4   2   19.00    4.30
 -12   4  -2   19.60    3.50
  12   4   2   19.30    4.80
  13  -4   2   88.99    8.20
  13   4   2   80.09    9.60
 -13   4  -2   87.39   10.50
 -14  -5   2    1.70    2.50
  14  -5  -2    6.00    3.00
 -14   5   2    3.10    2.80
  14   5  -2    3.00    2.70
 -13  -5   2    0.20    2.20
  13  -5  -2    2.00    2.40
 -13   5   2   -0.50    2.20
  13   5  -2    0.90    2.40
  12  -5  -2   23.20    4.20
 -12  -5   2   17.40    3.70
 -12   5   2   32.80    5.80
  12   5  -2    9.60    3.30
  11  -5  -2   31.70    4.50
 -11  -5   2   36.90    5.00
 -11   5   2   42.40    6.10
  11   5  -2   34.40    5.20
  10  -5  -2  227.98   10.40
 -10  -5   2  214.08   10.60
  10   5  -2  217.68   11.30
   9  -5  -2   13.20    2.60
  -9  -5   2   13.90    3.10
   9   5  -2   18.20    3.40
  -9   5   2   12.80    3.30
  -8  -5   2   74.09    5.20
   8  -5  -2   71.19    4.50
   8   5  -2   65.19    5.10
  -8   5   2   60.59    5.30
  -7  -5   2  455.65   16.70
   7  -5  -2  447.26   18.40
  -7   5   2  470.95   17.70
   7   5  -2  458.25   16.70
  -6  -5   2  409.46   15.00
   6  -5  -2  399.56   13.50
  -6   5   2  404.26   15.60
   6   5  -2  430.96   14.90
  -5  -5   2  690.73   23.60
   5  -5  -2  683.03   20.60
  -5   5   2  676.63   22.80
   5   5  -2  661.83   21.70
  -4  -5   2   69.79    4.20
   4  -5  -2   72.99    2.90
  -4   5   2   66.79    2.60
  -4   5   2   70.39    4.50
   4   5  -2   73.19    3.80
   3  -5  -2  451.05   13.80
  -3  -5   2  444.26   15.20
   3  -5  -2  451.95   13.20
   3   5  -2  437.46   14.30
  -3   5   2  458.75   15.50
   2  -5  -2 1630.64  142.39
  -2  -5   2 1502.45  113.99
   2   5  -2 1496.35  120.59
  -1  -5   2    0.30    0.60
  -1  -5   2    0.10    0.50
   1  -5  -2    0.70    0.40
  -1   5   2    1.00    0.50
   1   5  -2    0.50    0.50
  -1   5   2    0.90    0.60
   0  -5  -2 5024.60  263.27
   0  -5   2 5380.36  203.78
   0   5  -2 5497.85  212.48
   0   5   2 5226.78  259.57
   1  -5   2  807.02   24.20
   1  -5   2  808.02   24.10
  -1  -5  -2  782.12   23.80
   1   5   2  798.22   24.10
   1   5   2  797.32   23.70
  -1   5  -2  754.22   24.00
   2  -5   2    7.00    1.40
   2  -5   2    6.60    1.30
   2   5   2    7.50    1.50
  -2   5  -2    7.10    1.30
   2   5   2    5.50    0.90
  -2   5  -2    7.90    1.30
   2   5   2    5.80    0.90
   3  -5   2  740.53   22.90
  -3  -5  -2  735.63   21.90
   3   5   2  719.33   21.70
  -3   5  -2  750.12   22.90
   3   5   2  729.03   23.50
  -4  -5  -2 1555.94   44.80
   5  -5   2  159.98    7.30
  -5  -5  -2  168.08    5.90
  -5   5  -2  170.28    7.20
   5   5   2  175.18    8.10
   5   5   2  170.38    6.30
  -6  -5  -2  385.66   12.10
   6  -5   2  378.56   14.30
   6   5   2  394.56   12.50
  -6   5  -2  363.76   14.70
   6   5   2  409.36   15.30
  -7  -5  -2   60.19    3.00
   7  -5   2   64.09    4.70
  -7   5  -2   67.79    4.50
   7   5   2   62.99    5.20
   7   5   2   67.19    3.30
  -8  -5  -2  611.54   18.70
   8  -5   2  623.74   22.00
   8   5   2  565.74   18.90
  -8   5  -2  617.74   21.20
   8   5   2  664.13   28.90
   9  -5   2    7.90    2.60
  -9  -5  -2    8.20    1.50
   9   5   2    8.90    3.10
  -9   5  -2    8.10    2.40
  10  -5   2    1.70    2.20
 -10  -5  -2    1.10    0.90
  10   5   2    0.00    1.60
 -10   5  -2    0.10    1.40
 -11  -5  -2    4.90    1.40
  11  -5   2    4.80    2.40
  11   5   2    6.90    3.30
 -11   5  -2    3.40    2.10
  12  -5   2  173.58   10.80
 -12   5  -2  178.98    9.70
  12   5   2  150.68   19.80
  13  -5   2    3.20    3.00
  13   5   2    8.80    3.90
  14  -6  -2    1.40    2.30
 -14  -6   2    1.30    2.30
 -14   6   2    4.20    4.10
  14   6  -2    3.60    2.90
 -13  -6   2   56.29    6.50
  13  -6  -2   61.29    6.90
 -13   6   2   61.19    7.80
  13   6  -2   40.70    6.50
  12  -6  -2   99.59    7.20
 -12  -6   2  108.19    7.50
 -12   6   2   97.09    8.20
  12   6  -2  111.79    8.70
 -11  -6   2   50.29    5.90
  11  -6  -2   61.29    5.20
 -11   6   2   63.59    7.30
  11   6  -2   67.19    7.50
  10  -6  -2   63.99    5.00
 -10  -6   2   69.69    5.60
  10   6  -2   85.39    6.60
 -10   6   2   68.39    6.30
   9  -6  -2    6.20    1.90
  -9  -6   2    9.30    2.60
  -9   6   2    7.40    2.70
   9   6  -2   11.00    2.70
   8  -6  -2   17.30    2.60
  -8  -6   2   15.30    3.00
  -8   6   2   20.40    3.80
   8   6  -2   19.70    3.30
   7  -6  -2  483.45   16.20
  -7  -6   2  500.65   17.70
   7   6  -2  511.65   17.90
  -7   6   2  453.55   18.40
  -6  -6   2   18.10    2.80
   6  -6  -2   20.90    2.30
   6   6  -2   23.80    3.10
  -6   6   2   20.00    3.30
  -5  -6   2  376.16   14.00
   5  -6  -2  396.26   12.10
   5   6  -2  378.76   13.40
  -5   6   2  385.36   14.50
  -5   6   2  364.26   11.50
   4  -6  -2  885.81  132.09
  -4  -6   2 1032.30  128.89
   4   6  -2  988.30  126.79
  -4   6   2 1078.19  131.59
   3  -6  -2 1184.48   33.70
  -3  -6   2 1151.78   35.50
   2  -6  -2  254.37    7.30
   2  -6  -2  245.08    7.60
  -2  -6   2  247.98    9.30
  -2   6   2  234.88    9.40
   2   6  -2  256.97    8.40
  -1  -6   2  595.04   18.90
   1  -6  -2  598.74   17.50
  -1   6   2  593.64   19.00
  -1   6   2  579.54   17.60
   0  -6   2    8.50    1.60
   0  -6  -2   11.60    1.30
   0   6   2   11.90    1.70
   0   6   2   10.00    1.30
   0   6  -2   14.30    1.30
   0   6  -2   13.10    1.80
   1  -6   2 3384.36  150.58
   2  -6   2   29.80    2.30
   2  -6   2   35.00    2.60
   2   6   2   28.70    1.90
   2   6   2   29.00    2.30
  -2   6  -2   31.20    2.20
   2   6   2   30.90    2.00
  -2   6  -2   26.70    2.30
  -3  -6  -2  990.30   29.10
   3  -6   2  975.40   29.70
   3   6   2  981.80   28.90
  -3   6  -2  942.41   29.90
   3   6   2  990.90   30.40
  -4  -6  -2    0.00    0.50
   4  -6   2    0.20    0.80
   4   6   2    0.00    0.70
  -4   6  -2   -0.30    0.60
   4   6   2    0.00    0.50
  -5  -6  -2  304.67   10.00
   5  -6   2  289.57   11.30
   5   6   2  302.97   10.20
  -5   6  -2  313.47   11.50
   5   6   2  309.97   12.30
   6  -6   2   89.39    5.20
  -6  -6  -2   83.19    3.70
   6   6   2   78.99    5.50
  -6   6  -2   78.19    4.80
   6   6   2   88.19    4.00
   7  -6   2  987.00   32.10
  -7  -6  -2  981.30   29.40
  -7   6  -2 1010.60   31.90
   7   6   2  981.60   29.90
   7   6   2 1009.60   33.40
   8  -6   2   42.40    4.90
  -8  -6  -2   40.80    2.60
   8   6   2   51.29    5.70
  -8   6  -2   45.70    4.10
  -9  -6  -2   80.19    3.90
   9  -6   2   80.79    6.10
  -9   6  -2   83.29    5.80
   9   6   2   88.59    7.00
 -10  -6  -2    6.00    1.30
  10  -6   2    5.00    2.40
 -10   6  -2    6.10    2.40
  10   6   2    9.60    3.30
  11  -6   2    1.50    2.20
  11   6   2    2.10    2.40
 -11   6  -2    1.60    1.80
  12  -6   2   28.20    5.20
  12   6   2   13.10    4.00
  13  -6   2  175.48   11.40
 -13   6  -2  179.88   10.20
  13   6   2  175.18   12.40
  14  -7  -2    0.90    1.80
 -14  -7   2   -0.10    2.20
 -14   7   2    3.50    3.00
  14   7  -2   -1.80    2.20
  13  -7  -2    6.00    2.60
 -13  -7   2   -1.30    1.80
  13   7  -2   -0.20    2.20
 -13   7   2    1.00    2.50
  12  -7  -2   16.90    3.70
 -12  -7   2   17.60    3.80
 -12   7   2   14.10    4.20
 -11  -7   2   35.30    5.00
  11  -7  -2   36.80    4.70
 -11   7   2   31.10    5.50
  11   7  -2   26.80    4.90
  10  -7  -2  116.99    6.70
 -10  -7   2  112.69    7.20
  10   7  -2  108.19    7.70
 -10   7   2  108.69    8.00
  -9  -7   2    3.90    2.00
   9  -7  -2   -0.60    0.90
   9   7  -2   -0.10    1.40
  -8  -7   2   94.59    6.00
   8  -7  -2   89.99    5.00
  -8   7   2   92.09    6.70
   7  -7  -2   22.10    2.50
  -7  -7   2   19.70    3.20
   7   7  -2   19.50    3.10
  -7   7   2   20.90    3.60
   5  -7  -2  127.99    4.70
  -5  -7   2  128.89    6.50
   5   7  -2  118.89    5.90
  -5   7   2  115.79    4.10
  -5   7   2  127.69    6.80
   4  -7  -2 2725.83  228.78
  -4  -7   2 2676.53  207.68
  -4   7   2 2751.42  219.28
  -3  -7   2   -1.20    0.70
   3   7  -2    1.10    0.90
  -3   7   2    0.00    0.70
  -2  -7   2  869.91   26.80
  -2   7   2  831.92   27.80
  -1  -7   2  311.87   11.20
   1  -7  -2  310.07    9.50
  -1   7   2  312.97    9.70
  -1   7   2  303.47   11.10
   0   7  -2 2225.28   65.59
   1  -7   2  131.09    5.90
   1   7   2  128.99    5.50
  -1   7  -2  117.59    5.30
  -1   7  -2  130.39    4.60
   1   7   2  136.99    5.50
  -2   7  -2 2031.10   58.89
   3  -7   2   14.80    2.00
  -3  -7  -2   18.70    2.10
  -3   7  -2   21.00    1.80
  -3   7  -2   19.10    2.50
   3   7   2   17.90    1.60
  -4  -7  -2    9.40    1.50
   4  -7   2   11.00    1.80
  -4   7  -2   14.50    2.30
   4   7   2   12.30    2.20
   5  -7   2    2.00    1.20
  -5  -7  -2    3.10    1.00
   5   7   2    1.40    1.30
  -5   7  -2    2.70    1.20
  -6  -7  -2  249.48    8.70
   6   7   2  230.08   11.00
  -6   7  -2  258.57   10.50
  -7  -7  -2   34.10    2.50
   7  -7   2   41.10    4.50
   7   7   2   33.10    4.50
  -7   7  -2   37.00    4.20
  -8  -7  -2  679.63   21.10
   8  -7   2  695.53   23.80
   8   7   2  670.43   25.20
  -8   7  -2  688.53   23.80
  -9  -7  -2    1.60    1.10
   9  -7   2    6.10    2.40
   9   7   2   -0.20    1.60
  -9   7  -2    3.30    1.80
 -10  -7  -2    1.00    1.00
  10  -7   2   -2.30    1.40
 -10   7  -2   -0.40    1.40
  10   7   2   -1.70    1.40
  11  -7   2   81.29    6.80
  11   7   2   85.09    8.00
 -11   7  -2   76.19    8.70
  12  -7   2  107.99    8.30
 -12   7  -2  119.79    8.20
  12   7   2  110.29    9.40
  13  -7   2   -0.70    2.20
  13   7   2    1.30    2.70
 -13   7  -2    1.00    1.90
 -13  -8   2   10.00    3.00
  13  -8  -2    5.20    2.50
  13   8  -2    9.60    3.70
 -13   8   2    6.20    3.40
 -12  -8   2   38.00    5.10
  12  -8  -2   37.10    5.60
 -12   8   2   39.60    6.40
  12   8  -2   34.70    6.00
  11  -8  -2   39.70    4.70
 -11   8   2   40.20    6.20
  11   8  -2   27.30    4.80
  10  -8  -2    5.60    2.00
 -10  -8   2   -1.70    1.50
 -10   8   2    4.40    2.40
  10   8  -2    7.00    2.50
  -9  -8   2  216.88   10.30
   9  -8  -2  220.08    9.30
   9   8  -2  196.28   10.60
  -9   8   2  222.98   11.70
   8  -8  -2  276.57   10.50
  -8  -8   2  267.17   11.80
   8   8  -2  276.27   12.40
  -8   8   2  294.07   13.30
   7  -8  -2  219.78    8.30
  -7  -8   2  231.18   10.00
  -7   8   2  213.48   10.80
   7   8  -2  207.88    9.90
  -6  -8   2  232.58    9.80
   6  -8  -2  224.38    7.80
   6   8  -2  228.28    9.70
  -6   8   2  217.28   10.50
  -6   8   2  213.58    7.10
  -5  -8   2   98.19    5.50
   5  -8  -2   93.39    3.60
   5  -8  -2   89.39    3.70
  -5   8   2   96.39    6.00
   5   8  -2   89.99    5.00
  -4  -8   2  334.57   12.40
  -4   8   2  317.47   12.90
   4   8  -2  330.67   11.70
  -3  -8   2  181.68    7.90
   3   8  -2  183.98    7.10
  -2  -8   2 1058.39   32.80
  -1  -8   2 1249.77   37.50
  -1   8   2 1206.98   35.50
   0  -8   2  768.82   24.80
   0  -8  -2  788.22   23.10
   0   8   2  771.82   23.50
   1  -8   2  121.39    5.90
  -1   8  -2  112.39    5.10
  -1   8  -2  113.59    4.20
   1   8   2  118.79    5.10
   1   8   2  118.79    5.40
   2  -8   2  783.12   24.10
   2  -8   2  793.82   25.60
  -2   8  -2  799.32   25.40
   2   8   2  829.02   25.00
   2   8   2  807.52   24.60
  -2   8  -2  733.83   24.00
   3  -8   2  230.98    8.50
  -3  -8  -2  230.48    8.70
   3   8   2  225.28    8.40
  -3   8  -2  234.68    9.50
  -3   8  -2  218.68    8.20
   3   8   2  245.38    9.50
  -4  -8  -2    7.10    1.50
   4  -8   2   10.20    1.80
   4   8   2   10.20    2.30
  -4   8  -2    8.10    1.90
  -5  -8  -2  262.27    9.50
   5  -8   2  259.57   10.10
  -5   8  -2  267.37   10.90
   5   8   2  269.67   11.40
   6  -8   2   13.80    2.40
  -6  -8  -2   10.30    1.70
  -6   8  -2    8.50    2.20
   6   8   2    7.90    2.40
   7  -8   2 1181.18   37.90
  -7  -8  -2 1201.68   36.20
   7   8   2 1208.48   39.80
  -7   8  -2 1251.87   38.70
  -8  -8  -2  160.98    6.50
   8  -8   2  172.68    8.50
   8   8   2  168.58    9.60
  -8   8  -2  148.39    8.40
   9  -8   2   13.00    3.20
  -9  -8  -2   11.10    1.80
  -9   8  -2    8.40    2.60
   9   8   2    4.20    2.30
 -10  -8  -2  206.78    8.00
  10  -8   2  223.98   11.10
 -10   8  -2  222.38   11.40
  10   8   2  216.18   12.50
  11  -8   2    1.30    2.10
 -11   8  -2   -1.00    1.70
  11   8   2    1.10    2.20
  12  -8   2  125.39    8.90
 -12   8  -2  133.49    9.00
  12   8   2  138.09   10.60
  13  -8   2   47.40    7.00
 -13   8  -2   50.99    6.60
  13   8   2   43.20    7.20
  13  -9  -2   21.50    3.90
 -13  -9   2    9.40    3.10
  13   9  -2   16.90    4.60
 -13   9   2   29.30    6.80
  12  -9  -2   49.40    5.50
 -12  -9   2   43.60    5.50
 -12   9   2   34.70    6.30
  12   9  -2   37.10    6.40
 -11  -9   2   51.19    5.80
  11  -9  -2   53.29    4.60
  11   9  -2   57.89    7.20
 -11   9   2   63.19    8.00
  10  -9  -2   63.09    4.60
 -10  -9   2   58.79    5.20
  10   9  -2   68.09    6.20
 -10   9   2   56.59    7.00
   9  -9  -2   18.20    2.70
  -9  -9   2   20.90    3.60
   9   9  -2   14.70    3.60
  -9   9   2   20.90    4.50
   8  -9  -2  595.34   19.20
  -8  -9   2  589.64   21.00
  -8   9   2  593.04   23.00
   8   9  -2  573.84   21.70
  -7  -9   2   13.90    2.70
   7  -9  -2   15.10    2.00
  -7   9   2   20.50    3.90
   7   9  -2   13.00    2.80
  -6  -9   2 1413.76   42.60
   6  -9  -2 1376.66   39.70
   6   9  -2 1343.17   42.40
  -6   9   2 1322.57   43.70
  -5  -9   2   23.70    3.30
   5   9  -2   18.50    2.60
  -5   9   2   25.30    3.60
  -4  -9   2   82.79    5.10
  -4   9   2   79.39    5.30
   4   9  -2   82.59    4.50
  -3  -9   2   -0.80    0.80
   3   9  -2    1.20    0.80
  -3   9   2    1.30    1.20
  -2  -9   2    9.90    2.00
   2   9  -2   11.50    1.60
  -2   9   2   10.30    2.10
   1  -9  -2  140.89    4.60
  -1  -9   2  142.09    6.80
  -1   9   2  142.69    5.00
   1   9  -2  141.39    5.30
  -1   9   2  137.69    6.60
   0  -9  -2  668.93   20.10
   0  -9   2  704.33   22.40
   0   9   2  684.93   20.70
   0   9   2  639.04   21.90
   1  -9   2  379.36   14.10
   1   9   2  370.86   12.90
  -1   9  -2  388.46   11.70
   1   9   2  386.46   14.30
   2  -9   2  158.58    7.70
  -2   9  -2  172.58    7.70
   2   9   2  165.28    6.90
  -2   9  -2  159.38    6.40
  -2   9  -2  169.98    5.60
   2   9   2  155.98    7.00
  -3  -9  -2  287.87   10.80
   3  -9   2  289.87   10.30
  -3   9  -2  284.87   10.00
   3   9   2  290.67   10.60
   3   9   2  304.97   11.30
  -3   9  -2  291.27   11.60
  -4  -9  -2  983.50   30.20
   4  -9   2  982.80   29.90
   4   9   2 1007.20   31.50
   4   9   2  952.50   29.80
  -4   9  -2  952.50   31.30
  -5  -9  -2  273.07   10.00
   5  -9   2  263.67   10.10
  -5   9  -2  264.67   11.20
   5   9   2  276.67   11.70
  -6  -9  -2   40.60    3.00
   6  -9   2   36.60    3.20
  -6   9  -2   42.60    3.90
   6   9   2   41.70    4.90
   7  -9   2  156.88    7.50
  -7  -9  -2  147.09    6.50
  -7   9  -2  151.08    8.20
   8  -9   2  195.18    9.10
  -8  -9  -2  183.78    7.50
  -8   9  -2  176.68    9.40
   8   9   2  187.28   10.50
   9  -9   2   16.20    3.20
  -9  -9  -2   15.80    2.20
   9   9   2   16.10    3.80
  -9   9  -2   11.70    3.00
 -10  -9  -2   14.40    2.10
  10  -9   2   15.30    3.50
  10   9   2   13.00    3.90
 -10   9  -2   21.30    4.10
  11   9   2    5.40    4.40
 -11   9  -2   13.20    3.40
  12  -9   2    0.30    2.10
  12   9   2    1.30    2.50
 -12   9  -2    3.90    2.50
  13  -9   2   -0.20    2.40
  13   9   2    4.00    3.50
 -13   9  -2    0.70    2.30
 -13 -10   2   62.49    6.00
 -13  10   2   67.39    8.70
  13  10  -2   57.69    8.20
  12 -10  -2   11.40    2.90
 -12 -10   2   11.00    3.30
 -12  10   2    3.90    3.20
  12  10  -2    7.10    3.30
  11 -10  -2    9.90    2.30
 -11 -10   2    8.20    2.70
 -11  10   2    4.40    2.90
  11  10  -2    6.50    3.70
 -10 -10   2  207.58   11.90
  10 -10  -2  188.78    8.70
 -10  10   2  216.08   12.20
  10  10  -2  196.98   11.20
   9 -10  -2   96.59    5.20
  -9 -10   2   96.29    6.50
  -9  10   2  108.49    8.00
   9  10  -2   97.09    7.10
  -8 -10   2   19.40    3.50
   8 -10  -2   21.10    2.40
   8  10  -2   22.40    3.80
  -8  10   2   22.80    4.30
  -7 -10   2   33.00    4.30
  -6 -10   2   50.79    4.40
   6  10  -2   43.90    3.90
  -6  10   2   45.70    5.40
  -5 -10   2  205.98    9.40
   5  10  -2  210.38    9.00
  -5  10   2  210.88   10.20
  -4 -10   2   96.69    5.80
  -4  10   2  106.59    6.40
   4  10  -2  106.39    5.40
  -3 -10   2  113.89    6.20
   3  10  -2  126.89    5.40
  -3  10   2  107.09    6.40
  -2 -10   2  167.68    7.80
  -2  10   2  161.08    7.80
   2  10  -2  154.18    6.90
   1 -10  -2    0.50    0.40
  -1 -10   2   -0.70    0.70
   1  10  -2    0.50    0.60
  -1  10   2    0.20    0.80
  -1  10   2    0.60    0.50
   0 -10   2  468.35   17.00
   0 -10  -2  473.75   14.50
   0  10   2  474.35   15.20
   0  10   2  478.25   16.70
   0  10  -2  484.75   14.70
   1 -10   2 1189.78   37.50
   1  10   2 1194.18   35.90
   2 -10   2  426.86   16.20
  -2  10  -2  449.95   13.20
   2  10   2  432.16   15.20
  -2  10  -2  424.06   14.20
   2  10   2  432.46   15.10
  -2  10  -2  450.75   16.00
  -3  10  -2   35.80    2.30
  -3  10  -2   33.10    1.90
  -3  10  -2   39.70    4.40
   3  10   2   32.80    3.00
   3  10   2   33.90    2.80
   4 -10   2   29.20    2.40
   4  10   2   29.90    3.80
  -4  10  -2   23.30    3.40
   4  10   2   21.60    3.90
   5 -10   2   32.80    2.80
  -5  10  -2   32.20    4.10
   5  10   2   35.20    4.30
   6 -10   2  139.79    6.70
   6  10   2  153.98    8.40
  -6  10  -2  144.69    8.00
   7 -10   2    7.20    2.80
  -7  10  -2    6.50    2.30
   7  10   2    7.40    2.60
   8 -10   2   -0.30    1.30
   8  10   2    2.30    2.20
  -8  10  -2    0.20    1.60
   9 -10   2   75.19    5.60
   9  10   2   83.29    7.20
  -9  10  -2   78.79    6.40
  10 -10   2    3.60    2.20
 -10 -10  -2    8.40    2.20
  10  10   2   -1.20    1.80
 -10  10  -2    7.10    2.90
  11 -10   2   47.90    6.00
 -11  10  -2   37.80    5.90
  11  10   2   40.40    6.60
  12 -10   2   15.70    3.80
  12  10   2   15.00    4.60
 -12  10  -2   26.30    4.90
 -13 -11   2   26.40    4.60
 -13  11   2   28.80    6.20
  13  11  -2   27.90    5.80
 -12 -11   2   20.70    4.30
  12  11  -2   12.30    4.10
 -12  11   2   22.80    5.50
 -11 -11   2   -0.30    1.90
 -11  11   2    4.60    3.40
  11  11  -2   -0.70    1.80
 -10 -11   2  118.39    7.60
  10 -11  -2  119.39    6.80
  10  11  -2  105.89    8.10
 -10  11   2  117.99    9.00
   9 -11  -2    5.10    1.40
  -9 -11   2    5.70    4.20
  -9  11   2   10.30    3.20
   9  11  -2    1.70    2.00
  -8 -11   2    2.30    1.90
  -8  11   2    1.00    2.00
   8  11  -2   -0.50    1.20
  -7 -11   2   38.80    4.80
  -7  11   2   45.10    5.80
   7  11  -2   44.30    5.10
  -6 -11   2   56.89    4.60
   6  11  -2   53.19    4.40
  -6  11   2   47.00    5.90
  -5 -11   2  748.33   25.20
   5  11  -2  720.13   24.50
  -5  11   2  761.72   26.50
  -4 -11   2   49.99    4.10
   4  11  -2   49.10    3.60
  -4  11   2   42.80    4.20
  -3 -11   2   28.80    3.70
   3  11  -2   26.90    2.40
  -3  11   2   24.10    3.40
  -2 -11   2   59.59    4.40
  -2  11   2   68.09    4.70
   2  11  -2   51.49    3.10
   1 -11  -2  275.17    8.20
  -1 -11   2  257.77   11.20
  -1  11   2  269.57    8.80
  -1  11   2  283.77   11.40
   1  11  -2  271.97    9.30
   0 -11   2  197.28    9.10
   0 -11  -2  194.38    6.50
   0  11   2  189.38    8.60
   0  11  -2  182.78    6.70
   0  11   2  193.48    7.20
   1 -11   2  667.13   23.10
  -1  11  -2  672.33   19.90
   1  11   2  656.43   22.20
  -1  11  -2  675.53   22.80
   1  11   2  660.13   21.20
   2 -11   2  350.76   14.10
  -2  11  -2  336.37   12.40
  -2  11  -2  363.16   10.90
   2  11   2  355.06   13.10
  -3  11  -2   13.10    1.30
  -3  11  -2   14.60    1.70
  -3  11  -2   11.80    2.50
   3  11   2   14.60    2.30
   3  11   2   12.40    2.30
  -4 -11  -2  531.95   18.30
   4 -11   2  532.05   16.90
  -4  11  -2  537.15   19.50
  -4  11  -2  509.65   16.00
   4  11   2  551.64   19.10
   4  11   2  538.95   18.00
  -4  11  -2  525.45   17.30
   5 -11   2    4.80    1.50
  -5 -11  -2    5.70    1.70
  -5  11  -2    5.30    2.00
   5  11   2    5.40    2.10
   5  11   2    5.30    1.50
   6 -11   2  120.89    5.70
  -6 -11  -2  100.89    5.80
   6  11   2  110.79    5.50
   6  11   2  121.99    7.40
  -6  11  -2  112.39    7.10
  -7 -11  -2   22.20    3.00
   7 -11   2   24.40    3.20
  -7  11  -2   30.60    5.20
   7  11   2   27.00    4.40
   8 -11   2   62.89    4.50
  -8 -11  -2   55.19    4.00
  -8  11  -2   43.50    5.60
   8  11   2   53.29    6.30
  -9 -11  -2   21.80    2.90
   9 -11   2   16.30    3.00
   9  11   2   14.90    3.80
  -9  11  -2   19.10    4.10
 -10 -11  -2    9.90    2.20
  10 -11   2    9.20    2.80
 -10  11  -2    9.30    3.00
  10  11   2    4.30    2.80
  11 -11   2   41.30    5.30
  11  11   2   39.40    6.60
 -11  11  -2   47.10    6.70
  12 -11   2    9.10    4.40
  12  11   2    5.20    3.40
 -12  11  -2    4.40    3.10
 -12 -12   2    6.00    3.00
  12  12  -2    5.60    3.30
 -12  12   2   14.40    4.50
 -11 -12   2    2.60    2.10
  11  12  -2   -0.60    1.70
 -11  12   2   -3.40    1.80
 -10 -12   2    3.30    2.30
  10  12  -2    1.50    2.30
 -10  12   2    8.10    3.60
  -9 -12   2   -0.70    1.60
   9  12  -2    0.30    1.60
  -9  12   2   -2.40    1.60
  -8 -12   2  255.07   14.20
  -8  12   2  223.78   12.20
   8  12  -2  221.68   11.30
  -7 -12   2   66.99    5.40
   7  12  -2   62.99    5.20
  -7  12   2   80.89    6.60
  -6 -12   2   50.49    4.60
  -6  12   2   45.50    5.60
   6  12  -2   49.40    4.30
  -5 -12   2   55.29    4.70
  -5  12   2   45.50    5.70
   5  12  -2   57.99    4.30
  -4 -12   2  958.10   31.20
   4  12  -2  936.91   29.90
  -4  12   2  937.31   32.00
  -3 -12   2   83.19    5.70
   3  12  -2   80.29    4.50
  -3  12   2   73.99    5.50
  -2 -12   2  792.62   26.50
   2  12  -2  777.42   24.40
  -2  12   2  785.92   26.70
  -1 -12   2   27.40    3.60
   1 -12  -2   24.10    1.30
   1  12  -2   26.60    2.30
  -1  12   2   21.50    3.20
   0 -12   2   76.79    5.50
   0  12  -2   76.39    3.50
   0  12   2   78.19    5.10
   0  12   2   72.59    3.80
   1 -12   2    0.90    1.50
   1  12   2    4.40    1.50
  -1  12  -2    3.00    0.80
   1  12   2    1.60    0.90
  -1  12  -2    4.70    1.80
   2 -12   2  724.63   25.60
  -2  12  -2  714.83   25.20
   2  12   2  752.92   23.90
   2  12   2  727.63   24.30
  -2  12  -2  736.53   21.60
  -3  12  -2    0.40    0.60
  -3  12  -2    0.10    1.20
   3  12   2    0.00    0.90
   3  12   2    0.50    1.00
  -3  12  -2    0.60    0.50
   4  12   2  191.18    8.60
  -4  12  -2  197.78    7.10
   4  12   2  218.58    9.60
  -4  12  -2  194.18    9.80
  -4  12  -2  199.98    6.50
   5 -12   2   64.19    3.60
  -5 -12  -2   78.39    4.90
   5  12   2   75.19    5.40
  -5  12  -2   64.99    2.90
   5  12   2   67.29    4.30
  -5  12  -2   66.89    5.40
   6 -12   2  267.87    9.80
  -6 -12  -2  264.17   10.80
   6  12   2  258.27   10.40
   7 -12   2   39.00    3.30
  -7 -12  -2   41.70    3.70
   7  12   2   38.80    3.20
   7  12   2   38.20    5.40
  -7  12  -2   31.00    4.60
  -8 -12  -2   19.10    3.00
   8  12   2   15.40    2.40
  -8  12  -2   14.20    3.50
   8  12   2   15.70    3.70
  -9 -12  -2    5.80    1.80
   9 -12   2    3.40    1.90
   9  12   2    4.50    2.60
   9  12   2    2.70    1.20
  -9  12  -2    3.90    2.50
  10 -12   2   30.40    4.10
  10  12   2   24.60    2.90
 -10  12  -2   27.80    5.00
 -11  12  -2    4.00    2.90
  11  12   2    0.90    2.40
 -12  12  -2   21.40    5.10
  12  12   2   21.20    5.30
 -12 -13   2   11.80    3.40
  12  13  -2    0.00    2.20
 -12  13   2    9.60    4.30
 -11 -13   2   27.50    4.60
  11  13  -2   16.10    4.50
 -11  13   2   16.80    4.70
 -10 -13   2   42.50    5.70
 -10  13   2   47.30    6.90
  10  13  -2   43.50    9.40
  -9 -13   2  541.85   20.70
   9  13  -2  560.04   22.10
  -9  13   2  536.55   23.00
  -8 -13   2    1.00    1.90
   8  13  -2    0.30    1.70
  -8  13   2   -1.30    1.50
  -7 -13   2  379.46   20.80
   7  13  -2  380.66   15.90
  -7  13   2  395.76   17.50
  -6 -13   2  131.69    8.00
  -6  13   2  149.59    9.20
   6  13  -2  151.28    8.10
  -5 -13   2   11.80    2.80
  -5  13   2   14.20    3.50
   5  13  -2   11.30    2.50
  -4 -13   2    3.30    1.90
   4  13  -2    4.30    1.50
  -3 -13   2   24.60    3.90
  -3  13   2   20.00    3.40
   3  13  -2   23.20    2.90
  -2 -13   2   62.69    5.10
   2  13  -2   64.19    3.80
  -2  13   2   70.69    5.30
  -1 -13   2  368.66   14.80
  -1  13   2  334.67   14.20
   1  13  -2  362.26   12.10
   0 -13   2  125.19    7.70
   0  13   2  138.09    5.80
   0  13  -2  144.99    5.50
   0  13   2  148.69    7.70
   1 -13   2    5.50    2.10
  -1  13  -2    5.30    1.00
  -1  13  -2    5.00    1.90
   1  13   2    6.00    2.00
   1  13   2    6.20    1.60
  -2  13  -2    5.70    2.00
   2  13   2    7.40    2.10
   2  13   2    6.40    1.70
  -2  13  -2    6.50    1.00
   3  13   2  453.75   16.20
  -3  13  -2  440.06   13.00
   3  13   2  434.66   16.00
  -3  13  -2  461.95   17.50
  -3  13  -2  392.86   13.70
   4  13   2   85.99    5.40
   4  13   2   94.69    6.00
  -4  13  -2   93.79    3.30
  -4  13  -2  105.79    7.70
  -4  13  -2   87.69    3.70
  -5 -13  -2   83.89    5.40
  -5  13  -2   69.89    5.70
  -5  13  -2   78.29    3.20
   5  13   2   79.29    4.90
  -5  13  -2   67.79    2.80
   5  13   2   70.19    5.50
  -6 -13  -2   14.70    2.90
   6  13   2   17.70    2.80
  -6  13  -2   12.80    1.30
   6  13   2   17.60    3.50
  -6  13  -2   11.10    3.00
  -6  13  -2   17.50    1.60
   7 -13   2   29.70    3.10
  -7 -13  -2   33.60    4.10
   7  13   2   40.00    5.50
  -7  13  -2   44.40    5.60
   7  13   2   34.00    3.20
  -8 -13  -2    5.90    2.00
   8 -13   2    3.50    1.60
  -8  13  -2    4.80    2.70
   8  13   2    4.90    1.60
   8  13   2    3.10    2.30
   9 -13   2  163.88    9.20
  -9 -13  -2  193.18    8.60
   9  13   2  169.38    7.80
   9  13   2  186.78   11.50
  -9  13  -2  187.98   10.90
  10  13   2    3.10    2.80
 -10  13  -2    2.90    2.80
  11  13   2    1.80    2.50
 -11  13  -2   -1.30    2.20
 -11 -14   2   63.09    6.10
 -11  14   2   71.49    9.20
  11  14  -2   74.99    8.70
 -10 -14   2   60.29    5.80
  10  14  -2   49.50    6.60
 -10  14   2   54.59   10.20
  -9 -14   2  151.08    9.00
  -9  14   2  160.48   10.80
   9  14  -2  130.09    9.20
  -8 -14   2    3.60    2.30
   8  14  -2    0.80    1.90
  -8  14   2   -0.40    1.80
  -7 -14   2  144.19    8.60
  -7  14   2  130.29    9.30
   7  14  -2  150.58    8.50
  -6 -14   2   27.90    4.50
   6  14  -2   14.10    3.00
  -6  14   2   19.30    4.00
   5  14  -2   56.89    4.50
  -5  14   2   62.19    5.80
  -4 -14   2    7.60    2.60
  -4  14   2    5.90    2.20
   4  14  -2    7.80    2.00
  -3 -14   2   26.50    4.30
  -3  14   2   16.90    3.80
   3  14  -2   24.40    3.00
  -2 -14   2   79.49    6.10
   2  14  -2   86.99    4.60
  -2  14   2   76.89    5.90
  -1 -14   2   40.00    5.00
   1  14  -2   37.70    2.70
  -1  14   2   44.70    5.20
   0 -14   2  259.77   12.50
   0  14   2  270.87    9.70
   0  14  -2  267.27    9.40
   0  14   2  299.67   12.30
   0  14  -2  260.47   12.20
   1 -14   2  249.08   12.20
   1  14   2  272.47   10.10
  -1  14  -2  266.17    8.70
  -1  14  -2  261.27   12.00
   1  14   2  246.98   11.30
   2  14   2   71.99    5.10
  -2  14  -2   60.19    2.70
   2  14   2   56.19    4.10
  -3  14  -2   64.19    5.60
  -3  14  -2   71.99    2.80
   3  14   2   66.79    4.90
   3  14   2   77.29    5.20
  -4  14  -2  195.98   10.20
   4  14   2  183.28    9.20
   4  14   2  172.08    8.60
  -5  14  -2  290.47   13.50
   5  14   2  274.97   11.70
   5  14   2  296.17   13.00
   6  14   2    1.60    1.20
  -6  14  -2    2.50    1.90
   6  14   2    2.40    1.90
  -7 -14  -2   94.99    6.20
   7  14   2   98.89    5.80
  -7  14  -2  112.19    7.80
   7  14   2   85.89    7.10
   8  14   2    3.70    1.60
   8  14   2    2.50    2.20
  -8  14  -2    6.20    2.70
   9  14   2    3.40    1.50
   9  14   2    0.80    2.60
  -9  14  -2    3.60    2.70
  10  14   2    4.10    2.60
 -10  14  -2    0.90    2.50
  11  14   2   45.70    7.20
 -11  14  -2   26.50    5.80
 -11 -15   2   17.70    4.10
  11  15  -2   16.40    4.50
 -11  15   2   11.60    4.30
 -10 -15   2   42.80    5.90
 -10  15   2   35.10    6.60
  10  15  -2   35.50    6.00
  -9 -15   2    5.80    2.80
  -9  15   2   13.60    6.00
   9  15  -2    6.70    3.10
  -8 -15   2   58.89    6.80
  -8  15   2   54.79    7.30
   8  15  -2   42.70    5.80
  -7 -15   2  225.38   11.70
   7  15  -2  233.48   11.50
  -7  15   2  231.28   12.90
  -6 -15   2  618.04   23.00
  -6  15   2  612.94   24.30
   6  15  -2  601.14   22.20
  -5 -15   2    4.20    2.40
  -5  15   2    7.10    2.80
  -4 -15   2   10.60    3.00
  -4  15   2   11.10    3.20
   4  15  -2   14.40    2.60
  -3 -15   2   67.99    5.70
   3  15  -2   62.79    4.30
  -3  15   2   58.99    6.70
  -2 -15   2   -1.40    1.20
   2  15  -2    1.60    1.10
  -2  15   2    1.30    1.60
  -1 -15   2   54.19    5.20
   1  15  -2   55.89    3.40
   0 -15   2  190.58   10.40
   0  15   2  188.58    7.50
   0  15  -2  199.88   10.20
   0  15   2  187.48    9.70
   0  15  -2  192.48    7.30
   1 -15   2   59.29    6.80
  -1  15  -2   51.39    4.90
   1  15   2   50.29    4.60
  -1  15  -2   54.89    2.80
   1  15   2   57.09    4.00
   2  15   2    3.70    1.40
  -2  15  -2    5.00    2.20
  -2  15  -2    2.90    0.70
   2  15   2    5.40    2.00
   3  15   2    2.40    1.60
  -3  15  -2    1.40    1.80
   3  15   2    5.60    1.90
  -4  15  -2   68.59    5.90
   4  15   2   60.99    4.80
   4  15   2   69.99    5.40
  -5  15  -2   49.40    6.10
   5  15   2   56.39    4.50
   6  15   2  136.59    7.50
   6  15   2  137.89    8.70
  -6  15  -2  149.49    9.40
   7  15   2   55.99    6.90
  -7  15  -2   52.49    6.50
   7  15   2   54.19    4.40
   8  15   2   70.39    8.30
   8  15   2   58.19    4.60
  -8  15  -2   70.29    8.20
   9  15   2   -0.70    1.10
  -9  15  -2    2.60    2.60
   9  15   2    1.30    2.90
  10  15   2   23.80    5.50
 -10  15  -2   24.90    5.20
 -10 -16   2    4.40    3.00
 -10  16   2   -0.20    2.90
  10  16  -2    4.70    3.20
  -9 -16   2    0.70    2.30
  -9  16   2   -0.10    2.10
   9  16  -2   -0.30    2.10
  -8 -16   2   52.99    6.70
  -8  16   2   57.49    8.60
   8  16  -2   52.99    6.40
  -7 -16   2   80.39    6.60
  -7  16   2   70.29    8.30
   7  16  -2   66.69    6.00
  -6 -16   2   16.00    3.90
  -6  16   2   22.10    4.90
   6  16  -2   23.10    3.80
  -5 -16   2    0.80    1.90
  -5  16   2   -0.50    1.70
   5  16  -2    0.90    1.40
  -4 -16   2   24.20    4.20
  -4  16   2   23.30    4.40
   4  16  -2   28.60    3.80
  -3 -16   2  136.79    8.80
   3  16  -2  143.49    7.10
  -3  16   2  154.18    9.30
  -2 -16   2   23.70    4.40
  -2  16   2   37.20    5.10
   2  16  -2   27.20    3.10
  -1 -16   2  163.58    9.90
   1  16  -2  186.08    9.90
  -1  16   2  167.98    9.50
   1  16  -2  164.38    7.10
   0 -16   2   63.29    6.00
   0  16   2   63.89    5.40
   0  16  -2   54.89    5.30
   0  16   2   62.09    3.60
   1  16   2   55.49    5.00
  -1  16  -2   59.79    3.10
  -1  16  -2   57.29    6.70
  -2  16  -2   19.20    2.20
   2  16   2   22.50    3.20
  -2  16  -2   21.90    1.50
  -2  16  -2   20.90    4.00
  -3  16  -2   56.09    6.80
   3  16   2   50.39    4.30
   3  16   2   53.29    6.50
  -4  16  -2    3.30    2.10
   4  16   2    1.80    1.50
   4  16   2    2.40    1.90
  -5  16  -2   18.50    3.90
   5  16   2   13.50    2.70
   5  16   2   11.30    3.00
   6  16   2   52.39    4.60
   6  16   2   54.49    6.30
  -6  16  -2   57.59    7.20
   7  16   2   33.50    5.60
  -7  16  -2   33.00    5.50
   7  16   2   35.60    4.40
   8  16   2    0.00    1.10
  -8  16  -2   -1.20    1.70
   8  16   2   -2.30    1.50
   9  16   2    3.90    3.10
   9  16   2    0.60    1.30
  -9  16  -2    3.50    2.70
 -10  16  -2   49.30    7.50
  10  16   2   51.99    7.90
 -10 -17   2   20.40    4.50
  10  17  -2   14.30    4.50
 -10  17   2   14.50    4.70
  -9 -17   2   71.89    6.60
  -9  17   2   36.50    6.40
   9  17  -2   49.50    6.90
  -8 -17   2  113.39    8.10
   8  17  -2   92.89    7.50
  -8  17   2   97.29    8.80
  -7 -17   2   25.70    4.80
  -7  17   2   27.70    6.20
   7  17  -2   34.80    5.00
  -6 -17   2   36.00    5.80
   6  17  -2   45.10    5.40
  -6  17   2   53.09    7.10
  -5 -17   2   37.40    5.60
   5  17  -2   48.00    5.30
  -5  17   2   54.79    7.20
  -4 -17   2   39.70    5.60
   4  17  -2   39.30    4.50
  -4  17   2   32.10    5.20
  -3 -17   2    0.50    1.80
   3  17  -2    2.20    1.40
  -3  17   2   -0.60    1.60
  -2 -17   2   90.49    7.40
   2  17  -2  102.99    7.30
  -2  17   2   91.99    7.30
   2  17  -2   93.09    5.30
  -1 -17   2   48.70    6.40
  -1  17   2   41.10    5.50
   1  17  -2   44.00    3.20
   1  17  -2   36.80    5.10
   0 -17   2  120.59    8.60
   0  17  -2  115.29    8.10
   0  17  -2  128.19    6.70
   0  17   2  121.59    5.40
   0  17   2  138.19    8.40
  -1  17  -2   30.30    5.00
   1  17   2   32.60    5.20
   1  17   2   26.10    4.30
  -1  17  -2   24.00    1.90
  -2  17  -2  113.29    8.20
   2  17   2  127.09    7.90
   2  17   2  114.89    6.50
   3  17   2   24.70    3.60
   3  17   2   19.60    3.60
  -3  17  -2   17.20    3.80
   4  17   2    7.50    2.40
   4  17   2   12.70    3.00
  -4  17  -2   11.00    3.30
  -5  17  -2  150.38    9.90
   5  17   2  153.18    9.00
   5  17   2  141.09    8.30
   6  17   2   34.00    4.50
   6  17   2   32.20    5.00
  -6  17  -2   28.90    5.40
  -7  17  -2   -0.90    1.60
   7  17   2   -1.50    1.50
   7  17   2    0.80    1.40
   8  17   2   79.39    5.80
  -8  17  -2   95.09    8.30
   8  17   2   91.99    8.40
  -9  17  -2   55.09    7.60
   9  17   2   72.49    8.70
   9  17   2   47.80    6.60
  -9 -18   2   16.70    5.20
  -9  18   2   12.70    4.40
   9  18  -2    8.80    3.20
  -8 -18   2   56.69    7.30
  -8  18   2   58.49    8.40
  -7 -18   2   74.49    7.00
   7  18  -2   56.39    6.60
  -7  18   2   43.70    6.90
  -6 -18   2   31.30    5.50
   6  18  -2   29.70    4.60
  -5 -18   2    5.70    2.90
   5  18  -2    1.90    1.80
  -5  18   2    0.10    1.80
  -4 -18   2    3.70    2.70
   4  18  -2    4.00    1.80
  -4  18   2   -0.10    1.70
  -3 -18   2  522.85   21.90
   3  18  -2  540.05   21.40
  -3  18   2  537.15   22.10
   3  18  -2  523.05   18.80
  -2 -18   2   31.90    5.50
   2  18  -2   48.90    6.20
   2  18  -2   38.80    3.40
  -2  18   2   45.20    6.10
  -1 -18   2   58.79    7.30
   1  18  -2   47.90    6.00
  -1  18   2   45.60    6.10
   1  18  -2   46.30    3.40
   0  18  -2   49.70    6.20
   0  18  -2   59.99    3.80
   0  18   2   50.79    6.40
   0  18   2   58.29    3.40
  -1  18  -2  182.88    6.90
   1  18   2  186.88   10.40
  -1  18  -2  193.88   11.10
   1  18   2  196.28    9.20
   2  18   2    9.50    2.80
  -2  18  -2   14.50    4.00
   2  18   2    9.70    2.30
  -3  18  -2   23.20    4.50
   3  18   2   21.00    3.80
   3  18   2   28.20    3.90
   4  18   2   21.90    4.80
  -4  18  -2   18.90    4.40
   4  18   2   21.00    3.80
  -5  18  -2  142.99   10.00
   5  18   2  151.58    8.70
   5  18   2  142.69    8.80
   6  18   2   12.50    3.00
   6  18   2   11.30    3.20
  -7  18  -2  122.09    9.50
   7  18   2  115.99    7.40
   7  18   2  113.79    8.70
   8  18   2   -0.40    1.90
  -8  18  -2   -1.80    1.80
   8  18   2    1.00    1.50
   9  18   2   25.60    5.30
  -9  18  -2   12.30    4.40
  -8 -19   2   66.59   11.00
  -8  19   2   61.19    8.80
   8  19  -2   66.79    7.80
  -7 -19   2    1.70    2.80
   7  19  -2    2.90    2.50
  -7  19   2   -2.50    1.80
  -6 -19   2    2.80    3.00
   6  19  -2    5.30    2.40
  -6  19   2    2.90    2.60
  -5 -19   2   14.40    3.80
   5  19  -2   16.50    3.50
  -5  19   2   13.30    4.60
  -4 -19   2   74.89    8.60
   4  19  -2   73.69    6.50
   4  19  -2   60.19    5.10
  -4  19   2   60.59    7.80
  -3 -19   2   35.50    6.20
   3  19  -2   24.10    4.60
   3  19  -2   26.80    3.60
  -3  19   2   35.10    5.80
  -2 -19   2   22.30    4.80
   2  19  -2   32.60    5.20
  -2  19   2   22.00    4.60
   2  19  -2   27.20    3.30
  -1 -19   2   88.49    7.90
  -1  19   2  100.99    7.90
   1  19  -2   96.99    5.30
   1  19  -2  108.09    8.10
   0  19   2  172.58   10.40
   0  19  -2  173.78   10.70
   0  19  -2  169.58    7.90
  -1  19  -2   11.50    3.40
  -1  19  -2   13.80    2.10
   1  19   2    7.80    2.80
   1  19   2   12.30    3.40
   2  19   2    4.00    1.70
  -2  19  -2   -1.50    1.60
   2  19   2   -0.30    1.30
   3  19   2   57.29    5.00
   3  19   2   65.69    5.90
  -3  19  -2   60.49    7.40
   4  19   2   73.89    6.00
   4  19   2   80.79    6.40
  -4  19  -2   58.29    7.90
  -5  19  -2    2.40    2.50
   5  19   2    3.30    2.20
   5  19   2    2.40    2.00
   6  19   2   50.09    5.80
   6  19   2   50.09    6.20
  -6  19  -2   42.80    6.70
   7  19   2   75.69    7.20
  -7  19  -2   76.19    9.10
   7  19   2   81.79    6.30
  -8  19  -2   69.89    9.00
   8  19   2   73.99    6.00
   8  19   2   87.79    7.90
  -7 -20   2   59.49    7.80
  -7  20   2   73.09    9.40
  -6 -20   2   32.70    6.70
   6  20  -2   23.40    4.40
   6  20  -2   23.70    4.90
  -6  20   2   25.90    5.40
  -5 -20   2   -1.90    3.50
   5  20  -2    2.10    1.70
  -5  20   2    0.00    2.10
  -4 -20   2   70.09    8.50
   4  20  -2   79.29    5.70
  -4  20   2   65.69    8.30
   4  20  -2   78.89    7.10
  -3 -20   2   43.20    7.00
   3  20  -2   45.70    6.60
   3  20  -2   42.50    5.20
  -2 -20   2  104.99    9.00
   2  20  -2  113.09    8.70
   2  20  -2  123.59    6.50
  -2  20   2  139.39    9.70
  -1  20   2    2.50    2.30
   1  20  -2    4.80    1.40
   1  20  -2    3.80    2.20
   0  20  -2    0.40    1.70
   0  20   2    2.50    2.30
  -1  20  -2  152.88   10.60
   1  20   2  148.39    9.80
   2  20   2   26.90    3.60
   2  20   2   28.90    5.10
  -3  20  -2   49.80    7.30
   3  20   2   43.30    5.90
   3  20   2   52.59    4.70
   4  20   2    2.80    2.10
   4  20   2    0.60    1.80
  -4  20  -2    0.50    2.30
   5  20   2   36.20    5.30
   5  20   2   49.30    6.20
  -5  20  -2   40.20    6.70
   6  20   2   -0.70    1.30
   6  20   2    2.20    2.50
  -6  20  -2    1.70    2.60
   7  20   2  135.49    8.70
  -7  20  -2  159.98   11.50
   7  20   2  145.59   13.30
  -6 -21   2   33.30    6.60
   6  21  -2   26.90    5.20
   6  21  -2   25.00    4.40
  -6  21   2   20.80    5.50
  -5 -21   2   97.09    8.80
   5  21  -2   86.99    7.70
  -5  21   2  108.79    9.50
   5  21  -2  101.59    7.10
  -4 -21   2    2.70    2.60
  -4  21   2    0.50    2.50
   4  21  -2    6.60    2.40
   4  21  -2    7.40    3.20
  -3 -21   2    3.30    2.90
   3  21  -2    3.00    2.60
  -3  21   2    3.70    2.50
   3  21  -2    5.90    2.00
   2  21  -2   15.00    3.80
   2  21  -2   29.10    3.60
  -2  21   2   17.60    4.50
  -1  21   2   11.10    4.20
   1  21  -2   12.30    3.70
   0  21   2   33.50    7.60
   0  21  -2   37.00    6.00
   1  21   2    3.40    2.60
  -1  21  -2    1.00    2.30
   2  21   2   74.29    6.90
  -2  21  -2   65.79    8.40
  -3  21  -2  211.48   12.70
   3  21   2  160.38    9.00
   3  21   2  171.18   10.60
   4  21   2    2.10    2.00
  -4  21  -2   -1.50    1.60
   4  21   2    0.40    1.80
   5  21   2   45.30    5.90
  -5  21  -2   31.80    6.40
   5  21   2   43.00    5.80
   6  21   2   48.30    6.60
  -6  21  -2   45.80    7.60
   6  21   2   43.00    6.00
  -5 -22   2    9.60    3.90
  -5  22   2    9.80    4.20
   5  22  -2   13.00    3.60
   5  22  -2    7.20    2.50
  -4 -22   2   44.00    7.40
   4  22  -2   29.00    4.30
  -4  22   2   26.30    5.70
   4  22  -2   25.40    5.00
   3  22  -2   94.09    6.10
  -3  22   2   74.49    9.00
   3  22  -2   78.39    7.60
  -2  22   2    2.80    2.70
   2  22  -2    2.80    2.70
   1  22  -2    0.50    2.10
  -1  22   2    0.90    2.20
   0  22  -2   34.20    6.30
   0  22   2   35.10    6.20
  -1  22  -2   88.39    8.50
   1  22   2   89.69    8.00
   2  22   2    0.50    1.90
  -2  22  -2   -0.30    2.20
   3  22   2    2.40    2.70
  -3  22  -2    8.00    3.60
   4  22   2   19.10    5.90
   4  22   2   21.70    4.40
  -4  22  -2   22.50    5.40
  -3  23   2   -1.20    2.10
   3  23  -2    3.50    2.60
   2  23  -2   -0.50    1.90
  -2  23   2   -0.90    2.00
  -1  23   2   74.29    9.20
   1  23  -2   72.79    9.10
   0  23   2    2.50    2.70
   0  23  -2    7.60    3.60
  -1  23  -2   51.39    7.70
   1  23   2   48.20    7.30
  -2  23  -2    1.90    2.70
   2  23   2    3.80    2.80
  14   0  -3   -2.70    1.60
 -14   0   3    2.70    3.00
  13   0  -3   -0.20    2.00
 -13   0   3    1.30    2.60
  12   0  -3    1.70    2.00
 -12   0   3    0.90    2.60
  11   0  -3    9.20    2.80
 -11   0   3   10.90    3.20
  10   0  -3   -1.10    1.20
 -10   0   3   -1.20    1.40
   9   0  -3   40.30    3.80
  -9   0   3   40.20    5.20
   8   0  -3   -0.20    0.90
  -8   0   3   -0.40    1.20
  -7   0   3   54.49    4.60
   7   0  -3   60.99    3.90
  -6   0   3   -0.90    0.90
   6   0  -3    0.00    0.70
  -5   0   3    1.80    1.20
   5   0  -3    3.00    1.00
  -4   0   3    0.80    0.80
   4   0  -3    0.10    0.70
  -3   0   3  454.95   15.30
   3   0  -3  437.36   13.70
   2   0  -3    1.30    1.00
  -2   0   3    0.40    0.70
  -2   0   3    0.00    0.50
   2   0  -3    0.60    0.50
   1   0  -3 5487.55  245.28
  -1   0   3 5310.07  237.28
   0   0   3   -0.40    0.40
   0   0  -3    2.10    0.80
   0   0  -3    0.60    0.50
   0   0   3   -0.50    0.50
   1   0   3 5815.32  229.38
  -1   0  -3 5744.93  234.88
  -2   0  -3   -0.20    0.30
   2   0   3   -0.10    0.60
   3   0   3 1128.99  103.39
  -3   0  -3 1149.98  100.69
   4   0   3    0.50    0.90
   5   0   3   60.59    4.30
  -5   0  -3   58.29    2.50
  -5   0  -3   56.99    2.30
  -6   0  -3   -0.20    0.40
   6   0   3    2.40    1.40
  -6   0  -3    1.90    0.60
  -7   0  -3   89.69    3.90
   7   0   3   85.79    6.00
  -7   0  -3   92.69    3.70
   8   0   3   -2.10    1.10
  -8   0  -3    3.20    0.90
  -8   0  -3    0.50    0.70
  -9   0  -3  605.14   19.20
   9   0   3  615.84   23.50
 -10   0  -3    0.60    1.00
  10   0   3   -0.40    1.70
 -11   0  -3  289.47   10.40
  11   0   3  311.87   15.50
  12   0   3    0.50    2.10
  13   0   3   16.50    4.70
  14  -1  -3   95.19    8.20
 -14  -1   3   92.29    8.10
 -14   1   3   94.59    8.30
  14   1  -3   84.39    8.00
  13  -1  -3   50.79    6.60
 -13  -1   3   49.20    6.80
  13   1  -3   50.59    6.80
 -13   1   3   48.60    6.90
 -12  -1   3   54.49    6.80
  12  -1  -3   59.79    5.80
 -12   1   3   69.89    6.60
  12   1  -3   57.49    6.80
 -11  -1   3   81.19    6.80
  11  -1  -3   78.19    6.10
 -11   1   3   75.59    6.70
  11   1  -3   84.49    6.50
  10  -1  -3   27.80    4.20
 -10  -1   3   30.50    4.60
  10   1  -3   26.60    4.00
 -10   1   3   25.30    4.40
  -9  -1   3   22.00    4.00
   9  -1  -3   12.90    2.70
  -9   1   3   16.10    3.40
   9   1  -3   13.50    2.60
  -8  -1   3   47.30    5.30
   8  -1  -3   44.50    3.70
   8   1  -3   46.20    3.80
  -8   1   3   49.00    4.60
  -7  -1   3    3.20    1.50
   7  -1  -3    2.60    1.20
   7   1  -3   -0.10    0.90
  -7   1   3    2.30    1.60
  -6  -1   3  335.77   13.20
   6  -1  -3  326.67   11.50
   6   1  -3  336.27   11.80
  -6   1   3  330.67   13.30
   5  -1  -3    7.30    1.40
  -5  -1   3    4.30    1.60
  -5   1   3    3.10    1.50
   5   1  -3    6.00    1.30
   4  -1  -3  210.28    7.40
  -4  -1   3  209.18    8.80
   4   1  -3  214.78    7.60
  -4   1   3  213.48    8.90
  -3  -1   3   13.10    2.00
   3  -1  -3   15.10    1.30
   3   1  -3   15.00    1.50
  -3   1   3   16.30    2.30
   2  -1  -3 6593.74  301.67
  -2  -1   3 6406.66  283.97
   2   1  -3 6237.58  280.07
  -2   1   3 6301.97  294.57
  -1  -1   3 4131.19  194.08
   1  -1  -3 4359.46  217.68
   1   1  -3 4109.39  191.78
  -1   1   3 4197.28  207.28
   0  -1  -3   59.29    3.20
   0  -1  -3   58.99    3.20
   0  -1   3   56.09    2.90
   0  -1   3   59.49    3.30
   0   1   3   60.39    3.20
   0   1   3   58.59    2.80
   0   1  -3   55.79    3.20
   0   1  -3   59.49    2.90
   1  -1   3    4.30    0.80
  -1  -1  -3    4.90    0.80
   1  -1   3    1.90    0.90
  -1   1  -3    2.90    0.80
   1   1   3    2.40    1.00
   1   1   3    2.30    0.60
   2  -1   3   26.60    1.50
   2  -1   3   25.60    2.30
   2   1   3   28.00    2.30
  -2   1  -3   26.20    1.50
   3  -1   3   38.80    3.00
   3   1   3   47.10    3.30
  -3   1  -3   44.00    2.00
  -3   1  -3   48.60    2.10
  -4   1  -3 1669.43   47.80
   5  -1   3  287.77   11.40
  -5   1  -3  270.87    9.00
   5   1   3  263.97   11.20
   6  -1   3   57.29    4.50
   6   1   3   55.69    4.50
  -6   1  -3   58.09    3.00
  -6   1  -3   51.99    2.70
  -7  -1  -3   70.99    2.80
   7  -1   3   63.79    5.20
  -7   1  -3   70.99    3.60
  -7   1  -3   73.49    3.40
   7   1   3   62.09    5.20
  -8  -1  -3  211.98    7.40
   8  -1   3  221.18   11.00
   8   1   3  208.28   10.90
  -8   1  -3  225.48    8.30
  -9  -1  -3  171.58    6.50
   9  -1   3  199.18   11.70
  -9  -1  -3  178.28    6.60
   9   1   3  180.48   10.40
  -9   1  -3  210.68    7.70
  10  -1   3  312.27   15.10
 -10   1  -3  303.57   11.30
  10   1   3  328.57   15.50
  11  -1   3    2.00    2.40
 -11   1  -3    7.50    1.80
  11   1   3    7.50    2.90
  12  -1   3    1.20    2.30
  12   1   3    5.60    3.20
  13  -1   3   25.80    5.70
  13   1   3   21.90    5.30
 -14  -2   3   19.60    4.80
 -14   2   3   21.80    5.20
  14   2  -3   13.50    4.20
  13  -2  -3   24.80    4.90
 -13  -2   3   29.10    5.30
 -13   2   3   26.00    5.40
  13   2  -3   21.90    4.70
 -12  -2   3  138.29    9.40
  12  -2  -3  152.88    9.20
  12   2  -3  148.59    9.50
 -12   2   3  167.58   10.40
 -11  -2   3    3.90    2.30
  11  -2  -3    4.90    2.30
 -11   2   3   17.00    4.00
  11   2  -3   10.40    3.20
  10  -2  -3  171.38    8.90
 -10  -2   3  187.18   10.00
 -10   2   3  168.08   10.00
  10   2  -3  181.48    9.50
  -9  -2   3  150.98    8.50
   9  -2  -3  139.89    7.40
  -9   2   3  145.59    8.60
   9   2  -3  140.69    7.70
   8  -2  -3  176.08    8.00
  -8  -2   3  178.88    9.20
   8   2  -3  171.48    8.30
  -8   2   3  187.38    9.50
   7  -2  -3  282.57   10.70
  -7  -2   3  296.67   12.30
  -7   2   3  281.77   12.40
   7   2  -3  292.67   11.20
   6  -2  -3  336.77   11.70
  -6  -2   3  343.57   13.30
   6   2  -3  328.87   12.00
  -6   2   3  337.07   13.40
   5  -2  -3   15.00    1.70
  -5  -2   3   16.10    2.60
  -5   2   3   16.20    2.60
   5   2  -3   22.40    2.40
   4  -2  -3    0.30    0.60
  -4  -2   3    0.10    0.90
  -4   2   3   -0.20    0.70
   4   2  -3    0.70    0.70
  -3  -2   3  343.97   12.40
   3  -2  -3  361.16   10.70
   3  -2  -3  329.67   11.60
  -3   2   3  331.97   11.10
   3   2  -3  356.26   11.10
  -3   2   3  331.17   12.30
   2  -2  -3  842.52   25.60
   1  -2  -3   54.39    2.90
  -1  -2   3   55.99    3.10
  -1  -2   3   53.59    3.20
   1  -2  -3   53.19    2.90
   1   2  -3   51.29    3.00
  -1   2   3   50.89    2.90
   1   2  -3   53.99    2.60
  -1   2   3   57.19    3.10
   0  -2   3  290.97    9.80
   0  -2   3  301.77   10.30
   0  -2  -3  285.37    9.90
   0  -2  -3  276.87    9.40
   0   2  -3  285.37    9.80
   0   2   3  292.37   10.00
   0   2   3  286.27    9.60
  -1  -2  -3  618.24   18.20
   1  -2   3  613.54   19.50
   1  -2   3  616.84   18.50
  -1   2  -3  602.94   18.60
   1   2   3  604.24   19.40
   1   2   3  617.74   18.30
  -2  -2  -3 1919.11  145.79
   2  -2   3 2095.79  103.09
  -2   2  -3 2052.69   97.69
   3  -2   3    0.70    0.80
   3  -2   3    1.00    0.50
   3   2   3    1.10    0.90
  -3   2  -3    0.60    0.50
  -3   2  -3    1.20    0.50
   4  -2   3   19.40    2.80
  -4   2  -3   19.70    1.40
   4   2   3   20.40    2.80
  -4   2  -3   18.60    1.50
   5  -2   3    2.90    1.20
  -5   2  -3    1.60    0.70
  -5   2  -3    3.70    0.90
   5   2   3    1.10    1.20
   6  -2   3  191.48    9.00
   6   2   3  177.78    9.10
  -6   2  -3  197.88    7.30
   7  -2   3  239.68   11.00
   7   2   3  236.28   11.20
  -7   2  -3  227.78    8.80
   8  -2   3    7.60    2.60
   8   2   3    5.00    2.30
  -8   2  -3   11.40    2.00
  -9   2  -3   75.09    4.40
   9   2   3   70.79    6.30
  10  -2   3    8.20    3.00
 -10   2  -3   15.80    2.60
  10   2   3   18.10    4.20
  11  -2   3   89.59    7.70
  11   2   3   98.59    8.30
  12  -2   3    3.40    2.70
  12   2   3    1.40    2.50
  13  -2   3   17.40    4.80
  13   2   3   16.60    4.90
  14  -3  -3    2.00    2.60
 -14  -3   3    0.60    2.70
  14   3  -3   -2.10    1.90
 -14   3   3    0.60    2.60
 -13  -3   3    0.20    2.00
  13  -3  -3    1.10    1.90
 -13   3   3    3.10    2.90
  12  -3  -3  194.28   10.50
 -12  -3   3  204.48   11.30
  12   3  -3  185.88   11.10
 -12   3   3  195.18   11.70
 -11  -3   3    7.20    2.90
  11  -3  -3    4.00    2.20
  11   3  -3    5.90    2.50
 -11   3   3    5.20    2.60
 -10  -3   3   96.59    7.00
  10  -3  -3   97.09    6.20
  10   3  -3   99.39    6.90
   9  -3  -3   15.20    2.80
  -9  -3   3   11.90    3.00
   9   3  -3   18.00    4.10
  -9   3   3   16.70    3.60
  -8  -3   3   95.79    6.10
   8  -3  -3   79.79    4.80
  -8   3   3   83.49    6.20
   8   3  -3   79.39    5.30
  -7  -3   3    5.50    2.00
   7  -3  -3    1.60    1.10
  -7   3   3    2.30    1.60
   7   3  -3    3.60    1.40
  -6  -3   3  136.99    6.90
   6  -3  -3  124.19    5.40
  -6   3   3  119.99    6.90
   6   3  -3  114.69    5.70
   5  -3  -3  378.16   12.10
  -5  -3   3  358.26   13.90
  -5   3   3  370.86   14.10
   5   3  -3  384.46   12.80
  -4  -3   3  224.68    9.20
   4  -3  -3  222.88    7.50
   3  -3  -3    2.50    1.00
  -3  -3   3    2.40    1.10
   3  -3  -3    2.90    0.70
   3   3  -3    1.30    0.80
  -3   3   3    2.20    1.00
  -2  -3   3 2274.87  141.89
   2   3  -3 2120.39  134.69
  -2   3   3 1902.91  151.58
   1  -3  -3 1599.94  127.89
  -1  -3   3 1494.45   98.99
   1   3  -3 1556.34   96.19
   0  -3  -3  928.01   28.00
   1  -3   3   48.70    2.60
   1  -3   3   42.50    3.00
  -1  -3  -3   46.70    2.20
  -1   3  -3   50.79    2.70
   1   3   3   52.09    3.10
   1   3   3   46.40    2.30
   2  -3   3  161.48    5.90
  -2  -3  -3  152.48    5.00
   2  -3   3  154.28    6.70
   2   3   3  153.68    6.70
   2   3   3  162.48    5.10
  -2   3  -3  154.38    5.80
   3  -3   3  382.46   13.40
   3  -3   3  379.66   12.30
  -3   3  -3  381.86   12.20
  -3   3  -3  362.96   12.00
   3   3   3  382.06   13.60
   4  -3   3  138.89    6.70
  -4   3  -3  132.49    5.40
  -4   3  -3  149.59    5.90
   4   3   3  133.79    6.80
   5  -3   3    5.80    1.80
  -5   3  -3    3.50    1.00
   5   3   3    5.60    1.70
   6  -3   3   25.30    3.50
   6   3   3   24.50    3.60
  -6   3  -3   24.10    2.20
   7  -3   3  130.09    7.60
  -7   3  -3  136.49    6.30
   7   3   3  153.28    8.30
   8  -3   3  195.68   10.10
   8   3   3  208.68   11.90
  -8   3  -3  203.28    8.50
   9  -3   3  575.44   21.90
   9   3   3  552.44   22.40
  10  -3   3   58.79    7.30
 -10   3  -3   52.79    4.10
  10   3   3   50.19    6.80
  11  -3   3    2.00    2.20
 -11   3  -3    3.10    1.70
  11   3   3    0.40    2.40
  12  -3   3   21.30    5.00
  13  -3   3    5.10    3.90
  13   3   3   -3.00    2.00
 -14  -4   3   16.50    4.30
  14  -4  -3   19.90    4.30
 -14   4   3   18.80    5.00
  14   4  -3   12.10    3.90
  13  -4  -3   19.80    4.00
 -13  -4   3   17.70    4.30
 -13   4   3   19.00    4.70
  13   4  -3   16.90    4.20
  12  -4  -3    3.20    2.30
 -12  -4   3   -0.50    2.00
 -12   4   3    1.40    2.20
  12   4  -3   -0.60    1.80
  11  -4  -3  411.36   18.30
 -11  -4   3  418.46   17.80
  11   4  -3  427.16   18.00
 -11   4   3  442.66   19.00
  10  -4  -3  101.39    6.30
 -10  -4   3  114.89    7.50
 -10   4   3  111.19    8.00
  10   4  -3  109.29    7.30
   9  -4  -3    2.60    1.40
  -9  -4   3    5.20    2.40
  -9   4   3    3.60    2.00
   9   4  -3    2.50    1.70
  -8  -4   3  108.59    6.80
   8  -4  -3   99.69    5.50
   8   4  -3  108.79    6.30
  -8   4   3  114.09    7.30
  -7  -4   3  330.97   13.60
   7  -4  -3  342.87   12.00
   7   4  -3  336.47   12.80
  -7   4   3  335.97   14.10
  -6  -4   3   43.10    3.80
   6  -4  -3   38.10    2.60
   6   4  -3   38.20    3.10
  -6   4   3   45.90    4.10
   5  -4  -3  451.25   14.00
  -5  -4   3  438.36   16.10
  -5   4   3  455.45   16.50
   5   4  -3  432.06   14.80
   4  -4  -3   32.30    2.70
   4  -4  -3   20.00    1.50
   4   4  -3   22.90    2.00
  -4   4   3   19.10    2.70
  -3  -4   3  620.94   20.40
   3  -4  -3  618.74   19.20
   2  -4  -3   22.70    1.40
  -2  -4   3   25.40    2.80
   2  -4  -3   19.50    1.70
   2   4  -3   20.70    1.70
  -2   4   3   28.10    2.00
  -2   4   3   20.40    2.40
   1  -4  -3  939.01   28.10
   0  -4   3   43.50    2.70
   0  -4   3   40.60    3.00
   0  -4  -3   42.20    2.40
   0  -4  -3   45.60    2.60
   0   4   3   46.70    2.70
   0   4   3   43.10    2.50
   1  -4   3  409.56   14.20
   1  -4   3  424.96   13.60
  -1  -4  -3  415.16   13.00
   1   4   3  418.66   14.10
   1   4   3  434.96   13.30
   2  -4   3  713.33   22.70
   2  -4   3  724.53   22.00
   2   4   3  716.93   21.10
   2   4   3  706.83   21.00
   2   4   3  719.03   22.90
   3  -4   3  138.59    6.60
   3  -4   3  150.38    6.10
  -3   4  -3  152.98    6.00
   3   4   3  158.08    7.50
   3   4   3  147.29    4.70
   3   4   3  145.29    5.00
   4  -4   3   88.49    4.90
   4   4   3   83.59    5.10
  -4   4  -3   84.89    4.10
   5  -4   3   67.89    4.60
   5   4   3   76.29    5.10
  -5   4  -3   74.99    4.00
   6  -4   3  275.07   11.50
  -6   4  -3  269.07   10.10
   6   4   3  266.27   11.80
   7  -4   3  629.44   22.90
  -7   4  -3  664.83   21.50
   7   4   3  662.03   23.80
   8  -4   3   66.09    5.60
   8   4   3   69.79    6.60
  -8   4  -3   72.69    4.60
   9  -4   3    1.00    1.80
   9   4   3    0.70    1.90
  -9   4  -3    1.60    1.50
  10  -4   3   32.50    5.30
 -10   4  -3   36.70    4.30
  10   4   3   34.50    5.80
  11  -4   3  303.27   15.10
 -11   4  -3  302.87   12.50
  11   4   3  293.07   15.70
  12  -4   3    3.70    2.70
  12   4   3    2.90    2.50
 -12   4  -3    1.90    1.90
  13   4   3    3.10    3.20
  14  -5  -3   30.40    5.10
 -14  -5   3   18.60    4.30
 -14   5   3   25.20    7.90
  14   5  -3   11.90    3.90
 -13  -5   3  127.69    9.00
  13  -5  -3  142.49    9.00
  13   5  -3  141.79   10.10
 -13   5   3  157.38   10.90
 -12  -5   3   40.20    5.70
  12  -5  -3   43.40    5.50
 -12   5   3   35.50    5.90
  12   5  -3   37.00    6.00
 -11  -5   3   93.09    7.20
  11  -5  -3   86.39    6.20
  11   5  -3  105.79    7.50
 -11   5   3   90.49    7.60
 -10  -5   3  838.92   29.20
  10  -5  -3  806.52   27.70
  10   5  -3  852.01   29.50
 -10   5   3  827.02   30.30
  -9  -5   3   38.90    5.10
   9  -5  -3   42.40    3.70
  -9   5   3   56.29    6.50
   9   5  -3   51.19    4.60
   8  -5  -3  932.51   29.40
  -8  -5   3  909.31   31.20
  -8   5   3  947.21   32.20
   8   5  -3  952.70   30.80
  -7  -5   3   61.59    4.80
   7  -5  -3   65.59    4.20
   7   5  -3   52.89    4.10
  -7   5   3   55.79    4.90
  -6  -5   3   17.50    3.00
   6  -5  -3   13.50    1.70
  -6   5   3   10.50    2.40
   6   5  -3   15.70    2.30
   5  -5  -3  922.91   27.10
  -5  -5   3  933.41   29.70
  -5   5   3  887.31   29.90
   4  -5  -3  163.18    6.30
  -4  -5   3  162.48    7.50
   4  -5  -3  160.68    5.50
  -4   5   3  154.28    7.50
   4   5  -3  160.28    6.40
  -3  -5   3  315.37   11.90
   3  -5  -3  313.77   10.60
   3  -5  -3  332.57    9.80
  -3   5   3  307.47   12.80
  -2  -5   3  489.55   16.70
   2  -5  -3  499.95   15.60
  -2   5   3  488.75   16.80
  -2   5   3  517.75   15.60
  -1  -5   3  122.09    5.60
   1  -5  -3  124.59    5.00
  -1   5   3  127.89    5.10
   1   5  -3  128.69    4.80
  -1   5   3  125.19    5.60
   0  -5  -3 1385.26   40.80
  -1  -5  -3    0.50    0.50
   1  -5   3    1.40    0.80
   1  -5   3    2.30    1.00
   1   5   3    1.10    0.60
   1   5   3    2.30    1.00
   2  -5   3   24.30    2.40
   2  -5   3   27.40    2.20
   2   5   3   31.30    1.80
   2   5   3   28.00    1.70
   2   5   3   25.60    2.40
   3  -5   3   41.70    2.90
   3  -5   3   37.50    3.00
   3   5   3   40.50    3.70
   3   5   3   41.40    1.90
  -3   5  -3   38.00    2.70
   3   5   3   41.00    2.00
   4  -5   3  512.95   17.50
   4   5   3  516.35   15.10
   4   5   3  510.95   15.10
  -4   5  -3  508.95   16.70
   4   5   3  486.75   17.80
   5  -5   3 1425.46   43.60
  -5   5  -3 1433.56   42.50
   5   5   3 1387.76   44.20
   6  -5   3    8.60    2.20
  -6   5  -3    7.60    2.00
   6   5   3    4.30    1.80
   7  -5   3  225.58   10.50
   7   5   3  227.18   11.20
  -7   5  -3  233.18    9.50
   8  -5   3   26.10    4.30
  -8   5  -3   23.60    3.30
   8   5   3   25.60    4.60
   9  -5   3   45.10    5.70
  -9   5  -3   49.90    4.20
   9   5   3   51.79    6.30
  10  -5   3   45.90    6.20
  10   5   3   53.29    6.90
 -10   5  -3   39.30    4.60
  11  -5   3   23.10    4.70
  11   5   3   22.30    5.00
 -11   5  -3   19.80    3.60
  12  -5   3    9.20    3.50
 -12   5  -3   14.90    3.30
  12   5   3   14.80    4.60
  13  -5   3    3.50    3.00
  13   5   3    4.80    3.20
 -14  -6   3    5.00    3.00
  14  -6  -3    3.30    2.40
  14   6  -3    5.90    3.20
 -14   6   3    3.60    3.20
 -13  -6   3  105.49    8.00
  13  -6  -3   94.59    7.20
 -13   6   3   96.89    8.70
  13   6  -3   80.39    7.90
  12  -6  -3  100.09    7.00
 -12  -6   3  104.99    7.70
  12   6  -3  110.99    8.50
 -12   6   3   92.99    8.30
 -11  -6   3   16.70    3.80
  11  -6  -3   23.90    3.80
  11   6  -3   19.90    4.20
 -11   6   3   23.50    4.70
 -10  -6   3  164.08    9.30
  10  -6  -3  156.58    8.10
 -10   6   3  159.08   10.00
  10   6  -3  171.78    9.60
  -9  -6   3  230.28   10.90
   9  -6  -3  223.88    9.50
   9   6  -3  219.98   10.70
  -9   6   3  202.88   16.10
  -8  -6   3    5.10    2.00
   8  -6  -3    5.40    1.60
  -8   6   3    7.80    2.70
   8   6  -3    5.40    2.00
   7  -6  -3   45.90    3.00
  -7  -6   3   42.20    4.00
  -7   6   3   38.50    5.00
   7   6  -3   38.60    3.60
  -6  -6   3  143.99    7.30
   6  -6  -3  134.49    5.50
  -6   6   3  138.09    7.70
   6   6  -3  135.09    6.60
  -5  -6   3   51.79    4.10
   5  -6  -3   41.80    2.30
   5  -6  -3   47.40    3.70
   5   6  -3   47.60    3.30
  -5   6   3   42.40    3.90
   4  -6  -3  109.99    3.80
   4  -6  -3   97.09    4.40
  -4  -6   3   97.79    5.70
   4   6  -3   98.79    4.80
   3  -6  -3  511.05   14.90
  -3  -6   3  514.05   17.40
  -3   6   3  490.95   17.50
   3   6  -3  500.35   16.10
  -2  -6   3   94.79    5.60
   2   6  -3   96.69    4.10
  -2   6   3   98.49    5.10
  -2   6   3   94.09    4.10
  -1  -6   3  272.37   10.40
   1  -6  -3  280.47    9.50
  -1   6   3  306.37   10.70
   1   6  -3  285.37    9.30
  -1   6   3  284.77    9.60
   0  -6   3  270.67   10.20
   0  -6  -3  274.47    9.60
   0   6   3  291.97    9.90
   0   6  -3  290.07    9.30
   0   6   3  285.77   10.10
   1  -6   3   23.20    2.70
   1  -6   3   23.50    2.60
   1   6   3   21.70    2.10
   1   6   3   22.30    1.90
   2  -6   3  335.47   12.10
   2  -6   3  334.47   12.00
   2   6   3  355.56   12.40
   2   6   3  335.17   11.00
   2   6   3  337.77   11.10
   3  -6   3  596.14   19.40
   3  -6   3  571.04   19.40
   3   6   3  602.64   20.00
  -3   6  -3  615.64   19.30
   3   6   3  586.04   17.90
   3   6   3  571.84   17.80
   4  -6   3   11.80    2.20
   4   6   3    7.90    2.00
  -4   6  -3   11.40    1.90
   4   6   3   10.60    1.20
   5  -6   3   45.00    3.70
  -5   6  -3   45.70    3.30
   5   6   3   40.00    2.20
   5   6   3   52.99    4.30
   5   6   3   41.00    2.00
   6  -6   3  629.84   21.40
  -6   6  -3  599.04   20.40
   6   6   3  609.04   22.20
   7  -6   3   97.69    6.30
  -7   6  -3   91.89    5.50
   7   6   3  104.09    7.00
   8  -6   3   34.80    4.80
  -8   6  -3   44.50    3.90
   8   6   3   32.70    5.00
   9  -6   3   75.39    6.10
   9   6   3   66.99    6.40
  -9   6  -3   70.49    5.20
  10  -6   3  140.69    9.00
  10   6   3  138.99    9.70
 -10   6  -3  146.99    8.10
  11  -6   3   59.29    7.30
 -11   6  -3   56.79    5.20
  11   6   3   45.40    7.00
  12  -6   3  254.17   14.00
 -12   6  -3  260.97   12.20
  12   6   3  241.68   14.80
  13  -6   3    2.90    2.90
  13   6   3    1.00    2.70
 -14  -7   3   19.40    4.40
  14  -7  -3   27.50    4.70
  14   7  -3   14.50    4.10
 -14   7   3   29.30    6.20
 -13  -7   3  105.79    8.00
  13  -7  -3  105.89    7.50
  13   7  -3   97.59    8.70
 -13   7   3  101.69    9.20
  12  -7  -3    0.60    1.50
 -12  -7   3   -0.70    1.90
 -12   7   3    1.80    2.70
  12   7  -3    0.80    3.00
  11  -7  -3    0.40    1.40
 -11  -7   3   -2.70    1.60
 -11   7   3    1.80    2.30
  11   7  -3   -2.40    1.30
 -10  -7   3    3.30    3.60
  10  -7  -3    2.50    1.50
  10   7  -3    1.80    1.80
 -10   7   3    3.30    2.50
  -9  -7   3    5.80    2.40
   9  -7  -3    5.70    1.70
   9   7  -3    3.30    1.90
  -9   7   3    1.70    2.20
  -8  -7   3  195.98   10.00
   8  -7  -3  211.98    8.40
   8   7  -3  209.48   10.00
  -8   7   3  204.78   10.90
   7  -7  -3   18.20    2.20
  -7  -7   3   16.10    3.20
   7   7  -3   14.40    2.80
  -7   7   3   14.20    3.10
  -6  -7   3   55.79    4.50
   6  -7  -3   58.59    3.00
   6   7  -3   58.49    4.10
  -6   7   3   54.99    4.80
   5  -7  -3  300.57   10.40
  -5  -7   3  299.47   12.20
   5  -7  -3  306.67    9.70
  -5   7   3  302.77   12.70
   5   7  -3  304.27   11.20
   4  -7  -3    0.00    0.40
  -4  -7   3   -0.90    0.90
   4   7  -3   -0.50    0.70
  -4   7   3    0.80    0.90
   3  -7  -3    3.10    0.80
  -3  -7   3    2.10    1.20
   3  -7  -3    1.70    0.50
   3   7  -3    2.20    1.00
  -3   7   3    2.20    1.30
   2  -7  -3   48.20    2.40
  -2  -7   3   50.89    3.60
  -2   7   3   51.39    2.70
   2   7  -3   49.20    2.70
  -2   7   3   48.10    3.50
   1  -7  -3   25.70    1.80
  -1  -7   3   29.40    2.60
   1   7  -3   29.10    1.90
  -1   7   3   24.80    2.80
  -1   7   3   25.50    1.90
   0  -7   3  190.88    8.60
   0  -7  -3  176.78    6.80
   0   7   3  195.18    7.60
   0   7   3  176.28    7.10
   0   7  -3  185.48    6.50
   1  -7   3  323.47   12.70
   1  -7   3  324.67   11.50
   1   7   3  325.97   11.30
   1   7   3  317.67   11.40
  -1   7  -3  319.87   10.50
   2  -7   3   46.10    3.40
   2  -7   3   41.90    3.10
   2   7   3   43.60    2.70
   2   7   3   50.39    3.50
   3  -7   3   45.00    3.30
   3  -7   3   44.90    3.40
   3   7   3   46.10    2.60
   3   7   3   42.80    3.50
  -3   7  -3   47.50    3.30
   3   7   3   46.80    2.60
   4  -7   3   89.09    5.00
   4   7   3   85.59    5.30
   4   7   3   85.29    3.80
  -4   7  -3   84.89    4.80
   4   7   3   82.29    3.70
   5  -7   3  376.36   15.00
   5   7   3  387.46   14.90
   5   7   3  371.86   11.80
  -5   7  -3  357.36   13.50
   5   7   3  370.86   12.00
   6  -7   3    1.80    1.40
  -6   7  -3   -1.30    0.80
   6   7   3    0.10    0.60
   6   7   3    0.90    1.30
   6   7   3   -0.20    0.50
   7  -7   3  253.27   11.10
   7   7   3  234.78   11.90
  -7   7  -3  239.38   10.40
   8  -7   3  241.28   11.20
  -8   7  -3  225.18   10.40
   8   7   3  234.88   12.10
   9  -7   3   54.19    5.20
   9   7   3   46.30    6.20
  -9   7  -3   54.99    4.70
  10  -7   3   33.20    5.60
 -10   7  -3   26.00    4.10
  10   7   3   38.80    6.20
  11  -7   3  257.27   13.30
  11   7   3  239.18   15.30
 -11   7  -3  245.88   12.00
  12  -7   3    4.40    2.90
  12   7   3    9.10    3.70
  13  -7   3   91.09    8.40
  13   7   3   83.89   10.30
  13  -8  -3   13.10    3.10
 -13  -8   3    7.50    3.20
  13   8  -3    4.40    2.90
 -13   8   3    3.00    3.30
 -12  -8   3    2.90    2.50
  12  -8  -3    4.60    2.20
  12   8  -3   10.60    3.50
 -12   8   3    3.70    3.00
  11  -8  -3   71.69    5.30
 -11  -8   3   68.49    6.10
  11   8  -3   77.89    6.90
 -11   8   3   63.39    8.00
 -10  -8   3    1.90    2.20
  10  -8  -3    2.40    1.50
 -10   8   3    3.50    2.70
  10   8  -3    1.60    1.90
   9  -8  -3   15.80    2.50
  -9  -8   3   12.60    3.20
   9   8  -3   13.90    3.10
  -9   8   3   20.40    4.20
   8  -8  -3  252.47    9.50
  -8  -8   3  251.87   11.50
  -8   8   3  229.78   13.80
   8   8  -3  245.28   11.30
  -7  -8   3  276.27   12.20
   7  -8  -3  288.57   10.00
  -7   8   3  284.07   13.20
   7   8  -3  282.27   11.80
   6  -8  -3   14.20    1.60
   6  -8  -3   12.10    1.80
  -6  -8   3   10.70    2.70
  -6   8   3    6.90    2.30
   6   8  -3    9.80    2.20
  -5  -8   3    5.30    1.90
   5  -8  -3    6.40    1.00
   5  -8  -3    6.40    1.30
   5   8  -3    5.40    1.50
  -5   8   3    5.40    2.00
   4  -8  -3  110.89    4.30
   4  -8  -3  122.79    3.90
  -4  -8   3  111.99    6.20
  -4   8   3  112.39    6.50
   4   8  -3  113.49    5.40
  -3  -8   3 1433.96   43.10
   3  -8  -3 1389.16   40.20
  -3   8   3 1378.06   43.30
   2  -8  -3  116.79    4.30
  -2  -8   3  111.99    5.90
  -2   8   3  119.89    6.10
  -2   8   3  117.79    4.60
  -1  -8   3  737.43   24.00
   1  -8  -3  738.93   22.20
  -1   8   3  752.32   24.00
  -1   8   3  730.13   22.40
   0  -8   3  284.17   11.10
   0   8   3  288.27   10.20
   0   8   3  310.37   11.00
   0   8  -3  285.07    9.50
   1  -8   3   45.40    3.50
   1   8   3   46.40    3.10
   1   8   3   47.50    3.20
  -1   8  -3   45.80    2.50
   2  -8   3    3.20    1.30
   2  -8   3    3.50    1.40
   2   8   3    0.40    0.80
   2   8   3    1.30    0.80
   3  -8   3 1002.00   32.00
   3  -8   3 1031.00   31.40
   3   8   3  974.40   31.90
   3   8   3  999.20   30.40
  -3   8  -3 1033.60   31.80
   4  -8   3   38.70    3.30
   4   8   3   39.60    3.70
  -4   8  -3   47.60    3.60
   4   8   3   45.20    2.70
   5   8   3  294.87   10.00
   5   8   3  311.57   12.80
  -5   8  -3  288.87   11.70
   6  -8   3   30.90    3.90
   6   8   3   31.00    4.40
  -6   8  -3   23.60    3.40
   6   8   3   24.00    2.00
   6   8   3   23.70    1.80
   7  -8   3  439.76   16.70
   7   8   3  431.26   18.70
   7   8   3  427.56   14.10
  -7   8  -3  452.25   16.70
   7   8   3  447.76   13.80
   8  -8   3    0.20    1.50
   8   8   3    0.90    0.60
   8   8   3    0.80    1.80
  -8   8  -3    1.20    1.50
   9  -8   3  137.49    8.30
   9   8   3  133.39    9.20
  -9   8  -3  131.09    7.80
  10   8   3   29.30    5.30
 -10   8  -3   31.80    4.70
  11  -8   3   22.70    4.50
  11   8   3   21.30    5.10
 -11   8  -3   33.70    5.10
  12  -8   3   35.10    5.90
  12   8   3   20.60    5.40
 -12   8  -3   36.00    5.50
  13  -8   3   34.10    6.30
  13   8   3   25.90    6.40
  13  -9  -3   22.50    4.30
 -13  -9   3   24.70    4.50
 -13   9   3   16.20    4.90
  13   9  -3   20.70    5.20
 -12  -9   3    0.50    2.30
  12  -9  -3    9.30    2.50
  12   9  -3    1.30    2.30
 -12   9   3   11.30    3.80
 -11  -9   3  209.68   10.80
  11  -9  -3  192.68    9.20
  11   9  -3  198.98   11.50
 -11   9   3  167.48   11.50
  10  -9  -3  318.97   12.70
 -10  -9   3  350.46   14.70
  10   9  -3  316.37   15.00
 -10   9   3  335.67   16.50
   9  -9  -3  423.86   14.80
  -9  -9   3  405.76   17.70
   9   9  -3  422.06   17.20
  -9   9   3  418.16   18.50
   8  -9  -3  752.62   23.80
  -8  -9   3  758.22   26.40
  -8   9   3  770.32   28.20
   8   9  -3  754.12   26.40
  -7  -9   3 1351.56   42.10
   7  -9  -3 1301.27   39.00
  -7   9   3 1325.17   43.60
   7   9  -3 1303.67   42.90
   6  -9  -3   17.60    1.50
   6  -9  -3   16.10    1.80
  -6  -9   3   18.70    3.30
  -6   9   3   15.00    3.10
   6   9  -3   19.50    2.90
  -5  -9   3   13.80    2.70
  -5   9   3   10.50    2.60
   5   9  -3   17.00    2.40
  -4  -9   3    5.10    1.80
   4   9  -3    7.40    1.70
  -4   9   3    9.20    2.40
  -3  -9   3  179.58    8.40
  -3   9   3  193.18    8.90
   3   9  -3  181.68    7.30
   2  -9  -3   37.50    1.80
  -2  -9   3   43.60    3.50
   2   9  -3   39.00    2.60
  -2   9   3   36.70    2.10
  -2   9   3   39.80    3.40
   1  -9  -3   50.59    2.50
  -1  -9   3   44.80    3.60
  -1   9   3   53.99    2.80
  -1   9   3   48.80    3.70
   1   9  -3   55.19    2.90
   0  -9   3  609.64   20.60
   0   9   3  608.14   19.30
   0   9   3  600.94   20.20
   1  -9   3  114.39    6.00
  -1   9  -3  106.29    4.20
   1   9   3   94.09    5.00
   1   9   3  101.49    7.20
   2  -9   3    5.70    1.70
   2  -9   3    4.60    1.80
   2   9   3    5.00    1.30
  -2   9  -3    6.30    1.20
   3  -9   3  113.09    6.30
   3  -9   3  112.79    5.60
  -3   9  -3  109.29    6.10
   3   9   3  108.49    6.00
   3   9   3  114.89    5.30
   4  -9   3  567.54   18.70
  -4   9  -3  547.65   19.30
   4   9   3  532.55   17.60
   4   9   3  546.35   19.60
   5  -9   3   43.90    3.60
   5   9   3   41.70    2.70
  -5   9  -3   49.70    3.90
   5   9   3   39.60    4.90
   6  -9   3  136.49    7.10
   6   9   3  131.89    5.50
  -6   9  -3  135.99    7.30
   6   9   3  136.09    8.10
   7  -9   3  127.39    7.30
   7   9   3  148.19    8.90
  -7   9  -3  144.79    7.80
   7   9   3  135.79    5.50
   8  -9   3  175.58    9.10
   8   9   3  172.58   10.30
   8   9   3  170.38    6.30
   8   9   3  178.58    7.50
  -8   9  -3  169.98    9.00
   9  -9   3  131.79    8.10
   9   9   3  127.79    9.20
  -9   9  -3  139.39    8.20
  10  -9   3  109.49    7.70
  10   9   3  105.29    8.70
 -10   9  -3  114.09    7.70
  11  -9   3    0.10    2.10
  11   9   3   -2.30    1.90
 -11   9  -3    1.40    2.10
  12  -9   3   15.60    4.20
  12   9   3    9.80    4.00
 -12   9  -3   13.60    3.80
 -13 -10   3    1.20    2.50
  13  10  -3    2.60    2.40
 -13  10   3    3.10    3.20
 -12 -10   3   96.39    7.50
  12  10  -3   89.19    8.20
 -11 -10   3    0.20    2.20
  11 -10  -3    2.10    1.60
 -11  10   3    1.20    2.20
 -10 -10   3    9.40    3.00
  10 -10  -3   14.10    2.50
  10  10  -3    8.20    2.90
 -10  10   3   10.70    3.70
   9 -10  -3   13.60    2.20
  -9 -10   3    9.30    2.90
   9  10  -3   10.20    2.80
  -9  10   3   13.30    3.60
  -8 -10   3   87.99    6.40
   8 -10  -3   97.59    4.50
   8  10  -3   91.69    6.40
  -8  10   3   91.79    7.40
   7 -10  -3   92.79    3.90
  -7 -10   3   98.09    6.50
   7  10  -3   97.19    6.10
  -7  10   3   83.99    6.80
  -6 -10   3   20.00    3.60
  -6  10   3   16.50    3.50
   6  10  -3   14.80    2.70
  -5 -10   3  106.99    6.50
  -5  10   3  113.19    7.20
   5  10  -3  116.79    6.00
  -4 -10   3    5.30    1.90
   4  10  -3    3.80    1.40
  -4  10   3    6.20    2.00
  -3 -10   3    3.50    1.60
  -3  10   3    3.10    1.50
   3  10  -3    3.30    1.10
  -2 -10   3  251.47   10.60
  -2  10   3  243.78   10.70
   2  10  -3  259.17    9.10
   1 -10  -3  154.88    5.40
  -1 -10   3  143.09    7.50
  -1  10   3  155.18    7.40
  -1  10   3  151.38    5.80
   0 -10   3 1008.90   32.90
   0  10   3 1038.60   32.60
   0  10   3 1045.20   31.30
   1 -10   3  229.38   10.30
   1  10   3  250.07    9.50
  -1  10  -3  243.18    8.10
   1  10   3  244.88    9.80
   2 -10   3  155.68    8.00
  -2  10  -3  169.08    6.00
  -2  10  -3  171.48    8.00
   2  10   3  165.18    7.50
   2  10   3  164.78    7.20
   3 -10   3  102.39    5.30
   3 -10   3  102.19    6.20
  -3  10  -3  114.29    6.30
   3  10   3  106.49    6.00
  -3  10  -3   98.99    4.40
   4 -10   3   20.50    2.80
   4  10   3   22.20    2.60
  -4  10  -3   19.80    3.10
   4  10   3   11.30    2.50
   5 -10   3   -1.80    0.90
   5  10   3    2.00    1.50
   5  10   3    0.50    0.70
  -5  10  -3    2.60    1.50
   6 -10   3  468.95   16.80
   6  10   3  457.25   15.30
   6  10   3  472.55   18.60
  -6  10  -3  467.15   17.70
   7 -10   3   85.19    5.50
   7  10   3   88.59    6.80
   7  10   3   80.19    4.10
  -7  10  -3   81.99    5.90
   8 -10   3   33.80    4.30
   8  10   3   19.10    4.20
  -8  10  -3   29.60    4.40
   8  10   3   24.70    2.00
   9 -10   3    2.40    1.80
  -9  10  -3    0.80    1.80
   9  10   3    2.80    2.20
  10 -10   3   67.29    5.90
 -10  10  -3   59.19    5.80
  10  10   3   59.49    7.80
  11 -10   3    1.90    2.30
 -11  10  -3   -1.50    1.90
  11  10   3    1.50    2.40
  12 -10   3   41.50    5.90
  12  10   3   30.50    6.10
 -12  10  -3   35.60    5.60
 -12 -11   3   27.90    4.90
 -12  11   3   36.20    6.70
  12  11  -3   22.10    5.00
 -11 -11   3   73.99    6.30
 -11  11   3   52.59    7.60
  11  11  -3   61.59    7.30
 -10 -11   3    0.30    1.90
  10 -11  -3    1.80    1.10
 -10  11   3   -2.80    1.50
  10  11  -3    2.20    2.00
  -9 -11   3   99.79    7.00
   9 -11  -3  103.49    4.70
  -9  11   3   98.09    8.20
   9  11  -3   95.79    7.10
  -8 -11   3    7.40    2.70
  -8  11   3    4.60    2.60
   8  11  -3    3.70    1.90
  -7 -11   3  114.39    7.20
   7  11  -3  111.79    6.80
  -7  11   3  102.09    7.60
  -6 -11   3   76.09    5.80
   6  11  -3   80.29    5.30
  -6  11   3   82.89    6.50
  -5 -11   3  928.11   30.20
   5  11  -3  882.21   28.80
  -5  11   3  891.51   31.00
  -4 -11   3  130.59    7.30
   4  11  -3  146.19    6.60
  -4  11   3  139.09    8.00
  -3 -11   3  161.68    8.20
  -3  11   3  156.78    8.40
   3  11  -3  162.88    6.90
  -2 -11   3   71.39    5.10
   2  11  -3   74.59    3.90
  -2  11   3   74.29    5.20
   1 -11  -3 1205.18   34.20
  -1 -11   3 1198.98   37.60
  -1  11   3 1156.78   34.80
  -1  11   3 1149.69   37.30
   0 -11   3  461.25   17.20
   0  11   3  468.05   15.50
   0  11   3  464.65   16.80
   0  11  -3  475.25   14.80
   1 -11   3   55.09    4.50
   1  11   3   52.79    3.90
   1  11   3   51.19    3.50
  -1  11  -3   53.59    2.70
   2 -11   3  108.09    6.60
   2  11   3  102.49    5.70
  -2  11  -3  108.09    4.30
  -2  11  -3  109.89    6.40
   2  11   3  111.39    5.70
   3  11   3    5.40    1.80
  -3  11  -3    4.20    1.00
  -3  11  -3    5.60    1.90
   3  11   3    6.10    1.60
   4 -11   3   10.80    2.20
  -4  11  -3    6.50    2.00
   4  11   3   12.20    2.60
   4  11   3    8.10    1.80
   5 -11   3   22.40    3.00
   5  11   3   16.80    2.40
   5  11   3   20.00    3.40
  -5  11  -3   11.30    2.70
   6 -11   3  262.17   11.10
  -6  11  -3  265.07   12.00
   7 -11   3   37.40    4.20
   7  11   3   44.80    5.90
  -7  11  -3   48.50    6.40
   7  11   3   35.00    2.70
   8 -11   3   35.00    4.40
   8  11   3   33.30    5.50
  -8  11  -3   43.10    5.20
   8  11   3   32.30    2.60
   9 -11   3  113.59    7.10
  -9  11  -3  104.59    7.50
   9  11   3  106.09    8.50
   9  11   3  105.39    4.70
  10 -11   3   40.80    5.30
 -10  11  -3   46.90    6.10
  11 -11   3   37.80    5.50
  11  11   3   38.50    6.80
 -11  11  -3   31.30    5.50
  12 -11   3    0.80    2.60
 -12  11  -3   -0.10    2.00
  12  11   3    0.80    2.80
 -12 -12   3   68.29    6.50
 -12  12   3   59.29    8.40
  12  12  -3   69.69    8.30
 -11 -12   3  147.89    9.30
 -11  12   3  124.49   11.10
  11  12  -3  164.28   10.50
 -10 -12   3   38.60    5.50
 -10  12   3   39.00    6.50
  10  12  -3   35.00    5.60
  -9 -12   3   10.30    3.20
  -9  12   3   10.90    3.50
   9  12  -3   16.90    3.90
  -8 -12   3   12.20    3.30
   8  12  -3   12.40    3.00
  -8  12   3   12.70    3.70
  -7 -12   3   83.49    6.40
   7  12  -3   91.59    6.20
  -7  12   3   82.39    7.00
  -6 -12   3   48.20    4.70
  -6  12   3   60.59    5.70
  -5 -12   3  113.09    7.00
  -5  12   3  107.19    8.30
   5  12  -3  103.69    5.90
  -4 -12   3   21.20    3.50
   4  12  -3   24.90    3.00
  -4  12   3   19.40    3.60
  -3 -12   3  210.88    9.90
   3  12  -3  198.78    8.20
  -3  12   3  213.18   10.20
  -2 -12   3    0.50    1.30
  -2  12   3   -0.30    1.10
   2  12  -3    0.40    0.90
  -1 -12   3   18.10    3.20
   1 -12  -3   17.20    1.20
  -1  12   3   16.30    1.80
   1  12  -3   11.20    1.70
  -1  12   3   11.60    2.50
   0 -12   3  270.77   12.00
   0  12   3  282.17   10.20
   0  12   3  280.97   11.70
   1 -12   3   25.20    3.80
  -1  12  -3   18.30    1.70
   1  12   3   17.10    2.80
   1  12   3   22.10    2.70
   2 -12   3  267.27   12.20
   2  12   3  274.47   11.10
  -2  12  -3  281.57    9.10
  -2  12  -3  290.97   12.30
   2  12   3  274.47   11.10
   3  12   3  339.47   13.50
   3  12   3  330.97   12.90
  -3  12  -3  332.87   10.80
  -3  12  -3  366.06   14.50
   4  12   3    1.60    1.20
  -4  12  -3    1.50    1.50
  -4  12  -3    0.60    0.80
   4  12   3    0.70    1.40
   5 -12   3   36.90    3.80
  -5  12  -3   47.20    5.40
   5  12   3   35.30    3.10
   5  12   3   43.40    5.30
   6 -12   3    3.10    1.90
   6  12   3    2.90    1.20
  -6  12  -3    3.80    2.10
   6  12   3    7.30    2.70
   7 -12   3  158.98    7.90
   7  12   3  164.58    7.20
   7  12   3  177.78   10.20
  -7  12  -3  166.08    9.40
   8 -12   3   16.20    3.00
  -8  12  -3   15.40    3.70
   8  12   3    9.30    3.40
   9 -12   3   16.80    3.30
   9  12   3    9.90    3.40
   9  12   3    8.50    1.60
  -9  12  -3    9.00    2.80
  10 -12   3   69.29    5.70
 -10  12  -3   74.59    6.90
  10  12   3   55.29    7.80
  11 -12   3   15.40    4.90
 -11  12  -3   10.70    3.70
  11  12   3   10.50    3.80
 -12 -13   3  122.39    8.70
  12  13  -3  117.69    9.80
 -12  13   3  142.69   11.20
 -11 -13   3   21.40    4.20
  11  13  -3   23.80    4.90
 -11  13   3   25.90    6.10
 -10 -13   3   32.00    5.10
  10  13  -3   42.20    8.80
 -10  13   3   34.10    6.40
  -9 -13   3  106.99    7.40
  -9  13   3   88.19    8.20
   9  13  -3   85.99    7.00
  -8 -13   3   43.40    5.40
  -8  13   3   37.20    6.00
   8  13  -3   34.50    4.90
  -7 -13   3   35.30    4.90
  -7  13   3   22.40    4.50
   7  13  -3   29.60    4.30
  -6 -13   3   61.49    5.50
   6  13  -3   64.19    4.90
  -6  13   3   63.19    6.10
   5  13  -3   17.90    2.90
  -5  13   3   13.30    3.30
  -4 -13   3  301.07   13.20
   4  13  -3  305.67   11.70
  -4  13   3  300.67   13.90
  -3 -13   3   -1.10    1.30
   3  13  -3    0.80    1.00
  -3  13   3   -0.30    1.20
  -2 -13   3    5.20    2.10
  -2  13   3    0.40    1.20
   2  13  -3    0.70    1.00
  -1 -13   3   17.60    3.20
   1 -13  -3   18.10    1.20
  -1  13   3   16.10    1.80
   1  13  -3   19.30    2.30
  -1  13   3   13.60    3.00
   0 -13   3   36.70    5.10
   0  13   3   36.10    4.40
   0  13  -3   35.10    2.40
   0  13   3   33.10    2.70
   1 -13   3   58.69    5.10
  -1  13  -3   60.19    3.00
   1  13   3   63.39    4.70
   1  13   3   59.39    4.00
  -1  13  -3   60.29    4.90
   2 -13   3   -0.40    1.50
   2  13   3   -0.70    0.90
  -2  13  -3    0.40    0.70
   2  13   3    0.50    1.20
  -2  13  -3    1.10    1.30
   3  13   3   41.10    4.00
  -3  13  -3   48.00    4.60
  -3  13  -3   49.10    2.50
   3  13   3   42.50    3.70
  -4  13  -3  533.75   23.90
  -4  13  -3  507.25   16.00
   4  13   3  535.75   19.50
   4  13   3  530.25   18.40
   5  13   3  154.78    8.50
   5  13   3  142.59    6.90
  -5  13  -3  131.49    5.30
  -5  13  -3  126.59    8.00
   6 -13   3  180.28    8.00
   6  13   3  197.58   10.60
  -6  13  -3  199.08   10.40
   6  13   3  187.58    8.30
   7  13   3    0.80    1.90
  -7  13  -3    1.20    1.90
   7  13   3    1.70    1.20
   8 -13   3  104.79    5.90
   8  13   3   85.89    4.90
   8  13   3   99.39    8.00
  -8  13  -3   91.89    7.20
   9 -13   3   39.30    4.50
   9  13   3   35.00    5.00
  -9  13  -3   44.40    6.20
   9  13   3   48.40    7.00
  10  13   3    0.30    2.50
 -10  13  -3    9.30    3.70
  11  13   3    7.70    3.90
 -11  13  -3   10.50    3.80
 -11 -14   3   35.00    5.50
  11  14  -3   28.10    5.50
 -11  14   3   17.00    5.10
 -10 -14   3    4.00    2.80
 -10  14   3    5.40    3.50
  10  14  -3    2.00    2.30
  -9 -14   3  200.08   10.90
  -9  14   3  203.38   12.70
   9  14  -3  177.28   10.70
  -8 -14   3   55.39    6.40
   8  14  -3   46.30    5.70
  -8  14   3   59.29    7.60
  -7 -14   3   26.50    4.50
  -7  14   3   19.60    4.50
   7  14  -3   22.00    3.90
  -6 -14   3  196.68   10.30
  -6  14   3  196.38   11.30
   6  14  -3  189.18    9.50
  -5 -14   3   32.70    4.70
  -5  14   3   25.80    4.60
   5  14  -3   27.20    5.10
  -4 -14   3    7.80    2.80
   4  14  -3   14.30    2.50
  -4  14   3   14.50    3.30
  -3 -14   3  218.28   11.10
  -3  14   3  232.58   11.50
   3  14  -3  222.58    9.10
   2  14  -3   38.90    3.00
  -2  14   3   47.40    5.50
   1 -14  -3  206.18    6.40
  -1  14   3  188.98    9.80
   1  14  -3  180.58    7.30
  -1  14   3  172.18    6.60
   0  14   3   24.10    3.90
   0  14   3   24.40    2.70
   0  14  -3   21.60    2.30
   1 -14   3    2.40    2.10
  -1  14  -3    2.20    1.80
   1  14   3    3.30    1.80
  -1  14  -3    1.90    0.90
   2 -14   3   65.69    5.80
  -2  14  -3   76.09    5.80
   2  14   3   66.59    4.60
  -2  14  -3   60.99    3.00
   2  14   3   61.49    4.80
   3  14   3  125.29    6.90
  -3  14  -3  119.89    4.70
   3  14   3  119.89    7.00
  -3  14  -3  132.89    8.10
   4  14   3    1.30    1.60
  -4  14  -3    0.70    1.70
  -4  14  -3    0.00    0.60
   4  14   3    0.90    1.20
   5  14   3   93.49    5.70
  -5  14  -3  104.19    7.20
  -5  14  -3   99.99    3.90
  -6  14  -3  120.39    8.10
   6  14   3  116.59    6.30
  -6  14  -3  113.89    4.60
   6  14   3  124.79    8.20
   7 -14   3    1.20    1.60
  -7  14  -3    1.60    0.90
   7  14   3   -0.50    1.90
   7  14   3    1.80    1.20
  -7  14  -3    1.10    1.80
   8  14   3   34.40    5.80
   8  14   3   25.70    3.20
  -8  14  -3   22.90    4.60
  -9  14  -3   25.20    4.90
 -10  14  -3  166.18   10.90
  10  14   3  161.58   11.60
 -11  14  -3   72.69    8.60
  11  14   3   64.89    8.90
 -11 -15   3   16.40    4.30
 -11  15   3   21.80    5.70
  11  15  -3   21.90    4.80
 -10 -15   3    3.60    2.90
  10  15  -3    2.60    2.50
 -10  15   3    1.60    3.10
  -9 -15   3   -3.10    2.00
  -9  15   3    2.00    2.40
   9  15  -3    0.70    2.30
  -8 -15   3   50.49    6.30
  -8  15   3   42.60    6.60
   8  15  -3   53.09    6.20
  -7 -15   3    0.40    2.10
   7  15  -3    0.50    1.60
  -7  15   3   -0.20    1.80
  -6 -15   3    7.80    2.90
  -6  15   3    5.90    2.90
   6  15  -3    0.60    1.40
  -5 -15   3   89.09    6.90
   5  15  -3   98.89    6.10
  -5  15   3   92.69    7.40
  -4 -15   3    1.80    1.80
   4  15  -3    2.90    1.40
  -4  15   3    0.60    1.90
  -3 -15   3   76.59    6.20
   3  15  -3   72.49    4.60
  -3  15   3   72.39    6.20
  -2 -15   3  143.69    8.70
  -2  15   3  150.68    8.80
   2  15  -3  139.09    6.50
  -1 -15   3 1030.80   34.30
   1  15  -3  977.60   30.10
  -1  15   3  947.01   35.50
   0 -15   3   95.39    7.30
   0  15   3  109.59    7.10
   0  15   3  117.59    5.40
   0  15  -3  115.49    5.00
   1 -15   3    3.30    2.10
   1  15   3    6.00    1.90
  -1  15  -3    6.40    1.80
  -1  15  -3    6.80    2.50
   1  15   3    3.70    1.90
   2  15   3   54.19    4.60
   2  15   3   51.29    4.20
  -2  15  -3   54.59    6.30
  -2  15  -3   57.89    2.80
  -3  15  -3   14.00    1.30
  -3  15  -3   16.50    3.50
   3  15   3   16.60    3.00
   3  15   3   17.10    3.10
  -4  15  -3   -0.20    1.40
  -4  15  -3    2.20    0.70
   4  15   3    0.40    1.40
   4  15   3    0.10    1.30
   5  15   3   91.19    5.80
  -5  15  -3   94.79    7.10
  -5  15  -3   81.09    3.40
   5  15   3  108.19    7.10
  -6  15  -3    0.10    0.60
   6  15   3    3.10    1.50
   6  15   3    2.40    2.00
  -6  15  -3   -0.60    1.60
  -7  15  -3   15.50    3.70
   7  15   3   16.10    4.10
   7  15   3   14.70    2.60
   8  15   3   28.20    5.20
   8  15   3   32.60    3.80
  -8  15  -3   23.80    4.90
  -9  15  -3   32.80    5.70
   9  15   3   44.70    6.80
 -10  15  -3   38.00    6.40
  10  15   3   42.80    7.20
 -10 -16   3   43.70    6.20
 -10  16   3   48.00    7.90
  10  16  -3   42.00    6.30
  -9 -16   3   -1.90    2.20
   9  16  -3   -0.90    1.80
  -9  16   3   -0.30    2.50
  -8 -16   3   20.80    4.30
   8  16  -3   19.00    3.90
  -8  16   3    9.20    4.80
  -7 -16   3  300.07   14.60
  -7  16   3  298.17   15.80
   7  16  -3  311.87   14.00
  -6 -16   3   51.79    6.50
   6  16  -3   53.29    4.90
  -6  16   3   56.49    7.20
  -5 -16   3    2.40    2.10
   5  16  -3    1.70    1.60
  -5  16   3   -1.10    1.50
  -4 -16   3   30.10    4.90
   4  16  -3   37.10    4.20
  -4  16   3   26.80    4.70
  -3 -16   3  216.48   11.60
  -3  16   3  231.18   12.00
   3  16  -3  210.18    9.20
  -2 -16   3   48.70    6.40
   2  16  -3   50.09    3.60
  -2  16   3   53.49    6.20
  -1 -16   3   27.00    4.70
   1  16  -3   28.30    2.50
  -1  16   3   34.10    4.80
   0 -16   3  164.88   10.10
   0  16   3  178.38    9.60
   0  16  -3  175.78    6.90
   0  16   3  167.38    7.10
   0  16  -3  187.28   10.20
   1 -16   3   45.40    6.00
   1  16   3   61.89    5.20
  -1  16  -3   52.69    6.10
   1  16   3   56.29    4.10
   2  16   3   30.90    3.90
  -2  16  -3   22.90    4.10
  -2  16  -3   30.80    2.00
   3  16   3   76.09    5.70
   3  16   3   79.89    5.70
  -3  16  -3   71.89    6.40
  -3  16  -3   80.59    3.30
   4  16   3   10.30    2.80
   4  16   3    6.90    2.00
  -4  16  -3    3.90    2.40
  -5  16  -3   29.20    5.00
   5  16   3   25.10    3.80
   5  16   3   22.20    4.20
   6  16   3  164.18    8.20
   6  16   3  150.18    9.50
  -6  16  -3  134.99    9.50
   7  16   3  152.28    9.80
   7  16   3  128.09    7.20
  -7  16  -3  130.39    9.30
  -8  16  -3    1.50    2.40
   8  16   3    1.10    2.30
   8  16   3    1.60    1.40
   9  16   3   -2.20    1.80
  -9  16  -3    1.40    2.40
 -10  16  -3  202.88   13.00
  10  16   3  209.78   13.60
 -10 -17   3  140.19    9.80
  10  17  -3  150.68   10.30
 -10  17   3  127.19   11.20
  -9 -17   3   47.30    6.80
   9  17  -3   49.90    6.70
  -9  17   3   50.79    7.90
  -8 -17   3  221.38   12.20
   8  17  -3  218.58   11.90
  -8  17   3  193.08   13.00
  -7 -17   3    8.40    3.50
  -7  17   3    2.20    3.80
   7  17  -3    8.50    3.00
  -6 -17   3   51.79    6.80
   6  17  -3   51.29    4.90
  -6  17   3   47.40    6.80
  -5 -17   3   36.20    5.50
   5  17  -3   30.60    4.10
  -5  17   3   33.50    5.70
  -4 -17   3    6.10    2.80
  -4  17   3    7.40    3.00
   4  17  -3   10.80    2.60
  -3 -17   3   47.00    6.20
  -3  17   3   50.29    6.40
   3  17  -3   38.20    3.60
  -2 -17   3  113.99    8.20
  -2  17   3   97.79    7.50
   2  17  -3  104.79    5.60
  -1 -17   3   55.29    6.80
   1  17  -3   64.39    3.90
  -1  17   3   49.10    6.40
   1  17  -3   70.89    6.20
   0 -17   3  225.78   12.40
   0  17  -3  229.38    8.70
   0  17   3  224.68    8.70
   0  17  -3  242.48   12.30
   0  17   3  221.78   11.60
   1 -17   3    4.90    2.60
   1  17   3    3.20    1.60
   1  17   3    6.70    2.50
  -1  17  -3    0.80    1.70
   2  17   3   49.10    4.20
  -2  17  -3   53.39    2.70
  -2  17  -3   50.29    6.30
   2  17   3   51.59    5.00
   3  17   3  106.49    6.80
  -3  17  -3   96.69    7.80
   3  17   3  102.29    6.90
   4  17   3  237.48   11.20
  -4  17  -3  231.38   12.70
   4  17   3  238.58   12.80
   5  17   3   31.90    4.40
   5  17   3   37.10    5.40
  -5  17  -3   27.40    5.00
  -6  17  -3    6.10    2.80
   6  17   3    8.20    3.20
   7  17   3    5.70    3.00
  -7  17  -3    7.20    3.40
   7  17   3    9.00    3.00
  -8  17  -3  202.48   12.20
   8  17   3  163.98    8.50
   8  17   3  171.08   12.80
  -9  17  -3    5.10    3.10
   9  17   3    0.60    2.40
  -9 -18   3    2.20    2.60
  -9  18   3    3.30    3.20
   9  18  -3    3.20    2.60
   8  18  -3   86.59    7.30
  -8  18   3   79.29    9.70
  -7 -18   3  115.59    8.80
  -7  18   3  117.09    9.70
   7  18  -3  103.89    7.60
  -6 -18   3   38.10    5.90
  -6  18   3   26.70    6.30
   6  18  -3   28.40    4.30
  -5 -18   3   39.40    6.00
   5  18  -3   27.30    4.10
  -5  18   3   22.20    4.90
  -4 -18   3    3.10    2.90
  -4  18   3    7.70    3.00
   4  18  -3    8.80    2.30
  -3 -18   3   86.19    7.50
   3  18  -3   83.29    5.30
  -3  18   3   78.79    7.20
  -2 -18   3   21.60    4.90
  -2  18   3   23.30    4.60
   2  18  -3   26.00    3.20
  -1 -18   3    5.90    2.80
  -1  18   3   12.10    3.40
   1  18  -3    5.40    2.60
   1  18  -3   10.20    1.90
   0 -18   3   34.90    5.70
   0  18   3   27.20    4.60
   0  18  -3   29.20    2.50
   0  18  -3   31.40    5.10
   0  18   3   27.70    2.50
  -1  18  -3   25.80    4.60
   1  18   3   39.00    4.00
   1  18   3   31.70    4.90
   2  18   3  331.77   13.20
  -2  18  -3  329.17   15.80
   2  18   3  321.17   14.60
  -2  18  -3  316.77   10.60
  -3  18  -3   15.40    3.80
   3  18   3   25.50    4.00
   3  18   3   23.90    4.30
  -4  18  -3   11.00    3.70
   4  18   3   14.60    3.40
   4  18   3   21.40    4.00
  -5  18  -3   22.60    5.00
   5  18   3   23.90    4.00
   5  18   3   31.00    5.00
  -6  18  -3    4.10    3.30
   6  18   3   11.90    2.90
   6  18   3   11.10    3.30
   7  18   3    7.10    2.40
   7  18   3   15.30    4.40
  -7  18  -3   11.80    3.70
   8  18   3    7.00    3.70
  -8  18  -3    7.70    3.20
  -8 -19   3   35.00    6.10
  -8  19   3   28.70    6.40
   8  19  -3   38.20    5.70
  -7 -19   3  115.79    9.30
   7  19  -3  110.19    8.00
  -7  19   3  104.09    9.50
  -6 -19   3    9.90    4.40
  -6  19   3   11.60    3.80
   6  19  -3   16.10    3.40
  -5 -19   3  256.77   14.60
  -5  19   3  293.97   15.70
   5  19  -3  303.47   13.00
  -4 -19   3  110.29    8.80
   4  19  -3  102.39    6.60
  -4  19   3  107.59    8.90
  -3 -19   3   21.90    5.00
  -3  19   3   27.10    5.30
  -2 -19   3    0.40    2.30
   2  19  -3    1.90    2.20
   2  19  -3    0.20    1.10
  -2  19   3   -1.20    1.40
  -1 -19   3    2.90    2.40
   1  19  -3    0.70    1.80
   1  19  -3    2.60    1.20
  -1  19   3    0.80    2.00
   0 -19   3   31.20    5.70
   0  19  -3   26.70    4.90
   0  19  -3   29.80    2.60
   0  19   3   23.80    4.70
   1  19   3    9.80    3.00
   1  19   3    8.10    2.00
  -1  19  -3    7.90    3.00
   2  19   3   25.70    4.50
  -2  19  -3   17.70    4.10
   2  19   3   22.20    3.50
   3  19   3  103.49    7.50
   3  19   3  111.09    7.10
  -3  19  -3  122.79    9.20
   4  19   3    7.40    2.80
   4  19   3    7.20    2.70
   5  19   3   30.30    5.10
   5  19   3   49.99    6.00
  -5  19  -3   43.00    6.90
  -6  19  -3    1.20    2.60
   6  19   3   -0.50    1.80
   6  19   3    2.10    1.90
   7  19   3    7.90    2.60
  -7  19  -3    5.00    3.20
   7  19   3    7.00    5.50
  -7 -20   3    2.40    3.00
  -7  20   3   14.70    4.70
   7  20  -3   14.90    3.50
  -6 -20   3    2.90    3.00
   6  20  -3    5.60    2.50
  -6  20   3    3.40    3.20
  -5 -20   3   73.39    8.80
  -5  20   3   71.19    8.90
   5  20  -3   86.99    6.40
  -4 -20   3    4.70    4.10
   4  20  -3    9.40    2.40
  -4  20   3    8.60    3.40
  -3  20   3   21.30    6.00
   3  20  -3   34.40    4.20
  -2 -20   3    6.60    3.90
   2  20  -3    4.40    1.60
  -2  20   3    3.90    2.60
  -1 -20   3   -1.70    2.20
   1  20  -3    7.20    1.80
  -1  20   3    3.80    2.70
   1  20  -3    3.40    3.10
   0  20   3   51.69    6.80
   0  20  -3   47.40    3.30
   1  20   3  220.08   12.20
  -1  20  -3  199.08   15.80
   2  20   3    1.10    1.50
  -2  20  -3    3.90    2.50
   2  20   3    1.70    1.90
   3  20   3    2.00    1.80
  -3  20  -3    4.10    2.60
   3  20   3   -3.10    1.20
   4  20   3   12.40    3.10
  -4  20  -3    6.20    3.10
   4  20   3   13.00    3.60
   5  20   3   10.10    3.10
   5  20   3   11.60    3.50
  -5  20  -3    8.50    3.30
   6  20   3   33.20    5.80
   6  20   3   35.00    5.10
  -6  20  -3   29.60    6.00
  -6 -21   3    6.60    3.50
  -6  21   3    6.40    3.80
   6  21  -3    8.00    2.70
  -5 -21   3   41.80    6.70
   5  21  -3   46.90    6.60
  -5  21   3   28.80    6.00
   5  21  -3   41.90    5.20
  -4 -21   3  194.38   13.00
   4  21  -3  221.08   10.60
  -4  21   3  196.08   12.90
   4  21  -3  220.08   12.80
  -3 -21   3    1.90    2.60
   3  21  -3    4.40    1.80
   3  21  -3    2.50    2.40
  -3  21   3   10.40    3.60
  -2 -21   3   -1.20    2.20
   2  21  -3    3.00    2.20
   2  21  -3    3.90    1.60
  -2  21   3   -3.00    1.60
   1  21  -3   11.10    3.60
  -1  21   3    9.60    3.70
   1  21  -3   14.60    2.80
   0  21  -3  224.78   13.30
   0  21   3  230.88   17.80
   1  21   3   91.39    7.90
  -1  21  -3  101.99    8.70
  -2  21  -3    5.00    3.10
   2  21   3    6.20    3.00
  -3  21  -3   40.80    6.60
   3  21   3   57.69    5.20
   3  21   3   52.29    6.70
   4  21   3   50.89    6.30
   4  21   3   49.10    6.40
  -4  21  -3   40.10    6.70
  -5  21  -3    1.10    2.30
   5  21   3    2.20    2.00
   5  21   3    2.10    2.30
  -5 -22   3    4.90    3.40
   5  22  -3   11.30    3.00
   5  22  -3    0.30    2.00
  -5  22   3    6.00    3.80
  -4 -22   3    0.60    3.00
   4  22  -3    6.70    2.20
  -4  22   3   -0.50    2.40
   4  22  -3    8.60    3.30
  -3 -22   3  236.48   15.00
  -3  22   3  277.97   15.80
   3  22  -3  279.27   15.30
   3  22  -3  290.87   12.10
   2  22  -3  101.29    8.70
  -2  22   3   98.79    8.80
  -1  22   3   33.70    6.00
   1  22  -3   38.70    6.40
   0  22  -3   26.00    5.50
   0  22   3   26.30    5.30
  -1  22  -3   83.59    9.60
   1  22   3   83.89    7.80
  -2  22  -3  103.89    9.20
   2  22   3   98.19    8.30
   3  22   3    7.20    3.00
  -3  22  -3    8.70    3.60
   4  22   3   31.10    5.30
  -4  22  -3   31.20    6.30
   2  23  -3    3.20    3.00
  -2  23   3    3.00    3.00
  -1  23   3   54.39    7.80
   1  23  -3   35.20    6.70
   0  23  -3   24.80    5.50
   0  23   3   25.30    5.50
   1  23   3   47.70    6.90
  -1  23  -3   38.20    6.40
  -2  23  -3   15.70    4.70
  14   0  -4   53.89    7.30
 -14   0   4   71.29    8.50
 -13   0   4    1.70    2.80
  13   0  -4    0.10    2.00
 -12   0   4  201.48   12.00
  12   0  -4  209.18   11.20
 -11   0   4    0.80    2.20
  11   0  -4   -1.60    1.40
 -10   0   4  188.68   10.90
  10   0  -4  191.58    9.50
  -9   0   4    1.00    1.80
   9   0  -4    1.20    1.30
  -8   0   4   45.60    5.50
   8   0  -4   36.40    3.30
  -7   0   4   -0.70    1.00
   7   0  -4    0.10    1.00
   6   0  -4 1415.76  170.48
   5   0  -4    1.00    0.90
  -5   0   4   -0.30    0.90
  -4   0   4  728.63   24.20
  -3   0   4   -0.80    0.70
   3   0  -4    0.00    0.60
  -2   0   4  339.17   11.70
   2   0  -4  325.37   10.50
  -2   0   4  300.87   11.60
  -1   0   4    0.90    1.00
  -1   0   4    0.60    0.70
   0   0   4   56.89    3.60
   0   0  -4   50.29    2.90
   0   0   4   55.09    3.10
  -1   0  -4    0.10    0.50
   1   0   4   -0.50    0.40
   1   0   4    1.20    0.90
   2   0   4  468.05   13.80
   2   0   4  449.76   15.90
  -2   0  -4  450.75   14.00
  -3   0  -4   -0.30    0.30
   3   0   4    1.10    0.40
   3   0   4   -0.30    0.70
   4   0   4  835.32   27.50
   5   0   4   -0.40    1.00
   6   0   4 2013.30   61.89
   7   0   4    1.30    1.60
   8   0   4  158.78   10.70
   9   0   4   -0.20    1.70
  10   0   4  182.48   11.10
  11   0   4    0.20    2.30
  13   0   4   -2.60    2.20
 -14  -1   4    0.10    3.00
  14  -1  -4   -2.20    1.80
  14   1  -4   -2.60    1.90
 -14   1   4    2.00    2.70
  13  -1  -4    1.30    2.10
 -13  -1   4    0.60    2.40
  13   1  -4   -0.10    1.90
 -13   1   4    1.30    2.60
 -12  -1   4    1.30    2.60
  12  -1  -4   -0.70    1.60
  12   1  -4    1.40    1.90
 -12   1   4    0.60    2.40
 -11  -1   4   17.60    4.10
  11  -1  -4   14.70    3.30
  11   1  -4   14.90    3.50
 -11   1   4   17.20    4.30
 -10  -1   4   90.89   10.30
  10   1  -4   78.69    5.80
 -10   1   4   81.89    6.80
   9  -1  -4    3.50    1.50
  -9  -1   4    3.00    2.00
   9   1  -4    3.20    1.70
  -9   1   4    7.70    2.80
   8  -1  -4    9.50    2.10
  -8  -1   4    7.70    2.50
  -8   1   4    7.00    2.50
   8   1  -4    7.50    2.10
   7  -1  -4   13.30    2.10
  -7  -1   4    8.70    2.40
  -7   1   4   11.40    2.70
   7   1  -4    7.60    1.70
   6  -1  -4   53.49    3.30
  -6  -1   4   50.39    4.30
  -6   1   4   48.80    4.30
   6   1  -4   46.20    3.20
   5  -1  -4  441.16   14.30
  -5  -1   4  445.06   16.20
  -5   1   4  432.06   16.20
   5   1  -4  427.46   14.30
  -4  -1   4 2082.19  185.98
   4  -1  -4 2822.12  280.27
  -4   1   4 2112.79  191.88
   4   1  -4 2070.99  181.88
  -3  -1   4  474.75   16.50
   3  -1  -4  474.95   14.80
   3   1  -4  480.85   14.90
  -2  -1   4   58.69    3.70
   2  -1  -4   58.99    2.90
  -2   1   4   58.69    3.80
   2   1  -4   60.99    3.00
  -2   1   4   57.39    3.60
  -1  -1   4  202.38    7.90
  -1  -1   4  208.68    8.40
  -1   1   4  211.08    8.20
  -1   1   4  188.78    7.80
   0  -1   4   21.60    1.90
   0  -1  -4   20.00    1.70
   0  -1   4   18.40    2.50
   0   1   4   23.50    2.70
   0   1   4   21.80    1.90
   0   1  -4   20.40    1.80
  -1  -1  -4 2188.08  146.49
   1   1   4 2281.07  143.19
  -1   1  -4 2315.47  127.19
   2  -1   4   82.89    3.50
   2  -1   4   81.49    4.80
  -2  -1  -4   87.49    3.30
  -2   1  -4   88.69    3.70
   2   1   4   89.59    4.90
   2   1   4   89.09    3.30
   3  -1   4 1232.08   38.60
   3  -1   4 1196.08   34.70
  -3   1  -4 1197.88   35.30
   3   1   4 1165.58   37.30
   4  -1   4  946.81   30.20
  -4   1  -4  895.81   26.90
   4   1   4  974.50   30.30
  -4   1  -4  894.91   27.00
   5  -1   4   46.40    4.00
   5   1   4   54.49    4.40
  -5   1  -4   42.40    2.20
  -5   1  -4   41.40    2.10
   6  -1   4  265.57   12.10
  -6   1  -4  278.87    9.00
   6   1   4  268.57   12.20
   7  -1   4  246.98   11.70
   7   1   4  233.68   11.70
  -7   1  -4  243.98    9.20
  -7   1  -4  238.58    8.10
   8  -1   4   19.30    3.90
  -8   1  -4   18.00    1.70
   8   1   4   13.20    4.90
   9  -1   4    3.40    2.30
  -9   1  -4    7.60    1.30
   9   1   4    8.10    3.00
  10  -1   4   98.89    8.10
  10   1   4  105.69    8.40
  11  -1   4   34.50    6.00
  11   1   4   30.80    5.80
  12  -1   4    3.50    3.40
  12   1   4    1.00    3.60
  13  -1   4  117.69   10.20
  13   1   4  105.59    9.90
  14  -2  -4    7.30    3.40
 -14  -2   4   24.90    5.40
  14   2  -4   14.50    4.40
  13  -2  -4  273.67   14.00
 -13  -2   4  292.97   15.10
  13   2  -4  310.27   20.10
 -13   2   4  292.57   15.50
 -12  -2   4   88.79    7.70
  12  -2  -4   82.29    6.60
  12   2  -4   87.29    7.10
 -12   2   4   89.29    7.90
  11  -2  -4   79.59    5.90
 -11  -2   4   73.49    6.60
  11   2  -4   86.39    6.60
 -11   2   4   79.29    7.10
 -10  -2   4  248.98   16.20
  10  -2  -4  258.97   11.50
  10   2  -4  266.17   12.10
 -10   2   4  272.17   13.60
  -9  -2   4   -0.70    1.50
   9  -2  -4    5.50    1.80
  -9   2   4    2.00    2.10
   9   2  -4    4.50    2.10
  -8  -2   4    7.70    2.70
   8  -2  -4    8.00    2.00
   8   2  -4    5.00    1.70
  -8   2   4    6.50    2.40
  -7  -2   4  107.79    6.90
   7  -2  -4  110.99    5.30
   7   2  -4  106.29    5.60
  -7   2   4  111.19    7.10
   6  -2  -4   20.80    2.40
  -6  -2   4   16.20    3.00
  -6   2   4   19.20    3.20
   6   2  -4   23.10    2.80
   5  -2  -4  334.87   11.40
  -5  -2   4  338.57   13.50
   5   2  -4  352.46   11.80
  -5   2   4  337.77   13.60
   4  -2  -4  159.28    5.70
  -4  -2   4  141.89    7.20
  -4   2   4  149.99    7.40
   4   2  -4  145.09    5.90
  -3  -2   4  533.95   18.10
   3   2  -4  519.45   16.40
  -2  -2   4   11.50    2.10
   2  -2  -4    9.80    1.40
   2   2  -4    8.30    1.30
  -2   2   4   12.20    2.10
  -2   2   4   12.80    2.10
  -1  -2   4 1369.76   41.40
   0  -2   4  586.14   18.60
   0  -2  -4  598.34   18.40
   0  -2   4  599.54   19.50
   0   2   4  587.64   18.50
   0   2   4  580.64   19.20
   1  -2   4   80.59    3.80
   1  -2   4   82.79    4.70
  -1  -2  -4   83.79    3.50
   1   2   4   88.19    3.70
   1   2   4   79.39    4.50
  -1   2  -4   84.69    3.90
   2  -2   4   68.69    4.20
   2  -2   4   60.19    2.80
  -2  -2  -4   55.19    2.40
  -2   2  -4   58.39    3.00
   2   2   4   53.19    3.80
   2   2   4   56.39    2.40
   3  -2   4  853.11   25.20
   3   2   4  810.32   27.30
  -3   2  -4  866.51   25.30
   4  -2   4  124.89    6.50
  -4   2  -4  109.29    4.40
  -4   2  -4  109.49    4.40
   4   2   4  117.09    6.40
   5  -2   4   13.30    2.80
   5   2   4   10.10    2.40
  -5   2  -4   11.80    1.50
  -5   2  -4   12.90    1.50
   6  -2   4  364.36   14.80
  -6   2  -4  369.26   11.90
  -6   2  -4  342.67   11.50
   6   2   4  374.06   15.20
   7  -2   4   51.19    5.80
  -7   2  -4   46.50    2.90
  -7   2  -4   42.80    2.70
   7   2   4   50.69    6.00
   8  -2   4  337.97   15.30
   8   2   4  373.66   16.10
  -8   2  -4  343.47   11.90
   9  -2   4  294.17   13.90
  -9   2  -4  259.27    9.70
   9   2   4  273.27   13.90
  10  -2   4  118.59    8.90
  10   2   4  126.89    9.40
 -10   2  -4  123.69    5.50
  11  -2   4  147.99   10.40
  11   2   4  144.39   10.70
  12  -2   4   30.00    6.00
  12   2   4   41.60    6.80
  13  -2   4   24.20    5.70
  13   2   4   19.50    5.30
  14  -3  -4  211.78   16.50
 -14  -3   4  192.98   12.10
  14   3  -4  187.78   12.20
 -14   3   4  199.18   14.00
  13  -3  -4    0.10    1.90
 -13  -3   4    3.30    2.80
 -13   3   4    2.30    2.90
  13   3  -4    3.10    2.70
  12  -3  -4    0.20    1.70
 -12  -3   4    3.70    3.00
 -12   3   4    0.30    2.50
  12   3  -4   -1.80    1.40
 -11  -3   4  102.49    7.80
  11  -3  -4  108.39    6.90
 -11   3   4   98.09    8.00
  11   3  -4   93.59    7.10
  10  -3  -4   83.89    5.70
 -10  -3   4   83.39    9.60
 -10   3   4   87.79    7.20
  10   3  -4   74.69    5.90
   9  -3  -4  357.96   13.70
  -9  -3   4  346.27   15.40
   9   3  -4  355.36   14.50
  -9   3   4  363.96   16.10
   8  -3  -4   19.90    2.70
  -8  -3   4   19.40    3.60
  -8   3   4   23.10    3.90
   8   3  -4   24.00    3.30
   7  -3  -4   77.09    4.30
  -7  -3   4   84.89    5.80
   7   3  -4   76.09    4.70
  -7   3   4   81.39    6.00
  -6  -3   4   60.89    4.80
   6  -3  -4   64.69    3.50
  -6   3   4   61.29    4.90
   6   3  -4   54.39    3.70
  -5  -3   4 1821.12  192.38
   5  -3  -4 1694.93  186.88
   5   3  -4 1568.94  162.28
  -5   3   4 2731.53  321.57
  -4  -3   4  630.94   21.80
   4  -3  -4  659.33   19.50
   4   3  -4  640.04   20.10
   3  -3  -4   45.70    2.30
  -3  -3   4   42.80    3.90
   3   3  -4   44.00    2.90
  -3   3   4   40.20    3.40
   2  -3  -4  233.68    8.20
  -2  -3   4  253.97    9.70
   2   3  -4  245.08    8.40
  -2   3   4  247.18    9.20
  -2   3   4  239.48    9.50
  -1  -3   4   10.20    2.10
  -1  -3   4   13.60    2.00
   1   3  -4    6.80    1.20
  -1   3   4   10.70    1.80
  -1   3   4   10.40    1.80
   0  -3   4  887.41   28.20
   0  -3  -4  858.11   27.00
   0  -3   4  929.71   27.60
   0   3   4  912.71   27.90
  -1  -3  -4    4.80    0.90
   1  -3   4    2.90    1.20
   1  -3   4    5.00    1.10
   1   3   4    7.90    1.20
   1   3   4    5.70    1.50
   2  -3   4   97.09    5.30
   2  -3   4  102.19    4.30
  -2  -3  -4   99.89    3.60
   2   3   4  105.09    3.80
   2   3   4   93.69    5.30
   3  -3   4  481.45   15.50
   3   3   4  497.65   17.40
   4  -3   4   25.40    3.40
  -4   3  -4   25.50    1.90
   4   3   4   32.20    3.90
   5  -3   4    0.70    1.10
   5   3   4    0.20    0.90
  -5   3  -4    0.70    0.70
   6  -3   4  301.87   13.10
  -6   3  -4  303.07   10.70
   6   3   4  326.17   13.70
   7  -3   4   -0.60    1.20
   7   3   4    0.10    1.40
  -7   3  -4    0.60    0.90
   8  -3   4   34.70    5.10
  -8   3  -4   33.40    2.80
   8   3   4   28.20    4.70
   9  -3   4   23.10    4.40
   9   3   4   23.40    4.50
  -9   3  -4   22.70    2.80
  10  -3   4    1.30    2.10
 -10   3  -4    2.30    1.40
  10   3   4    0.20    2.20
  11  -3   4    0.00    2.10
 -11   3  -4   -1.40    1.30
  11   3   4    1.30    2.50
  12  -3   4    3.00    2.90
  12   3   4   -1.20    2.00
  13  -3   4   93.39    9.00
  13   3   4   77.39   10.00
  14  -4  -4    2.80    2.30
 -14  -4   4    2.10    2.50
 -14   4   4   10.00    4.20
  14   4  -4    3.10    2.60
 -13  -4   4    4.10    2.90
  13  -4  -4    3.60    2.20
 -13   4   4   -1.50    2.40
  13   4  -4    0.80    2.30
 -12  -4   4   -0.10    2.30
  12  -4  -4   -1.30    1.40
 -12   4   4   -3.00    1.40
  12   4  -4   -0.30    2.00
 -11  -4   4    3.60    2.60
  11  -4  -4    5.80    2.30
 -11   4   4    3.90    2.70
  11   4  -4    1.20    2.00
  10  -4  -4  140.29    7.50
 -10  -4   4  127.89    8.70
 -10   4   4  127.69    9.10
  10   4  -4  145.29    8.30
  -9  -4   4   41.70    5.50
   9  -4  -4   46.40    3.80
   9   4  -4   48.10    4.40
   8  -4  -4  514.15   17.30
  -8  -4   4  511.05   19.60
   8   4  -4  518.05   18.40
  -8   4   4  479.85   19.80
  -7  -4   4   25.40    4.00
   7  -4  -4   28.40    2.50
   7   4  -4   34.20    3.20
  -7   4   4   45.50    5.40
  -6  -4   4  449.76   17.30
   6   4  -4  463.45   15.70
  -6   4   4  449.95   17.50
   5  -4  -4  100.29    4.20
  -5  -4   4   99.59    6.00
  -5   4   4   98.59    6.10
   5   4  -4   95.69    4.80
   4  -4  -4 1922.81  219.68
  -4  -4   4 1731.43  166.28
   4   4  -4 1760.62  159.08
  -4   4   4 1451.55  169.68
   3  -4  -4  161.68    5.60
  -3  -4   4  179.68    7.70
  -3   4   4  138.49    7.20
   3   4  -4  155.68    6.10
  -2  -4   4  384.76   14.00
   2   4  -4  388.26   12.70
  -2   4   4  413.96   13.60
  -2   4   4  401.56   14.20
  -1  -4   4   35.30    2.80
  -1   4   4   36.20    2.70
  -1   4   4   39.10    2.80
   1   4  -4   37.50    2.40
   0  -4   4   40.30    3.30
   0  -4   4   35.80    2.70
   0   4   4   36.40    2.80
   0   4   4   37.40    2.60
  -1  -4  -4   29.90    1.90
   1  -4   4   28.20    2.20
   1  -4   4   29.50    2.80
   1   4   4   29.90    2.70
   1   4   4   29.40    2.10
   2  -4   4 1580.74   46.10
   2   4   4 1546.95   47.40
   3  -4   4  108.99    4.90
   3   4   4  110.59    6.10
   4  -4   4  220.78    9.70
   4   4   4  233.98   10.20
  -4   4  -4  217.98    8.20
   5  -4   4   25.30    3.60
  -5   4  -4   25.90    2.20
   5   4   4   25.40    3.80
   6  -4   4  896.31   30.00
   6   4   4  883.11   30.40
  -6   4  -4  879.71   27.40
   7  -4   4   14.20    3.20
   7   4   4   13.80    3.40
  -7   4  -4   23.90    2.80
   8  -4   4  256.97   12.30
   8   4   4  241.08   12.60
  -8   4  -4  250.47    9.90
   9  -4   4   44.90    5.80
  -9   4  -4   40.70    5.00
   9   4   4   26.50    4.90
  10  -4   4   20.70    4.60
  10   4   4   21.10    4.70
 -10   4  -4   24.00    3.30
  11  -4   4   54.59    7.40
 -11   4  -4   58.49    4.30
  11   4   4   46.20    7.20
  12  -4   4   44.20    7.10
  12   4   4   44.20    7.30
  13  -4   4    3.40    3.30
  13   4   4   -2.50    2.70
 -14  -5   4   35.30    5.90
  14  -5  -4   33.80    5.10
 -14   5   4   33.00    6.50
  14   5  -4   39.20    6.60
 -13  -5   4   14.80    4.10
  13  -5  -4   12.10    3.30
 -13   5   4   13.00    4.60
  13   5  -4   10.50    3.60
  12  -5  -4   12.50    3.00
 -12  -5   4   10.70    3.70
 -12   5   4    7.50    3.40
  12   5  -4   12.00    3.50
 -11  -5   4   20.80    4.40
  11   5  -4   18.60    3.90
 -11   5   4   17.80    4.40
 -10  -5   4   58.69    6.70
  10  -5  -4   66.19    4.90
  10   5  -4   61.09    5.50
 -10   5   4   71.59    6.70
  -9  -5   4  358.26   15.30
   9  -5  -4  348.37   13.10
   9   5  -4  345.57   14.30
  -9   5   4  321.27   15.50
   8  -5  -4  701.23   22.70
  -8  -5   4  709.13   25.30
   8   5  -4  689.13   24.00
  -8   5   4  707.93   26.00
  -7  -5   4   13.50    3.00
   7  -5  -4   12.10    1.90
   7   5  -4    8.10    2.00
  -7   5   4   10.30    2.70
   6  -5  -4   37.70    2.50
  -6  -5   4   36.70    4.60
   6   5  -4   35.00    3.00
  -6   5   4   50.39    5.50
   5  -5  -4  983.50   29.20
  -5  -5   4  991.40   32.10
  -5   5   4  985.80   32.40
  -4  -5   4   90.89    5.50
   4  -5  -4   86.49    3.60
  -4   5   4   91.89    5.60
   4   5  -4   90.09    4.40
  -3  -5   4  126.59    6.60
   3  -5  -4  140.29    4.90
  -3   5   4  123.69    6.60
   3   5  -4  142.69    5.60
  -2  -5   4  335.67   12.70
  -2   5   4  344.17   11.80
  -2   5   4  334.87   12.50
  -1  -5   4    0.20    0.80
  -1   5   4    1.20    0.80
  -1   5   4    0.00    0.80
   1   5  -4    0.80    0.80
   0  -5   4    9.90    1.70
   0  -5   4   11.00    2.10
   0   5  -4   12.20    1.80
   0   5   4   13.50    2.10
   0   5   4   11.80    1.80
   1  -5   4  559.24   17.70
  -1  -5  -4  520.45   16.90
   1  -5   4  545.85   18.50
   1   5   4  541.65   17.20
   1   5   4  553.94   18.30
   2  -5   4  486.15   16.40
   2  -5   4  505.25   17.40
  -2  -5  -4  494.75   15.40
   2   5   4  492.95   15.50
   2   5   4  530.45   15.70
   3  -5   4   22.90    2.60
   3   5   4   21.70    1.40
   3   5   4   23.30    3.10
   3   5   4   21.10    1.30
   4  -5   4  113.69    6.40
   4   5   4  124.59    6.90
  -4   5  -4  117.49    5.50
   5  -5   4   25.30    3.60
   5   5   4   29.70    4.20
  -5   5  -4   24.30    2.80
   6  -5   4   76.59    5.60
  -6   5  -4   85.19    4.60
   6   5   4   71.39    5.80
   7  -5   4  145.89    8.30
   7   5   4  127.89    9.40
  -7   5  -4  151.58    6.90
   8  -5   4   56.49    6.40
   8   5   4   52.09    6.80
  -8   5  -4   54.39    4.00
   9  -5   4   61.09    6.00
  -9   5  -4   80.39    5.10
   9   5   4   78.69    7.00
  10  -5   4   26.70    4.80
 -10   5  -4   35.40    4.10
  10   5   4   32.10    5.60
  11  -5   4    3.80    2.60
 -11   5  -4    2.30    1.70
  11   5   4    3.90    3.00
  12  -5   4   99.49    8.80
  12   5   4  115.79   10.10
  13  -5   4  126.89   10.50
  13   5   4  127.89   11.20
 -14  -6   4   16.10    4.30
  14  -6  -4   19.20    4.10
  14   6  -4    6.20    3.40
 -14   6   4   19.70    5.30
 -13  -6   4   20.70    4.80
  13  -6  -4   20.20    3.90
  13   6  -4   19.50    4.90
  12  -6  -4   18.10    3.50
 -12  -6   4   19.50    4.30
 -12   6   4   19.40    5.10
  11  -6  -4   28.10    4.10
 -11  -6   4   22.20    4.30
  11   6  -4   30.20    4.90
 -11   6   4   35.10    5.90
 -10  -6   4   12.20    3.20
  10  -6  -4   15.90    2.90
  10   6  -4   16.10    3.50
 -10   6   4   14.40    3.90
   9  -6  -4   41.20    3.50
  -9  -6   4   41.10    5.50
  -9   6   4   41.40    5.80
   9   6  -4   48.30    4.50
   8  -6  -4    3.40    1.40
  -8  -6   4    1.20    1.90
   8   6  -4    1.50    1.50
  -8   6   4   -2.00    1.40
   7  -6  -4   28.30    2.60
  -7  -6   4   31.60    4.40
  -7   6   4   36.40    5.20
   7   6  -4   30.90    3.80
   6  -6  -4   61.09    3.10
  -6  -6   4   64.29    5.00
   6   6  -4   54.19    3.90
  -6   6   4   57.19    5.00
  -5  -6   4  118.59    6.60
   5  -6  -4  110.29    4.50
  -5   6   4  111.69    6.80
   5   6  -4  115.79    5.60
   4  -6  -4  747.73   21.80
  -4  -6   4  730.13   24.80
  -4   6   4  727.53   25.00
   3  -6  -4 1346.57   39.70
  -3  -6   4 1318.37   41.30
   2  -6  -4  126.89    5.30
  -2  -6   4  110.39    5.90
  -2   6   4  112.39    6.00
  -2   6   4  125.59    5.40
   2   6  -4  115.59    4.90
  -1  -6   4  828.82   26.90
  -1   6   4  872.81   26.30
  -1   6   4  847.52   26.90
   0  -6   4  107.29    5.60
   0   6   4  101.99    5.00
   0   6  -4  100.99    4.50
   0   6   4  101.99    5.10
   1  -6   4   24.30    3.00
   1  -6   4   23.40    3.10
   1   6   4   24.90    2.10
   1   6   4   20.40    2.70
   2  -6   4   98.09    5.00
   2  -6   4  100.69    5.50
   2   6   4   86.89    4.10
   2   6   4   96.89    4.10
   2   6   4   95.09    5.40
   3  -6   4  271.57   11.00
   3   6   4  256.57    8.50
   3   6   4  267.87    8.80
   3   6   4  254.87   10.80
   4  -6   4  551.24   19.20
  -4   6  -4  532.65   19.10
   4   6   4  534.05   16.20
   4   6   4  563.54   19.80
   4   6   4  552.84   16.30
   5  -6   4  439.16   16.00
   5   6   4  431.96   16.60
  -5   6  -4  387.66   14.50
   6  -6   4    3.30    1.90
   6   6   4    0.40    1.50
  -6   6  -4    4.70    1.50
   7  -6   4    3.00    1.80
  -7   6  -4    0.00    0.90
   7   6   4    1.80    1.70
   8  -6   4   18.10    3.80
   8   6   4   23.40    4.40
  -8   6  -4   25.30    3.50
  -9   6  -4   16.80    2.90
   9   6   4   14.80    3.80
  10  -6   4   14.90    3.80
 -10   6  -4   15.50    3.10
  10   6   4    9.60    3.40
  11  -6   4  221.18   12.70
 -11   6  -4  208.68   10.20
  11   6   4  223.28   20.00
  12  -6   4   40.20    6.80
  12   6   4   28.00    6.00
  13  -6   4   14.20    4.60
  13   6   4    9.40    4.30
 -13  -7   4   32.60    5.80
  13  -7  -4   36.10    4.90
  13   7  -4   30.40    5.70
 -13   7   4   27.50    6.20
 -12  -7   4    7.30    3.40
  12  -7  -4   13.30    3.10
 -12   7   4    4.90    3.00
  12   7  -4   11.70    3.60
 -11  -7   4  129.09    8.80
  11  -7  -4  129.39    7.30
 -11   7   4  133.19    9.80
  11   7  -4  131.39    8.80
  10  -7  -4   34.80    4.00
 -10  -7   4   41.60    5.90
  10   7  -4   28.50    4.60
 -10   7   4   34.90    5.60
   9  -7  -4   -0.70    0.90
  -9   7   4    1.90    2.10
   9   7  -4    1.70    1.60
  -8  -7   4  139.39    8.50
   8  -7  -4  145.49    6.60
  -8   7   4  144.09    9.30
   8   7  -4  155.98    8.00
  -7  -7   4  231.48   11.00
   7  -7  -4  226.38    8.50
  -7   7   4  228.58   11.60
   7   7  -4  233.68   10.00
  -6  -7   4   85.09    6.00
   6  -7  -4   94.19    4.10
   6   7  -4   89.29    5.10
  -6   7   4   88.19    6.40
  -5  -7   4    6.70    2.10
   5  -7  -4    7.50    1.10
   5   7  -4    3.90    1.50
  -5   7   4    8.30    2.30
  -4  -7   4   34.20    3.90
   4  -7  -4   32.30    2.40
   4  -7  -4   33.90    1.90
   4   7  -4   27.70    2.50
  -4   7   4   33.50    4.10
   3  -7  -4  330.17   11.10
  -3  -7   4  339.47   12.80
   3  -7  -4  325.57   10.10
   3   7  -4  326.97   11.20
  -3   7   4  307.17   12.70
   2  -7  -4   12.60    1.70
  -2  -7   4   14.70    2.50
  -2   7   4   14.30    2.50
   2   7  -4   10.70    1.60
  -2   7   4   13.60    1.90
  -1  -7   4 1401.46   42.70
  -1   7   4 1394.96   41.60
   0  -7   4    0.10    0.80
   0   7   4    0.70    0.80
   0   7   4    0.10    0.70
   0   7  -4    0.20    0.70
   1  -7   4  330.07   11.90
   1  -7   4  295.77   11.80
   1   7   4  326.17   11.80
   1   7   4  304.17   11.10
   2  -7   4    6.10    1.60
   2  -7   4   11.90    2.30
   2   7   4    5.30    1.60
   2   7   4    6.70    1.30
   3  -7   4   21.60    2.80
   3   7   4   28.00    3.70
   3   7   4   20.80    1.80
   3   7   4   22.20    1.70
   4  -7   4  141.69    7.20
  -4   7  -4  149.99    6.90
   4   7   4  144.39    7.70
   4   7   4  143.49    5.30
   4   7   4  138.19    5.20
   5  -7   4   67.89    4.90
   5   7   4   61.09    5.00
  -5   7  -4   51.89    3.90
   6  -7   4  804.42   28.10
   6   7   4  864.61   29.50
  -6   7  -4  837.42   27.10
   7  -7   4   -1.20    1.30
   7   7   4    1.40    1.60
  -7   7  -4    2.20    1.50
   8  -7   4  222.18   11.00
  -8   7  -4  215.88    9.60
   8   7   4  185.08   11.20
   9  -7   4   12.90    3.90
   9   7   4    7.00    2.80
  -9   7  -4   11.60    2.80
  10  -7   4  224.38   12.20
  10   7   4  222.38   13.20
 -10   7  -4  215.88   10.60
  11  -7   4    2.80    2.90
  11   7   4    1.40    2.40
 -11   7  -4    1.10    1.90
  12  -7   4   62.29    8.10
  12   7   4   58.19    8.60
  13  -8  -4   11.80    2.90
 -13  -8   4    3.70    3.00
 -13   8   4   13.40    4.70
  13   8  -4   10.90    3.90
  12  -8  -4  156.68   10.10
 -12  -8   4  159.28   10.20
  12   8  -4  179.38   11.00
 -12   8   4  170.78   11.90
 -11  -8   4    3.10    2.60
  11  -8  -4    7.00    2.20
 -11   8   4    3.20    2.80
  11   8  -4    8.50    3.00
  10  -8  -4  101.59    5.80
 -10  -8   4   96.99    7.40
 -10   8   4  114.09    8.70
  10   8  -4   89.69    6.90
  -9  -8   4  103.09    7.40
   9  -8  -4  117.19    5.80
  -9   8   4  103.59    8.10
   9   8  -4  102.99    7.00
  -8  -8   4  362.96   15.30
   8  -8  -4  350.06   14.00
   8   8  -4  345.17   14.40
  -8   8   4  372.66   16.40
   7  -8  -4   42.60    2.80
  -7  -8   4   41.80    5.10
   7   8  -4   35.50    4.30
  -7   8   4   45.00    5.80
   6  -8  -4  335.67   11.00
  -6  -8   4  334.27   14.00
   6   8  -4  335.07   12.70
  -6   8   4  341.77   14.70
  -5  -8   4  146.49    7.80
   5  -8  -4  131.39    4.80
   5  -8  -4  135.09    5.60
   5   8  -4  128.29    6.30
  -5   8   4  131.19    7.70
   4  -8  -4   45.10    2.00
   4  -8  -4   36.90    2.50
  -4  -8   4   39.60    3.70
  -4   8   4   43.80    4.00
   4   8  -4   37.80    2.90
   3  -8  -4   57.49    2.40
  -3  -8   4   60.69    4.40
   3  -8  -4   51.49    2.90
   3   8  -4   55.49    3.30
  -3   8   4   60.69    4.50
   2  -8  -4  136.59    5.50
  -2  -8   4  151.18    7.20
   2   8  -4  140.39    5.70
  -2   8   4  139.59    5.80
  -2   8   4  135.09    7.00
  -1  -8   4  259.97   10.30
   1   8  -4  247.88    8.70
  -1   8   4  248.58   10.10
  -1   8   4  241.28    9.10
   0  -8   4    6.30    1.70
   0   8   4    2.60    1.10
   1  -8   4  173.58    8.20
   1  -8   4  198.78    8.60
   1   8   4  200.48    8.40
   1   8   4  195.38    7.90
  -1   8  -4  204.68    7.30
   2  -8   4 1084.59   34.00
   2  -8   4 1054.69   33.80
   2   8   4 1081.09   32.80
   2   8   4 1092.79   34.10
   3  -8   4   23.10    3.10
   3   8   4   23.00    2.00
   3   8   4   24.00    3.40
  -3   8  -4   22.60    3.00
   4  -8   4   56.09    4.30
  -4   8  -4   46.80    3.80
   4   8   4   53.39    2.90
   4   8   4   43.00    4.10
   4   8   4   53.19    2.90
   5  -8   4  408.96   15.30
  -5   8  -4  403.66   14.80
   5   8   4  373.86   12.60
   5   8   4  399.16   12.60
   5   8   4  412.56   16.30
   6  -8   4  315.67   13.00
   6   8   4  290.27   13.70
  -6   8  -4  307.17   12.30
   7  -8   4   -1.10    1.30
  -7   8  -4    0.00    1.20
   7   8   4    1.60    1.80
   8  -8   4   53.69    5.10
   8   8   4   36.00    5.60
  -8   8  -4   44.50    4.30
   9  -8   4    0.60    2.00
   9   8   4   -0.50    2.00
  -9   8  -4    0.70    1.40
  10  -8   4    1.20    2.50
 -10   8  -4   -1.20    1.50
  10   8   4    3.70    2.60
  11  -8   4   82.19    7.40
  11   8   4   63.99    8.50
 -11   8  -4   68.39    6.20
  12  -8   4    3.90    2.90
  12   8   4   -0.20    2.00
 -13  -9   4  102.79    8.30
  13   9  -4  109.29    9.10
 -13   9   4  109.39    9.90
  12  -9  -4   66.59    5.20
 -12  -9   4   54.39    7.00
 -12   9   4   70.19   14.00
  12   9  -4   52.09    7.10
  11  -9  -4   28.70    3.70
 -11  -9   4   23.10    4.70
  11   9  -4   28.30    5.30
 -11   9   4   25.50    5.40
  10  -9  -4    1.60    1.30
 -10  -9   4    9.40    3.30
  10   9  -4    0.80    1.70
 -10   9   4   -0.90    2.00
   9  -9  -4   75.19    4.40
  -9  -9   4   79.19    6.40
  -9   9   4   71.59    6.90
   9   9  -4   78.19    6.00
   8  -9  -4   16.20    2.10
  -8   9   4   12.30    3.50
   8   9  -4   10.30    2.70
  -7  -9   4   55.69    5.20
   7  -9  -4   57.89    3.10
  -7   9   4   47.60    5.90
   7   9  -4   58.39    4.50
   6  -9  -4  571.94   18.00
  -6  -9   4  561.94   20.80
   6  -9  -4  565.94   17.30
  -6   9   4  566.64   21.70
   6   9  -4  563.14   19.50
   5  -9  -4  407.76   13.30
   5  -9  -4  422.16   12.70
  -5  -9   4  420.26   16.20
   5   9  -4  414.76   14.70
  -5   9   4  404.66   16.70
   4  -9  -4    6.80    1.70
   4  -9  -4    7.90    0.90
  -4  -9   4    7.40    2.20
   4   9  -4    2.20    1.20
  -4   9   4    7.80    2.30
   3  -9  -4  256.37    8.80
  -3  -9   4  269.57   11.30
   3  -9  -4  263.17    8.20
  -3   9   4  272.27   11.60
   3   9  -4  273.57    9.80
   2  -9  -4    5.00    1.00
  -2  -9   4    4.70    1.70
  -2   9   4    6.60    1.90
  -2   9   4    3.80    1.20
   2   9  -4    4.80    1.30
  -1  -9   4  937.21   30.50
  -1   9   4  962.50   29.00
  -1   9   4  942.31   30.40
   0  -9   4  620.74   21.40
   0   9   4  637.94   20.50
   0   9   4  627.64   21.00
   1  -9   4  883.61   27.60
   1   9   4  844.52   26.90
   1   9   4  791.62   27.60
   2  -9   4   32.70    3.90
   2  -9   4   31.10    5.50
   2   9   4   36.20    4.00
   2   9   4   34.10    2.70
  -2   9  -4   32.70    2.80
   3  -9   4   -0.50    1.20
   3  -9   4   -1.10    0.90
  -3   9  -4    1.40    1.20
   3   9   4   -0.60    0.80
   3   9   4   -0.50    0.60
   4  -9   4   33.40    4.00
   4   9   4   36.40    4.60
  -4   9  -4   33.20    3.90
   4   9   4   32.10    2.40
   5  -9   4   12.80    2.70
   5   9   4    9.80    1.50
   5   9   4    9.50    2.50
  -5   9  -4    9.90    2.30
   6  -9   4   40.30    4.70
  -6   9  -4   45.10    4.90
   6   9   4   39.20    2.30
   6   9   4   41.10    6.20
   6   9   4   37.10    2.40
   7  -9   4   13.60    3.20
  -7   9  -4   14.80    3.00
   7   9   4    8.40    2.90
   8  -9   4   77.19    6.20
   8   9   4   91.39    7.50
  -8   9  -4   87.19    6.00
   9  -9   4   63.89    5.80
   9   9   4   39.80    6.30
  -9   9  -4   59.19    5.30
  10  -9   4    5.40    2.70
  10   9   4    3.60    3.00
  11  -9   4    9.10    3.50
 -11   9  -4   13.60    3.50
  11   9   4    9.20    4.00
  12  -9   4    3.50    2.80
 -12   9  -4    6.10    3.00
  12   9   4    8.40    3.70
 -13 -10   4   14.00    4.00
  13  10  -4   17.20    4.60
 -13  10   4   20.40    5.50
 -12 -10   4   27.90    5.10
  12  10  -4   22.80    4.90
 -12  10   4   23.50    5.80
  11 -10  -4   32.60    3.90
 -11 -10   4   35.00    5.60
  11  10  -4   33.00    5.80
 -11  10   4   34.30    6.50
 -10 -10   4   26.10    4.60
  10 -10  -4   43.70    3.40
 -10  10   4   41.40    6.70
  10  10  -4   29.70    4.90
  -9 -10   4  148.79    9.00
   9 -10  -4  145.59    6.40
   9  10  -4  152.18    8.90
  -9  10   4  140.59    9.90
  -8 -10   4   49.90    5.80
   8 -10  -4   52.79    3.10
  -8  10   4   41.70    6.00
   8  10  -4   48.80    4.60
   7 -10  -4  129.79    4.90
   7 -10  -4  116.89    5.20
  -7 -10   4  122.29    8.30
   7  10  -4  118.99    6.90
  -7  10   4  116.59    8.20
  -6 -10   4   -2.10    1.20
   6  10  -4    0.20    1.10
  -5 -10   4   69.89    5.40
  -5  10   4   74.49    5.70
   5  10  -4   60.19    4.20
  -4 -10   4   27.30    4.00
  -4  10   4   21.10    3.50
   4  10  -4   23.50    2.90
  -3 -10   4  405.46   15.40
   3 -10  -4  376.76   12.20
   3 -10  -4  402.76   11.70
   3  10  -4  403.06   13.50
  -3  10   4  382.86   15.50
  -2 -10   4   27.50    3.50
   2 -10  -4   28.90    1.90
  -2  10   4   23.20    2.10
   2  10  -4   25.60    2.30
  -2  10   4   25.80    3.70
  -1 -10   4  279.27   11.70
  -1  10   4  283.77   11.60
  -1  10   4  282.17   10.20
   1  10  -4  291.67    9.90
   0 -10   4  110.59    6.40
   0  10  -4  111.29    4.70
   0  10   4  115.29    6.10
   0  10   4  109.49    5.50
   1 -10   4  188.68    8.80
  -1  10  -4  194.18    7.00
   1  10   4  180.78    9.70
   1  10   4  178.18    8.10
   2 -10   4    0.30    2.40
   2 -10   4    0.80    1.30
   2  10   4    3.20    1.50
   2  10   4    3.30    1.20
   3 -10   4   57.39    4.70
   3 -10   4   58.29    4.50
  -3  10  -4   60.59    4.60
   3  10   4   63.59    3.90
   3  10   4   63.89    4.80
   4 -10   4    9.90    2.20
   4  10   4    9.40    1.70
   4  10   4   11.80    2.80
  -4  10  -4    9.90    2.30
   5 -10   4    6.20    2.10
   5  10   4    5.80    1.40
   5  10   4    3.60    2.00
  -5  10  -4    3.00    1.70
   6 -10   4  384.46   14.90
  -6  10  -4  368.06   14.90
   6  10   4  359.96   12.30
   6  10   4  377.96   16.40
   7 -10   4   25.20    4.00
  -7  10  -4   25.30    3.90
   7  10   4   28.30    4.80
   7  10   4   18.80    1.60
   8 -10   4   32.10    4.60
  -8  10  -4   24.10    4.00
   8  10   4   33.10    5.40
   9 -10   4   29.30    4.60
   9  10   4   26.10    5.20
  -9  10  -4   31.80    4.60
  10 -10   4   18.90    4.20
  10  10   4   20.00    6.30
 -10  10  -4   15.60    3.70
  11 -10   4   36.30    5.70
  11  10   4   25.90    6.10
 -11  10  -4   46.50    6.20
  12 -10   4    2.70    2.70
 -12  10  -4    0.80    2.20
  12  10   4    3.60    3.30
 -12 -11   4   53.79    6.80
 -12  11   4   81.39    9.60
  12  11  -4   58.19    7.60
 -11 -11   4    1.70    2.30
  11  11  -4    6.10    2.90
  10 -11  -4   60.09    3.80
 -10 -11   4   47.70    6.30
  10  11  -4   40.00    5.50
 -10  11   4   56.89    7.70
  -9 -11   4    3.70    2.30
   9 -11  -4    3.10    1.10
  -9  11   4    7.60    3.10
   9  11  -4    2.70    2.10
  -8 -11   4  139.29    8.70
   8  11  -4  143.39    8.20
  -8  11   4  145.59    9.80
  -7 -11   4   -2.50    1.40
   7  11  -4    0.60    1.20
  -7  11   4    1.70    2.00
  -6 -11   4   26.60    4.60
  -6  11   4   26.50    4.80
  -5 -11   4   35.10    4.60
   5  11  -4   32.30    3.10
  -5  11   4   36.70    5.40
  -4 -11   4   51.79    4.60
  -4  11   4   42.00    5.30
   4  11  -4   44.80    3.50
  -3 -11   4   60.79    4.90
  -3  11   4   66.49    5.20
   3  11  -4   67.19    3.90
   2 -11  -4   21.30    1.50
  -2 -11   4   22.60    3.40
  -2  11   4   20.60    2.00
   2  11  -4   22.80    2.50
  -2  11   4   31.00    4.30
  -1 -11   4   24.00    3.70
  -1  11   4   18.20    3.00
  -1  11   4   24.00    2.20
   1  11  -4   26.20    2.30
   0 -11   4    0.10    1.10
   0  11   4   -0.10    0.90
   0  11  -4   -0.20    0.70
   0  11   4    1.00    1.00
   1 -11   4  237.98   10.50
  -1  11  -4  223.38    7.90
   1  11   4  207.08   10.10
   1  11   4  220.38    9.50
   2 -11   4   11.00    2.70
   2  11   4   11.00    2.10
  -2  11  -4   14.60    1.80
   2  11   4   13.20    2.50
   3 -11   4   48.70    4.50
   3 -11   4   44.80    3.90
  -3  11  -4   54.09    4.50
   3  11   4   48.40    4.40
  -3  11  -4   54.99    3.20
   3  11   4   50.79    3.60
   4 -11   4   72.69    5.00
   4  11   4   71.59    4.80
   4  11   4   76.49    5.60
  -4  11  -4   73.49    5.40
   5 -11   4   10.50    2.50
   5  11   4    5.10    2.30
  -5  11  -4    9.60    2.60
   5  11   4    9.60    1.80
   6 -11   4   21.20    3.50
   6  11   4   25.60    4.50
  -6  11  -4   21.80    3.70
   6  11   4   22.00    2.50
   7 -11   4    1.20    1.70
   7  11   4    3.30    2.00
   7  11   4    1.10    0.80
   8 -11   4    3.30    2.10
  -8  11  -4    0.80    1.60
   8  11   4   -0.70    1.50
   9 -11   4   60.19    6.50
  -9  11  -4   58.59    5.70
   9  11   4   62.99    8.10
  10 -11   4   12.10    3.70
 -10  11  -4   18.40    4.00
  10  11   4    9.00    3.70
  11 -11   4    5.50    2.80
  11  11   4    6.90    3.40
 -11  11  -4    0.90    2.10
 -12 -12   4    4.30    3.20
  12  12  -4    0.00    2.20
 -12  12   4    6.00    3.80
 -11 -12   4   11.00    3.60
 -11  12   4   10.10    4.10
  11  12  -4    9.70    3.40
 -10 -12   4   34.60    5.40
 -10  12   4   42.80    6.60
  10  12  -4   42.90    7.40
  -9 -12   4   22.20    4.50
  -9  12   4   25.30    5.20
   9  12  -4   23.00    4.10
  -8 -12   4   72.29    6.30
   8  12  -4   64.59    5.60
  -8  12   4   76.39    8.60
  -7 -12   4    5.70    2.50
  -7  12   4    9.70    3.00
   7  12  -4    2.80    1.80
  -6 -12   4   73.09    6.10
   6  12  -4   88.39    5.60
  -6  12   4   88.09    6.90
  -5  12   4  135.49    8.70
   5  12  -4  148.99    7.20
  -4 -12   4   25.30    3.90
   4  12  -4   31.00    3.00
  -4  12   4   28.40    4.50
  -3 -12   4    1.00    1.50
   3  12  -4    0.20    1.10
  -3  12   4   -1.80    1.00
  -2 -12   4  126.89    7.50
  -2  12   4  130.59    5.20
  -2  12   4  136.19    7.70
   2  12  -4  144.59    6.10
  -1 -12   4  228.68   10.90
  -1  12   4  236.88    8.80
   1  12  -4  241.88    8.80
  -1  12   4  243.08   10.80
   0 -12   4  375.96   15.10
   0  12   4  357.66   14.30
   0  12   4  358.56   13.10
   0  12  -4  375.16   12.30
   1 -12   4   12.10    2.80
   1  12   4   13.00    2.40
   1  12   4   14.80    2.70
  -1  12  -4   10.60    1.60
   2 -12   4  633.84   23.00
  -2  12  -4  617.54   22.60
   2  12   4  639.94   21.70
  -2  12  -4  643.94   19.50
   2  12   4  629.74   21.90
   3 -12   4   44.00    5.20
   3  12   4   47.30    5.20
   3  12   4   45.70    3.60
  -3  12  -4   48.20    4.50
  -3  12  -4   42.40    2.80
   4 -12   4    1.10    1.50
  -4  12  -4    1.30    1.00
  -4  12  -4   -0.70    1.00
   4  12   4    1.20    1.00
   4  12   4    1.50    1.60
   5 -12   4   41.50    4.00
  -5  12  -4   38.20    5.60
   5  12   4   47.10    5.60
   5  12   4   40.60    3.20
   6 -12   4  143.89    7.60
   6  12   4  143.39    9.10
  -6  12  -4  144.49    8.40
   7 -12   4   33.80    4.40
  -7  12  -4   26.30    4.40
   7  12   4   28.00    2.40
   7  12   4   29.90    5.20
   8 -12   4  124.79    7.50
  -8  12  -4  132.99    8.40
   8  12   4  119.49    5.10
   8  12   4  114.09    8.90
   9 -12   4    1.30    2.00
   9  12   4    1.70    2.40
  -9  12  -4    0.70    1.70
  10 -12   4    0.20    2.30
 -10  12  -4   -1.10    1.90
  10  12   4   -1.00    2.00
  11 -12   4   36.30    5.70
 -11  12  -4   55.29    7.10
  11  12   4   45.60    7.80
 -12 -13   4    0.50    2.80
 -12  13   4    0.10    2.40
  12  13  -4   -2.00    2.10
 -11 -13   4   18.70    4.30
 -11  13   4   20.90    5.40
  11  13  -4   22.10    4.80
 -10 -13   4   68.69    6.60
 -10  13   4   54.79    8.10
  10  13  -4   62.09    7.40
  -9 -13   4   88.09    7.30
  -9  13   4  106.39    9.00
   9  13  -4   87.79    7.00
  -8 -13   4  252.97   12.70
  -8  13   4  279.37   14.60
   8  13  -4  265.17   12.50
  -7 -13   4    0.00    1.80
  -7  13   4    0.10    1.90
   7  13  -4    0.20    1.30
  -6 -13   4   49.70    5.80
  -6  13   4   43.40    6.30
   6  13  -4   35.60    4.30
  -5 -13   4   66.49    5.80
  -5  13   4   71.29    6.30
  -4 -13   4   32.70    4.70
   4  13  -4   32.70    3.60
  -4  13   4   31.60    4.60
   3  13  -4  554.24   18.60
  -3  13   4  570.24   22.90
  -2 -13   4    8.30    2.70
   2  13  -4    7.70    1.70
  -2  13   4   14.00    3.20
  -1 -13   4   61.49    5.30
  -1  13   4   63.49    3.60
  -1  13   4   62.69    5.10
   1  13  -4   59.89    3.60
   0 -13   4   34.20    4.70
   0  13  -4   30.60    2.40
   0  13   4   33.20    2.90
   0  13   4   28.50    4.00
   1 -13   4 1315.37   43.50
   1  13   4 1334.97   41.50
   1  13   4 1383.56   42.50
   2 -13   4   28.20    5.10
  -2  13  -4   23.90    4.50
  -2  13  -4   20.70    1.90
   2  13   4   18.40    3.00
   2  13   4   20.30    3.20
   3  13   4   66.69    5.20
  -3  13  -4   61.69    3.30
   3  13   4   69.39    4.70
  -4  13  -4    8.30    2.60
   4  13   4    6.10    2.30
  -4  13  -4   10.50    1.60
   4  13   4    7.10    1.90
   5 -13   4   15.00    2.80
   5  13   4   19.30    2.80
  -5  13  -4   22.40    2.40
  -5  13  -4   21.60    3.80
   5  13   4   16.10    4.10
   6 -13   4   11.70    2.80
  -6  13  -4   15.30    3.50
   6  13   4   11.40    2.20
   6  13   4   10.30    3.20
   7 -13   4   52.09    4.60
   7  13   4   46.70    3.60
   7  13   4   52.99    6.60
  -7  13  -4   46.70    5.90
   8 -13   4   35.60    4.40
   8  13   4   30.30    3.50
   8  13   4   32.60    5.80
  -8  13  -4   33.20    5.30
   9 -13   4   75.89    5.90
  -9  13  -4   73.59    6.80
  10 -13   4   11.70    3.90
 -10  13  -4    6.20    2.90
  10  13   4    7.60    3.70
  11  13   4  122.79   10.70
 -11  13  -4  121.29    9.20
 -11 -14   4   90.29   11.80
  11  14  -4   86.19    7.80
 -11  14   4   64.99    8.90
 -10 -14   4  211.88   11.70
 -10  14   4  197.08   13.10
  10  14  -4  217.08   12.20
  -9 -14   4   22.30    4.40
  -9  14   4   19.70    7.90
   9  14  -4   20.60    4.20
  -8 -14   4    2.90    2.40
  -8  14   4   -0.90    1.90
   8  14  -4    0.70    1.80
  -7 -14   4  198.78   10.90
  -7  14   4  200.58   12.10
   7  14  -4  208.18   10.30
  -6 -14   4    5.40    2.60
  -6  14   4    3.00    2.40
   6  14  -4   -0.20    1.40
  -5 -14   4    5.40    2.40
   5  14  -4    2.00    1.50
  -5  14   4    0.30    1.90
  -4 -14   4  224.78   11.30
  -4  14   4  203.78   11.30
   4  14  -4  221.38    9.30
  -3 -14   4  128.29    8.10
   3  14  -4  123.69    6.20
  -3  14   4  135.39    8.50
  -2 -14   4  233.88   11.50
   2  14  -4  232.58    9.10
  -1 -14   4  320.17   14.30
   1  14  -4  323.97   11.50
  -1  14   4  329.27   11.30
  -1  14   4  337.07   14.30
   0 -14   4  113.89    7.50
   0  14   4  104.49    6.70
   0  14  -4  111.89    5.00
   0  14   4  101.19    5.40
   1 -14   4    4.20    2.10
  -1  14  -4    4.10    1.20
   1  14   4    6.30    2.10
   1  14   4    3.50    1.50
   2 -14   4  241.38   11.80
   2  14   4  208.38   10.10
  -2  14  -4  225.58   11.30
   2  14   4  216.08   10.00
  -2  14  -4  232.48    8.00
  -3  14  -4   11.80    1.60
   3  14   4   11.40    2.40
  -3  14  -4    8.60    2.60
   3  14   4   10.20    2.50
   4  14   4   22.40    3.80
   4  14   4   17.10    2.90
  -4  14  -4   16.20    1.90
  -4  14  -4   15.00    3.50
   5  14   4   26.90    4.80
  -5  14  -4   14.30    1.90
   5  14   4   14.10    2.60
  -5  14  -4    7.00    2.70
   6 -14   4   10.60    2.50
   6  14   4   17.00    2.70
   6  14   4   15.00    3.80
  -6  14  -4    8.90    1.60
  -6  14  -4    9.60    3.20
   7 -14   4   20.20    3.40
   7  14   4   16.70    2.50
   7  14   4   25.10    4.90
  -7  14  -4   22.00    4.30
   8 -14   4   -0.40    1.90
  -8  14  -4    2.10    2.30
   8  14   4   -1.00    2.10
  -9  14  -4   32.50    5.50
   9  14   4   30.50    5.90
  10  14   4   32.00    6.30
 -10  14  -4   21.40    4.90
 -11 -15   4   16.00    4.50
 -11  15   4   17.80    5.50
  11  15  -4   19.40    4.80
 -10 -15   4   13.80    4.10
  10  15  -4   19.40    4.30
 -10  15   4    9.60    4.10
  -9 -15   4   39.60    6.00
   9  15  -4   33.40    6.20
  -9  15   4   48.60    7.40
  -8 -15   4  100.79    7.70
   8  15  -4   79.39    6.60
  -8  15   4   89.99    8.40
  -7 -15   4   18.40    4.30
   7  15  -4   14.90    3.20
  -6 -15   4   73.59    6.60
  -6  15   4   77.49    7.20
   6  15  -4   64.39    5.20
  -5 -15   4   76.79    6.50
   5  15  -4   77.99    5.40
  -5  15   4   98.09    7.70
  -4 -15   4   74.09    6.40
  -4  15   4   67.09    6.40
   4  15  -4   74.29    5.90
  -3 -15   4   23.00    4.20
  -3  15   4   17.40    3.80
   3  15  -4   17.80    2.70
  -2 -15   4    9.50    3.00
   2  15  -4    4.20    1.40
  -2  15   4    3.80    2.00
  -1 -15   4    0.30    1.70
   1 -15  -4    0.10    0.50
  -1  15   4   -1.60    1.20
   1  15  -4   -0.20    0.90
  -1  15   4    0.30    1.00
   0 -15   4   66.89    6.20
   0  15   4   72.39    5.80
   0  15  -4   74.69    3.90
   0  15   4   71.19    4.40
   1 -15   4  286.17   14.10
   1  15   4  299.57   11.90
  -1  15  -4  301.27   13.80
  -1  15  -4  295.87   10.30
   1  15   4  306.87   13.10
   2 -15   4   10.00    3.30
   2  15   4   11.00    2.60
   2  15   4   12.80    2.60
  -2  15  -4   13.70    1.80
  -2  15  -4   10.30    2.90
  -3  15  -4    0.60    0.80
   3  15   4    1.80    1.40
   3  15   4    3.60    1.90
  -3  15  -4   -0.40    1.30
   4  15   4  308.67   13.90
  -4  15  -4  336.97   15.00
   4  15   4  294.37   12.60
   5  15   4   17.50    3.70
  -5  15  -4   11.70    3.30
   5  15   4   16.40    2.90
   6  15   4  103.99    6.00
  -6  15  -4  104.79    5.30
  -6  15  -4  106.89    8.00
   6  15   4  110.89    8.10
   7  15   4    8.70    3.20
   7  15   4   10.40    2.20
  -7  15  -4   17.90    4.30
  -7  15  -4   17.40    2.10
  -8  15  -4   -0.50    1.80
   8  15   4   -0.90    1.90
  -9  15  -4    4.50    3.10
   9  15   4    5.50    3.30
  10  15   4  117.39   10.20
 -10  15  -4  107.29    9.20
 -10 -16   4  102.99    8.50
  10  16  -4  116.69    8.80
 -10  16   4  116.69   10.40
  -9 -16   4   12.10    4.10
  -9  16   4    4.70    3.40
   9  16  -4    7.70    3.10
  -8 -16   4   30.50    5.60
  -8  16   4   31.90    6.10
   8  16  -4   32.00    5.10
  -7 -16   4   -0.80    2.00
   7  16  -4    2.00    1.90
  -7  16   4    0.10    1.90
  -6 -16   4  108.69    8.30
  -6  16   4  107.09    8.70
   6  16  -4  113.89    7.10
  -5 -16   4    4.70    2.70
  -5  16   4    3.30    2.40
   5  16  -4    3.20    1.80
  -4 -16   4   17.20    3.90
  -4  16   4   10.30    3.40
   4  16  -4   13.00    2.60
  -3 -16   4  187.38   10.60
   3  16  -4  179.08    8.10
  -3  16   4  172.88   10.40
  -2 -16   4  158.08   10.10
  -2  16   4  184.08   10.30
   2  16  -4  183.88    7.70
  -1 -16   4   78.59    6.80
  -1  16   4   81.19    6.40
   1  16  -4   77.09    4.40
   0 -16   4    5.00    2.50
   0  16   4    9.30    2.80
   0  16   4    7.90    1.80
   0  16  -4    6.20    1.40
   1 -16   4    5.30    2.70
   1  16   4    8.30    2.60
   1  16   4   10.10    2.30
  -1  16  -4    6.40    1.40
  -1  16  -4    6.50    2.60
   2 -16   4    1.00    2.10
   2  16   4    4.50    2.00
  -2  16  -4    3.50    2.20
   2  16   4    6.70    2.50
  -2  16  -4    4.50    1.20
  -3  16  -4   17.30    3.80
   3  16   4   17.30    3.50
   3  16   4    7.80    2.40
  -3  16  -4   12.90    2.20
  -4  16  -4   36.90    2.70
  -4  16  -4   31.60    5.20
   4  16   4   41.80    4.70
  -5  16  -4  143.69    5.50
  -5  16  -4  150.68    9.70
   5  16   4  140.99    7.70
   5  16   4  158.18    9.50
  -6  16  -4    7.10    3.10
   6  16   4    8.60    3.20
   6  16   4    8.60    2.10
  -7  16  -4    0.50    2.00
   7  16   4    0.20    2.20
   7  16   4    0.90    1.30
  -8  16  -4    2.60    2.90
   8  16   4   -1.20    2.90
   9  16   4   29.10    6.00
  -9  16  -4   28.20    5.60
  -9 -17   4  103.59    8.70
   9  17  -4  110.39    8.30
  -9  17   4  104.89    9.70
  -8 -17   4   38.60    6.80
   8  17  -4   42.40    8.20
  -8  17   4   45.20    7.60
  -7 -17   4    6.80    3.10
  -7  17   4    4.70    3.20
   7  17  -4    1.90    2.00
  -6 -17   4    9.10    3.40
   6  17  -4   10.40    2.70
  -6  17   4    6.30    3.10
  -5 -17   4  125.99    9.00
  -5  17   4  110.19    8.90
   5  17  -4  114.89    7.00
  -4 -17   4  199.18   11.70
   4  17  -4  208.48    9.60
  -4  17   4  217.48   12.40
  -3 -17   4  175.48   10.70
  -3  17   4  182.58   10.90
   3  17  -4  167.38    8.80
  -2 -17   4    7.70    3.00
   2  17  -4    7.90    1.90
  -2  17   4    4.70    2.50
  -1 -17   4  179.68   11.10
  -1  17   4  181.78   10.60
   1  17  -4  199.08    8.00
   0 -17   4  128.79    9.20
   0  17  -4  134.49    5.90
   0  17   4  125.09    8.30
   0  17  -4  148.69    9.20
   0  17   4  130.69    6.20
   1 -17   4   70.69    8.10
  -1  17  -4   83.09    6.90
  -1  17  -4   86.99    4.20
   1  17   4   87.49    6.60
   1  17   4   78.89    5.20
   2  17   4  101.79    6.30
  -2  17  -4   95.39    4.30
  -2  17  -4   92.29    7.50
   2  17   4   85.69    6.60
  -3  17  -4   15.70    3.80
   3  17   4   11.70    3.00
   3  17   4   15.30    3.30
   4  17   4   56.79    6.30
   4  17   4   48.80    4.80
  -4  17  -4   56.59    2.80
  -4  17  -4   59.79    7.30
   5  17   4  106.39    7.60
  -5  17  -4  101.29    8.10
   5  17   4  102.29    7.80
  -6  17  -4    2.40    2.30
   6  17   4    6.10    2.90
   6  17   4    2.80    1.80
   7  17   4   21.00    4.80
  -7  17  -4   17.60    6.00
   7  17   4   20.30    3.30
  -8  17  -4    5.30    3.10
   8  17   4    2.30    2.60
  -9 -18   4   60.59    7.90
   9  18  -4   44.30    6.20
  -9  18   4   47.20    7.90
  -8 -18   4   47.70    7.00
  -8  18   4   48.70    7.80
   8  18  -4   62.59    7.10
  -7 -18   4   30.50    8.80
  -7  18   4   34.40    6.40
   7  18  -4   34.30    5.00
  -6 -18   4    1.50    2.50
  -6  18   4    3.30    2.90
   6  18  -4    6.50    2.20
  -5 -18   4  156.58   10.30
  -5  18   4  155.18   11.00
   5  18  -4  165.18    8.80
  -4 -18   4   12.80    3.80
   4  18  -4   24.50    3.60
  -4  18   4   15.90    4.00
  -3 -18   4   13.70    4.00
   3  18  -4   18.00    2.90
  -3  18   4   17.80    4.30
  -2 -18   4   -1.50    1.90
  -2  18   4    0.30    1.80
   2  18  -4    2.40    1.40
  -1 -18   4  209.48   12.10
  -1  18   4  183.88   10.90
   1  18  -4  181.38    7.90
   0 -18   4   22.40    4.80
   0  18  -4   24.10    2.70
   0  18   4   20.40    2.60
   0  18  -4   26.20    4.60
   0  18   4   19.10    4.10
   1 -18   4    1.40    2.20
  -1  18  -4    2.20    2.00
  -1  18  -4    4.00    1.10
   1  18   4    0.60    1.30
   1  18   4    4.00    2.30
   2  18   4  120.69    8.00
   2  18   4  112.99    7.00
  -2  18  -4  107.39    8.50
  -2  18  -4  121.69    5.00
   3  18   4   61.79    5.40
  -3  18  -4   49.50    6.80
   3  18   4   50.79    6.10
  -3  18  -4   58.39    3.10
   4  18   4   16.50    3.30
   4  18   4   16.90    3.80
  -4  18  -4   14.80    3.90
   5  18   4    4.00    2.10
   5  18   4    4.60    2.70
  -5  18  -4    7.80    4.00
   6  18   4   60.39    7.70
  -6  18  -4   48.20    7.00
   6  18   4   63.69    5.30
   7  18   4   52.49    8.20
   7  18   4   48.40    9.00
  -7  18  -4   53.09    7.50
  -8  18  -4  138.49   10.50
   8  18   4  134.79   10.40
  -8 -19   4   75.59    8.90
   8  19  -4   79.99    7.00
  -8  19   4   59.49    8.80
  -7 -19   4   27.30    5.40
  -7  19   4   26.00    5.90
   7  19  -4   30.90    7.30
  -6 -19   4   34.80    6.30
  -6  19   4   46.70    7.30
   6  19  -4   35.80    4.90
  -5 -19   4   71.29   11.80
  -5  19   4   58.69    8.30
   5  19  -4   58.99    5.20
  -4 -19   4   -0.80    2.50
   4  19  -4    0.50    1.40
  -3 -19   4    1.20    2.40
   3  19  -4    4.00    1.80
  -3  19   4    7.10    3.20
  -2 -19   4   11.40    3.70
  -2  19   4   -0.10    1.90
   2  19  -4    4.80    1.80
  -1 -19   4   16.30    4.30
  -1  19   4   16.00    4.00
   1  19  -4   18.30    4.30
   1  19  -4   18.30    2.60
   0 -19   4  127.29    9.90
   0  19   4  134.09    9.20
   0  19  -4  138.99    6.30
   0  19  -4  143.69    9.80
   1  19   4    7.80    2.20
  -1  19  -4    5.20    2.70
  -1  19  -4    3.80    1.00
   1  19   4    6.20    2.70
   2  19   4   94.39    6.40
  -2  19  -4   92.09    8.40
   2  19   4  104.69    7.50
   3  19   4    1.20    1.70
   3  19   4    1.30    1.70
  -4  19  -4   17.40    4.40
   4  19   4   21.50    4.00
   4  19   4   20.30    4.20
  -5  19  -4   18.90    4.80
   5  19   4   21.90    4.40
   5  19   4   25.40    4.30
   6  19   4  129.99    9.30
  -6  19  -4  114.39    9.60
   6  19   4  126.19    7.90
   7  19   4   19.40    5.00
  -7  19  -4   11.30    3.80
  -7 -20   4   15.30    4.80
  -7  20   4   10.00    4.20
   7  20  -4   16.50    3.70
  -6 -20   4   55.99    7.70
   6  20  -4   63.69    5.80
  -6  20   4   39.70    7.00
  -5 -20   4   58.59    8.30
  -5  20   4   69.19    9.10
   5  20  -4   79.79    6.00
  -4 -20   4   33.20    6.30
  -4  20   4   35.90    6.40
   4  20  -4   34.50    4.50
   3  20  -4    4.00    1.70
  -3  20   4    3.80    2.80
  -2 -20   4   65.79    8.40
  -2  20   4   70.29   10.20
   2  20  -4   85.99    7.70
  -1 -20   4   73.99    9.10
  -1  20   4   63.59    7.60
   1  20  -4   74.69    4.60
   1  20  -4   66.19    8.10
   0 -20   4    1.40    2.60
   0  20  -4    3.70    1.20
   0  20  -4    0.60    1.80
   0  20   4    3.70    2.70
  -1  20  -4   -0.30    1.70
   1  20   4    1.30    2.00
   2  20   4   56.79    7.00
  -2  20  -4   62.09    7.80
   2  20   4   63.69    5.10
   3  20   4   64.39    7.50
  -3  20  -4   50.89    7.10
   3  20   4   65.29    6.20
  -4  20  -4    4.30    2.70
   4  20   4   11.80    3.20
   4  20   4   14.00    3.50
   5  20   4   49.90    5.90
  -5  20  -4   47.60    7.10
   5  20   4   50.89    6.60
   6  20   4   74.69    6.20
  -6  20  -4   86.09    8.30
   6  20   4   84.19    7.60
  -6 -21   4   43.40    7.30
   6  21  -4   37.90    5.60
  -6  21   4   22.50    5.50
  -5 -21   4   45.70    7.70
   5  21  -4   44.00    5.40
  -5  21   4   53.49    8.30
  -4 -21   4   37.50    6.70
  -4  21   4   35.80    6.60
   4  21  -4   36.10    4.50
  -3 -21   4   28.70    5.90
  -3  21   4   22.60    5.20
   3  21  -4   21.70    4.80
   3  21  -4   23.10    3.30
  -2 -21   4    2.90    2.90
  -2  21   4    6.50    3.10
   2  21  -4    5.50    1.80
   2  21  -4    9.70    3.40
  -1 -21   4   68.09    8.80
  -1  21   4   68.69    8.30
   1  21  -4   89.29    8.10
   1  21  -4   84.19    5.00
   0  21  -4   56.59    8.00
   1  21   4  227.18   13.00
  -1  21  -4  230.18   13.70
   2  21   4    1.70    2.20
  -2  21  -4    3.40    2.70
  -3  21  -4    1.40    2.40
   3  21   4    1.50    2.20
   4  21   4    0.00    1.90
   4  21   4    1.60    2.00
  -4  21  -4    0.40    2.20
   5  21   4   15.10    3.80
  -5  21  -4    7.50    3.70
   5  21   4   15.80    4.00
  -4 -22   4    4.50    3.60
  -4  22   4    3.90    3.20
   4  22  -4    3.50    1.70
   4  22  -4    6.30    3.40
  -3 -22   4   26.30    6.00
   3  22  -4   38.80    4.50
  -3  22   4   42.40    7.00
   3  22  -4   31.40    5.80
  -2 -22   4    6.60    3.60
   2  22  -4    9.20    3.40
  -2  22   4    7.70    3.40
  -1  22   4   14.10    4.20
   1  22  -4    7.80    3.40
   0  22   4    6.30    3.30
   0  22  -4    5.40    2.90
  -1  22  -4   22.50    5.30
   1  22   4   20.80    4.70
  -2  22  -4  143.29   10.90
   2  22   4  155.88   10.40
   3  22   4  152.18   10.10
  -3  22  -4  141.99   11.20
  14   0  -5   -0.10    2.20
 -14   0   5    2.70    3.00
 -13   0   5  184.78   12.30
  13   0  -5  188.28   11.10
  12   0  -5   -3.30    1.20
 -12   0   5    1.00    2.40
 -11   0   5   30.10    5.60
  11   0  -5   22.40    4.00
  10   0  -5    0.30    1.30
 -10   0   5   -2.20    1.40
  -9   0   5   16.70    5.90
   9   0  -5    6.50    2.10
  -8   0   5   -2.10    1.20
   8   0  -5   -2.10    0.90
  -7   0   5  166.28    9.40
   7   0  -5  188.38    7.80
   6   0  -5   -0.20    0.90
  -6   0   5   -1.20    0.90
   5   0  -5   50.29    3.10
  -5   0   5   56.29    4.60
  -3   0   5 1598.44  158.78
   3   0  -5 1722.63  164.68
  -2   0   5    0.30    1.10
   2   0  -5    2.80    1.10
  -2   0   5    2.50    1.20
  -1   0   5  868.71   27.20
  -1   0   5  854.41   27.60
   0   0   5    1.00    1.00
   0   0   5    0.50    0.80
   1   0   5  204.78    7.50
  -1   0  -5  190.88    7.30
   2   0   5    1.50    1.30
  -2   0  -5    0.80    0.60
   2   0   5    0.10    0.60
   3   0   5  432.26   15.80
  -3   0  -5  392.76   12.70
   3   0   5  415.26   12.50
   4   0   5   -0.30    0.80
   5   0   5  171.48    9.00
   6   0   5    1.70    1.50
   7   0   5   56.99    5.50
   8   0   5   -1.00    1.60
   9   0   5  340.67   16.30
  10   0   5   -1.10    2.10
  11   0   5    5.30    3.50
  12   0   5    3.80    3.30
  13   0   5  263.97   16.30
 -14  -1   5   -1.10    2.70
  14  -1  -5    6.40    3.00
 -14   1   5   -3.50    2.00
  14   1  -5    0.00    2.20
 -13  -1   5  166.18   11.30
  13  -1  -5  135.29    9.20
 -13   1   5  137.99   10.60
  13   1  -5  136.09   11.80
  12  -1  -5   43.60    5.60
 -12  -1   5   44.70    6.80
 -12   1   5   51.99    7.30
  12   1  -5   46.30    5.90
 -11  -1   5   -2.70    1.90
  11  -1  -5    1.70    1.80
 -11   1   5    0.00    1.80
  11   1  -5   -0.60    1.60
 -10  -1   5    6.20    2.70
  10  -1  -5    4.00    2.00
  10   1  -5    7.50    2.40
 -10   1   5    7.10    2.80
   9  -1  -5  151.48    7.50
  -9   1   5  143.19   10.20
  -8  -1   5    9.70    3.00
   8  -1  -5   12.50    2.30
   8   1  -5   15.10    2.60
  -8   1   5   13.80    3.30
  -7  -1   5  786.02   27.10
   7  -1  -5  753.42   24.20
   7   1  -5  763.22   24.60
  -7   1   5  747.03   27.10
  -6  -1   5   96.89    6.50
   6  -1  -5  110.79    5.10
   6   1  -5  105.79    5.20
  -6   1   5  107.69    6.90
  -5  -1   5  113.99    6.50
   5  -1  -5   94.49    4.50
   5   1  -5   97.19    4.70
  -5   1   5   90.99    6.00
  -4   1   5 1378.56   43.20
  -3  -1   5 1008.40   32.30
  -3   1   5 1013.20   32.30
   2  -1  -5  361.76   12.20
  -2  -1   5  379.86   14.70
  -2  -1   5  343.97   13.40
  -2   1   5  400.46   13.70
  -2   1   5  367.76   13.60
  -1  -1   5  151.88    7.30
  -1  -1   5  148.79    6.70
  -1   1   5  150.58    7.00
  -1   1   5  145.79    6.60
   0  -1   5  937.41   29.30
   0  -1   5  963.90   30.50
   0   1   5  940.31   30.20
   0   1   5  970.30   29.20
  -1  -1  -5 2755.72  181.08
  -1   1  -5 2188.18  198.88
  -1   1  -5 2905.11  163.18
  -2  -1  -5  542.95   16.70
   2  -1   5  548.05   16.80
   2  -1   5  563.84   19.30
   2   1   5  549.74   19.20
   2   1   5  552.74   16.60
  -2   1  -5  512.85   17.00
  -3  -1  -5   54.69    2.40
   3  -1   5   57.89    4.40
   3  -1   5   59.79    2.80
   3   1   5   62.29    2.30
   3   1   5   52.19    4.30
  -3   1  -5   57.89    2.90
   4  -1   5  492.45   18.20
  -4   1  -5  486.55   14.70
   4   1   5  475.15   18.10
   5  -1   5   58.69    4.90
  -5   1  -5   58.79    2.60
   5   1   5   56.59    4.90
  -5   1  -5   58.29    2.50
   6  -1   5   -1.00    1.30
   6   1   5    0.00    1.40
   7  -1   5  963.60   33.70
   7   1   5  987.00   34.10
   8  -1   5   50.79    6.50
   8   1   5   62.19    7.20
   9  -1   5    3.60    2.70
   9   1   5    5.90    2.90
  10  -1   5    9.20    3.50
  10   1   5   15.50    4.40
  11  -1   5    2.40    2.80
  11   1   5    5.30    3.50
  12  -1   5  139.69   10.80
  12   1   5  115.99   10.20
  13  -1   5   29.90    6.40
  13   1   5   24.10    6.10
  14  -2  -5  232.68   13.10
 -14  -2   5  241.88   14.50
 -14   2   5  252.57   15.10
  14   2  -5  239.48   13.70
 -13  -2   5   75.99    8.80
  13  -2  -5   66.49    6.40
 -13   2   5   87.49    8.40
  13   2  -5   68.09    8.30
  12  -2  -5   73.49    6.30
 -12  -2   5   86.99    7.90
  12   2  -5   90.99    7.30
 -12   2   5   92.39    8.20
  11  -2  -5   22.40    3.80
 -11  -2   5   20.10    4.50
 -11   2   5   14.60    4.00
  11   2  -5   17.10    3.50
  10  -2  -5  153.38    9.20
 -10  -2   5  159.88    9.90
 -10   2   5  156.68   10.10
  10   2  -5  157.58    8.60
   9  -2  -5  185.78    8.80
   9   2  -5  211.28    9.60
  -9   2   5  192.58   11.10
  -8  -2   5  145.29    8.80
   8  -2  -5  141.29    6.70
  -8   2   5  147.69    9.00
   8   2  -5  141.79    7.10
  -7  -2   5  271.17   12.80
   7  -2  -5  287.77   10.60
  -7   2   5  295.87   13.20
   7   2  -5  282.57   11.00
   6  -2  -5   28.20    2.50
  -6  -2   5   40.40    4.90
  -6   2   5   30.90    4.30
   6   2  -5   33.20    2.80
  -5  -2   5    4.80    1.90
   5  -2  -5    3.80    1.20
  -5   2   5    2.10    1.50
   5   2  -5    2.90    1.20
  -4  -2   5    4.00    1.80
  -4   2   5    0.60    1.10
   4   2  -5    1.70    0.90
   3  -2  -5  255.77    8.90
  -3  -2   5  253.27   10.60
   3   2  -5  269.77    9.10
  -3   2   5  253.87   10.70
  -2  -2   5 2496.05  181.08
   2  -2  -5 2710.23  214.38
  -2   2   5 2692.63  200.08
   2   2  -5 2922.91  189.78
  -1  -2   5  356.36   12.70
  -1  -2   5  321.37   16.10
  -1   2   5  344.27   12.50
  -1   2   5  356.86   12.90
   0  -2   5  179.08    7.40
   0   2   5  174.28    7.20
   0   2   5  187.68    8.10
   1  -2   5   32.00    2.40
  -1  -2  -5   29.40    2.10
   1  -2   5   28.80    3.50
   1   2   5   31.00    2.20
   2  -2   5  187.78    8.70
   2  -2   5  186.28    6.90
   2   2   5  192.78    6.60
   2   2   5  176.98    8.50
   3  -2   5   -1.40    0.90
   3  -2   5   -0.30    0.50
   3   2   5    0.70    1.00
  -3   2  -5    0.40    0.50
   4  -2   5  438.46   16.60
  -4   2  -5  422.36   13.60
  -4   2  -5  425.86   13.80
   4   2   5  451.75   16.90
   5  -2   5   24.70    3.90
  -5   2  -5   19.00    1.60
  -5   2  -5   17.80    1.60
   5   2   5   19.60    3.60
   6  -2   5   39.70    5.20
  -6   2  -5   40.60    2.40
   6   2   5   52.39    6.10
  -6   2  -5   41.90    2.40
   7  -2   5 1017.70   34.10
  -7   2  -5  992.50   29.10
  -7   2  -5  935.91   28.90
   8  -2   5  879.61   31.50
   8   2   5  859.11   31.60
   9  -2   5  108.49    8.30
   9   2   5  100.69    8.30
  10  -2   5   44.30    6.70
  10   2   5   55.89    7.50
  11  -2   5    9.60    3.70
  11   2   5   13.60    4.60
  12  -2   5   66.69    8.70
  12   2   5   71.59    9.30
  13  -2   5    0.80    2.90
  13   2   5   -0.30    2.60
 -14  -3   5   10.30    4.50
  14  -3  -5    6.60    3.60
  14   3  -5    2.20    2.70
 -14   3   5    7.60    3.90
 -13  -3   5  152.88   10.90
  13  -3  -5  152.28    9.30
 -13   3   5  135.99   10.70
  13   3  -5  154.78   10.10
  12  -3  -5   65.29    5.90
 -12  -3   5   72.29    8.50
  12   3  -5   79.69    6.90
 -12   3   5   73.99    8.80
 -11  -3   5   24.00    4.80
  11  -3  -5   17.90    3.50
 -11   3   5   20.80    4.70
  11   3  -5   17.00    3.70
 -10  -3   5   73.49    6.60
  10  -3  -5   56.99    4.80
  10   3  -5   74.49    5.60
 -10   3   5   72.69    6.80
  -9  -3   5   85.49    8.00
   9  -3  -5   78.49    5.00
   9   3  -5   70.59    5.20
  -9   3   5   63.69    6.20
   8  -3  -5    8.00    1.90
  -8  -3   5    6.90    2.60
  -8   3   5    7.60    2.80
   8   3  -5    6.00    2.00
   7  -3  -5  229.98    8.90
  -7  -3   5  233.28   11.30
   7   3  -5  233.28    9.50
  -7   3   5  222.68   11.30
  -6  -3   5   17.80    3.30
   6  -3  -5   15.80    2.10
   6   3  -5   12.00    2.10
  -6   3   5   13.90    3.10
  -5  -3   5   75.19    5.50
   5  -3  -5   82.59    4.00
  -5   3   5   82.89    5.80
   5   3  -5   81.99    4.30
  -4  -3   5  790.22   26.20
  -4   3   5  760.02   26.10
  -3  -3   5 3970.10  247.88
   3   3  -5 4041.00  240.38
  -3   3   5 4182.08  272.77
  -2  -3   5  188.88    8.20
  -2   3   5  174.88    7.90
  -2   3   5  176.48    7.80
   2   3  -5  175.68    6.90
  -1  -3   5    1.90    1.20
  -1  -3   5    2.70    1.70
  -1   3   5    4.30    1.50
  -1   3   5    3.70    1.30
   1   3  -5    5.60    1.30
   0  -3   5  313.17   13.50
   0  -3   5  345.07   11.90
   0   3   5  333.67   11.60
   0   3   5  318.27   12.30
   1  -3   5   80.99    5.20
   1  -3   5   89.79    4.40
  -1  -3  -5   87.59    4.00
   1   3   5   99.29    6.10
   1   3   5   91.59    4.20
  -2  -3  -5  713.03   21.90
   2  -3   5  715.13   22.20
   2  -3   5  727.43   24.20
   2   3   5  722.03   21.70
   2   3   5  723.63   24.20
   3  -3   5  273.47   11.30
   3  -3   5  253.77    9.10
   3   3   5  256.27   11.20
   4  -3   5    6.00    2.00
   4  -3   5    4.30    1.30
  -4   3  -5    5.00    1.10
   4   3   5    4.70    1.90
   5  -3   5  224.08   10.70
   5   3   5  218.18   10.80
  -5   3  -5  235.08    8.20
   6  -3   5  477.55   18.90
  -6   3  -5  496.65   15.70
   6   3   5  479.85   19.30
   7  -3   5  678.93   25.50
  -7   3  -5  703.53   21.60
   7   3   5  690.83   26.80
   8  -3   5    2.10    2.10
   8   3   5   -1.50    1.50
  -8   3  -5    0.20    0.80
   9  -3   5  162.18   10.40
   9   3   5  170.18   10.80
  -9   3  -5  166.48    6.70
  10  -3   5    0.40    2.40
  10   3   5    0.50    2.40
  11  -3   5  132.69   10.10
  12  -3   5   11.20    4.50
  12   3   5   15.10    4.70
  13  -3   5   48.70    8.00
  13   3   5   31.10    6.90
 -14  -4   5    3.30    3.60
  14  -4  -5    7.10    3.50
 -14   4   5    6.50    3.70
  14   4  -5    2.40    2.90
  13  -4  -5    1.00    2.00
 -13  -4   5   -2.10    2.50
  13   4  -5    0.10    2.10
 -12  -4   5   15.60    4.40
  12  -4  -5   15.10    3.40
  12   4  -5   19.60    4.30
 -12   4   5   12.00    4.20
  11  -4  -5  495.95   19.00
 -11  -4   5  524.35   21.70
 -11   4   5  508.75   22.20
  11   4  -5  524.15   20.50
 -10  -4   5   -2.40    1.30
  10  -4  -5    0.70    1.40
  10   4  -5    0.80    1.50
 -10   4   5    0.00    2.10
   9  -4  -5  302.47   11.80
  -9  -4   5  283.77   14.10
   9   4  -5  303.27   12.80
  -9   4   5  299.07   14.60
  -8  -4   5   14.40    3.30
   8  -4  -5   15.30    2.40
   8   4  -5   14.80    3.40
  -8   4   5   23.50    4.60
  -7  -4   5   21.70    3.80
   7  -4  -5   22.30    2.60
  -7   4   5   17.10    3.40
   7   4  -5   22.40    3.00
  -6  -4   5    2.10    1.70
   6  -4  -5    2.40    1.10
   6   4  -5    2.70    1.40
  -6   4   5    3.10    1.80
  -5  -4   5  834.32   28.40
  -5   4   5  827.02   28.50
   5   4  -5  851.51   26.20
  -4  -4   5    2.10    1.40
   4  -4  -5    0.60    0.70
  -4   4   5    3.10    1.60
   4   4  -5    3.20    1.20
  -3  -4   5   27.30    3.50
   3  -4  -5   21.70    1.80
   3   4  -5   21.00    2.00
  -3   4   5   24.20    3.50
  -2  -4   5  715.23   23.90
  -2   4   5  732.83   23.50
  -1  -4   5  523.85   18.40
   1   4  -5  543.55   17.10
  -1   4   5  522.05   17.90
  -1   4   5  528.85   17.90
   0  -4   5  940.81   28.30
   0  -4   5  870.21   29.10
   0   4   5  892.61   28.00
   0   4   5  903.51   28.70
   1  -4   5   27.40    2.40
  -1  -4  -5   26.50    2.20
   1  -4   5   28.00    3.60
   1   4   5   22.30    2.00
   1   4   5   24.90    3.20
  -2  -4  -5   32.50    1.90
   2  -4   5   39.00    3.50
   2  -4   5   36.60    2.60
   2   4   5   35.70    3.30
   2   4   5   37.50    2.30
   3  -4   5 1271.27   39.50
   3  -4   5 1221.08   37.20
   3   4   5 1243.78   39.60
   4  -4   5    9.30    2.30
   4  -4   5   12.60    1.90
  -4   4  -5   10.90    1.70
   4   4   5    6.80    2.10
   5  -4   5  162.28    8.60
  -5   4  -5  161.68    6.50
   5   4   5  147.69    8.60
   6  -4   5   13.20    3.10
  -6   4  -5   14.60    2.10
   6   4   5    9.60    2.80
   7  -4   5  255.37   12.40
  -7   4  -5  257.87    9.60
   7   4   5  238.48   12.50
   8  -4   5   27.30    5.50
   8   4   5   27.50    5.00
  -8   4  -5   31.40    2.80
   9  -4   5  106.59    8.20
  -9   4  -5  110.49    5.60
   9   4   5  107.89    8.50
  10  -4   5  116.69    9.00
 -10   4  -5  101.29    5.40
  10   4   5  107.99    9.00
  11  -4   5    2.50    2.90
  11   4   5    4.90    3.50
  12  -4   5   19.80    8.10
  12   4   5   20.20    5.60
  14  -5  -5   20.30    4.10
 -14  -5   5   30.80    6.10
  14   5  -5   42.60    6.70
 -14   5   5   32.30    6.80
 -13  -5   5   17.60    4.70
  13  -5  -5   29.70    4.70
  13   5  -5   15.80    4.30
 -13   5   5   17.80    4.90
 -12  -5   5  155.18   10.60
  12  -5  -5  164.38    9.10
 -12   5   5  156.38   11.20
  12   5  -5  171.18   11.60
  11  -5  -5   64.69    5.10
 -11  -5   5   68.79    8.20
 -11   5   5   50.99    7.20
  11   5  -5   67.29    6.00
 -10  -5   5   70.59    6.50
  10  -5  -5   73.89    5.10
  10   5  -5   73.59    5.90
 -10   5   5   79.59    7.20
  -9  -5   5    3.70    2.30
   9  -5  -5    4.40    1.70
  -9   5   5    9.90    3.50
   9   5  -5    4.40    2.10
  -8  -5   5    0.80    1.60
   8  -5  -5    4.00    1.40
   8   5  -5    2.40    1.60
  -8   5   5    1.00    2.10
  -7  -5   5   61.99    5.40
   7  -5  -5   56.79    3.50
  -7   5   5   66.19    5.70
   7   5  -5   59.19    4.30
   6  -5  -5  430.56   14.60
  -6  -5   5  460.85   17.80
   6   5  -5  466.45   15.90
  -6   5   5  456.75   18.10
   5  -5  -5   15.70    1.80
  -5  -5   5   19.30    3.30
  -5   5   5   16.00    3.10
   5   5  -5   12.60    2.10
  -4  -5   5  338.97   13.50
   4  -5  -5  333.77   10.80
   4   5  -5  335.57   11.70
  -4   5   5  322.57   13.50
   3  -5  -5   13.60    1.70
  -3  -5   5    7.40    1.90
  -3   5   5   12.30    2.40
   3   5  -5   17.30    2.20
  -2  -5   5   55.69    4.20
   2   5  -5   56.29    3.20
  -2   5   5   58.39    4.20
  -2   5   5   62.79    4.00
  -1  -5   5   -0.30    0.80
  -1   5   5   -0.30    0.70
  -1   5   5    0.30    0.80
   1   5  -5    0.30    0.80
   0  -5   5   38.80    3.10
   0  -5   5   35.40    4.00
   0   5   5   40.00    3.30
   0   5   5   45.90    3.20
   1  -5   5  221.88    9.40
   1  -5   5  202.98    9.30
   1   5   5  208.18    8.20
   1   5   5  228.18    9.40
  -2  -5  -5  228.18    8.00
   2  -5   5  244.78    9.10
   2  -5   5  227.18   10.20
   2   5   5  242.88    8.40
   2   5   5  242.88   10.30
   3  -5   5   65.39    3.90
   3  -5   5   67.49    4.80
   3   5   5   64.99    2.90
   3   5   5   64.09    2.70
   3   5   5   68.39    4.90
   4  -5   5   79.49    4.40
   4  -5   5   73.09    5.40
   4   5   5   71.49    5.40
  -4   5  -5   77.09    4.20
   5  -5   5  115.99    7.00
   5   5   5  106.99    7.10
  -5   5  -5  110.29    5.30
   6  -5   5   98.99    6.80
  -6   5  -5  103.49    5.40
   6   5   5   94.59    7.00
   7  -5   5   22.20    4.10
   7   5   5   15.60    3.60
  -8   5  -5  177.78    7.90
   8   5   5  171.28   10.70
   9  -5   5   67.29    6.50
   9   5   5   42.30    6.40
  -9   5  -5   62.59    4.40
  10  -5   5   47.50    6.70
  10   5   5   61.99    8.30
 -10   5  -5   62.89    4.40
  11  -5   5  311.27   16.20
  11   5   5  305.97   16.90
  12   5   5   22.10    5.30
 -13  -6   5    4.60    3.20
  13  -6  -5    5.60    2.40
 -13   6   5    7.70    3.50
  13   6  -5   -1.70    1.90
 -12  -6   5    5.90    3.30
  12  -6  -5   -0.30    1.40
  12   6  -5   -1.20    1.80
 -12   6   5    5.50    3.20
 -11  -6   5  133.59    9.20
  11  -6  -5  122.39    8.20
 -11   6   5  122.29    9.60
  11   6  -5  132.89    8.70
  10  -6  -5   44.80    4.00
 -10  -6   5   53.09    6.80
  10   6  -5   46.00    5.50
 -10   6   5   39.70    6.30
  -9  -6   5  106.69    7.70
   9  -6  -5  102.89    5.70
  -9   6   5   91.79    7.70
   9   6  -5  104.79    6.70
  -8  -6   5    1.30    1.90
   8  -6  -5    0.20    0.80
   8   6  -5    0.50    1.20
  -8   6   5    2.70    2.10
  -7  -6   5   32.90    4.50
   7  -6  -5   24.40    2.30
   7   6  -5   33.50    3.90
  -7   6   5   33.70    4.90
  -6  -6   5  375.66   15.30
   6   6  -5  369.46   13.50
  -6   6   5  358.06   15.50
  -5  -6   5   37.80    4.60
   5  -6  -5   38.00    2.40
  -5   6   5   39.30    4.80
   5   6  -5   35.60    3.00
  -4  -6   5   26.80    3.80
   4  -6  -5   22.60    1.80
  -4   6   5   29.80    4.10
   4   6  -5   31.10    3.20
   3  -6  -5   86.39    3.90
  -3  -6   5   98.49    5.90
  -3   6   5   93.39    5.70
   3   6  -5   91.29    4.40
  -2  -6   5  123.29    6.50
  -2   6   5  116.29    6.40
  -2   6   5  122.19    5.90
   2   6  -5  125.49    5.30
  -1  -6   5    3.50    1.40
   1   6  -5    3.40    1.20
  -1   6   5    5.10    1.40
   0  -6   5    2.00    1.50
   0  -6   5    0.30    0.80
   0   6  -5    2.30    1.10
   0   6   5    0.90    0.80
   0   6   5    2.40    1.20
   1  -6   5   44.90    3.90
   1  -6   5   44.70    3.30
   1   6   5   40.40    3.50
   1   6   5   47.80    3.10
   2  -6   5  189.78    7.90
   2  -6   5  176.28    8.70
   2   6   5  189.58    7.20
   2   6   5  191.08    8.10
   2   6   5  182.78    8.70
   3  -6   5   28.10    3.80
   3  -6   5   33.00    2.90
   3   6   5   27.80    1.80
   3   6   5   29.40    2.00
   3   6   5   27.30    3.80
   4  -6   5  990.30   30.40
   4  -6   5  954.70   31.70
   4   6   5  962.30   32.30
  -4   6  -5  947.71   30.10
   5  -6   5   16.90    3.40
  -5   6  -5   11.30    2.10
   5   6   5   11.20    3.00
   6  -6   5  529.05   20.20
   6   6   5  544.95   21.10
  -6   6  -5  528.05   18.10
   7  -6   5    1.30    2.00
  -7   6  -5    0.50    1.10
   7   6   5    1.10    1.90
   8  -6   5  130.49    9.80
  -8   6  -5  137.29    6.90
   8   6   5  142.59    9.70
   9  -6   5   -0.90    1.60
  -9   6  -5    2.50    1.50
   9   6   5   -0.10    2.10
  10  -6   5    9.40    3.50
 -10   6  -5   11.20    2.60
  10   6   5   15.10    4.50
  11  -6   5    3.30    2.90
  11   6   5    0.20    2.50
  12  -6   5   -0.20    3.20
  12   6   5    2.80    3.20
 -13  -7   5   51.69    7.70
  13  -7  -5   53.69    5.20
 -13   7   5   45.80    7.60
  13   7  -5   56.69    7.40
  12  -7  -5    0.50    1.40
 -12  -7   5    0.80    2.50
  12   7  -5   -0.10    1.90
 -12   7   5    3.00    3.00
  11  -7  -5   11.80    2.60
 -11  -7   5    9.80    3.70
  11   7  -5   10.60    3.20
 -11   7   5   15.40    4.40
  10  -7  -5   52.49    4.10
 -10  -7   5   50.39    6.40
  10   7  -5   55.89    5.20
 -10   7   5   46.80    6.60
   9  -7  -5  417.76   15.20
  -9  -7   5  427.46   18.00
  -9   7   5  451.15   19.40
   9   7  -5  429.56   17.00
   8  -7  -5   91.49    4.80
  -8  -7   5   95.69    8.10
  -8   7   5   97.19    7.60
   8   7  -5   88.89    5.90
   7  -7  -5  130.49    5.70
  -7  -7   5  144.59    8.50
  -6  -7   5   14.00    3.20
   6  -7  -5   12.00    1.70
  -6   7   5   10.30    2.80
   6   7  -5   10.20    2.20
   5  -7  -5   18.90    1.70
  -5  -7   5   15.00    3.10
   5   7  -5   20.10    2.80
  -5   7   5   21.70    3.80
   4  -7  -5  231.98    7.70
  -4  -7   5  232.68   10.60
  -4   7   5  221.28   10.70
   4   7  -5  230.78    8.90
  -3  -7   5 1181.48   37.70
  -3   7   5 1177.78   37.80
  -2  -7   5    9.10    2.20
  -2   7   5    7.10    2.00
  -2   7   5    9.10    1.90
   2   7  -5    7.60    1.50
  -1  -7   5   20.40    2.90
   1   7  -5   28.80    2.30
  -1   7   5   28.60    2.70
  -1   7   5   26.00    3.20
   0  -7   5   34.80    3.10
   0  -7   5   37.70    4.30
   0   7   5   36.70    3.10
   0   7  -5   29.60    2.50
   0   7   5   33.40    2.90
   1  -7   5    0.50    1.40
   1  -7   5    1.30    1.10
   1   7   5    3.00    1.20
   1   7   5    3.40    1.50
   2  -7   5   49.99    3.70
   2  -7   5   49.70    4.20
   2   7   5   60.39    4.40
   2   7   5   48.90    3.10
   3  -7   5  160.58    7.30
   3  -7   5  143.69    7.70
   3   7   5  147.59    5.90
   3   7   5  146.89    5.60
   3   7   5  152.48    8.00
   4  -7   5   24.20    3.70
   4  -7   5   23.90    3.20
   4   7   5   26.00    4.00
  -4   7  -5   20.20    2.80
   4   7   5   21.20    1.60
   5  -7   5   95.09    6.30
  -5   7  -5   85.19    5.20
   5   7   5   92.29    6.60
   6  -7   5  244.88   11.90
  -6   7  -5  265.67   10.60
   7  -7   5   36.70    5.20
  -7   7  -5   40.00    3.60
   7   7   5   37.20    5.50
   8  -7   5   13.10    3.30
   8   7   5   14.70    3.90
  -8   7  -5   14.50    2.70
   9  -7   5   74.19    6.80
  -9   7  -5   65.59    5.00
   9   7   5   54.59    7.60
  10  -7   5   19.60    4.50
 -10   7  -5   12.70    2.90
  10   7   5   15.00    4.60
  11  -7   5  157.98   10.80
 -11   7  -5  139.39   11.50
  11   7   5  173.38   12.20
  12  -7   5    0.80    2.60
  12   7   5    0.50    2.90
  13  -8  -5    5.80    2.10
  13   8  -5   -2.50    1.70
 -13   8   5    2.00    2.90
 -12  -8   5   16.40    4.40
  12  -8  -5   21.40    4.00
 -12   8   5   17.80    5.40
  12   8  -5   11.70    3.60
 -11  -8   5    5.50    3.10
  11  -8  -5    1.20    1.50
  11   8  -5   -1.80    1.50
 -11   8   5   -3.40    2.10
 -10  -8   5    1.90    2.30
  10  -8  -5   -0.60    1.00
  10   8  -5   -1.90    1.20
 -10   8   5    0.10    2.10
  -9  -8   5  163.18    9.80
   9  -8  -5  156.38    7.10
  -9   8   5  168.18   10.70
   9   8  -5  150.78    8.70
  -8  -8   5    6.30    2.90
   8  -8  -5    9.60    1.70
  -8   8   5    8.80    3.00
   8   8  -5   10.10    2.50
   7  -8  -5  143.59    5.90
  -7  -8   5  136.19    8.40
   7   8  -5  128.59    7.00
  -7   8   5  136.59    8.90
  -6  -8   5    3.10    1.80
   6  -8  -5   12.40    1.60
   6   8  -5   11.40    2.40
  -6   8   5    8.90    2.70
   5  -8  -5  185.58    6.60
  -5  -8   5  185.98    9.60
  -5   8   5  185.78    9.90
   5   8  -5  190.78    8.10
   4  -8  -5    2.40    0.80
  -4  -8   5    0.40    1.20
   4   8  -5    0.70    1.10
  -4   8   5   -0.10    1.30
  -3  -8   5   11.20    2.50
   3  -8  -5   16.80    1.70
   3   8  -5   14.40    2.10
  -3   8   5   15.60    3.10
  -2  -8   5    1.80    1.40
   2   8  -5    3.10    1.10
  -2   8   5    5.20    1.50
  -2   8   5    6.60    1.90
  -1  -8   5  364.26   13.50
  -1   8   5  323.37   13.00
   1   8  -5  341.17   11.60
  -1   8   5  340.27   12.40
   0  -8   5  362.86   13.80
   0   8   5  374.56   13.60
   0   8   5  361.86   13.50
   0   8  -5  371.26   12.50
   1  -8   5   89.99    5.60
   1  -8   5   73.39    4.80
  -1   8  -5   85.89    4.30
   1   8   5   79.69    5.10
   1   8   5   80.39    4.60
   2  -8   5   15.60    2.60
   2  -8   5   13.00    2.70
   2   8   5    9.60    2.40
   2   8   5   14.80    2.20
   3  -8   5  652.23   22.10
   3  -8   5  648.44   22.60
   3   8   5  650.93   23.00
   3   8   5  651.93   20.50
   4  -8   5   33.00    4.20
   4  -8   5   33.20    4.10
  -4   8  -5   33.50    3.80
   4   8   5   32.30    2.00
   4   8   5   30.50    2.20
   4   8   5   28.70    4.20
   5  -8   5   38.00    4.90
  -5   8  -5   39.90    4.30
   5   8   5   36.90    4.90
   6  -8   5  134.99    8.10
  -6   8  -5  148.59    7.30
   6   8   5  118.49    8.40
   7  -8   5  137.19    8.40
  -7   8  -5  140.39    7.40
   7   8   5  126.99    9.00
   8  -8   5   64.19    7.00
   8   8   5   65.99    7.90
  -8   8  -5   69.59    5.10
   9  -8   5   69.29    7.80
   9   8   5   67.19    8.10
  -9   8  -5   65.49    5.30
  10  -8   5    1.10    2.50
 -10   8  -5    0.90    1.70
  11  -8   5   97.09    8.50
 -11   8  -5   90.19    6.70
  11   8   5  103.99    9.60
  12  -8   5    7.60    4.10
  12   8   5    7.70    4.30
 -13  -9   5   23.30    5.40
  13   9  -5   29.20    5.70
 -13   9   5   16.70    5.10
  12  -9  -5   25.80    3.70
 -12  -9   5   21.50    4.70
  12   9  -5   19.20    4.40
 -12   9   5   19.30    5.10
  11  -9  -5  158.98    7.90
 -11  -9   5  154.68   10.20
 -11   9   5  157.68   11.40
 -10  -9   5  119.79    8.70
  10  -9  -5  134.89    6.70
 -10   9   5  142.09   10.30
  10   9  -5  135.79    8.60
  -9  -9   5   12.30    3.50
   9  -9  -5   11.30    2.00
  -9   9   5   12.80    3.80
   9   9  -5    6.80    2.30
  -8  -9   5  133.19    8.50
  -8   9   5  114.89    8.70
   8   9  -5  122.99    7.30
   7  -9  -5  120.49    5.10
  -7  -9   5  121.99    8.00
  -7   9   5  115.19    8.40
   7   9  -5  129.39    6.90
   6  -9  -5  106.79    4.30
  -6  -9   5  103.09    7.00
   6   9  -5  100.89    6.00
   5  -9  -5    5.60    1.00
  -5  -9   5    8.00    2.50
  -5   9   5    2.50    2.00
   5   9  -5    5.70    1.80
   4  -9  -5  160.08    5.60
  -4  -9   5  160.88    8.50
  -4   9   5  164.88    8.90
   4   9  -5  152.18    7.00
   3  -9  -5  169.88    6.10
  -3  -9   5  173.78    8.80
  -3   9   5  197.28    9.40
   3   9  -5  173.98    7.30
  -2  -9   5    4.70    1.80
  -2   9   5    3.60    1.60
   2   9  -5    2.80    1.20
  -2   9   5    4.10    1.40
  -1  -9   5   95.09    5.80
   1   9  -5   91.99    4.40
  -1   9   5   88.49    5.60
  -1   9   5   90.79    5.00
   0  -9   5   96.89    5.80
   0   9   5   99.99    5.50
   0   9  -5   99.09    4.60
   0   9   5   92.39    5.50
   1  -9   5  449.46   16.50
   1  -9   5  446.46   16.50
  -1   9  -5  446.16   14.80
   1   9   5  468.85   16.00
   1   9   5  427.46   16.20
   2  -9   5  390.66   14.50
   2  -9   5  367.86   14.60
   2   9   5  375.56   13.40
   2   9   5  369.06   14.60
   3  -9   5    0.10    1.20
   3  -9   5   -2.60    1.00
   3   9   5   -1.70    0.90
   3   9   5    0.00    0.80
   4  -9   5  153.68    8.30
   4  -9   5  151.88    8.00
  -4   9  -5  166.28    8.10
   4   9   5  168.58    9.00
   4   9   5  158.18    6.40
   5  -9   5 1004.20   33.30
   5   9   5 1028.60   34.40
   5   9   5 1019.30   29.70
   5   9   5  955.30   29.60
  -5   9  -5 1013.10   32.60
   6  -9   5  294.37   13.00
  -6   9  -5  285.17   12.00
   6   9   5  274.67   13.70
   7  -9   5    0.50    1.90
  -7   9  -5    0.20    1.40
   7   9   5   -0.30    1.90
   8  -9   5    2.70    2.30
  -8   9  -5    1.80    1.60
   8   9   5    2.70    2.50
   9  -9   5   13.30    3.70
  -9   9  -5    9.90    2.70
   9   9   5    9.90    3.90
  10  -9   5   30.90    5.40
 -10   9  -5   29.30    4.70
  10   9   5   22.60    5.30
  11  -9   5   74.79    8.50
  11   9   5   56.59    8.80
 -11   9  -5   63.19    5.80
 -12 -10   5   14.80    4.10
 -12  10   5   18.70    5.20
  12  10  -5   17.30    4.30
 -11 -10   5   42.20    6.10
  11 -10  -5   49.70    3.90
  11  10  -5   37.80    5.80
 -11  10   5   54.19   12.40
  10 -10  -5   60.79    4.00
 -10 -10   5   36.40    5.70
  10  10  -5   43.00    5.70
 -10  10   5   56.19    7.70
   9 -10  -5   17.80    3.50
  -9 -10   5   22.10    4.50
  -9  10   5   26.40    5.20
   9  10  -5    9.40    2.80
   8 -10  -5   25.50    2.30
  -8 -10   5   27.90    4.70
   8  10  -5   25.20    3.90
  -8  10   5   28.00    5.20
  -7 -10   5   36.70    5.10
   7 -10  -5   40.70    2.50
  -7  10   5   34.80    5.30
   7  10  -5   40.80    3.90
   6 -10  -5  208.48    7.20
  -6 -10   5  188.08   11.90
  -6  10   5  220.08   11.60
   6  10  -5  217.58    9.50
   5 -10  -5   42.70    2.70
  -5 -10   5   35.90    4.70
   5 -10  -5   39.80    2.10
  -5  10   5   37.50    5.10
   5  10  -5   40.70    3.60
   4 -10  -5    4.40    1.10
   4 -10  -5    1.10    0.70
  -4 -10   5    2.90    1.90
  -4  10   5    0.80    1.40
   4  10  -5    0.60    1.20
  -3 -10   5   30.30    4.30
   3 -10  -5   23.90    1.70
   3  10  -5   27.90    2.60
  -3  10   5   34.90    4.50
  -2 -10   5  899.11   29.30
  -2  10   5  853.61   27.10
   2  10  -5  864.11   27.00
  -2  10   5  887.01   29.50
  -1 -10   5   33.90    4.20
  -1  10   5   27.50    3.20
  -1  10   5   20.50    3.20
   1  10  -5   31.30    2.50
   0 -10   5 1520.55   46.80
   0  10   5 1508.45   48.40
   0  10   5 1474.85   46.20
   1 -10   5    4.40    2.00
   1  10   5    7.30    2.10
   1  10   5    5.20    1.60
  -1  10  -5    6.90    1.60
   2 -10   5   62.09    5.00
   2 -10   5   60.99    4.80
   2  10   5   65.89    4.20
   2  10   5   66.79    4.90
  -2  10  -5   68.29    3.80
   3 -10   5    5.60    2.10
   3 -10   5    3.70    2.00
   3  10   5   -1.00    1.20
  -3  10  -5    4.80    1.80
   3  10   5    3.70    1.30
   4 -10   5  460.45   17.90
   4 -10   5  483.25   17.90
  -4  10  -5  470.65   17.80
   4  10   5  479.85   15.90
   4  10   5  495.25   18.80
   5 -10   5  174.18    9.00
   5  10   5  169.58    6.60
   5  10   5  166.38    9.70
  -5  10  -5  159.38    8.60
   6 -10   5    3.30    2.00
   6  10   5    2.50    2.10
  -6  10  -5    2.50    1.80
   7 -10   5    9.00    2.90
  -7  10  -5    9.00    2.60
   7  10   5    6.40    2.80
   8 -10   5   89.59    7.00
  -8  10  -5   98.49    6.70
   8  10   5   94.29    8.10
   9 -10   5    2.90    2.30
  -9  10  -5    5.90    2.50
   9  10   5    4.50    2.90
  10 -10   5    8.00    3.30
  10  10   5    1.00    2.30
 -10  10  -5    4.10    2.30
  11 -10   5   12.40    4.00
  11  10   5    4.90    3.40
 -11  10  -5    4.40    2.70
 -12 -11   5   16.60    7.00
  12  11  -5    6.80    3.30
 -12  11   5   14.90    5.20
 -11 -11   5    0.50    2.30
 -11  11   5    0.90    2.90
  11  11  -5    3.80    2.50
 -10 -11   5    3.00    2.50
 -10  11   5    2.50    2.80
  10  11  -5   -0.20    1.90
   9 -11  -5   28.90    2.40
  -9 -11   5   30.30    5.10
  -9  11   5   31.70    6.00
   9  11  -5   23.50    4.10
  -8 -11   5   -2.20    1.40
   8 -11  -5    2.10    0.80
   8  11  -5    1.90    1.60
  -8  11   5    3.50    2.70
  -7 -11   5  108.49    7.60
  -7  11   5  113.39    8.40
   7  11  -5  110.89    6.70
  -6 -11   5   76.49    6.30
   6  11  -5   72.89    5.00
  -6  11   5   76.39    6.60
  -5 -11   5   60.69    5.80
  -5  11   5   49.30    6.20
   5  11  -5   53.49    4.10
  -4 -11   5   81.29    6.10
   4 -11  -5   75.99    3.50
   4 -11  -5   83.29    3.10
   4  11  -5   78.59    4.70
  -4  11   5   82.89    6.20
  -3 -11   5  111.09    7.00
   3 -11  -5  112.39    4.10
   3 -11  -5  121.49    4.70
  -3  11   5  102.89    7.00
   3  11  -5  107.89    5.60
  -2 -11   5   23.10    3.70
  -2  11   5   21.60    3.60
   2  11  -5   30.70    2.70
  -2  11   5   29.20    3.00
  -1 -11   5   14.80    3.10
  -1  11   5   11.20    2.10
   1  11  -5   13.80    2.00
  -1  11   5   19.90    3.30
   0 -11   5    9.60    2.40
   0  11  -5   11.90    1.80
   0  11   5    5.30    1.80
   1 -11   5  304.17   13.00
  -1  11  -5  304.17   10.70
   1  11   5  311.77   12.20
   1  11   5  301.67   12.30
   2 -11   5   -0.80    1.00
   2  11   5   -0.50    1.30
   2  11   5   -0.40    0.80
  -2  11  -5    1.40    1.10
   3 -11   5  338.77   13.30
   3 -11   5  330.47   13.90
  -3  11  -5  310.77   13.40
   3  11   5  324.47   12.20
  -3  11  -5  312.17   11.50
   3  11   5  334.77   13.90
   4 -11   5  108.69    6.80
  -4  11  -5  107.99    6.80
   4  11   5  107.29    5.60
   4  11   5  115.09    7.40
   5 -11   5  465.85   18.10
  -5  11  -5  474.55   18.50
   5  11   5  491.25   16.00
   5  11   5  510.55   23.80
   6 -11   5   43.50    5.10
  -6  11  -5   45.20    5.30
   6  11   5   47.70    6.30
   6  11   5   36.00    2.50
   7 -11   5   41.40    5.30
  -7  11  -5   43.60    6.10
   7  11   5   40.80    6.00
   8 -11   5   26.30    4.50
   8  11   5   19.20    4.70
  -8  11  -5   24.00    4.10
   9 -11   5   14.00    3.70
   9  11   5    9.10    3.70
  -9  11  -5    6.60    2.60
  10 -11   5    4.60    2.60
  10  11   5    8.20    3.70
 -10  11  -5    2.30    2.20
  11 -11   5   84.09    7.70
 -11  11  -5   84.69    7.10
  11  11   5   87.39   10.60
 -12 -12   5   -2.50    1.90
 -12  12   5    0.70    2.70
  12  12  -5    0.30    2.00
 -11 -12   5    5.00    3.00
 -11  12   5    6.30    3.50
  11  12  -5    4.00    2.80
 -10 -12   5    2.10    2.40
  10  12  -5    1.90    2.00
 -10  12   5    8.30    4.90
  -9 -12   5   10.00    3.20
  -9  12   5    7.90    3.40
   9  12  -5    6.50    2.50
  -8 -12   5    0.40    2.00
  -8  12   5   -0.90    1.70
   8  12  -5    0.40    1.30
  -7 -12   5   26.10    4.50
   7  12  -5   20.90    3.40
  -7  12   5   35.60    5.70
  -6 -12   5   -1.30    1.50
  -6  12   5   -3.30    1.10
   6  12  -5    2.40    1.50
  -5 -12   5  292.27   13.40
  -5  12   5  275.77   13.70
   5  12  -5  287.17   12.10
  -4 -12   5   18.10    3.70
   4  12  -5   17.60    2.70
  -4  12   5   22.10    4.30
   3 -12  -5   13.70    1.30
   3 -12  -5   14.30    1.20
  -3  12   5   15.60    3.40
   3  12  -5   15.30    2.30
  -2 -12   5  458.45   18.00
  -2  12   5  473.75   18.40
   2  12  -5  473.35   15.70
  -2  12   5  460.65   15.40
  -1 -12   5   38.30    4.90
  -1  12   5   36.90    4.80
   1  12  -5   33.20    2.80
  -1  12   5   35.70    3.00
   0 -12   5  220.68   10.50
   0  12  -5  208.78    8.00
   0  12   5  188.48   10.30
   0  12   5  213.78    9.90
   1 -12   5   27.60    4.20
   1  12   5   35.40    4.30
   1  12   5   36.50    4.30
  -1  12  -5   33.00    2.60
   2 -12   5    5.90    2.40
   2  12   5    5.40    1.90
   2  12   5    7.40    2.00
  -2  12  -5    7.30    1.60
   3 -12   5  221.28   11.00
   3  12   5  219.28    9.50
   3  12   5  215.48   10.70
  -3  12  -5  235.98   11.00
  -3  12  -5  228.18    8.60
   4 -12   5   10.60    2.80
   4  12   5   10.00    2.80
  -4  12  -5    4.70    1.40
  -4  12  -5    8.90    3.50
   4  12   5   10.70    2.10
   5 -12   5  104.69    6.70
   5  12   5   97.89    7.30
  -5  12  -5  109.89    7.30
   6 -12   5   26.20    4.00
   6  12   5   25.70    4.80
   6  12   5   26.00    2.40
  -6  12  -5   24.20    3.90
   7 -12   5    6.10    2.60
   7  12   5    9.50    3.40
  -7  12  -5    9.20    2.90
   8 -12   5   33.50    5.00
   8  12   5   40.20    6.50
  -8  12  -5   53.09    6.30
   9 -12   5    0.00    2.90
   9  12   5   -1.10    2.10
  -9  12  -5    1.80    2.20
  10 -12   5    8.20    3.20
 -10  12  -5    8.00    3.20
  10  12   5    5.00    3.50
 -11  12  -5    1.30    2.40
  11  12   5    5.30    3.90
 -11 -13   5  171.78   12.80
 -11  13   5  197.18   13.40
  11  13  -5  174.38   11.30
 -10 -13   5    0.60    2.70
 -10  13   5    4.80    3.30
  10  13  -5    5.20    2.40
  -9 -13   5   28.60    5.00
   9  13  -5   23.60    4.40
  -9  13   5   23.20    5.10
  -8 -13   5    4.50    2.80
   8  13  -5   11.20    2.90
  -8  13   5   19.10    4.40
  -7 -13   5   10.80    3.40
   7  13  -5    9.10    2.50
  -7  13   5    7.10    2.90
  -6 -13   5    3.00    2.30
   6  13  -5    3.20    1.70
  -6  13   5    3.10    2.30
  -5 -13   5  164.48    9.30
   5  13  -5  148.99    7.60
  -5  13   5  153.18    9.60
  -4 -13   5  146.19    8.80
  -4  13   5  152.18    9.40
   4  13  -5  153.28    7.30
  -3 -13   5   27.50    4.30
   3  13  -5   31.20    2.90
  -3  13   5   22.30    4.20
  -2 -13   5  323.07   14.40
  -2  13   5  333.47   11.50
  -2  13   5  336.87   14.50
   2  13  -5  332.07   12.00
  -1 -13   5    5.00    2.20
  -1  13   5    2.40    1.30
  -1  13   5    5.90    2.20
   1  13  -5    4.40    1.40
   0 -13   5  112.49    7.40
   0  13   5   95.09    6.00
   0  13  -5  102.29    4.90
   0  13   5   93.09    6.40
   1 -13   5   25.20    4.20
   1  13   5   30.70    3.90
  -1  13  -5   24.80    2.30
   1  13   5   27.90    3.90
   2 -13   5  300.77   14.00
   2  13   5  329.47   12.90
   2  13   5  321.37   13.20
  -2  13  -5  302.87   10.80
   3 -13   5   52.49    6.20
   3  13   5   43.30    3.80
  -3  13  -5   54.49    3.30
   3  13   5   49.30    4.80
  -3  13  -5   49.50    5.70
  -4  13  -5   42.90    5.40
   4  13   5   39.10    5.20
  -4  13  -5   42.60    3.10
   4  13   5   45.20    3.70
   5 -13   5  141.29    7.80
   5  13   5  147.29    9.10
   5  13   5  140.99    6.80
  -5  13  -5  151.18    8.80
  -5  13  -5  138.49    6.40
   6 -13   5  128.89    7.70
   6  13   5  134.89    9.10
  -6  13  -5  117.49    7.90
   7 -13   5    1.00    2.10
   7  13   5    4.10    1.30
   7  13   5    2.80    2.50
  -7  13  -5    3.10    2.30
   8 -13   5   11.40    3.20
  -8  13  -5    7.60    2.90
   8  13   5   14.30    4.40
   9 -13   5   69.29    7.90
   9  13   5   73.59    9.30
  -9  13  -5   73.19    6.70
  10 -13   5    0.60    2.50
 -10  13  -5    1.80    2.30
  10  13   5    2.30    3.30
 -11 -14   5   32.70    5.80
  11  14  -5   26.40    5.20
 -11  14   5   26.70    6.30
 -10 -14   5  196.58   16.30
 -10  14   5  178.98   12.90
  10  14  -5  196.88   11.40
  -9 -14   5  106.49    8.20
  -9  14   5  103.49    9.30
  -8 -14   5   49.70    6.40
  -8  14   5   48.50    7.00
   8  14  -5   44.80    5.60
  -7 -14   5   26.50    4.60
   7  14  -5   31.50    4.40
  -7  14   5   24.70    5.10
  -6 -14   5   44.60    6.00
   6  14  -5   48.70    5.20
  -6  14   5   35.30    5.70
  -5 -14   5    0.80    2.20
   5  14  -5    1.30    1.30
  -5  14   5   -1.80    1.60
  -4 -14   5   -0.80    1.70
  -4  14   5   -0.60    1.60
   4  14  -5    1.90    1.40
  -3 -14   5    9.90    3.00
   3  14  -5   14.30    2.40
  -3  14   5   13.60    3.60
  -2 -14   5  132.49    8.50
   2 -14  -5  137.99    4.90
  -2  14   5  141.99    8.60
   2  14  -5  134.39    6.30
  -2  14   5  129.39    5.50
  -1 -14   5  454.95   19.10
  -1  14   5  498.95   19.20
   1  14  -5  491.75   16.20
  -1  14   5  484.25   16.30
   0 -14   5   14.70    3.50
   0  14   5   11.90    2.50
   0  14  -5   17.20    2.30
   0  14   5   17.30    3.30
   1 -14   5   52.39    6.10
  -1  14  -5   43.00    3.00
   1  14   5   51.49    4.50
   1  14   5   41.80    4.00
   2 -14   5   33.00    5.30
   2  14   5   35.30    4.40
  -2  14  -5   31.00    2.50
   2  14   5   45.30    5.00
  -2  14  -5   35.70    5.10
   3 -14   5   30.70    4.90
  -3  14  -5   31.30    2.50
  -3  14  -5   41.10    5.60
   3  14   5   39.40    4.40
   3  14   5   38.00    5.00
  -4  14  -5  487.55   16.10
  -4  14  -5  496.85   20.00
   4  14   5  504.35   17.90
  -5  14  -5  144.59    9.20
   5  14   5  162.18    9.80
  -5  14  -5  157.28    6.70
   5  14   5  162.48    7.60
   6 -14   5   85.69    5.90
   6  14   5   76.89    4.70
   6  14   5   84.29    7.20
  -6  14  -5   73.69    4.40
  -6  14  -5   68.79    6.30
   7 -14   5   21.60    3.90
   7  14   5   25.30    5.00
  -7  14  -5   24.90    4.70
   8 -14   5  237.38   11.50
   8  14   5  259.77   15.30
  -8  14  -5  253.17   13.20
   9 -14   5   89.99   11.00
   9  14   5   80.29    9.90
  -9  14  -5   72.99    8.20
  10  14   5   45.70    7.80
 -10  14  -5   40.60    6.30
 -10 -15   5   21.60    4.80
  10  15  -5   25.60    4.80
 -10  15   5   26.20    5.90
  -9 -15   5  125.09    9.60
  -9  15   5  114.89   10.00
   9  15  -5  104.79    8.00
  -8 -15   5   12.00    3.60
   8  15  -5   14.30    3.50
  -8  15   5   17.80    5.60
  -7 -15   5  175.58   10.80
   7  15  -5  197.88   10.10
  -7  15   5  182.68   11.90
  -6 -15   5   10.60    3.30
  -6  15   5   18.80    4.30
   6  15  -5   14.20    2.90
  -5 -15   5   66.89    6.30
   5  15  -5   53.69    4.50
  -5  15   5   61.69    7.40
  -4 -15   5   -0.20    1.60
  -4  15   5    1.10    1.90
   4  15  -5    1.80    1.40
  -3 -15   5   84.99    6.90
   3  15  -5   77.99    4.90
  -3  15   5  100.09    7.60
  -2 -15   5   46.30    6.00
   2  15  -5   52.59    3.70
  -2  15   5   59.79    7.00
  -1 -15   5    6.30    2.80
  -1  15   5    7.60    1.80
  -1  15   5    5.10    2.30
   1  15  -5    4.40    1.40
   0 -15   5   75.39    6.40
   0  15   5   62.99    4.60
   0  15  -5   59.39    3.70
   1 -15   5  274.37   13.60
   1  15   5  273.97   11.60
  -1  15  -5  271.87    9.90
   1  15   5  276.27   12.50
   2 -15   5    3.30    2.20
  -2  15  -5    1.90    1.10
   2  15   5    2.30    1.60
   2  15   5    4.10    2.10
  -2  15  -5    2.70    2.00
   3 -15   5   17.40    4.00
  -3  15  -5   15.80    3.80
   3  15   5   11.20    2.90
  -3  15  -5   10.70    1.80
   3  15   5   12.90    2.90
  -4  15  -5  117.09    8.20
   4  15   5  110.09    6.60
   4  15   5  122.79    8.00
  -4  15  -5  118.19    5.20
  -5  15  -5   77.79    4.10
   5  15   5   81.29    5.30
   5  15   5   81.09    7.00
  -5  15  -5   83.79    6.90
   6  15   5   92.69    5.50
   6  15   5   98.69    7.90
  -6  15  -5  102.19    7.80
  -6  15  -5   94.89    4.80
   7 -15   5   14.40    3.40
  -7  15  -5   20.30    2.50
   7  15   5   18.10    4.30
  -7  15  -5   21.60    4.40
  -8  15  -5   28.10    5.30
   8  15   5   32.20    6.10
   9  15   5    1.70    2.90
  -9  15  -5   -1.50    2.50
 -10 -16   5   29.10    5.50
 -10  16   5   40.50    7.40
  10  16  -5   32.20    5.60
  -9 -16   5  160.48   10.60
   9  16  -5  156.78    9.90
  -9  16   5  155.58   11.90
  -8 -16   5   15.50    4.80
  -8  16   5   10.10    3.90
  -7 -16   5    2.90    2.80
   7  16  -5    1.80    1.90
  -6 -16   5   65.89    7.60
   6  16  -5   58.59    5.10
  -6  16   5   66.19    8.10
  -5 -16   5   13.80    3.90
  -5  16   5   14.50    4.10
   5  16  -5   14.80    3.00
  -4 -16   5   -2.00    1.80
  -4  16   5    0.80    2.00
   4  16  -5    3.80    1.70
  -3 -16   5   19.80    4.30
  -3  16   5   19.80    4.20
   3  16  -5   17.70    2.90
  -2 -16   5  176.28   10.70
   2  16  -5  185.88    8.10
  -2  16   5  184.18   10.60
  -1 -16   5  121.49    8.60
   1  16  -5  133.19    6.20
  -1  16   5  127.99    5.80
  -1  16   5  126.69    8.50
   0 -16   5  116.69    8.50
   0  16   5  122.89    7.90
   0  16  -5  117.99    5.60
   0  16   5  110.29    7.10
   1 -16   5   11.80    3.50
   1  16   5    8.50    2.70
  -1  16  -5    9.80    1.70
  -1  16  -5    5.00    2.20
   1  16   5    9.70    2.50
   2 -16   5    4.30    2.80
   2  16   5    0.60    1.60
  -2  16  -5    7.40    2.70
  -2  16  -5    4.60    1.40
  -3  16  -5   69.49    3.80
   3  16   5   77.59    6.10
   3  16   5   64.09    5.30
  -3  16  -5   65.39    6.20
   4  16   5   96.59    7.20
   4  16   5   88.39    6.20
  -4  16  -5   92.39    7.50
  -4  16  -5   94.69    4.40
  -5  16  -5   23.70    2.20
  -5  16  -5   20.40    4.40
   5  16   5   16.80    3.10
   5  16   5   19.50    4.30
  -6  16  -5   11.80    3.50
   6  16   5    8.80    3.30
  -6  16  -5    6.30    1.50
   6  16   5    6.70    2.00
   7  16   5  297.17   15.90
  -7  16  -5  339.37   16.10
   8  16   5   78.79    9.40
  -8  16  -5   78.59   13.70
   9  16   5  238.58   14.80
  -9  16  -5  242.88   13.80
  -9 -17   5    2.40    3.00
   9  17  -5    0.50    1.80
  -9  17   5    2.90    3.70
  -8 -17   5  111.29    9.00
   8  17  -5  112.99    8.10
  -8  17   5  115.89   10.10
  -7  17   5   59.39    8.10
   7  17  -5   64.99    5.80
  -6 -17   5   36.10    5.90
   6  17  -5   29.70    4.40
  -5 -17   5    0.10    2.30
   5  17  -5    1.60    1.60
  -5  17   5    4.70    2.60
  -4 -17   5  262.57   13.80
  -4  17   5  263.17   14.20
   4  17  -5  252.27   11.10
  -3 -17   5   55.59    6.90
   3  17  -5   53.89    4.20
  -3  17   5   63.99    7.40
  -2 -17   5    3.00    2.60
  -2  17   5    3.20    2.40
   2  17  -5    6.10    1.80
  -1 -17   5   59.69    7.30
  -1  17   5   64.89    3.70
  -1  17   5   68.29    7.50
   1  17  -5   67.59    4.20
   0 -17   5   30.10    5.50
   0  17   5   26.90    4.60
   0  17  -5   24.90    2.90
   1 -17   5  222.18   12.60
   1  17   5  208.18   11.00
  -1  17  -5  210.48   11.80
  -1  17  -5  203.38    8.10
   1  17   5  202.58    9.60
   2 -17   5  170.38   10.70
  -2  17  -5  139.49    9.60
   2  17   5  160.68    9.10
   2  17   5  162.58    8.70
  -2  17  -5  156.58    6.50
   3  17   5   54.89    6.20
  -3  17  -5   51.39    3.20
  -3  17  -5   53.49    6.70
   3  17   5   62.49    5.60
   4  17   5    1.80    2.10
  -4  17  -5    2.00    1.10
  -4  17  -5    0.90    2.10
   5  17   5    5.70    2.80
  -5  17  -5    4.50    2.80
   5  17   5    1.80    1.70
   6  17   5  132.89    9.30
  -6  17  -5  103.09    9.90
   6  17   5  113.59    6.80
  -7  17  -5   92.09    8.20
  -8  17  -5    6.80    3.20
   8  17   5    7.00    3.60
  -8 -18   5   11.00    4.10
   8  18  -5    4.40    2.60
  -8  18   5    5.30    3.50
  -7 -18   5  138.49   10.20
  -7  18   5  115.09   10.10
  -6 -18   5   26.40    5.30
  -6  18   5   25.20    5.60
   6  18  -5   25.80    4.10
  -5 -18   5   21.30    7.20
   5  18  -5   18.40    3.20
  -5  18   5   13.70    6.00
  -4 -18   5    5.80    3.10
   4  18  -5    6.90    2.20
  -4  18   5    4.50    2.70
  -3 -18   5    0.50    2.60
   3  18  -5    6.70    2.00
  -3  18   5    7.80    3.20
  -2 -18   5    0.40    2.20
  -2  18   5   -1.10    1.60
   2  18  -5    3.90    1.50
  -1 -18   5   53.59    7.20
   1  18  -5   51.99    3.80
  -1  18   5   49.50    6.60
   0 -18   5   -2.30    1.60
   0  18   5    2.50    2.00
   0  18  -5    2.40    1.20
   0  18  -5   -2.00    1.00
   0  18   5    0.70    1.60
   1 -18   5   10.10    3.70
  -1  18  -5    7.10    1.70
  -1  18  -5    8.30    3.00
   1  18   5    7.20    2.70
   1  18   5    7.40    2.30
   2  18   5   36.60    5.20
  -2  18  -5   29.10    2.40
   2  18   5   23.30    3.80
  -2  18  -5   22.30    4.50
   3  18   5    8.60    2.80
  -3  18  -5   12.90    3.90
  -3  18  -5   14.70    1.80
   4  18   5   41.60    5.10
   4  18   5   35.10    5.40
  -5  18  -5   -0.50    1.80
   5  18   5    6.70    2.20
   5  18   5    5.30    2.70
   6  18   5   18.90    4.60
  -6  18  -5   10.70    3.70
   7  18   5   29.60    5.80
  -7  18  -5   24.20    5.30
  -7 -19   5   24.30    5.40
   7  19  -5   26.40    4.50
  -7  19   5   22.80    5.70
  -6 -19   5  142.69   10.40
  -6  19   5  133.69   10.70
   6  19  -5  142.79    8.70
  -5 -19   5   14.30    4.20
   5  19  -5   18.30    3.50
  -5  19   5   12.70    4.20
  -4 -19   5   26.10    5.20
  -4  19   5   38.30    6.40
   4  19  -5   32.00    4.20
  -3 -19   5   52.79    7.90
  -3  19   5   54.89    7.60
   3  19  -5   54.99    4.40
  -2  19   5   32.90    5.70
   2  19  -5   37.90    4.10
  -1  19   5    3.40    2.70
   1  19  -5    3.60    1.30
   0  19   5  134.39    9.10
   0  19  -5  124.69    6.00
   1 -19   5   -0.40    3.70
  -1  19  -5    2.00    0.90
   1  19   5    2.30    1.60
   1  19   5    2.50    2.20
  -1  19  -5    4.90    4.20
   2  19   5    4.30    2.40
  -2  19  -5    4.10    2.70
   2  19   5    3.90    2.20
  -2  19  -5    8.00    1.40
  -3  19  -5    0.40    2.10
   3  19   5   -0.50    1.70
   3  19   5    4.20    2.30
  -4  19  -5   57.29    7.80
   4  19   5   48.10    6.30
   4  19   5   47.20    5.70
   5  19   5    3.30    2.10
  -5  19  -5    4.30    3.00
   5  19   5    3.90    2.60
   6  19   5   24.30    5.40
  -6  19  -5   20.70    4.90
   6  19   5   26.90    5.50
  -6 -20   5   93.99   10.50
  -6  20   5   76.29    9.60
   6  20  -5   79.99    7.40
  -5 -20   5   65.79    8.60
   5  20  -5   99.19    6.80
  -5  20   5   81.79    9.80
  -4 -20   5   13.70    4.30
   4  20  -5   13.00    2.90
  -4  20   5   10.90    4.30
  -3 -20   5   -2.70    2.10
   3  20  -5    3.20    1.60
  -3  20   5   -1.60    2.00
  -2 -20   5   17.00    4.90
  -2  20   5   17.80    6.10
   2  20  -5   16.50    2.80
  -1 -20   5  351.36   18.60
  -1  20   5  367.66   17.70
   1  20  -5  385.96   18.30
   0 -20   5   27.80    6.00
   0  20   5   27.10    5.10
   0  20  -5   30.70    5.70
   0  20  -5   34.80    2.90
  -1  20  -5    0.20    1.80
   1  20   5    0.80    1.90
   2  20   5    3.40    2.80
  -2  20  -5    2.30    2.30
   2  20   5    3.90    2.30
   3  20   5   24.60    4.40
   3  20   5   24.00    4.50
  -3  20  -5   26.10    5.40
   4  20   5   46.20    5.90
   4  20   5   49.10    6.50
  -4  20  -5   34.90    6.10
   5  20   5   20.20    4.00
  -5  20  -5   18.80    4.70
   5  20   5   13.80    4.00
  -5 -21   5    9.90    4.20
  -5  21   5   14.80    4.90
   5  21  -5   14.80    3.30
  -4 -21   5   49.20    7.90
   4  21  -5   59.09    5.10
  -4  21   5   50.79    7.90
  -3 -21   5   38.60    6.80
   3  21  -5   47.50    4.30
  -3  21   5   44.60    7.30
  -2 -21   5   67.69    8.90
   2  21  -5   71.89    4.90
  -2  21   5   66.89    8.40
   2  21  -5   62.29    8.20
  -1 -21   5    0.60    2.80
   1  21  -5    0.80    2.50
  -1  21   5   -0.80    1.90
   0 -21   5   37.70    7.20
   0  21  -5   47.80    7.40
   0  21   5   64.69    8.50
  -1  21  -5    9.40    3.90
   1  21   5   14.30    5.00
   2  21   5    0.70    1.90
  -2  21  -5   -0.40    2.30
   3  21   5    0.90    2.20
  -3  21  -5   -1.20    2.00
   4  21   5   72.09    6.60
   4  21   5   70.19    7.90
  -4  21  -5   96.79    8.80
  -3 -22   5    3.10    3.20
   3  22  -5    4.90    1.70
  -3  22   5    3.40    3.00
   3  22  -5    3.60    2.70
  -2 -22   5   49.50    8.20
  -2  22   5   40.60    7.00
   2  22  -5   31.20    6.20
  -1 -22   5   39.80    7.40
  -1  22   5   38.00    6.30
   1  22  -5   37.00    6.40
   0  22   5   86.79    8.10
   0  22  -5   59.99    8.00
  -1  22  -5    4.50    3.10
   1  22   5    5.60    3.00
   2  22   5   45.20    6.50
  -2  22  -5   37.50    6.80
 -14   0   6   69.39    9.50
  14   0  -6   74.59    8.40
 -13   0   6   -0.70    3.90
 -12   0   6  108.39    9.30
  12   0  -6  108.49    7.70
  11   0  -6   -1.20    1.40
 -11   0   6   -1.70    1.70
 -10   0   6   13.30    3.80
  10   0  -6    7.80    2.40
  -9   0   6   -0.20    1.70
   9   0  -6   -1.30    1.00
   8   0  -6  698.63   23.20
  -7   0   6   -1.00    1.20
   7   0  -6    0.20    1.10
   6   0  -6    4.80    1.50
   5   0  -6    0.50    0.90
  -5   0   6    0.10    1.30
  -4   0   6   62.89    4.90
   4   0  -6   61.29    3.50
  -3   0   6    1.50    1.10
   3   0  -6    0.10    0.80
  -2   0   6  654.93   22.60
  -2   0   6  666.33   22.60
   2   0  -6  675.03   21.10
  -1   0   6    3.00    1.60
   0   0   6  117.99    5.60
   0   0   6  103.39    6.20
   1   0   6   -0.60    1.00
   1   0   6   -0.20    0.60
   2   0   6  836.82   25.10
   2   0   6  830.52   27.90
  -2   0  -6  812.22   27.90
   3   0   6    0.40    0.60
   3   0   6    2.00    1.60
  -3   0  -6    0.30    0.60
  -4   0  -6  978.10   29.10
  -4   0  -6  982.30   29.30
   4   0   6 1062.39   34.00
   4   0   6 1020.30   29.30
   5   0   6   -0.40    1.60
   6   0   6  130.29    8.50
   7   0   6   -1.90    1.20
   8   0   6    5.60    2.70
   9   0   6    1.00    2.20
  10   0   6    4.00    3.00
  11   0   6   -1.60    2.70
  12   0   6    8.90    4.20
  14  -1  -6   10.10    3.70
 -14  -1   6   18.80    5.00
 -14   1   6   13.10    4.80
  14   1  -6   25.50    5.40
  13  -1  -6    1.10    2.30
  13   1  -6    0.80    2.30
 -13   1   6   -0.50    2.40
  12  -1  -6   37.20    5.10
 -12  -1   6   39.10    6.60
  12   1  -6   33.30    5.00
 -12   1   6   40.70    6.80
  11  -1  -6   69.59    5.70
 -11  -1   6   81.39    7.60
 -11   1   6   69.29    8.40
  11   1  -6   72.19    5.90
  10  -1  -6    7.50    2.30
 -10  -1   6    7.50    3.10
  10   1  -6    5.90    2.20
 -10   1   6    4.70    2.60
   9  -1  -6    3.80    1.90
  -9  -1   6    2.40    2.20
  -9   1   6    2.90    2.20
   9   1  -6    3.20    1.70
   8  -1  -6  134.39    6.70
  -8   1   6  134.59   13.10
   8   1  -6  140.09    7.00
  -7  -1   6   54.59    6.30
   7  -1  -6   49.30    3.60
   7   1  -6   48.80    3.70
  -7   1   6   46.20    5.60
  -6  -1   6    8.10    2.60
   6  -1  -6   11.60    2.00
  -6   1   6   10.60    2.70
   6   1  -6   11.00    2.00
   5  -1  -6    9.80    1.70
  -5  -1   6   10.90    2.60
  -5   1   6   11.70    2.80
   5   1  -6   10.90    1.90
   4  -1  -6  299.87   10.40
  -4  -1   6  284.37   12.50
  -4   1   6  293.77   12.60
   4   1  -6  301.57   10.50
  -3  -1   6  152.68    7.90
   3  -1  -6  159.58    6.40
  -3   1   6  160.88    7.90
   3   1  -6  148.09    6.30
  -2  -1   6  891.11   29.50
  -2  -1   6  935.91   29.90
  -2   1   6  901.31   29.50
  -2   1   6  929.31   29.80
  -1  -1   6  959.90   31.40
  -1  -1   6  944.41   30.90
  -1   1   6  966.00   30.80
  -1   1   6  931.01   30.00
   0  -1   6   12.70    2.40
   0  -1   6   10.80    2.00
   0   1   6   13.60    2.50
   0   1   6   14.10    2.20
   1  -1   6  188.18    7.30
   1  -1   6  173.18    8.60
   1   1   6  169.28    7.00
   1   1   6  169.68    8.40
   2  -1   6  132.19    5.30
   2  -1   6  121.49    7.10
  -2  -1  -6  124.99    5.20
   2   1   6  115.89    6.90
   2   1   6  136.59    5.30
   3  -1   6   21.60    3.60
   3  -1   6   19.70    1.60
   3   1   6   14.80    1.30
  -3   1  -6   17.40    1.90
   3   1   6   16.90    3.10
   4  -1   6  152.28    8.40
   4  -1   6  144.49    5.30
  -4   1  -6  138.59    5.40
   4   1   6  134.19    8.10
   5  -1   6  330.07   14.30
  -5   1  -6  310.27    9.90
   5   1   6  318.27   14.20
   6  -1   6   -0.50    1.60
   6   1   6    2.40    2.00
   7  -1   6   35.60    5.30
   7   1   6   39.60    5.80
   8  -1   6  148.79   10.00
   8   1   6  159.38   10.20
   9  -1   6    2.80    2.40
   9   1   6   -1.80    1.60
  10  -1   6  117.69    9.30
  10   1   6   93.49    8.60
  11   1   6   41.20    7.00
  12  -1   6    2.30    3.00
  12   1   6    0.70    3.00
 -14  -2   6   13.60    4.90
  14  -2  -6    1.40    2.30
  14   2  -6    3.10    3.00
 -14   2   6    6.90    4.20
  13  -2  -6   26.40    4.50
 -13   2   6   33.00    6.40
  13   2  -6   39.80    6.00
 -12  -2   6   48.20    7.50
  12  -2  -6   52.89    6.00
 -12   2   6   52.49    7.50
  12   2  -6   47.70    6.00
  11  -2  -6   97.59    6.70
 -11  -2   6  105.69    8.50
 -11   2   6   98.79    8.60
  11   2  -6   90.49    6.80
 -10  -2   6   13.70    3.90
  10  -2  -6    9.00    2.40
  10   2  -6    7.60    2.30
 -10   2   6    6.90    2.90
  -9  -2   6   -0.40    1.60
   9  -2  -6   -0.70    0.90
  -9   2   6    0.10    1.80
   9   2  -6   -2.40    0.90
   8  -2  -6  359.86   13.30
  -8   2   6  335.07   16.20
   8   2  -6  372.06   14.40
  -7  -2   6  418.66   17.40
   7  -2  -6  428.06   14.40
  -7   2   6  387.96   17.20
   7   2  -6  408.66   14.80
  -6  -2   6  386.16   16.10
   6  -2  -6  388.06   13.20
  -6   2   6  380.66   16.00
   6   2  -6  370.36   13.40
   5  -2  -6  207.48    7.80
  -5  -2   6  197.38   10.00
  -5   2   6  208.08   10.20
   5   2  -6  199.48    8.10
   4  -2  -6   56.39    3.30
  -4  -2   6   61.79    4.80
   4   2  -6   60.79    3.50
  -4   2   6   55.09    4.60
   3  -2  -6   90.79    4.30
  -3  -2   6   90.49    5.70
  -3   2   6   87.19    5.60
   3   2  -6   84.49    4.30
  -2  -2   6   27.60    3.60
  -2  -2   6   24.50    3.60
  -2   2   6   26.80    3.50
  -2   2   6   21.90    3.20
   2   2  -6   20.30    2.40
  -1  -2   6   -0.80    0.70
  -1  -2   6    1.10    1.50
  -1   2   6   -1.50    0.60
  -1   2   6   -0.30    0.80
   0  -2   6   35.00    2.90
   0  -2   6   32.40    3.80
   0   2   6   36.10    3.40
   0   2   6   39.70    3.00
   1  -2   6   28.10    3.70
   1  -2   6   27.30    2.40
   1   2   6   23.20    2.20
   1   2   6   22.20    3.30
   2  -2   6  430.36   16.40
  -2  -2  -6  414.06   13.70
   2  -2   6  428.56   14.10
   2   2   6  440.76   13.80
   2   2   6  427.06   16.40
  -3  -2  -6 1400.26   41.50
   3  -2   6 1469.45   45.80
   3  -2   6 1428.46   42.30
   3   2   6 1423.46   41.40
   3   2   6 1499.45   45.90
   4  -2   6   34.60    2.30
   4  -2   6   40.20    5.10
   4   2   6   36.60    5.00
   5  -2   6   85.89    6.40
  -5   2  -6   76.49    3.50
  -5   2  -6   78.39    3.70
   5   2   6   76.09    6.20
   6  -2   6   49.90    6.10
  -6   2  -6   42.50    2.40
   6   2   6   42.10    5.70
  -6   2  -6   46.00    2.50
   7  -2   6  125.99    8.70
   7   2   6  139.69    9.10
   8  -2   6   16.80    4.20
   8   2   6   17.70    4.10
   9  -2   6   58.59    7.50
   9   2   6   57.39    7.60
  10  -2   6   -1.40    2.00
  10   2   6    0.30    2.40
  11  -2   6   -0.90    2.80
  11   2   6    4.80    3.20
  12  -2   6   34.30    6.70
  12   2   6   35.80    7.10
  14  -3  -6    6.80    3.00
 -14  -3   6    5.70    3.60
 -14   3   6   13.80    4.90
  14   3  -6    8.10    3.10
  13  -3  -6   12.90    3.40
  13   3  -6   20.00    4.30
 -13   3   6   14.20    4.70
 -12  -3   6   72.59    8.80
  12  -3  -6   86.59    6.70
 -12   3   6   89.49    8.50
  12   3  -6   84.89    7.00
  11  -3  -6   92.19    6.40
 -11  -3   6  101.59    8.30
  11   3  -6   99.49    7.10
 -11   3   6   89.59    8.10
  10  -3  -6   22.40    3.50
 -10  -3   6   11.30    3.40
  10   3  -6   13.80    2.90
 -10   3   6   12.10    3.90
   9  -3  -6   30.40    3.70
  -9  -3   6   32.40    5.40
  -9   3   6   28.80    5.10
   9   3  -6   29.70    4.00
   8  -3  -6  292.27   11.40
  -8  -3   6  302.37   16.20
  -8   3   6  311.17   14.70
   8   3  -6  304.57   12.30
   7  -3  -6  167.38    7.20
  -7  -3   6  172.78    9.70
   7   3  -6  160.08    7.70
  -7   3   6  176.08    9.90
  -6  -3   6  187.68    9.90
   6  -3  -6  175.38    7.20
  -6   3   6  181.48    9.90
   6   3  -6  171.68    7.70
   5  -3  -6  172.08    6.80
  -5  -3   6  174.28    9.20
  -5   3   6  174.18    9.30
   5   3  -6  177.98    7.40
   4  -3  -6  255.27    9.00
  -4  -3   6  256.37   11.40
  -4   3   6  241.68   11.20
   4   3  -6  252.27    9.40
  -3  -3   6   19.80    3.10
  -3   3   6   16.20    2.80
  -2  -3   6   32.00    3.80
   2   3  -6   32.10    2.60
  -2   3   6   28.70    3.60
  -2   3   6   35.50    4.10
  -1  -3   6   77.29    5.30
  -1  -3   6   76.09    4.80
   1   3  -6   86.49    4.50
  -1   3   6   77.89    4.70
  -1   3   6   76.69    5.00
   0  -3   6  211.78    9.80
   0   3   6  213.68    9.50
   0   3   6  212.88    8.70
   1  -3   6   80.49    4.30
   1  -3   6   80.89    5.50
   1   3   6   75.39    5.20
   1   3   6   73.49    4.00
   2  -3   6  653.13   21.00
   2  -3   6  673.33   23.40
  -2  -3  -6  634.64   20.30
   2   3   6  716.23   23.70
   2   3   6  667.03   20.60
  -3  -3  -6    0.30    0.50
   3  -3   6    1.00    1.40
   3  -3   6   -0.50    0.80
   3   3   6    0.40    1.20
   3   3   6    1.40    0.50
   4  -3   6   12.80    2.90
   4  -3   6   12.70    1.80
   4   3   6   10.70    2.60
   5  -3   6   99.09    6.90
  -5   3  -6   93.99    4.30
   5   3   6   94.29    6.80
   6  -3   6   66.59    5.90
  -6   3  -6   58.29    3.30
   7  -3   6   20.70    4.30
   7   3   6   16.00    3.70
  -7   3  -6   20.50    2.00
   8  -3   6    6.70    2.90
  -8   3  -6    6.70    1.30
   8   3   6    4.50    2.90
   9  -3   6   64.79    7.90
   9   3   6   57.29    7.50
  10  -3   6   16.20    4.60
  10   3   6   15.40    4.40
  11  -3   6    2.10    2.80
  11   3   6    4.90    3.60
  12  -3   6    7.30    3.80
  12   3   6    4.10    3.60
 -13  -4   6   35.20    7.70
  13  -4  -6   43.90    5.80
 -13   4   6   38.10    6.70
  13   4  -6   39.80    6.30
 -12  -4   6  132.39   10.00
  12  -4  -6  111.09    7.50
 -12   4   6  119.39   10.00
  11  -4  -6    0.70    1.50
 -11  -4   6   -0.90    2.30
  11   4  -6   -1.40    1.40
 -11   4   6    1.30    2.40
 -10  -4   6   32.30    5.30
 -10   4   6   50.09    6.90
  10   4  -6   41.30    5.20
  -9  -4   6   38.70    5.80
   9  -4  -6   22.20    3.10
   9   4  -6   24.00    3.50
  -9   4   6   21.40    4.70
  -8  -4   6  123.69    8.40
   8  -4  -6  119.99    6.00
  -8   4   6  129.79    8.80
   8   4  -6  122.29    6.80
   7  -4  -6  182.18    7.60
  -7  -4   6  191.78   10.40
   7   4  -6  184.58    8.40
  -7   4   6  183.08   10.40
   6  -4  -6 1031.90   31.50
  -6  -4   6 1084.39   35.60
   6   4  -6 1017.40   32.40
  -6   4   6 1036.00   35.40
   5  -4  -6    3.20    1.00
  -5  -4   6    1.50    1.40
   5   4  -6   -0.30    1.00
  -5   4   6    0.70    1.40
   4  -4  -6  405.36   13.20
  -4  -4   6  391.46   15.90
  -4   4   6  412.76   16.10
   4   4  -6  399.46   13.80
  -3  -4   6   21.90    3.30
   3  -4  -6   18.10    2.10
   3   4  -6   22.60    2.60
  -3   4   6   12.60    2.60
  -3   4   6   19.20    3.00
  -2  -4   6   29.90    3.70
   2   4  -6   28.10    2.50
  -2   4   6   30.70    3.60
  -2   4   6   37.60    4.20
  -1  -4   6   51.59    4.30
  -1  -4   6   48.40    3.90
   1   4  -6   48.30    3.30
  -1   4   6   42.80    3.70
   0  -4   6   69.79    4.40
   0  -4   6   87.99    5.60
   0   4   6   64.79    4.70
   0   4   6   67.29    4.20
   1  -4   6   18.50    3.20
   1   4   6   19.10    2.40
   1   4   6   25.00    3.60
   2  -4   6  145.09    7.80
  -2  -4  -6  139.19    5.40
   2  -4   6  144.69    6.20
   2   4   6  126.79    7.40
   2   4   6  139.59    5.70
  -3  -4  -6  748.33   22.60
   3  -4   6  748.93   26.50
   3  -4   6  781.92   24.20
   3   4   6  784.12   22.80
   3   4   6  792.22   26.90
   4  -4   6   40.10    4.90
   4  -4   6   32.80    2.70
   4   4   6   42.00    5.30
   5  -4   6    7.70    2.60
  -5   4  -6    5.00    1.40
   5   4   6    7.40    2.50
   6  -4   6    5.50    2.50
  -6   4  -6    2.30    1.30
   6   4   6    1.00    1.80
   7  -4   6    8.50    3.60
   7   4   6   14.00    3.70
  -7   4  -6   13.90    2.10
   8  -4   6   95.99    7.70
  -8   4  -6   95.49    4.80
   8   4   6   94.19    7.90
   9  -4   6    9.70    3.80
   9   4   6   19.90    4.60
  -9   4  -6   21.90    2.40
  10  -4   6   34.80    6.40
  10   4   6   39.90    6.70
  11  -4   6   30.50    6.30
  11   4   6   25.80    5.90
  12  -4   6  169.08   12.60
 -13  -5   6    7.60    3.80
  13  -5  -6    4.60    2.40
 -13   5   6    4.50    3.50
  13   5  -6    1.30    2.30
  12  -5  -6    4.50    2.30
 -12  -5   6    6.00    3.40
 -12   5   6    3.50    3.60
  12   5  -6   10.40    3.40
  11  -5  -6  138.99    7.90
 -11  -5   6  146.09   10.20
 -11   5   6  145.19   10.60
  11   5  -6  151.08    9.10
  10  -5  -6    6.10    2.00
 -10  -5   6    6.30    3.10
  10   5  -6    5.40    2.40
 -10   5   6    5.10    3.10
   9  -5  -6    1.50    1.30
  -9  -5   6    0.60    2.10
   9   5  -6   -0.70    1.30
  -9   5   6    0.80    2.10
  -8  -5   6   30.10    4.80
   8  -5  -6   24.40    3.00
   8   5  -6   31.60    4.00
  -8   5   6   28.30    5.20
  -7  -5   6  353.56   15.60
   7  -5  -6  348.47   12.30
   7   5  -6  351.96   16.40
   6  -5  -6   19.00    2.30
  -6  -5   6   13.60    3.30
  -6   5   6   16.40    3.50
   6   5  -6   16.00    2.60
   5  -5  -6    3.90    1.20
  -5  -5   6    4.70    2.10
  -5   5   6    4.00    1.80
   5   5  -6    4.80    1.50
  -4  -5   6   56.69    4.70
   4  -5  -6   51.59    3.00
  -4   5   6   51.19    4.60
   4   5  -6   56.19    3.50
  -3  -5   6  181.08    8.70
   3  -5  -6  175.28    6.70
  -3   5   6  160.28    8.50
  -3   5   6  174.08    8.90
   3   5  -6  171.58    7.10
  -2  -5   6  120.49    6.80
   2   5  -6  125.49    5.60
  -2   5   6  120.79    6.70
  -2   5   6  122.59    6.50
  -1  -5   6    1.10    1.20
  -1  -5   6   -1.20    1.10
  -1   5   6    2.00    1.10
  -1   5   6    2.50    1.30
   1   5  -6   -0.40    0.70
   0  -5   6  262.77   10.50
   0  -5   6  262.07   11.60
   0   5   6  270.67   11.10
   0   5   6  264.17   10.40
   1  -5   6   17.90    3.10
   1  -5   6   19.50    2.60
   1   5   6   15.30    2.20
   1   5   6   13.60    2.70
   2  -5   6  317.97   11.50
   2  -5   6  293.67   13.00
   2   5   6  320.87   13.10
   2   5   6  316.47   10.90
   3  -5   6    2.50    1.20
   3  -5   6    1.00    1.50
   3   5   6    3.80    1.70
   3   5   6    2.60    0.80
   4  -5   6  186.28    9.80
   4   5   6  209.88   10.50
   5  -5   6  653.23   24.30
   5   5   6  679.53   24.90
   6  -5   6   70.89    6.00
   6   5   6   62.09    5.90
   7   5   6   88.89    7.50
   8  -5   6  106.29    8.20
   8   5   6  106.09    8.50
   9  -5   6   29.20    5.40
   9   5   6   28.90    5.40
  -9   5  -6   38.00    4.80
  10  -5   6   39.60    6.40
  11  -5   6  186.08   12.70
  11   5   6  201.38   13.60
  12  -5   6   34.20    6.70
  12   5   6   25.40    6.20
 -13  -6   6   17.20    4.90
  13  -6  -6   21.40    3.90
  13   6  -6   13.40    4.10
 -13   6   6   22.30    5.70
 -12  -6   6    2.90    3.10
  12  -6  -6   -1.20    1.20
 -12   6   6   -0.80    2.90
  12   6  -6   -1.50    1.40
 -11  -6   6  162.68   10.40
  11  -6  -6  129.29    7.60
 -11   6   6  153.58   10.90
  11   6  -6  138.39    8.90
 -10  -6   6    1.00    2.20
  10  -6  -6    1.50    1.50
  10   6  -6   -1.20    1.50
 -10   6   6    3.10    2.30
  -9  -6   6  178.28   10.60
   9  -6  -6  164.58    7.70
   9   6  -6  166.08    8.80
  -9   6   6  177.98   11.10
  -8  -6   6  113.49    8.20
   8  -6  -6  112.59    5.60
  -8   6   6  120.99    8.60
   8   6  -6  126.69    7.00
   7  -6  -6    2.00    1.20
   7   6  -6    0.80    1.40
  -7   6   6    2.40    2.30
  -6  -6   6  187.68   10.00
   6  -6  -6  177.08    7.10
  -6   6   6  194.78   10.50
   6   6  -6  186.88    8.20
  -5  -6   6   10.80    2.80
   5  -6  -6   13.00    1.80
   5   6  -6   16.20    2.50
  -5   6   6   13.20    3.10
   4  -6  -6   36.90    2.80
  -4  -6   6   32.20    4.40
  -4   6   6   47.40    4.40
   4   6  -6   35.10    3.00
  -3  -6   6   81.89    5.60
   3   6  -6   63.09    3.90
  -3   6   6   76.79    5.40
  -3   6   6   79.29    7.10
  -2  -6   6   13.30    2.60
  -2   6   6   13.20    2.60
   2   6  -6   14.60    2.10
  -1  -6   6  309.37   12.00
   1   6  -6  287.87   10.60
  -1   6   6  289.97   11.70
  -1   6   6  282.47   11.60
   0  -6   6   21.50    3.40
   0  -6   6   23.50    3.30
   0   6   6   24.40    3.30
   0   6   6   26.30    3.20
   0   6  -6   27.20    3.10
   1  -6   6   57.29    4.00
   1  -6   6   58.69    4.90
   1   6   6   63.89    4.70
   1   6   6   60.09    3.80
   2  -6   6  138.69    6.50
   2  -6   6  122.29    7.30
   2   6   6  132.19    5.70
   2   6   6  126.59    7.30
   3  -6   6  229.58   10.90
   3  -6   6  228.28    9.30
   3   6   6  236.48   11.00
   3   6   6  230.68    8.00
   3   6   6  221.48    7.70
   4  -6   6   -0.20    1.00
   4  -6   6   -1.00    1.20
   4   6   6    1.70    1.50
  -4   6  -6    0.30    0.90
   5  -6   6  173.98    9.50
  -5   6  -6  169.88    7.60
   5   6   6  166.98    9.70
   6  -6   6  155.18    9.40
  -6   6  -6  161.58    7.30
   6   6   6  169.18   10.00
  -7   6  -6  402.46   14.60
   7   6   6  411.96   18.30
   8  -6   6   11.00    3.70
   8   6   6   13.60    3.90
  -8   6  -6   14.70    2.60
   9  -6   6  387.96   17.70
  -9   6  -6  355.96   13.60
   9   6   6  342.37   17.90
  10  -6   6   28.40    5.60
  10   6   6   30.90    6.60
  11  -6   6   10.10    4.30
  11   6   6   14.20    4.90
  12  -6   6   -0.50    2.90
  12   6   6    1.80    3.60
 -13  -7   6   45.30    7.30
  13  -7  -6   67.79    5.70
 -13   7   6   55.19    8.50
  13   7  -6   56.39    7.50
 -12  -7   6   24.60    5.50
  12  -7  -6   29.30    4.10
 -12   7   6   22.60    5.50
  12   7  -6   25.20    4.80
  11  -7  -6    5.00    2.60
 -11  -7   6    4.10    2.90
  11   7  -6    0.60    1.80
 -11   7   6    4.50    3.10
 -10  -7   6    3.70    2.60
  10  -7  -6    0.80    1.40
 -10   7   6    8.30    3.40
  10   7  -6   -0.20    1.60
   9  -7  -6   48.30    3.80
  -9  -7   6   60.29    7.20
   9   7  -6   57.19    5.00
  -9   7   6   59.99    7.80
   8  -7  -6   12.40    2.00
  -8  -7   6   15.70    3.70
  -8   7   6    6.30    2.80
   8   7  -6    8.00    2.30
  -7  -7   6    9.50    2.80
   7  -7  -6    9.20    1.60
  -7   7   6    9.10    3.00
   7   7  -6    9.40    2.30
  -6  -7   6   78.49    6.40
   6  -7  -6   92.59    4.30
  -6   7   6   80.39    6.70
   6   7  -6   95.89    5.40
  -5  -7   6  216.78   10.90
   5  -7  -6  210.68    8.20
   5   7  -6  217.08    8.90
  -5   7   6  196.48   10.60
  -4  -7   6   87.69    6.10
   4  -7  -6   84.49    3.90
   4   7  -6   83.19    4.70
  -4   7   6   76.89    5.90
   3  -7  -6   69.59    3.70
  -3  -7   6   75.49    5.50
  -3   7   6   80.09    4.90
   3   7  -6   83.19    4.40
  -3   7   6   73.79    5.50
  -2  -7   6    4.90    1.80
   2   7  -6    4.00    1.30
  -2   7   6    5.00    2.00
  -1  -7   6    2.80    1.60
  -1   7   6    4.80    1.60
   1   7  -6    6.10    1.50
  -1   7   6    2.50    1.40
   0  -7   6   76.29    5.70
   0  -7   6   90.39    5.40
   0   7  -6   84.99    4.60
   0   7   6   80.99    5.00
   0   7   6   84.79    5.40
   1  -7   6  129.19    7.60
   1  -7   6  137.69    6.80
   1   7   6  129.69    7.20
   1   7   6  135.89    6.40
   2  -7   6   69.49    4.60
   2  -7   6   61.49    5.20
   2   7   6   76.49    5.50
   2   7   6   73.59    4.10
   3  -7   6   62.79    5.40
   3  -7   6   73.99    4.70
   3   7   6   73.39    3.40
   3   7   6   78.69    5.80
   3   7   6   72.59    3.70
   4  -7   6    0.80    1.20
   4  -7   6    1.80    1.80
  -4   7  -6    2.60    1.40
   4   7   6    0.00    1.40
   5  -7   6   32.20    4.80
  -5   7  -6   26.10    3.30
   5   7   6   29.40    4.80
   6  -7   6  279.27   13.20
  -6   7  -6  281.47   11.20
   6   7   6  274.87   13.80
  -7   7  -6   12.80    2.40
   7   7   6   18.80    4.20
   8  -7   6  104.09    8.10
  -8   7  -6  113.79    6.40
   8   7   6  120.99    9.30
   9  -7   6   52.89    7.10
   9   7   6   54.99    7.70
  -9   7  -6   54.49    4.50
  10  -7   6  111.19    9.10
 -10   7  -6  118.19    6.90
  10   7   6  114.49   10.10
  11  -7   6    4.70    3.60
  11   7   6    3.40    3.00
 -13  -8   6    1.10    2.40
  13  -8  -6    6.90    2.20
  13   8  -6    5.50    3.00
 -13   8   6    6.30    3.80
 -12  -8   6   15.80    5.70
  12  -8  -6   16.60    3.20
 -12   8   6   17.70    5.10
  12   8  -6    5.30    2.80
 -11  -8   6    3.20    2.90
  11  -8  -6    5.90    2.00
  11   8  -6    6.10    3.20
 -11   8   6    9.00    4.00
 -10  -8   6  121.19    8.90
  10  -8  -6  116.89    6.30
  10   8  -6  122.69    8.00
 -10   8   6   84.59    8.30
  -9  -8   6   47.00    6.50
   9  -8  -6   54.99    3.80
  -9   8   6   46.80    6.50
   9   8  -6   43.20    5.20
   8  -8  -6   48.50    3.40
  -8  -8   6   53.49    6.80
  -8   8   6   48.70    6.60
   8   8  -6   45.10    4.20
   7  -8  -6   18.50    2.20
  -7  -8   6    6.40    2.60
  -7   8   6   11.80    3.40
   7   8  -6   16.80    3.00
   6  -8  -6  128.79    5.60
  -6   8   6  134.99    8.90
   6   8  -6  127.49    7.40
   5  -8  -6    7.40    1.30
  -5  -8   6    5.00    2.20
  -5   8   6    6.80    2.50
   5   8  -6    6.40    1.80
   4  -8  -6   86.29    3.70
  -4  -8   6   88.69    6.20
  -4   8   6   69.19    5.90
   4   8  -6   77.19    4.70
   3  -8  -6   10.70    1.60
  -3  -8   6    8.20    2.30
   3   8  -6   13.60    2.20
  -3   8   6   10.00    2.50
  -3   8   6    7.10    2.00
  -2  -8   6  159.18    8.30
  -2   8   6  164.68    8.50
   2   8  -6  159.68    6.80
  -2   8   6  171.88    7.80
  -1  -8   6   49.10    4.20
   1   8  -6   40.00    3.10
  -1   8   6   55.79    4.10
  -1   8   6   44.90    4.00
   0  -8   6  402.96   15.00
   0   8   6  407.36   15.00
   0   8  -6  389.36   13.70
   0   8   6  378.26   14.60
   1  -8   6  302.77   13.20
   1  -8   6  320.27   12.60
  -1   8  -6  331.37   11.80
   1   8   6  312.77   13.00
   2  -8   6    1.60    1.70
   2  -8   6    0.40    1.20
   2   8   6   -0.80    0.80
   2   8   6    1.60    1.50
   3  -8   6    1.50    1.40
   3  -8   6    2.90    1.90
   3   8   6    2.00    1.00
   3   8   6    2.80    1.90
   4  -8   6  529.95   18.80
   4  -8   6  516.35   19.80
   4   8   6  530.85   20.40
   4   8   6  496.85   15.90
  -4   8  -6  545.65   18.60
   4   8   6  521.05   16.20
   5  -8   6   13.20    3.30
   5   8   6   13.70    5.60
  -5   8  -6    5.40    1.90
   6  -8   6  100.59    7.20
  -6   8  -6   95.09    5.90
   6   8   6   93.59    7.50
   7  -8   6   82.69   10.20
   7   8   6   71.39    6.90
  -7   8  -6   67.99    5.00
   8  -8   6    1.00    2.00
  -8   8  -6    3.10    1.60
   8   8   6    2.30    2.40
   9  -8   6  309.47   15.40
  -9   8  -6  302.97   12.90
   9   8   6  304.27   16.60
  10  -8   6   45.70    6.80
  10   8   6   39.30    6.70
 -10   8  -6   42.20    4.90
  11  -8   6   83.19    9.40
  11   8   6   61.39    9.30
 -12  -9   6   29.20    6.00
 -12   9   6   31.10    6.60
  12   9  -6   36.90    5.80
  11  -9  -6   83.59    5.40
 -11  -9   6   82.99    7.70
  11   9  -6   92.49    7.40
 -11   9   6   89.49   10.30
 -10  -9   6   15.70    4.30
  10  -9  -6   21.50    3.00
  10   9  -6   20.70    4.20
 -10   9   6   19.70    4.80
  -9  -9   6    0.80    2.60
   9  -9  -6    5.40    1.50
   9   9  -6    3.10    1.90
  -9   9   6    7.50    3.30
  -8  -9   6   12.20    3.60
   8  -9  -6   14.40    2.10
   8   9  -6   16.10    3.20
  -8   9   6   16.80    4.10
  -7  -9   6  192.68   10.80
   7  -9  -6  190.38    7.60
  -7   9   6  212.78   11.90
   7   9  -6  207.48    9.50
   6  -9  -6  163.08    6.40
  -6  -9   6  185.48   10.10
   6   9  -6  187.38    8.40
  -6   9   6  165.68   10.10
  -5  -9   6   25.40    4.50
   5  -9  -6   25.40    2.00
   5   9  -6   19.40    2.80
  -5   9   6   24.00    4.30
  -4  -9   6   17.80    3.50
   4  -9  -6   20.40    2.00
   4   9  -6   18.40    2.60
  -4   9   6   16.20    3.40
   3  -9  -6  127.49    5.20
  -3  -9   6  131.39    7.70
  -3   9   6  126.49    6.30
   3   9  -6  131.59    6.10
  -3   9   6  119.19    7.60
  -2  -9   6  208.18    9.80
   2   9  -6  199.98    7.90
  -2   9   6  185.38    8.40
  -2   9   6  178.68    9.30
  -1  -9   6  108.79    6.50
  -1   9   6  104.29    5.90
  -1   9   6  103.09    6.30
   1   9  -6  107.59    5.10
   0  -9   6    0.90    1.40
   0   9   6    0.70    1.30
   0   9   6   -0.10    1.10
   0   9  -6   -1.20    1.00
   1  -9   6   17.60    3.20
   1  -9   6   18.20    3.50
   1   9   6   16.60    2.60
  -1   9  -6   13.90    2.30
   1   9   6   10.80    2.50
   2  -9   6   47.00    5.30
   2  -9   6   41.70    4.70
   2   9   6   43.00    3.60
   2   9   6   53.99    4.70
   3  -9   6   18.60    3.60
   3  -9   6   20.40    3.40
   3   9   6   26.90    4.00
   3   9   6   22.90    2.70
   4  -9   6  349.67   14.20
   4  -9   6  359.06   15.00
   4   9   6  343.97   15.20
   4   9   6  349.57   11.90
  -4   9  -6  360.56   14.10
   5  -9   6  277.27   13.10
   5   9   6  289.37   13.90
  -5   9  -6  306.77   12.40
   6  -9   6   55.69    6.30
   6   9   6   57.39    6.80
  -6   9  -6   54.29    4.50
   7  -9   6    1.90    2.40
  -7   9  -6    3.50    1.90
   7   9   6    4.60    2.90
   8  -9   6    3.40    2.70
   8   9   6    3.40    2.80
  -8   9  -6    5.30    2.20
   9  -9   6   11.80    3.70
   9   9   6   16.20    5.20
  -9   9  -6   16.30    3.30
  10  -9   6  240.18   13.60
 -10   9  -6  239.88   11.40
  10   9   6  232.08   14.80
  11  -9   6   90.39   10.00
  11   9   6   80.39   10.20
 -12 -10   6   29.80    5.90
 -12  10   6   25.00    5.90
  12  10  -6   29.50    5.30
 -11 -10   6  135.89   10.00
  11 -10  -6  137.29    7.40
 -11  10   6  161.58   11.70
  11  10  -6  143.09    9.60
 -10 -10   6   28.40    5.30
  10 -10  -6   31.30    3.00
 -10  10   6   31.00    6.10
  10  10  -6   33.40    5.50
  -9 -10   6   11.40    3.70
   9 -10  -6   17.20    2.40
   9  10  -6    9.20    2.70
  -9  10   6   12.40    4.00
  -8 -10   6    2.40    2.40
  -8  10   6    6.10    2.90
   8  10  -6    2.60    1.70
   7 -10  -6    6.10    1.30
  -7 -10   6    0.10    1.80
  -7  10   6    5.30    2.80
   7  10  -6    8.60    2.40
   6 -10  -6  163.28    6.00
  -6 -10   6  161.88    9.60
  -6  10   6  158.78   10.00
   6  10  -6  162.88    8.00
  -5 -10   6  208.88   10.60
   5 -10  -6  194.08    6.80
   5  10  -6  184.78   10.70
  -5  10   6  188.18   10.70
  -4 -10   6   32.70    6.10
   4 -10  -6   28.00    2.00
   4  10  -6   28.20    3.30
  -4  10   6   35.30    5.10
   3 -10  -6  194.78    6.90
  -3 -10   6  179.48    9.60
   3  10  -6  183.68    7.90
  -3  10   6  183.18    9.80
  -2 -10   6   28.80    4.20
   2  10  -6   27.90    2.70
  -2  10   6   25.10    3.20
  -2  10   6   26.80    4.10
  -1 -10   6  378.26   14.70
  -1  10   6  351.86   14.40
   1  10  -6  355.06   12.50
  -1  10   6  345.17   13.40
   0 -10   6  112.19    6.80
   0  10  -6  108.69    5.30
   0  10   6  113.79    6.50
   0  10   6  114.59    6.40
   1 -10   6  152.88    8.30
  -1  10  -6  157.18    6.90
   1  10   6  164.78    8.40
   1  10   6  161.58    7.80
   2 -10   6    9.80    2.60
   2 -10   6    6.90    2.60
   2  10   6    6.50    1.90
  -2  10  -6    6.90    1.90
   2  10   6    4.90    2.00
   3 -10   6   48.80    4.60
   3 -10   6   51.59    5.80
   3  10   6   52.19    5.00
   3  10   6   54.99    3.70
   4 -10   6  288.27   13.30
   4 -10   6  325.37   14.10
   4  10   6  343.97   14.80
  -4  10  -6  324.87   13.40
   4  10   6  328.07   11.50
   5 -10   6   26.10    4.40
   5  10   6   22.50    1.80
   5  10   6   27.20    4.70
  -5  10  -6   22.20    3.50
   5  10   6   23.30    1.90
   6 -10   6   21.00    4.10
   6  10   6   19.80    4.40
  -6  10  -6   21.60    3.60
   7 -10   6    7.90    3.30
  -7  10  -6   14.20    3.00
   7  10   6   13.60    4.00
   8 -10   6   41.40    6.10
   8  10   6   32.10    6.10
  -8  10  -6   33.70    5.40
   9 -10   6   17.30    4.60
   9  10   6   12.90    4.80
  -9  10  -6   10.80    3.10
  10 -10   6    7.90    3.40
  10  10   6   14.10    4.90
 -10  10  -6   13.40    3.50
  11 -10   6   65.69    8.40
  11  10   6   57.89    9.00
 -12 -11   6    2.60    2.90
 -12  11   6    1.30    3.10
  12  11  -6    5.40    2.70
  11  11  -6    4.30    2.70
 -11  11   6    1.50    2.80
 -10 -11   6  143.19    9.80
  10  11  -6  139.79    9.10
 -10  11   6  146.49   11.90
  -9 -11   6   36.60    5.90
   9 -11  -6   38.10    4.80
   9  11  -6   25.00    4.10
  -9  11   6   30.00    5.80
   8 -11  -6   66.29    3.50
  -8 -11   6   63.29    6.20
  -8  11   6   70.09    8.40
   8  11  -6   58.79    5.20
   7 -11  -6    9.60    1.40
  -7 -11   6   11.30    3.40
  -7  11   6    7.20    3.20
   7  11  -6   10.00    2.50
  -6 -11   6   -0.10    1.80
   6 -11  -6    1.20    0.70
  -6  11   6   -0.60    1.60
   6  11  -6   -1.70    1.10
  -5 -11   6  155.98    9.20
   5 -11  -6  160.58    5.60
   5  11  -6  148.59    7.50
  -5  11   6  160.78    9.80
   4 -11  -6  338.07   10.70
  -4 -11   6  340.37   14.90
  -4  11   6  343.57   16.60
   4  11  -6  335.57   12.80
   3 -11  -6    4.40    1.10
  -3 -11   6    6.60    3.20
  -3  11   6    6.60    2.60
   3  11  -6    6.70    1.80
  -2 -11   6  431.76   16.90
   2  11  -6  409.96   14.30
  -2  11   6  409.16   16.70
  -2  11   6  403.06   14.70
  -1 -11   6    8.50    2.60
   1  11  -6    6.40    1.60
  -1  11   6    6.50    1.90
  -1  11   6    7.40    2.30
   0 -11   6  708.03   25.10
   0  11  -6  702.23   22.30
   0  11   6  700.63   23.90
   0  11   6  713.53   24.40
   1 -11   6    0.00    1.60
   1  11   6   -1.90    1.10
  -1  11  -6    1.90    1.10
   1  11   6   -0.90    1.10
   2 -11   6  387.86   15.50
   2 -11   6  385.96   15.60
   2  11   6  365.56   15.40
  -2  11  -6  367.76   13.30
   2  11   6  399.36   14.50
   3 -11   6  137.09    8.20
   3 -11   6  137.79    8.10
   3  11   6  153.08    8.70
  -3  11  -6  146.89    6.80
   3  11   6  142.49    6.80
   4 -11   6   80.59    6.30
   4 -11   6   83.69    6.20
  -4  11  -6   83.19    6.00
   4  11   6   80.69    6.90
   4  11   6   84.29    4.70
   5 -11   6   19.20    3.70
  -5  11  -6   21.70    3.80
   5  11   6   19.10    4.10
   5  11   6   19.30    2.20
   6 -11   6   18.30    3.80
   6  11   6   20.80    4.70
   7 -11   6   16.90    3.80
  -7  11  -6   11.20    2.90
   7  11   6   16.90    4.30
   8 -11   6   14.60    3.90
  -8  11  -6   13.00    3.40
   8  11   6   12.90    4.10
   9 -11   6    8.30    3.30
  -9  11  -6    7.20    2.90
   9  11   6    3.10    2.90
  10 -11   6   74.79    8.40
 -10  11  -6   73.79    6.40
  10  11   6   63.29    9.20
 -11 -12   6   29.30    5.50
  11  12  -6   36.50    5.50
 -11  12   6   38.30    7.10
 -10 -12   6   93.39    8.10
 -10  12   6   96.99    9.10
  10  12  -6   84.39    7.10
  -9 -12   6   13.90    4.00
  -9  12   6   20.40    4.90
   9  12  -6   16.80    3.60
  -8 -12   6    6.40    2.80
   8  12  -6   10.30    2.80
  -8  12   6    8.40    3.30
  -7 -12   6   14.70    3.80
   7  12  -6   14.10    2.90
  -7  12   6   13.10    4.10
  -6 -12   6    0.50    2.00
  -6  12   6    1.80    1.80
   6  12  -6    2.20    1.70
   5 -12  -6   69.69    2.80
  -5 -12   6   68.89    6.10
   5 -12  -6   65.89    3.20
  -5  12   6   69.89    6.60
   5  12  -6   65.09    4.80
  -4 -12   6    7.70    2.90
   4 -12  -6    8.00    1.10
  -4  12   6    8.80    2.90
   4  12  -6    5.30    2.00
  -3 -12   6   34.10    4.70
   3 -12  -6   39.80    2.40
   3  12  -6   37.80    3.30
  -2 -12   6    4.90    2.30
   2  12  -6    7.50    1.90
  -2  12   6    8.00    2.60
  -2  12   6    7.00    1.90
  -1 -12   6  110.09    7.20
   1  12  -6  105.79    5.20
  -1  12   6   96.29    6.60
  -1  12   6   92.29    5.60
   0 -12   6  588.04   24.00
   0  12   6  603.34   21.20
   0  12  -6  622.74   19.80
   0  12   6  630.04   22.20
   1 -12   6   45.50    7.70
  -1  12  -6   42.20    3.20
   1  12   6   42.40    4.80
   1  12   6   38.40    4.60
   2 -12   6   16.20    4.30
   2  12   6   23.20    3.90
  -2  12  -6   24.20    2.90
   2  12   6   20.00    3.20
   3 -12   6  249.88   12.10
   3 -12   6  228.48   11.10
   3  12   6  248.38   10.20
  -3  12  -6  248.38   11.80
   3  12   6  236.08   11.70
  -3  12  -6  239.08    9.50
   4 -12   6    1.10    2.00
   4 -12   6   -0.90    1.70
  -4  12  -6    0.60    1.40
   4  12   6    1.20    2.00
  -4  12  -6    0.40    1.30
   4  12   6   -0.10    1.10
   5 -12   6   39.20    5.30
   5  12   6   32.20    5.20
   5  12   6   26.70    2.60
  -5  12  -6   25.70    4.20
   6 -12   6    6.10    2.70
   6  12   6   -0.10    1.70
  -6  12  -6   12.30    3.20
   7 -12   6    1.10    2.20
  -7  12  -6   -0.70    1.30
   7  12   6    3.80    2.80
   8 -12   6  116.69    8.30
  -8  12  -6  128.29    8.30
   8  12   6  109.49    9.50
   9 -12   6  115.19    8.60
   9  12   6  123.59   10.40
  -9  12  -6  126.49    8.40
  10 -12   6   27.30    5.50
 -10  12  -6   30.10    5.10
  10  12   6   29.90    6.30
 -11 -13   6   61.69    7.90
  11  13  -6   74.29    7.00
 -11  13   6   56.49    8.60
 -10 -13   6   18.00    5.00
  10  13  -6   16.90    4.00
 -10  13   6   28.30    6.10
  -9 -13   6    4.70    3.40
  -9  13   6    7.70    3.50
  -8 -13   6   76.39    7.10
   8  13  -6   62.29    5.60
  -8  13   6   56.49    7.70
  -7 -13   6   19.20    4.30
   7  13  -6   11.40    2.80
  -7  13   6   13.70    4.10
  -6 -13   6   38.60    5.80
  -6  13   6   30.80    5.50
   6  13  -6   39.20    4.50
  -5 -13   6   26.30    4.40
   5  13  -6   27.20    3.80
  -5  13   6   31.10    5.40
  -4 -13   6    0.40    1.70
  -4  13   6   -0.40    1.80
   4  13  -6    0.00    1.40
   3 -13  -6   81.29    3.40
  -3 -13   6   81.09    6.50
   3  13  -6   85.39    5.40
  -3  13   6   83.29    6.70
  -2 -13   6    6.10    2.80
   2  13  -6    5.50    1.80
  -2  13   6    8.70    2.20
  -1 -13   6  667.03   25.10
  -1  13   6  662.63   23.40
   1  13  -6  711.63   22.10
  -1  13   6  678.83   24.70
   0 -13   6    6.20    2.70
   0  13   6    1.50    1.60
   0  13  -6    2.80    1.40
   0  13   6    4.30    1.90
   1 -13   6   68.19    6.00
   1  13   6   75.59    5.50
  -1  13  -6   74.59    4.20
   1  13   6   72.09    5.40
   2 -13   6   46.30    5.90
   2  13   6   39.30    4.50
  -2  13  -6   34.50    3.00
   2  13   6   43.70    5.20
   3 -13   6   45.90    5.90
   3  13   6   46.70    4.00
   3  13   6   40.80    5.40
  -3  13  -6   39.20    5.20
  -3  13  -6   48.00    3.50
   4 -13   6    5.30    2.70
   4  13   6    1.60    1.40
  -4  13  -6    3.40    1.50
  -4  13  -6    0.60    1.70
   4  13   6    4.60    2.50
   5 -13   6    2.00    2.40
   5  13   6    1.20    1.10
   5  13   6    1.70    2.10
  -5  13  -6   -0.80    1.10
  -5  13  -6   -1.20    1.30
   6 -13   6   27.90    4.70
   6  13   6   33.50    5.50
  -6  13  -6   45.00    5.80
   6  13   6   38.50    2.80
   7 -13   6   49.90    6.10
  -7  13  -6   46.50    5.90
   7  13   6   44.50    6.90
   8 -13   6    1.40    2.70
   8  13   6    6.80    4.40
  -8  13  -6    1.00    2.10
   9 -13   6    4.30    3.00
  -9  13  -6    1.40    2.40
   9  13   6    1.90    3.30
  10 -13   6    6.10    3.30
  10  13   6   12.80    4.90
 -11 -14   6   15.90    4.50
  11  14  -6   18.20    4.40
 -11  14   6   31.80    6.90
 -10 -14   6    9.60    4.00
  10  14  -6    8.80    3.30
 -10  14   6    1.20    3.20
   9  14  -6    1.60    2.10
  -9  14   6    4.30    3.10
  -8 -14   6    3.00    2.70
   8  14  -6   -1.70    1.70
  -7 -14   6   43.20    6.20
   7  14  -6   37.30    4.70
  -7  14   6   38.30    6.30
  -6 -14   6   34.60    5.40
   6  14  -6   44.80    4.20
  -6  14   6   48.70    6.80
  -5 -14   6  428.36   18.60
   5  14  -6  438.36   16.40
  -5  14   6  455.35   19.70
  -4 -14   6  185.18   10.50
   4  14  -6  164.68    8.20
  -4  14   6  174.58   10.70
  -3 -14   6   36.10    5.20
   3 -14  -6   36.20    1.90
   3  14  -6   38.80    3.50
  -3  14   6   36.00    5.30
  -2 -14   6   48.40    6.10
  -2  14   6   48.40    3.70
  -2  14   6   49.30    6.00
   2  14  -6   47.50    3.70
  -1 -14   6   44.80    5.80
  -1  14   6   64.19    8.00
   1  14  -6   51.69    3.70
   0 -14   6  268.57   13.00
   0  14   6  258.57   11.10
   0  14   6  250.97   12.10
   0  14  -6  253.87    9.80
   1 -14   6    3.10    2.20
   1  14   6    1.90    1.70
  -1  14  -6    3.10    1.30
   1  14   6   -0.10    1.30
   2 -14   6    3.10    2.20
   2  14   6   -2.30    1.30
  -2  14  -6    0.40    1.20
   2  14   6   -0.80    1.20
   3 -14   6   19.10    4.20
   3  14   6   25.10    4.40
   3  14   6   21.70    3.50
  -3  14  -6   20.40    4.00
  -3  14  -6   22.30    2.70
   4  14   6  222.38    9.80
  -4  14  -6  225.28   11.70
  -4  14  -6  210.08    8.70
   4  14   6  222.78   11.80
   5 -14   6   13.80    3.60
  -5  14  -6    7.50    2.80
   5  14   6   11.80    2.40
  -5  14  -6   12.70    2.40
   5  14   6   12.60    3.80
   6 -14   6   92.19    6.90
  -6  14  -6   97.59    5.40
  -6  14  -6   91.99    7.30
   6  14   6   90.89    7.90
   7 -14   6   33.50    5.10
  -7  14  -6   31.30    5.30
   7  14   6   39.50    6.60
   8 -14   6    5.50    3.20
  -8  14  -6    9.00    3.20
   8  14   6    6.60    3.60
   9 -14   6   95.79    8.20
   9  14   6  107.79   10.00
  -9  14  -6  106.39    8.30
 -10 -15   6    4.80    3.00
 -10  15   6    2.70    3.30
  10  15  -6    1.00    2.20
  -9 -15   6    4.40    3.10
   9  15  -6   16.00    3.70
  -9  15   6   11.10    4.40
  -8  15   6   49.10    7.30
  -7 -15   6   12.00    3.70
  -7  15   6   10.90    4.30
   7  15  -6    7.90    2.50
  -6 -15   6   -0.80    2.00
   6  15  -6    1.40    1.60
  -6  15   6    3.30    2.70
  -5 -15   6   30.40    5.20
   5  15  -6   29.50    3.90
  -5  15   6   31.70    5.90
  -4 -15   6  249.68   13.20
   4  15  -6  252.87   10.90
  -4  15   6  287.97   14.20
  -3 -15   6   94.09    7.70
  -3  15   6  101.09    7.80
   3  15  -6  105.59    5.90
  -2 -15   6  105.49    8.10
  -2  15   6  116.89    5.40
  -2  15   6  112.69    8.00
  -1 -15   6   98.69    7.60
  -1  15   6   91.59    7.00
   1  15  -6   96.99    5.20
   0 -15   6  359.26   16.30
   0  15   6  357.76   13.90
   0  15   6  364.96   15.60
   0  15  -6  347.57   12.70
   1 -15   6   42.10    6.00
   1  15   6   39.00    4.70
   1  15   6   53.69    6.00
  -1  15  -6   41.70    3.20
   2 -15   6   69.49    6.80
  -2  15  -6   74.59    6.40
  -2  15  -6   81.39    4.50
   2  15   6   84.49    6.00
   2  15   6   86.89    6.30
   3 -15   6   17.30    4.30
  -3  15  -6   24.50    2.90
   3  15   6   24.70    3.80
   3  15   6   34.10    5.80
  -3  15  -6   29.00    4.90
   4  15   6   74.69    6.80
  -4  15  -6   77.99    6.70
   4  15   6   89.99    5.90
  -4  15  -6   87.49    4.70
   5  15   6   18.30    4.30
  -5  15  -6   18.60    2.60
  -5  15  -6   16.40    3.70
   5  15   6   20.50    3.20
   6  15   6   34.30    5.80
  -6  15  -6   22.00    3.00
  -6  15  -6   23.10    4.70
   6  15   6   29.30    5.10
   7 -15   6   -0.40    2.60
   7  15   6    1.50    2.80
  -7  15  -6    2.20    1.60
  -7  15  -6    1.40    2.20
   8  15   6   33.40    6.70
  -8  15  -6   35.20    5.70
  -9 -16   6   -1.60    2.30
   9  16  -6    0.20    1.70
  -9  16   6   -2.30    2.30
  -8 -16   6    4.90    3.20
  -8  16   6    5.30    3.40
   8  16  -6    2.60    2.20
  -7  16   6   13.60    4.60
   7  16  -6   10.50    2.90
  -6 -16   6  206.58   11.90
  -6  16   6  167.68   11.90
   6  16  -6  196.28    9.80
  -5 -16   6  162.48   10.60
   5  16  -6  171.88    8.70
  -5  16   6  183.78   11.60
  -4 -16   6  195.08   11.80
   4  16  -6  192.98    9.30
  -4  16   6  235.48   12.80
  -3 -16   6   48.50    6.70
  -3  16   6   77.19    7.00
   3  16  -6   61.19    4.50
  -2 -16   6   55.49    6.90
  -2  16   6   55.99    6.90
   2  16  -6   60.39    4.20
  -1 -16   6  157.28   10.00
   1  16  -6  138.39    6.80
  -1  16   6  142.09    9.20
  -1  16   6  141.49    6.80
   0 -16   6    7.90    2.90
   0  16  -6    4.80    1.60
   0  16   6    4.30    1.90
   0  16   6    1.00    1.80
   1 -16   6  100.89    8.00
  -1  16  -6   86.79    4.80
   1  16   6   86.59    6.60
   1  16   6   96.39    6.40
   2 -16   6    4.30    2.60
   2  16   6    6.40    2.50
  -2  16  -6    9.90    3.40
  -2  16  -6   10.60    2.00
   3 -16   6    6.60    2.80
  -3  16  -6    4.90    1.60
   3  16   6    8.70    2.60
   3  16   6    7.40    3.10
  -3  16  -6    7.10    2.80
   4  16   6  180.48   10.80
   4  16   6  187.28    9.40
  -4  16  -6  189.68   11.30
  -4  16  -6  194.98    7.70
  -5  16  -6   16.20    4.00
   5  16   6   27.20    3.70
   5  16   6   21.70    4.50
  -5  16  -6   16.50    2.30
  -6  16  -6   48.00    3.50
   6  16   6   60.09    7.50
  -6  16  -6   47.10    6.40
   7  16   6   10.30    4.80
  -7  16  -6    5.10    5.00
   8  16   6    9.00    4.00
  -8  16  -6    2.60    2.90
  -9 -17   6    0.80    3.10
   9  17  -6   -0.90    2.10
  -9  17   6   -2.80    2.10
  -8 -17   6    4.80    3.30
  -8  17   6    5.70    3.70
   8  17  -6    5.30    2.70
  -7 -17   6   80.19    7.70
   7  17  -6   71.29    9.90
  -7  17   6   69.79    9.20
  -6 -17   6   -1.80    2.50
  -6  17   6   -0.10    2.00
   6  17  -6   -0.70    1.30
  -5 -17   6   16.10    4.90
   5  17  -6   13.60    3.00
  -5  17   6   12.30    4.00
  -4 -17   6   -1.40    2.30
   4  17  -6    1.20    1.40
  -4  17   6    0.30    1.90
  -3 -17   6  135.49    9.60
   3  17  -6  122.29    6.80
  -3  17   6  135.99    9.60
  -2 -17   6  108.19    8.50
  -2  17   6   96.29    8.00
   2  17  -6  110.19    6.00
  -1 -17   6    8.40    3.50
   1  17  -6    7.30    2.30
  -1  17   6    7.00    2.90
  -1  17   6    6.70    1.90
   0 -17   6  414.66   18.80
   0  17   6  421.86   17.70
   0  17   6  371.16   14.80
   0  17  -6  396.56   14.10
   1 -17   6   37.80    6.20
   1  17   6   31.40    4.30
  -1  17  -6   34.40    3.00
  -1  17  -6   36.50    5.60
   1  17   6   42.80    5.60
   2 -17   6   10.20    3.70
   2  17   6    4.10    2.30
  -2  17  -6    6.80    1.70
  -2  17  -6    3.70    2.30
   2  17   6    6.50    2.40
   3  17   6   81.09    6.70
  -3  17  -6   82.49    4.50
   3  17   6   80.99    6.20
  -3  17  -6   94.89    7.80
   4  17   6    0.00    2.00
  -4  17  -6   -0.80    1.60
   4  17   6    2.70    2.00
  -4  17  -6    0.20    1.10
   5  17   6   31.30    4.20
  -5  17  -6   29.70    3.20
   5  17   6   19.60    4.70
  -5  17  -6   29.50    6.70
  -6  17  -6    2.90    2.40
   6  17   6    3.60    2.90
   7  17   6   97.19    8.90
  -7  17  -6   97.39    8.60
  -8 -18   6   10.00    4.20
  -8  18   6    7.90    4.10
   8  18  -6   13.80    3.70
  -7 -18   6   -0.40    2.70
   7  18  -6   12.50    3.30
  -7  18   6    5.20    3.20
  -6 -18   6   27.60    5.80
  -6  18   6   36.60    6.60
   6  18  -6   38.60    5.10
  -5 -18   6   -3.40    1.80
   5  18  -6    0.50    1.40
  -5  18   6    2.70    2.70
  -4 -18   6   -2.20    1.80
  -4  18   6    0.10    2.40
   4  18  -6    3.40    1.80
   3  18  -6   17.40    2.90
  -3  18   6   14.70    4.20
  -2 -18   6    8.00    3.70
  -2  18   6    9.80    3.30
   2  18  -6   16.80    2.80
  -1 -18   6   62.19    8.20
  -1  18   6   72.79    8.30
   1  18  -6   67.09    4.50
   0 -18   6    1.40    2.40
   0  18   6    1.10    1.60
   0  18   6    0.00    1.80
   0  18  -6    2.10    1.50
   1 -18   6  131.89   10.20
   1  18   6  129.19    8.80
  -1  18  -6  138.99    9.80
  -1  18  -6  139.29    6.40
   1  18   6  132.89    7.70
   2 -18   6   35.60    8.10
   2  18   6   33.80    4.90
   2  18   6   43.30    5.80
  -2  18  -6   37.10    9.20
  -2  18  -6   37.60    3.10
   3  18   6  123.79    8.10
  -3  18  -6  127.89   12.10
   3  18   6  136.59    8.80
  -3  18  -6  131.09    5.90
   4  18   6   23.60    4.80
   4  18   6   19.00    3.60
  -4  18  -6   24.80    5.20
   5  18   6   55.29    9.10
   5  18   6   55.19    7.20
  -5  18  -6   51.19    7.30
   6  18   6   21.10    6.40
  -6  18  -6   19.00    4.60
  -7 -19   6    0.20    2.40
   7  19  -6    0.60    1.90
  -7  19   6    5.60    3.80
  -6 -19   6   42.80    7.00
  -6  19   6   41.30    7.30
   6  19  -6   35.00    5.00
  -5 -19   6    3.10    2.60
  -5  19   6    6.00    3.30
   5  19  -6   12.40    2.90
  -4 -19   6   34.90    6.00
   4  19  -6   36.60    4.50
  -4  19   6   33.90    6.10
  -3 -19   6   30.10    5.70
  -3  19   6   44.80    9.30
   3  19  -6   37.40    4.30
  -2 -19   6   13.80    4.40
   2  19  -6   11.40    2.20
  -2  19   6    7.50    3.40
  -1 -19   6   23.50    5.40
  -1  19   6   34.10    6.00
   1  19  -6   30.80    3.60
   0 -19   6   16.40    4.80
   0  19   6   15.90    4.10
   0  19  -6   20.30    4.70
   0  19  -6   18.30    3.20
   1 -19   6   58.09    7.90
  -1  19  -6   64.49    4.00
   1  19   6   62.29    5.60
  -1  19  -6   48.60    6.90
   1  19   6   58.59    7.10
  -2  19  -6  131.09    9.80
   2  19   6  136.29    8.90
  -2  19  -6  129.39    5.90
   2  19   6  121.09    7.90
  -3  19  -6    2.80    2.80
   3  19   6    8.60    2.90
   3  19   6    7.20    3.00
   4  19   6   -0.30    1.70
   4  19   6    8.70    3.40
  -4  19  -6    7.50    3.40
  -5  19  -6   17.40    4.50
   5  19   6   29.60    4.70
   5  19   6   21.00    4.90
  -6 -20   6    6.30    3.80
   6  20  -6    2.00    1.90
  -6  20   6   -2.10    2.50
  -5 -20   6   -2.90    2.40
   5  20  -6    7.50    3.10
  -5  20   6    7.40    3.80
  -4 -20   6   60.29    8.40
   4  20  -6   64.49    5.30
  -4  20   6   67.59    9.00
  -3 -20   6    3.50    2.90
  -3  20   6   -2.00    1.90
   3  20  -6    3.10    1.40
  -2 -20   6    2.00    3.20
  -2  20   6   -0.60    2.00
   2  20  -6    2.70    1.40
  -1 -20   6  182.48   12.50
   1  20  -6  186.68    8.50
   1  20  -6  189.98   12.10
   0 -20   6   31.60    6.30
   0  20  -6   52.29    3.70
   0  20  -6   43.10    6.60
   0  20   6   48.30    6.90
   1 -20   6    5.40    3.20
  -1  20  -6   10.40    3.60
  -1  20  -6   13.70    2.20
   1  20   6   11.90    3.70
  -2  20  -6   31.10    5.80
   2  20   6   45.40    6.10
   3  20   6    1.70    2.30
   3  20   6    0.40    2.10
  -3  20  -6    0.50    2.40
  -4  20  -6    1.30    2.40
   4  20   6    3.10    2.70
   4  20   6    1.70    2.20
  -4 -21   6    1.90    3.10
   4  21  -6    2.70    1.70
  -4  21   6    1.20    2.80
  -3 -21   6   60.59    8.80
  -3  21   6   77.49    9.30
   3  21  -6   86.59    5.70
  -2 -21   6    2.00    3.10
  -2  21   6    3.10    3.00
  -1 -21   6   25.50    6.10
   1  21  -6   31.60    6.10
  -1  21   6   36.10    6.40
   1  21  -6   46.70    3.70
   0 -21   6   14.90    4.80
   0  21  -6   17.70    4.60
   0  21   6   17.00    4.60
  -1  21  -6  128.19   10.20
   2  21   6   29.70    5.40
  -2  21  -6   32.40    6.10
 -13   0   7  230.08   14.70
  13   0  -7  262.07   13.20
 -12   0   7   -0.60    2.60
  12   0  -7    1.00    2.00
 -11   0   7    6.40    3.40
  11   0  -7    3.00    2.00
  10   0  -7    3.30    1.70
 -10   0   7    0.90    2.10
   9   0  -7  356.06   13.80
  -9   0   7  336.57   16.60
  -8   0   7    2.10    2.30
   7   0  -7   96.39    5.40
   6   0  -7   -0.50    1.00
  -6   0   7    0.70    1.70
  -5   0   7  116.79    7.60
   5   0  -7  130.19    5.90
   4   0  -7   -0.20    0.90
  -4   0   7   -0.60    1.30
  -3   0   7   39.10    4.80
   3   0  -7   32.20    2.80
  -2   0   7   -0.50    1.00
   2   0  -7    0.00    1.10
  -2   0   7   -2.70    1.00
  -1   0   7  144.29    7.90
  -1   0   7  150.78    7.40
   0   0   7    0.00    1.20
   1   0   7  114.29    7.20
   1   0   7  133.19    6.00
   2   0   7    0.10    0.80
   2   0   7   -0.40    1.00
   3   0   7  346.27   14.60
   3   0   7  332.67   10.90
  -3   0  -7  311.47   13.30
   4   0   7    0.30    1.20
  -4   0  -7   -0.70    0.60
   4   0   7    0.10    0.50
   5   0   7  593.84   23.10
   6   0   7   -0.80    1.50
   7   0   7   35.30    5.90
   8   0   7    0.50    2.30
   9   0   7  224.38   13.60
  10   0   7   -0.60    2.40
  11   0   7    9.30    3.90
  12   0   7   -2.10    3.00
 -13  -1   7   -1.20    2.80
  13  -1  -7   -0.10    2.00
 -13   1   7    1.70    2.80
  13   1  -7    4.10    2.60
  12  -1  -7   41.60    5.50
 -12  -1   7   29.30    5.90
 -12   1   7   44.20    9.30
  12   1  -7   43.40    5.60
  11  -1  -7   94.69    6.60
 -11  -1   7  106.39    8.90
  11   1  -7   96.29    6.90
 -11   1   7   90.49    8.40
  10  -1  -7    3.00    1.80
 -10  -1   7   -0.50    2.10
 -10   1   7    0.40    2.00
  10   1  -7    1.00    1.60
  -9  -1   7    5.40    2.70
   9  -1  -7    6.90    2.00
   9   1  -7    2.90    1.70
  -9   1   7    2.30    2.20
   8  -1  -7  337.97   13.20
  -8  -1   7  356.26   16.50
   8   1  -7  361.76   13.70
  -8   1   7  361.06   16.60
   7  -1  -7    4.50    1.70
   7   1  -7    6.20    1.90
   6  -1  -7   10.50    2.10
  -6  -1   7   11.00    3.10
   6   1  -7    8.20    2.00
  -6   1   7   11.90    3.20
   5  -1  -7  197.88    7.90
  -5  -1   7  189.88   10.20
  -5   1   7  179.88   10.00
   5   1  -7  205.48    8.10
   4  -1  -7  257.97    9.70
  -4  -1   7  271.17   12.20
  -4   1   7  269.17   12.10
   4   1  -7  252.57    9.70
   3  -1  -7  102.79    5.00
  -3  -1   7   92.09    6.10
   3   1  -7   95.39    5.00
  -3   1   7  107.79    6.50
  -2  -1   7  887.81   30.20
  -2  -1   7  936.91   30.60
  -2   1   7  946.71   30.70
   2   1  -7  912.51   28.70
  -2   1   7  915.61   30.20
  -1  -1   7   52.59    4.70
  -1  -1   7   49.80    4.00
  -1   1   7   59.79    4.70
  -1   1   7   55.19    4.20
   0  -1   7    9.90    2.70
   0  -1   7   16.80    2.50
   0   1   7   11.10    2.50
   0   1   7   13.70    2.30
   1  -1   7  480.35   18.50
   1  -1   7  497.35   16.60
   1   1   7  492.95   16.50
   1   1   7  476.55   18.50
   2  -1   7  112.29    5.20
   2  -1   7  113.79    7.20
   2   1   7  119.39    5.20
   2   1   7  119.59    7.30
   3  -1   7  226.58    7.90
  -3  -1  -7  216.48    7.70
   3  -1   7  208.98   10.70
   3   1   7  220.28   10.90
   3   1   7  207.38    7.40
   4  -1   7   80.79    6.30
   4  -1   7   76.19    3.50
  -4   1  -7   73.89    3.70
   4   1   7   78.19    6.30
   5  -1   7    8.30    2.80
   5   1   7   15.10    3.70
   6  -1   7   10.30    3.40
   6   1   7    8.00    2.90
   7  -1   7  213.08   12.20
   7   1   7  211.68   12.20
   8  -1   7    3.10    2.70
   8   1   7    3.40    2.80
   9  -1   7    7.30    3.50
   9   1   7   17.40    4.70
  10  -1   7    5.10    3.30
  11  -1   7   87.09   10.60
  11   1   7   85.69   10.40
  12  -1   7   15.20    5.00
  12   1   7    9.30    4.00
 -13  -2   7    5.40    3.60
  13  -2  -7    4.30    3.90
 -13   2   7    6.50    3.90
  13   2  -7   -1.00    1.60
 -12  -2   7   18.40    5.10
  12  -2  -7   30.50    4.60
  12   2  -7   30.90    5.10
 -11  -2   7   -1.80    1.80
  11  -2  -7    5.40    2.30
  11   2  -7    3.80    2.20
 -11   2   7    7.30    3.60
 -10  -2   7   74.89    7.10
  10  -2  -7   51.49    4.50
 -10   2   7   61.59    7.80
  10   2  -7   59.59    5.10
   9  -2  -7   -1.60    1.10
  -9  -2   7    4.70    2.80
  -9   2   7    0.80    2.00
   9   2  -7    0.10    1.50
  -8  -2   7    0.20    1.70
   8  -2  -7    0.30    1.30
  -8   2   7   -1.60    1.30
   8   2  -7    0.80    1.50
   7  -2  -7   97.19    5.30
  -7  -2   7  127.99   15.30
  -7   2   7   98.39    8.40
   7   2  -7   96.09    5.60
   6  -2  -7    9.20    1.90
  -6  -2   7   13.70    3.20
  -6   2   7    6.60    2.60
   6   2  -7    9.10    2.00
  -5  -2   7   46.60    5.50
   5  -2  -7   48.60    3.30
   5   2  -7   39.50    3.30
  -5   2   7   45.90    5.60
  -4  -2   7 1113.99   36.90
   4  -2  -7 1099.29   33.80
  -4   2   7 1104.99   36.90
   4   2  -7 1151.98   34.20
  -3  -2   7    3.40    1.70
   3  -2  -7    5.70    1.50
  -3   2   7    9.70    2.60
   3   2  -7    5.60    1.50
  -3   2   7    0.70    1.30
  -2  -2   7    0.20    1.60
  -2  -2   7   -0.50    1.10
  -2   2   7    0.40    1.10
  -2   2   7   -0.50    1.30
   2   2  -7   -0.90    0.80
  -1  -2   7    1.10    1.60
  -1  -2   7    2.00    1.30
  -1   2   7    3.20    1.60
  -1   2   7    3.80    1.60
   0  -2   7  975.80   33.10
   0  -2   7 1015.70   31.60
   0   2   7  990.60   31.50
   0   2   7 1018.40   33.10
   1  -2   7  309.37   13.10
   1  -2   7  299.87   12.10
   1   2   7  293.57   11.00
   1   2   7  290.27   12.80
   2  -2   7   61.99    5.20
   2  -2   7   64.39    3.70
   2   2   7   63.09    3.50
   2   2   7   57.09    5.10
   3  -2   7    7.60    2.70
  -3  -2  -7   10.20    1.40
   3  -2   7    9.70    1.60
   3   2   7   10.40    2.80
   3   2   7    8.30    1.20
   4  -2   7   27.80    2.20
   4  -2   7   28.90    4.60
   4   2   7   25.60    4.20
   5  -2   7    0.70    1.80
   5   2   7    3.30    3.60
  -5   2  -7    2.70    1.00
  -5   2  -7    4.70    1.00
   6  -2   7  187.88   10.90
   6   2   7  187.18   10.90
   7  -2   7   13.60    3.70
   7   2   7   14.70    4.00
   8  -2   7   33.30    5.60
   8   2   7   31.40    5.80
   9  -2   7    5.40    3.10
   9   2   7    5.10    3.10
  10  -2   7  148.99   11.30
  10   2   7  153.98   12.80
  11  -2   7    2.30    3.20
  11   2   7    1.00    2.90
  13  -3  -7    8.20    2.80
 -13  -3   7    6.10    3.90
 -13   3   7    1.30    2.90
  13   3  -7   15.00    3.90
 -12  -3   7    3.40    3.50
  12  -3  -7    0.20    1.80
 -12   3   7    5.90    3.80
  12   3  -7    0.40    2.60
  11  -3  -7   53.69    4.80
 -11  -3   7   41.70    6.60
 -11   3   7   62.09    8.20
  11   3  -7   59.09    5.50
  10  -3  -7   27.80    3.90
 -10  -3   7   15.40    4.10
  10   3  -7   25.20    3.90
 -10   3   7   26.40    5.30
  -9  -3   7   78.59    7.10
   9   3  -7   62.79    5.00
  -9   3   7   70.69    8.20
   8  -3  -7   98.19    5.50
  -8  -3   7   91.19    7.40
  -8   3   7   91.99    7.60
   8   3  -7   94.39    6.00
  -7  -3   7  156.08    9.80
   7  -3  -7  151.38    7.10
  -7   3   7  188.68   10.50
   6  -3  -7  727.13   22.80
  -6  -3   7  718.03   26.30
  -6   3   7  704.23   26.40
   6   3  -7  709.93   23.40
   5  -3  -7  232.78    8.70
  -5  -3   7  218.88   11.20
   5   3  -7  228.28    9.20
  -5   3   7  235.48   11.50
  -4  -3   7   51.29    4.90
   4  -3  -7   59.79    3.60
  -4   3   7   58.39    5.10
   4   3  -7   60.59    3.80
   3  -3  -7  222.08    8.50
  -3  -3   7  211.98   10.30
  -3   3   7  234.28   10.10
   3   3  -7  212.98    8.50
  -3   3   7  193.78    9.90
  -2  -3   7  458.75   17.60
  -2  -3   7  457.15   17.30
  -2   3   7  445.36   17.20
   2   3  -7  492.55   16.00
  -2   3   7  460.35   17.40
  -1  -3   7  105.39    6.90
  -1  -3   7  119.39    6.50
  -1   3   7  112.79    6.70
  -1   3   7  104.99    6.10
   1   3  -7  126.79    6.00
   0  -3   7  172.68    8.00
   0  -3   7  179.98    9.20
   0   3   7  159.48    7.70
   0   3   7  176.38    8.80
   1  -3   7  848.52   26.60
   1  -3   7  840.72   28.80
   1   3   7  844.02   28.50
   1   3   7  812.52   26.30
   2  -3   7   38.00    4.80
   2  -3   7   42.40    3.60
   2   3   7   48.20    5.60
   2   3   7   43.70    2.80
   3  -3   7  138.99    8.20
   3  -3   7  134.79    5.80
  -3  -3  -7  122.59    4.80
   3   3   7  129.99    8.00
   3   3   7  133.09    5.00
   4  -3   7   54.59    3.40
   4  -3   7   51.29    6.10
   4   3   7   46.30    5.80
   5  -3   7   25.80    4.50
   5   3   7   32.60    8.00
  -5   3  -7   33.70    2.50
   6  -3   7  433.36   19.00
   6   3   7  455.05   19.50
  -6   3  -7  455.45   14.50
   7  -3   7  189.98   11.50
   7   3   7  200.38   12.00
  -7   3  -7  197.38    7.10
   8  -3   7   52.69    7.20
   8   3   7   56.49    7.80
   9  -3   7   -0.70    2.30
   9   3   7    0.00    2.40
  10  -3   7   24.20    5.60
  10   3   7   31.10    6.20
  11  -3   7  131.69   10.80
  11   3   7  104.79   10.10
  13  -4  -7  142.59    8.90
 -13  -4   7  148.89   11.40
  13   4  -7  147.79    9.90
 -13   4   7  126.89   11.10
  12  -4  -7    8.20    2.70
  12   4  -7    8.10    3.00
 -12   4   7   13.70    4.20
 -11  -4   7   39.10    6.40
  11  -4  -7   45.50    5.20
  11   4  -7   40.60    5.50
 -11   4   7   50.59    7.70
  10  -4  -7    1.50    1.50
 -10  -4   7   -0.60    2.10
 -10   4   7   -0.70    1.60
  10   4  -7    1.10    1.60
  -9  -4   7  186.08   11.40
   9  -4  -7  185.68    8.40
  -9   4   7  201.68   12.00
   9   4  -7  178.38    9.10
   8  -4  -7   69.69    4.50
  -8  -4   7   55.89    7.10
  -8   4   7   63.19    7.50
   8   4  -7   76.19    5.30
   7  -4  -7  315.27   11.50
  -7  -4   7  343.57   15.30
   7   4  -7  297.87   12.10
  -7   4   7  293.27   14.60
  -6  -4   7   51.89    6.40
   6  -4  -7   53.19    3.60
  -6   4   7   56.49    6.70
   6   4  -7   45.40    3.80
  -5  -4   7  203.28   10.70
   5  -4  -7  219.78    8.10
   5   4  -7  197.48    8.60
  -5   4   7  208.18   10.90
   4  -4  -7  735.93   23.10
  -4  -4   7  728.13   26.20
   4   4  -7  738.83   23.60
  -4   4   7  765.82   26.50
   3  -4  -7  210.58    8.20
  -3  -4   7  193.38    9.90
  -3   4   7  206.68   10.00
   3   4  -7  212.78    8.30
  -3   4   7  196.78    9.40
  -2  -4   7  321.67   13.10
  -2   4   7  309.07   13.00
  -2   4   7  313.07   12.90
   2   4  -7  318.17   11.60
  -1  -4   7 1023.90   34.00
  -1  -4   7 1053.99   33.30
  -1   4   7  990.30   32.80
  -1   4   7 1059.89   33.60
   1   4  -7 1013.30   31.90
   0  -4   7  204.58    9.00
   0  -4   7  198.98   10.00
   0   4   7  199.38    9.70
   1  -4   7 1132.29   34.90
   1  -4   7 1097.29   36.80
   1   4   7 1131.19   36.70
   1   4   7 1124.69   34.50
   2  -4   7    8.80    1.80
   2  -4   7   13.30    3.00
   2   4   7    8.20    2.50
   2   4   7    8.60    1.60
   3  -4   7  102.29    5.80
   3  -4   7   94.59    6.70
  -3  -4  -7   98.09    3.90
   3   4   7   98.19    4.00
   3   4   7   88.19    6.60
   4  -4   7   13.90    2.20
   4  -4   7   18.50    4.00
   4   4   7   14.00    3.60
   5  -4   7 2532.45   76.39
   5   4   7 2456.65   76.59
  -5   4  -7 2403.26   71.69
   6  -4   7    3.40    2.70
  -6   4  -7    3.10    1.20
   6   4   7   -1.90    1.30
   7  -4   7   13.80    4.00
  -7   4  -7   20.60    2.40
   7   4   7   14.40    3.90
   8  -4   7   -2.30    1.60
   8   4   7    1.50    2.40
  -8   4  -7    1.10    0.90
   9  -4   7  121.49    9.60
   9   4   7  100.89    9.10
  10  -4   7   48.90    7.60
  10   4   7   52.09    7.80
  11  -4   7   43.00    7.40
  11   4   7   31.70    6.60
 -13  -5   7   -3.50    2.40
  13  -5  -7    3.40    2.10
  13   5  -7    2.40    2.40
 -13   5   7   -1.10    2.60
  12  -5  -7    4.50    2.20
 -12  -5   7   -0.40    4.80
  12   5  -7   -0.50    1.90
 -12   5   7    1.40    2.80
 -11  -5   7  179.48   11.80
  11  -5  -7  166.08    8.70
 -11   5   7  150.28   11.40
  11   5  -7  166.98    9.80
 -10  -5   7    3.10    2.60
  10  -5  -7    0.40    1.30
 -10   5   7    1.10    2.30
  10   5  -7    0.40    1.70
  -9  -5   7    5.00    2.70
   9  -5  -7   13.20    2.40
   9   5  -7   10.00    2.70
  -9   5   7   12.70    4.00
  -8  -5   7   67.19    6.60
   8  -5  -7   78.29    4.70
   8   5  -7   81.79    5.50
  -8   5   7   73.29    7.00
   7  -5  -7  263.37   10.40
  -7  -5   7  294.47   14.00
  -7   5   7  283.47   14.10
   7   5  -7  291.87   11.60
  -6  -5   7  716.03   28.30
   6  -5  -7  752.92   23.10
   6   5  -7  702.23   24.90
  -6   5   7  754.82   28.80
   5  -5  -7   30.80    2.60
  -5  -5   7   35.80    5.00
   5   5  -7   28.50    3.20
  -5   5   7   21.20    3.80
  -4  -5   7  562.14   21.10
   4  -5  -7  571.84   18.00
  -4   5   7  539.55   21.10
   3  -5  -7  107.79    5.30
  -3  -5   7  106.99    6.80
   3   5  -7  111.89    5.50
  -3   5   7  118.39    7.20
  -3   5   7  123.99    6.80
  -2  -5   7  209.38   10.00
  -2   5   7  212.08    9.70
  -2   5   7  200.88    9.80
   2   5  -7  202.58    8.40
  -1  -5   7  202.08    9.50
  -1  -5   7  206.18   10.20
  -1   5   7  211.78    9.80
   1   5  -7  201.48    8.50
  -1   5   7  215.88    9.50
   0  -5   7  105.99    5.90
   0  -5   7   91.89    6.70
   0   5   7   99.29    6.30
   0   5   7  104.69    5.80
   1  -5   7    5.50    2.20
   1  -5   7    3.70    1.60
   1   5   7    1.80    1.60
   1   5   7    2.90    1.20
   2  -5   7  194.08   10.40
   2  -5   7  227.28    9.10
   2   5   7  220.18   10.70
   2   5   7  212.58    8.30
  -3  -5  -7   76.79    3.40
   3  -5   7   82.49    4.70
   3  -5   7   82.79    6.30
   3   5   7   75.49    6.00
   3   5   7   86.39    3.70
   4  -5   7  431.96   15.20
   4  -5   7  425.06   17.80
   4   5   7  447.06   18.30
   5  -5   7   59.79    6.80
  -5   5  -7   60.09    4.00
   5   5   7   60.99    7.10
   6  -5   7  237.78   12.40
  -6   5  -7  232.08   11.30
   6   5   7  220.08   12.50
   7  -5   7   16.70    4.10
   7   5   7   12.80    4.00
  -7   5  -7   17.30    3.40
   8  -5   7  197.68   11.90
   8   5   7  178.08   11.80
  -8   5  -7  181.38    7.60
   9  -5   7   22.20    5.10
   9   5   7   17.80    4.90
  10  -5   7    7.00    3.90
  10   5   7   19.00    5.30
  11  -5   7    1.60    3.70
  11   5   7    6.10    3.80
 -13  -6   7   25.40    5.60
  13  -6  -7   29.60    4.50
  13   6  -7   33.80    6.00
 -13   6   7   27.00    6.30
  12  -6  -7   32.50    4.60
 -12  -6   7   33.20    6.40
  12   6  -7   20.20    4.50
 -12   6   7   19.80    5.10
  11  -6  -7   30.40    4.10
 -11  -6   7   27.20    5.50
 -11   6   7   21.10    5.50
 -10  -6   7    4.40    3.10
 -10   6   7    7.00    3.30
  10   6  -7    5.50    2.40
   9  -6  -7    1.60    1.30
  -9  -6   7    2.50    2.40
  -9   6   7    6.60    3.10
   9   6  -7    4.40    2.10
   8  -6  -7   28.50    3.10
  -8  -6   7   41.40    6.20
   8   6  -7   25.70    3.80
  -8   6   7   33.60    5.70
   7  -6  -7   26.70    3.00
  -7  -6   7   33.30    5.30
  -7   6   7   23.90    4.60
   7   6  -7   29.50    3.70
   6  -6  -7  369.06   13.00
  -6  -6   7  382.46   16.80
   6   6  -7  383.66   14.30
  -6   6   7  408.46   18.30
   5  -6  -7   80.09    4.10
  -5  -6   7   74.49    6.20
  -5   6   7   82.19    6.40
   5   6  -7   85.29    5.10
   4  -6  -7  167.88    6.70
  -4  -6   7  163.28    9.20
  -4   6   7  172.48    9.40
   4   6  -7  164.98    7.40
   3  -6  -7   83.39    4.40
  -3  -6   7   77.69    5.90
   3   6  -7   81.29    4.60
  -3   6   7   78.19    5.40
  -3   6   7   71.09    5.60
  -2  -6   7  307.67   12.70
   2   6  -7  277.17   10.70
  -2   6   7  293.97   12.40
  -2   6   7  272.37   11.80
  -1  -6   7    1.40    1.50
  -1  -6   7    9.70    2.80
  -1   6   7    3.50    1.70
  -1   6   7    2.80    1.70
   1   6  -7    1.90    1.30
   0  -6   7  115.99    6.40
   0  -6   7  111.69    7.30
   0   6   7  114.39    6.90
   0   6   7  111.89    6.10
   0   6  -7  116.49    6.00
   1  -6   7   22.30    3.10
   1  -6   7   26.30    4.30
   1   6   7   23.50    3.00
   1   6   7   24.80    4.00
   2  -6   7    7.10    1.80
   2  -6   7    3.50    2.20
   2   6   7    4.60    2.10
   2   6   7    3.40    1.20
   3  -6   7  358.16   13.10
   3  -6   7  366.96   15.30
   3   6   7  345.27   11.50
   3   6   7  328.97   14.90
   3   6   7  340.47   11.30
   4  -6   7    1.40    1.20
   4  -6   7    0.90    1.60
   4   6   7    1.20    1.70
   5  -6   7   27.70    4.60
   5   6   7   26.80    4.70
  -5   6  -7   24.30    3.10
   6  -6   7   32.30    5.30
  -6   6  -7   29.10    3.40
   6   6   7   21.60    4.50
   7  -6   7  151.18    9.90
  -7   6  -7  149.88    7.10
   7   6   7  148.39   10.30
   8  -6   7    4.80    2.80
   8   6   7    4.70    2.80
  -8   6  -7    7.50    2.00
   9  -6   7    9.30    3.80
   9   6   7    8.60    3.80
  -9   6  -7    9.10    3.10
  10  -6   7   22.70    5.60
  10   6   7   15.10    4.90
  11  -6   7   16.80    5.40
  11   6   7   13.10    4.80
  13  -7  -7   19.50    3.40
 -13  -7   7   15.60    4.60
  13   7  -7   19.40    4.90
 -13   7   7   18.50    5.20
  12  -7  -7    0.90    1.40
 -12  -7   7    2.70    3.00
  12   7  -7   -1.30    1.90
 -12   7   7    0.00    2.40
  11  -7  -7   59.39    4.80
 -11  -7   7   47.60    7.00
  11   7  -7   59.79    6.70
 -11   7   7   52.69    9.30
  10  -7  -7   17.50    2.80
 -10  -7   7   17.80    4.40
 -10   7   7   19.00    4.90
  10   7  -7   12.10    3.10
  -9  -7   7    4.80    2.90
   9  -7  -7    4.60    1.60
  -9   7   7    5.80    3.00
   9   7  -7    5.00    2.10
  -8  -7   7    0.30    1.70
   8  -7  -7    1.40    1.20
   8   7  -7   -0.50    1.50
  -8   7   7   -1.10    1.60
  -7  -7   7   12.20    3.30
   7  -7  -7    4.90    1.40
   7   7  -7    7.30    2.10
  -7   7   7   15.10    3.70
   6  -7  -7    6.00    1.50
  -6  -7   7    5.60    2.60
   6   7  -7    6.40    2.00
  -6   7   7    5.80    2.70
  -5  -7   7   30.00    5.20
   5  -7  -7   30.60    2.50
  -5   7   7   34.90    5.10
   5   7  -7   31.60    3.90
  -4  -7   7   47.10    5.90
   4  -7  -7   42.20    2.90
   4   7  -7   43.50    3.50
  -4   7   7   35.60    5.00
   3  -7  -7    3.40    1.30
  -3  -7   7    4.80    2.30
  -3   7   7    6.60    2.30
  -3   7   7    6.00    2.10
   3   7  -7    4.10    1.40
  -2  -7   7  180.38    9.10
   2   7  -7  176.68    7.50
  -2   7   7  174.58    9.10
  -2   7   7  179.28    8.60
  -1  -7   7  362.76   14.50
  -1   7   7  366.06   14.40
   1   7  -7  353.26   13.10
  -1   7   7  381.36   14.60
   0  -7   7   68.99    5.90
   0  -7   7   77.39    5.30
   0   7  -7   69.89    4.50
   0   7   7   75.49    5.50
   0   7   7   73.39    5.00
   1  -7   7 1085.09   36.60
   1  -7   7 1095.19   34.80
   1   7   7 1104.29   36.10
   2  -7   7  467.35   16.90
   2  -7   7  478.75   18.60
   2   7   7  455.45   18.30
   2   7   7  465.05   15.90
   3  -7   7   86.49    5.40
   3  -7   7   83.19    6.50
   3   7   7   91.99    6.80
   3   7   7   94.99    4.40
   4  -7   7   17.50    2.90
   4  -7   7   23.90    4.30
   4   7   7   28.20    4.80
   5  -7   7    7.50    2.90
   5   7   7    2.30    2.40
  -5   7  -7    4.70    1.80
   6  -7   7   -1.20    2.00
  -6   7  -7    0.20    1.20
   6   7   7   -0.20    1.70
   7  -7   7   76.39    6.90
  -7   7  -7   75.29    5.00
   7   7   7   59.59    7.60
   8  -7   7   84.39    7.70
  -8   7  -7   85.79    5.40
   8   7   7   82.19    7.90
   9  -7   7   68.59    8.50
   9   7   7   50.29   10.40
  -9   7  -7   66.19    4.80
  10  -7   7   15.90    4.90
  10   7   7   18.50    5.40
  11  -7   7   -1.40    2.80
  11   7   7   -4.40    2.40
 -12  -8   7    8.40    4.00
  12  -8  -7   16.80    3.20
  12   8  -7   10.10    3.50
 -12   8   7    3.20    3.30
 -11  -8   7   36.60    7.40
 -11   8   7   27.00    5.90
  11   8  -7   24.00    4.50
  10  -8  -7   19.50    3.00
 -10  -8   7   17.40    4.60
  10   8  -7   23.00    4.20
 -10   8   7   12.20    4.20
  -9  -8   7  259.97   14.00
   9  -8  -7  262.77   10.30
  -9   8   7  257.97   14.60
   9   8  -7  251.67   12.00
  -8  -8   7   38.60    5.80
   8  -8  -7   29.40    2.70
   8   8  -7   29.60    4.10
  -8   8   7   20.20    4.40
  -7  -8   7   17.50    4.00
   7  -8  -7   18.20    2.30
  -7   8   7   15.30    3.90
   7   8  -7   20.40    3.30
   6  -8  -7   16.40    2.10
  -6  -8   7   16.90    3.80
  -6   8   7   22.50    4.40
   6   8  -7   15.20    2.80
  -5  -8   7  185.18   10.20
   5  -8  -7  181.78    7.00
  -5   8   7  203.78   15.60
   5   8  -7  174.68    8.30
   4  -8  -7   49.00    3.00
  -4  -8   7   43.90    5.50
   4   8  -7   41.20    3.60
  -4   8   7   60.79    6.70
   3  -8  -7  698.33   21.90
  -3  -8   7  679.03   24.80
  -3   8   7  710.63   25.30
   3   8  -7  699.43   22.60
  -3   8   7  698.83   23.50
  -2  -8   7   17.60    3.40
  -2   8   7   20.00    3.60
   2   8  -7   14.10    2.40
  -2   8   7   18.90    3.10
  -1  -8   7  334.27   13.80
  -1   8   7  335.67   13.50
  -1   8   7  327.67   13.70
   1   8  -7  345.07   12.40
   0  -8   7    2.30    1.60
   0  -8   7    4.80    2.40
   0   8   7    4.00    1.70
   0   8  -7    2.40    1.40
   0   8   7    3.90    2.00
   1  -8   7 1140.29   37.30
   1  -8   7 1094.59   35.70
   1   8   7 1126.39   35.20
   1   8   7 1109.19   36.70
  -1   8  -7 1130.89   35.00
   2  -8   7   21.60    4.00
   2  -8   7   20.20    3.30
   2   8   7   21.80    2.90
   2   8   7   17.60    3.40
   3  -8   7   60.29    4.60
   3  -8   7   57.29    5.50
   3   8   7   53.69    3.50
   3   8   7   56.29    5.50
   4  -8   7  250.57   12.60
   4  -8   7  274.47   11.40
  -4   8  -7  266.27   11.10
   4   8   7  269.07    8.80
   4   8   7  250.57    9.50
   5  -8   7  274.07   13.50
   5   8   7  293.37   14.30
  -5   8  -7  280.17   11.70
   6  -8   7    4.50    2.60
  -6   8  -7    0.60    1.30
   6   8   7    5.10    2.70
   7  -8   7   -1.90    2.00
   7   8   7    0.80    2.00
  -7   8  -7    2.80    1.50
   8  -8   7   24.00    4.90
   8   8   7   22.10    5.30
  -8   8  -7   31.00    4.10
   9  -8   7  108.19    9.10
  -9   8  -7  119.39    6.90
   9   8   7  117.59    9.90
  10  -8   7   -2.00    2.20
  10   8   7    0.60    2.40
  11  -8   7  135.39   10.60
  11   8   7  113.09   10.90
  12  -9  -7    7.30    3.20
 -12  -9   7    6.60    3.50
 -12   9   7    8.80    4.00
  12   9  -7    8.80    3.30
 -11  -9   7   22.20    6.20
  11  -9  -7   26.30    3.50
  11   9  -7   23.00    4.40
 -11   9   7   19.00    5.30
 -10  -9   7   42.70    6.60
  10  -9  -7   56.49    4.10
 -10   9   7   60.09   10.00
   9  -9  -7   67.69    4.30
  -9  -9   7   73.49    7.10
  -9   9   7   72.09    8.60
   9   9  -7   68.29    5.60
   8  -9  -7   35.10    2.80
  -8  -9   7   32.30    5.40
  -8   9   7   32.40    5.60
   8   9  -7   34.40    4.40
   7  -9  -7   40.30    2.90
  -7  -9   7   44.50    5.90
   7   9  -7   41.70    4.70
  -7   9   7   45.10    6.50
   6  -9  -7  254.77    9.00
  -6  -9   7  265.47   13.00
  -6   9   7  259.77   13.40
   6   9  -7  226.68   10.50
  -5  -9   7   44.20    5.80
   5  -9  -7   48.90    3.00
   5   9  -7   48.80    4.00
  -5   9   7   61.19    7.00
  -4  -9   7   23.20    4.10
   4  -9  -7   22.90    2.10
  -4   9   7   23.20    4.20
   4   9  -7   23.90    3.80
  -3  -9   7    7.70    2.70
   3  -9  -7    5.80    1.50
  -3   9   7    5.70    2.60
  -3   9   7   10.00    2.50
   3   9  -7    5.90    1.70
  -2  -9   7  427.26   16.80
  -2   9   7  420.86   15.70
   2   9  -7  420.66   14.70
  -2   9   7  396.66   16.60
  -1  -9   7  234.78   11.20
  -1   9   7  235.18   11.10
  -1   9   7  242.38   10.70
   1   9  -7  260.77    9.80
   0  -9   7   38.10    4.50
   0   9  -7   38.40    3.40
   0   9   7   45.10    4.10
   0   9   7   34.90    4.40
   1  -9   7  840.12   29.20
   1  -9   7  827.62   28.30
   1   9   7  843.02   27.70
   1   9   7  885.71   29.20
  -1   9  -7  821.02   26.90
   2  -9   7  217.78   10.30
   2  -9   7  228.18   11.50
   2   9   7  227.28   11.30
   2   9   7  236.08    9.70
   3  -9   7 2035.20   63.19
   3  -9   7 2094.59   64.79
   3   9   7 2128.69   65.19
   3   9   7 2066.09   61.29
   4  -9   7  121.39    8.10
   4  -9   7  119.19    7.20
   4   9   7  114.49    5.10
   4   9   7  139.99    5.40
  -4   9  -7  115.39    6.90
   4   9   7  119.39    8.30
   5  -9   7    2.10    2.40
   5   9   7   -1.90    1.30
  -5   9  -7    4.00    1.70
   6  -9   7  106.99    7.90
  -6   9  -7  112.89    6.60
   6   9   7   84.59    7.70
   7  -9   7  108.29    8.50
  -7   9  -7  114.29    6.90
   7   9   7  113.69    9.00
   8  -9   7  201.28   11.90
   8   9   7  199.28   12.90
  -8   9  -7  195.38    9.70
   9  -9   7   89.09    8.30
   9   9   7   99.59    9.30
  -9   9  -7   93.49    6.40
  10  -9   7  109.19    9.30
  10   9   7   74.89    9.80
 -12 -10   7   26.80    5.70
 -12  10   7   24.80    6.20
  12  10  -7   19.40    4.60
 -11 -10   7    6.60    3.90
 -11  10   7   -0.60    2.60
  11  10  -7    4.90    2.40
 -10 -10   7   -1.60    2.20
  10 -10  -7    4.10    1.40
 -10  10   7    1.30    2.50
  10  10  -7    0.10    1.70
  -9 -10   7   68.39    8.10
   9 -10  -7   89.49    4.70
   9  10  -7   71.99    6.00
  -9  10   7   76.19    9.20
   8 -10  -7   24.30    2.30
  -8 -10   7   14.10    3.80
  -8  10   7   17.60    4.50
   8  10  -7   23.70    3.70
  -7 -10   7   85.59    7.30
   7 -10  -7   87.29    4.20
  -7  10   7   88.79    7.80
   7  10  -7   77.29    5.70
   6 -10  -7   75.49    3.70
  -6 -10   7   77.79    6.60
  -6  10   7   51.89    6.80
   6  10  -7   72.49    5.10
   5 -10  -7   47.60    2.90
  -5 -10   7   43.20    5.50
  -5  10   7   65.79    7.40
   5  10  -7   50.89    4.10
  -4 -10   7  333.77   14.80
   4 -10  -7  325.67   10.90
   4  10  -7  325.47   12.50
  -4  10   7  326.47   15.20
   3 -10  -7   23.80    2.30
  -3 -10   7   38.00    5.20
  -3  10   7   25.60    3.50
   3  10  -7   24.60    3.00
  -3  10   7   30.60    4.90
  -2  10   7   85.79    6.30
  -2  10   7   86.89    5.50
   2  10  -7   79.79    4.80
  -1 -10   7    1.90    1.90
  -1  10   7   -0.80    1.30
  -1  10   7   -0.20    1.20
   1  10  -7    1.10    1.20
   0 -10   7  106.69    6.90
   0  10   7  103.79    6.60
   0  10  -7  112.79    5.70
   0  10   7  112.79    6.80
   1 -10   7   12.80    2.90
   1  10   7   12.00    3.00
   1  10   7    9.60    2.30
  -1  10  -7   12.30    2.40
   2 -10   7   29.90    4.90
   2 -10   7   27.10    4.10
   2  10   7   31.20    3.80
   2  10   7   33.70    4.90
  -2  10  -7   35.00    3.40
   3 -10   7   87.09    6.80
   3 -10   7   77.89    5.90
   3  10   7   81.79    6.60
   3  10   7   75.89    4.70
   4 -10   7  165.98    9.10
   4 -10   7  178.18   10.10
  -4  10  -7  170.68    8.90
   4  10   7  177.48    7.00
   4  10   7  172.38   10.20
   5 -10   7  114.49    8.30
   5  10   7  141.99    9.30
  -5  10  -7  140.89    7.80
   6 -10   7    2.80    2.40
   6  10   7    0.80    2.20
  -6  10  -7   -0.20    1.50
   7 -10   7   -0.50    2.10
  -7  10  -7    5.90    2.20
   7  10   7   13.30    4.10
   8 -10   7  126.89    9.30
   8  10   7  143.79   11.30
   9 -10   7    8.60    4.00
   9  10   7   15.10    4.50
  -9  10  -7   12.50    3.30
  10 -10   7   51.89    7.50
  10  10   7   41.10    7.40
 -11 -11   7  167.38   11.40
  11  11  -7  166.48   10.60
 -11  11   7  192.28   13.30
 -10  11   7    9.40    4.00
  10  11  -7   11.50    3.20
  -9 -11   7    0.20    2.50
  -9  11   7   -1.60    2.10
   9  11  -7   -0.70    1.70
  -8 -11   7    6.90    3.30
   8 -11  -7   10.40    1.70
   8  11  -7    8.30    2.60
  -8  11   7    7.20    3.30
  -7 -11   7    1.30    2.10
  -7  11   7    0.50    2.10
   7  11  -7    0.20    1.40
   6 -11  -7    4.20    1.10
  -6 -11   7    5.20    2.80
  -6  11   7    1.80    2.20
   6  11  -7    6.70    2.20
   5 -11  -7    3.00    1.10
  -5 -11   7   -0.10    2.00
  -5  11   7   -0.50    1.80
   5  11  -7    0.50    1.40
  -4 -11   7  131.59    8.50
   4  11  -7  130.79    6.70
  -4  11   7  123.09    8.50
  -3 -11   7    0.40    1.70
   3 -11  -7    1.20    1.00
  -3  11   7    1.20    1.60
  -2 -11   7    1.50    2.00
  -2  11   7    4.50    2.40
   2  11  -7    3.10    1.60
  -2  11   7    1.40    1.70
  -1 -11   7  411.66   16.70
   1  11  -7  396.96   14.30
  -1  11   7  411.36   15.50
  -1  11   7  397.46   16.40
   0 -11   7  199.58   11.50
   0  11   7  205.48   10.00
   0  11   7  202.38    9.70
   0  11  -7  194.48    8.30
  -1  11  -7   70.39    4.50
   1  11   7   70.69    5.60
   1  11   7   67.59    5.10
   2 -11   7  303.67   13.80
  -2  11  -7  314.27   11.80
   2  11   7  295.67   13.70
   2  11   7  305.67   12.40
   3 -11   7  184.08   10.10
  -3  11  -7  180.58    8.30
   3  11   7  175.08    8.00
   3  11   7  185.68   10.40
   4 -11   7   -1.00    2.20
   4  11   7    2.80    2.00
   4  11   7    2.30    1.20
   5 -11   7   53.29    7.00
  -5  11  -7   57.79    5.10
   5  11   7   49.00    6.40
   6 -11   7   -0.60    1.80
  -6  11  -7   -0.40    1.20
   6  11   7   -0.60    1.70
   7 -11   7    8.30    3.30
   7  11   7    5.50    3.10
  -7  11  -7   10.10    3.00
   8 -11   7   15.20    4.30
   8  11   7   11.20    4.40
  -8  11  -7   19.80    3.80
   9 -11   7    3.00    3.10
   9  11   7    7.90    4.00
  -9  11  -7    1.30    2.10
  10 -11   7   27.40    5.60
  10  11   7   15.10    4.80
 -11 -12   7   33.10    6.20
 -11  12   7   40.90    7.50
  11  12  -7   29.80    5.10
 -10 -12   7    4.00    3.00
 -10  12   7    9.90    4.10
  10  12  -7    6.70    2.90
  -9 -12   7  112.99    8.80
  -9  12   7  114.59    9.70
   9  12  -7   91.99    7.10
  -8 -12   7    5.80    3.00
   8 -12  -7    6.50    1.70
   8  12  -7    5.00    2.20
  -8  12   7    2.20    2.90
   7 -12  -7    4.60    0.90
  -7 -12   7    5.40    2.80
   7  12  -7   -0.50    1.40
  -7  12   7    2.60    2.90
   6 -12  -7   17.00    1.50
  -6 -12   7   12.60    3.60
  -6  12   7   10.10    3.40
   6  12  -7   10.30    2.80
   5 -12  -7   59.79    3.00
  -5 -12   7   47.90    6.30
  -5  12   7   69.39    6.50
   5  12  -7   61.09    4.60
   4 -12  -7   24.00    2.00
  -4 -12   7   26.30    4.70
   4  12  -7   24.80    3.40
  -4  12   7   28.80    5.00
   3 -12  -7    6.50    2.20
  -3 -12   7    4.10    2.30
  -3  12   7    5.40    2.50
   3  12  -7    8.50    2.10
  -2 -12   7  145.09    8.90
  -2  12   7  160.78   10.40
  -2  12   7  146.89    7.50
  -1 -12   7  194.58   10.50
   1  12  -7  197.48    8.40
  -1  12   7  199.18    9.40
  -1  12   7  223.78   10.80
   0 -12   7    6.30    2.40
   0  12  -7    2.30    1.60
   0  12   7    9.30    2.50
   0  12   7    5.30    2.00
   1 -12   7  216.38   11.00
   1  12   7  218.18   10.30
  -1  12  -7  223.08    9.00
   1  12   7  225.38   10.90
   2 -12   7   65.89    5.80
  -2  12  -7   66.69    4.50
   2  12   7   72.19    6.00
   2  12   7   73.89    5.20
   3 -12   7  259.07   12.90
   3 -12   7  288.27   13.30
   3  12   7  288.17   11.50
  -3  12  -7  286.27   11.20
   4 -12   7    1.70    2.10
   4 -12   7    4.40    2.60
   4  12   7    3.60    2.50
   4  12   7    2.90    1.80
  -4  12  -7    1.40    1.70
  -4  12  -7    6.70    2.10
   5 -12   7  167.28   13.90
   5  12   7  173.98   10.60
  -5  12  -7  153.28    9.00
   5  12   7  151.28    6.40
   6 -12   7   10.20    3.40
   6  12   7   11.20    3.70
  -6  12  -7   12.90    3.30
   7 -12   7   33.90    5.70
   7  12   7   21.60    5.10
  -7  12  -7   24.50    4.40
   8 -12   7   26.70    5.20
  -8  12  -7   44.40    5.90
   8  12   7   33.80    6.60
   9 -12   7    2.30    3.00
  -9  12  -7   -0.70    1.80
   9  12   7    1.70    2.90
 -11 -13   7    7.10    3.70
  11  13  -7   10.30    3.70
 -11  13   7   13.60    4.80
 -10 -13   7    5.00    3.50
  10  13  -7    2.50    2.30
 -10  13   7   -0.90    2.30
  -9 -13   7   19.20    4.70
  -9  13   7   15.60    4.90
   9  13  -7   20.30    4.00
  -8 -13   7   76.79    8.80
   8  13  -7   63.29    5.60
  -7 -13   7  192.28   11.70
  -7  13   7  217.88   13.00
   7  13  -7  198.38   10.00
  -6 -13   7  255.77   13.60
   6  13  -7  263.17   11.60
  -6  13   7  268.87   14.50
   5 -13  -7    2.40    0.80
  -5 -13   7   -2.40    1.60
  -5  13   7    2.40    2.70
   5  13  -7    5.00    2.00
  -4 -13   7   38.20    5.80
   4 -13  -7   36.70    2.20
   4  13  -7   39.30    3.80
  -4  13   7   30.80    5.30
  -3 -13   7   92.59    7.20
   3 -13  -7   97.39    4.40
   3  13  -7   93.89    5.60
  -3  13   7   89.29    7.30
  -2 -13   7  241.38   12.30
  -2  13   7  250.77   10.40
   2  13  -7  244.18   10.00
  -2  13   7  228.78   12.10
  -1 -13   7   65.39    6.20
   1  13  -7   69.09    4.90
  -1  13   7   65.39    7.40
  -1  13   7   60.99    5.00
   0 -13   7   59.09    6.60
   0  13  -7   48.50    3.60
   0  13   7   45.30    5.20
   0  13   7   45.60    5.40
   1 -13   7   15.80    3.70
  -1  13  -7   22.90    2.80
   1  13   7   24.40    4.00
   1  13   7   14.50    3.20
   2 -13   7   49.10    6.30
   2  13   7   43.30    4.20
   2  13   7   46.80    5.90
  -2  13  -7   49.60    3.70
   3 -13   7   62.69    6.10
   3  13   7   61.49    4.70
  -3  13  -7   71.69    4.60
  -3  13  -7   64.89    5.80
   3  13   7   72.79    6.40
   4 -13   7   14.20    3.80
   4 -13   7    8.80    3.10
   4  13   7   12.10    3.60
   4  13   7   13.20    2.40
  -4  13  -7   11.90    2.50
  -4  13  -7   14.70    3.40
   5  13   7   19.10    4.50
  -5  13  -7   20.70    4.20
   5  13   7   17.00    2.50
   6 -13   7   75.79    6.90
  -6  13  -7   80.39    6.60
   6  13   7   76.29    8.80
   7 -13   7  120.29    8.70
  -7  13  -7  117.19    8.10
   7  13   7  126.29   10.00
   8 -13   7    3.80    2.90
  -8  13  -7    5.90    2.80
   8  13   7    0.20    2.30
   9 -13   7    0.40    3.00
   9  13   7    0.80    2.90
  -9  13  -7    3.50    2.40
 -10 -14   7    3.90    3.50
 -10  14   7    0.20    2.90
  10  14  -7    2.30    2.40
  -9 -14   7   22.00    5.10
   9  14  -7   22.70    4.30
  -9  14   7   20.90    5.40
  -8 -14   7  157.68   12.20
  -8  14   7  160.38   11.90
   8  14  -7  162.18   10.10
  -7 -14   7   -0.10    2.20
[truncated: 199,017 more chars]
