# Supplementary material for: Derivatives of 1-(2-Pyridyl)-3-pyrazolecarboxylic Acids as Ligands for Binding f-Elements
Source: Molecules. 2026 Feb 3;31(3):541. doi: 10.3390/molecules31030541 (PMC12899771; doi:10.3390/molecules31030541)
Supplement: Supplementary file 1 [file molecules-31-00541-s001.zip › N-ethyl-1-(6-methylpyridin-2-yl)-N-phenyl-5-phenyl-1H-pyrazole-3-carboxamide.cif]

data_1_a_pl
_audit_creation_date               2021-05-04
_audit_creation_method
;
Olex2 1.3
(compiled 2020.11.12 svn.r5f609507 for OlexSys, GUI svn.r6226)
;
_shelx_SHELXL_version_number       '2016/6'
_audit_contact_author_address      ?
_audit_contact_author_email        ?
_audit_contact_author_name         ''
_audit_contact_author_phone        ?
_publ_contact_author_id_orcid      ?
_publ_section_references
;
Dolomanov, O.V., Bourhis, L.J., Gildea, R.J, Howard, J.A.K. & Puschmann, H.
 (2009), J. Appl. Cryst. 42, 339-341.

Sheldrick, G.M. (2008). Acta Cryst. A64, 112-122.
;
_chemical_name_common              ?
_chemical_name_systematic          ?
_chemical_formula_moiety           'C24 H22 Cl0.016 N4 O'
_chemical_formula_sum              'C24 H22 Cl0.02 N4 O'
_chemical_formula_weight           382.99
_chemical_melting_point            ?
loop_
  _atom_type_symbol
  _atom_type_description
  _atom_type_scat_dispersion_real
  _atom_type_scat_dispersion_imag
  _atom_type_scat_source
 'C' 'C' 0.0033 0.0016 'International Tables Vol C Tables 4.2.6.8 and 6.1.1.4'
 'H' 'H' 0.0000 0.0000 'International Tables Vol C Tables 4.2.6.8 and 6.1.1.4'
 'Cl' 'Cl' 0.1484 0.1585 'International Tables Vol C Tables 4.2.6.8 and 6.1.1.4'
 'N' 'N' 0.0061 0.0033 'International Tables Vol C Tables 4.2.6.8 and 6.1.1.4'
 'O' 'O' 0.0106 0.0060 'International Tables Vol C Tables 4.2.6.8 and 6.1.1.4'

_shelx_space_group_comment
;
The symmetry employed for this shelxl refinement is uniquely defined
by the following loop, which should always be used as a source of
symmetry information in preference to the above space-group names.
They are only intended as comments.
;
_space_group_crystal_system        'monoclinic'
_space_group_IT_number             14
_space_group_name_H-M_alt          'P 1 21/n 1'
_space_group_name_Hall             '-P 2yn'
loop_
  _space_group_symop_operation_xyz
 'x, y, z'
 '-x+1/2, y+1/2, -z+1/2'
 '-x, -y, -z'
 'x-1/2, -y-1/2, z-1/2'

_cell_length_a                     9.1414(3)
_cell_length_b                     8.9203(3)
_cell_length_c                     24.1149(9)
_cell_angle_alpha                  90
_cell_angle_beta                   94.7180(10)
_cell_angle_gamma                  90
_cell_volume                       1959.76(12)
_cell_formula_units_Z              4
_cell_measurement_reflns_used      6129
_cell_measurement_temperature      100.15
_cell_measurement_theta_max        33.04
_cell_measurement_theta_min        2.44
_shelx_estimated_absorpt_T_max     0.978
_shelx_estimated_absorpt_T_min     0.974
_exptl_absorpt_coefficient_mu      0.084
_exptl_absorpt_correction_T_max    0.7465
_exptl_absorpt_correction_T_min    0.6183
_exptl_absorpt_correction_type     multi-scan
_exptl_absorpt_process_details
;
SADABS-2016/2 (Bruker,2016/2) was used for absorption correction.
wR2(int) was 0.0996 before and 0.0580 after correction.
The Ratio of minimum to maximum transmission is 0.8283.
The \l/2 correction factor is Not present.
;
_exptl_absorpt_special_details     ?
_exptl_crystal_colour              'yellowish yellow'
_exptl_crystal_colour_lustre       .
_exptl_crystal_colour_modifier     yellowish
_exptl_crystal_colour_primary      yellow
_exptl_crystal_density_diffrn      1.298
_exptl_crystal_density_meas        ?
_exptl_crystal_density_method      ?
_exptl_crystal_description         block
_exptl_crystal_F_000               809
_exptl_crystal_size_max            0.32
_exptl_crystal_size_mid            0.29
_exptl_crystal_size_min            0.27
_exptl_transmission_factor_max     0.7465
_exptl_transmission_factor_min     0.6183
_diffrn_reflns_av_R_equivalents    0.0422
_diffrn_reflns_av_unetI/netI       0.0430
_diffrn_reflns_Laue_measured_fraction_full  0.999
_diffrn_reflns_Laue_measured_fraction_max  0.999
_diffrn_reflns_limit_h_max         12
_diffrn_reflns_limit_h_min         -12
_diffrn_reflns_limit_k_max         12
_diffrn_reflns_limit_k_min         -11
_diffrn_reflns_limit_l_max         32
_diffrn_reflns_limit_l_min         -32
_diffrn_reflns_number              18852
_diffrn_reflns_point_group_measured_fraction_full  0.999
_diffrn_reflns_point_group_measured_fraction_max  0.999
_diffrn_reflns_theta_full          25.242
_diffrn_reflns_theta_max           28.999
_diffrn_reflns_theta_min           2.325
_diffrn_ambient_temperature        100.15
_diffrn_detector_area_resol_mean   ?
_diffrn_measured_fraction_theta_full  0.999
_diffrn_measured_fraction_theta_max  0.999
_diffrn_measurement_device_type    'Bruker D8 Quest'
_diffrn_measurement_method         '\w scans'
_diffrn_radiation_type             MoK\a
_diffrn_radiation_wavelength       0.71073
_diffrn_source                     'micro-focused sealed X-ray tube'
_diffrn_source_current             1.4
_diffrn_source_power               0.07
_diffrn_source_voltage             50.0
_diffrn_standards_number           0
_reflns_Friedel_coverage           0.000
_reflns_Friedel_fraction_full      .
_reflns_Friedel_fraction_max       .
_reflns_number_gt                  4258
_reflns_number_total               5213
_reflns_special_details
;
 Reflections were merged by SHELXL according to the crystal
 class for the calculation of statistics and refinement.
 
 _reflns_Friedel_fraction is defined as the number of unique
 Friedel pairs measured divided by the number that would be
 possible theoretically, ignoring centric projections and
 systematic absences.
;
_reflns_threshold_expression       'I > 2\s(I)'
_computing_cell_refinement         'SAINT V8.40B (?, 2016)'
_computing_data_collection         ?
_computing_data_reduction          'SAINT V8.40B (?, 2016)'
_computing_molecular_graphics      'Olex2 1.3 (Dolomanov et al., 2009)'
_computing_publication_material    'Olex2 1.3 (Dolomanov et al., 2009)'
_computing_structure_refinement    'XL  (Sheldrick, 2008)'
_computing_structure_solution      'SHELXT 2014/5 (Sheldrick, 2014)'
_refine_diff_density_max           0.317
_refine_diff_density_min           -0.238
_refine_diff_density_rms           0.047
_refine_ls_extinction_coef         .
_refine_ls_extinction_method       none
_refine_ls_goodness_of_fit_ref     1.032
_refine_ls_hydrogen_treatment      mixed
_refine_ls_matrix_type             full
_refine_ls_number_parameters       302
_refine_ls_number_reflns           5213
_refine_ls_number_restraints       0
_refine_ls_R_factor_all            0.0586
_refine_ls_R_factor_gt             0.0468
_refine_ls_restrained_S_all        1.032
_refine_ls_shift/su_max            0.001
_refine_ls_shift/su_mean           0.000
_refine_ls_structure_factor_coef   Fsqd
_refine_ls_weighting_details      
 'w=1/[\s^2^(Fo^2^)+(0.0532P)^2^+0.7195P] where P=(Fo^2^+2Fc^2^)/3'
_refine_ls_weighting_scheme        calc
_refine_ls_wR_factor_gt            0.1146
_refine_ls_wR_factor_ref           0.1227
_refine_special_details            ?
_olex2_refinement_description
;
1. Fixed Uiso
 At 1.2 times of:
  All C(H) groups, All C(H,H) groups
 At 1.5 times of:
  All C(H,H,H) groups
2. Uiso/Uaniso restraints and constraints
Uanis(C15') = Uanis(C15)
Uanis(C14') = Uanis(C14)
Uanis(C18') = Uanis(C18)
Uanis(C17') = Uanis(C17)
3. Others
 Sof(H16A)=Sof(C14')=Sof(H14')=Sof(C15')=Sof(H15')=Sof(C17')=Sof(H17')=
 Sof(C18')=Sof(H18')=1-FVAR(1)
 Sof(C14)=Sof(H14)=Sof(C15)=Sof(H15)=Sof(H16)=Sof(C17)=Sof(H17)=Sof(C18)=
 Sof(H18)=FVAR(1)
4.a Secondary CH2 refined with riding coordinates:
 C27(H27A,H27B)
4.b Aromatic/amide H refined with riding coordinates:
 C4(H4), C10(H10), C11(H11), C14(H14), C15(H15), C16(H16), C16(H16A), C17(H17),
  C18(H18), C22(H22), C23(H23), C24(H24), C25(H25), C26(H26), C14'(H14'),
 C15'(H15'), C17'(H17'), C18'(H18')
4.c Idealised Me refined as rotating group:
 C28(H28A,H28B,H28C)
;
_atom_sites_solution_hydrogens     mixed
_atom_sites_solution_primary       ?
_atom_sites_solution_secondary     ?
loop_
  _atom_site_label
  _atom_site_type_symbol
  _atom_site_fract_x
  _atom_site_fract_y
  _atom_site_fract_z
  _atom_site_U_iso_or_equiv
  _atom_site_adp_type
  _atom_site_occupancy
  _atom_site_site_symmetry_order
  _atom_site_calc_flag
  _atom_site_refinement_flags_posn
  _atom_site_refinement_flags_adp
  _atom_site_refinement_flags_occupancy
  _atom_site_disorder_assembly
  _atom_site_disorder_group
 O1 O 1.18728(11) -1.10601(10) -0.51297(4) 0.0264(2) Uani 1 1 d . . . . .
 N1 N 1.19863(11) -0.74211(11) -0.57195(4) 0.0199(2) Uani 1 1 d . . . . .
 N2 N 1.13412(11) -0.70836(11) -0.62308(4) 0.0190(2) Uani 1 1 d . . . . .
 N7 N 1.12734(13) -0.54687(12) -0.69899(5) 0.0265(2) Uani 1 1 d . . . . .
 N20 N 1.26128(11) -0.89868(11) -0.46465(4) 0.0190(2) Uani 1 1 d . . . . .
 C3 C 1.04888(13) -0.82440(13) -0.64551(5) 0.0198(2) Uani 1 1 d . . . . .
 C4 C 1.06173(13) -0.93712(14) -0.60691(5) 0.0214(2) Uani 1 1 d . . . . .
 H4 H 1.017643 -1.033545 -0.609812 0.026 Uiso 1 1 calc R U . . .
 C5 C 1.15403(13) -0.88057(13) -0.56188(5) 0.0198(2) Uani 1 1 d . . . . .
 C6 C 1.15748(13) -0.56219(13) -0.64454(5) 0.0203(2) Uani 1 1 d . . . . .
 C8 C 1.14084(19) -0.40889(16) -0.72058(6) 0.0355(3) Uani 1 1 d . . . . .
 C9 C 1.1892(2) -0.28786(17) -0.68801(7) 0.0424(4) Uani 1 1 d . . . . .
 C10 C 1.22184(16) -0.30785(15) -0.63130(6) 0.0311(3) Uani 1 1 d . . . . .
 H10 H 1.255388 -0.225920 -0.608515 0.037 Uiso 1 1 calc R U . . .
 C11 C 1.20512(14) -0.44791(14) -0.60826(5) 0.0230(3) Uani 1 1 d . . . . .
 H11 H 1.225192 -0.465296 -0.569511 0.028 Uiso 1 1 calc R U . . .
 C12 C 1.0986(3) -0.3941(2) -0.78202(8) 0.0511(5) Uani 1 1 d . . . . .
 C13 C 0.96102(14) -0.82233(14) -0.69979(5) 0.0218(3) Uani 1 1 d . . . . .
 C14 C 0.8444(5) -0.7124(4) -0.71220(16) 0.0261(6) Uani 0.554(4) 1 d . . P A 1
 H14 H 0.825955 -0.637977 -0.685465 0.031 Uiso 0.554(4) 1 calc R U P A 1
 C15 C 0.7601(5) -0.7160(5) -0.7629(2) 0.0317(7) Uani 0.554(4) 1 d . . P A 1
 H15 H 0.682655 -0.646663 -0.771454 0.038 Uiso 0.554(4) 1 calc R U P A 1
 C16 C 0.79607(18) -0.83031(18) -0.80204(6) 0.0368(4) Uani 1 1 d . . . . .
 H16 H 0.740081 -0.833918 -0.836997 0.044 Uiso 0.554(4) 1 calc R U P A 1
 H16A H 0.740714 -0.826788 -0.837130 0.044 Uiso 0.446(4) 1 calc R U P A 2
 C17 C 0.8974(5) -0.9259(7) -0.7927(3) 0.0331(9) Uani 0.554(4) 1 d . . P A 1
 H17 H 0.915411 -0.998403 -0.820172 0.040 Uiso 0.554(4) 1 calc R U P A 1
 C18 C 0.9831(6) -0.9246(7) -0.7417(3) 0.0262(8) Uani 0.554(4) 1 d . . P A 1
 H18 H 1.059235 -0.996671 -0.735560 0.031 Uiso 0.554(4) 1 calc R U P A 1
 C19 C 1.20085(13) -0.96877(14) -0.51108(5) 0.0202(2) Uani 1 1 d . . . . .
 C21 C 1.26346(13) -0.73926(13) -0.45641(5) 0.0174(2) Uani 1 1 d . . . . .
 C22 C 1.39656(13) -0.66443(13) -0.45006(5) 0.0195(2) Uani 1 1 d . . . . .
 H22 H 1.485916 -0.718339 -0.451121 0.023 Uiso 1 1 calc R U . . .
 C23 C 1.39875(14) -0.50993(14) -0.44212(5) 0.0212(2) Uani 1 1 d . . . . .
 H23 H 1.489782 -0.458194 -0.437562 0.025 Uiso 1 1 calc R U . . .
 C24 C 1.26814(15) -0.43138(14) -0.44084(5) 0.0224(3) Uani 1 1 d . . . . .
 H24 H 1.269509 -0.325586 -0.436295 0.027 Uiso 1 1 calc R U . . .
 C25 C 1.13557(14) -0.50761(14) -0.44621(5) 0.0223(3) Uani 1 1 d . . . . .
 H25 H 1.046270 -0.453738 -0.444914 0.027 Uiso 1 1 calc R U . . .
 C26 C 1.13220(13) -0.66204(14) -0.45345(5) 0.0206(2) Uani 1 1 d . . . . .
 H26 H 1.041337 -0.714291 -0.456355 0.025 Uiso 1 1 calc R U . . .
 C27 C 1.31708(14) -0.99389(13) -0.41744(5) 0.0208(2) Uani 1 1 d . . . . .
 H27A H 1.245305 -1.074718 -0.412191 0.025 Uiso 1 1 calc R U . . .
 H27B H 1.326177 -0.932590 -0.383112 0.025 Uiso 1 1 calc R U . . .
 C28 C 1.46534(14) -1.06370(14) -0.42614(5) 0.0238(3) Uani 1 1 d . . . . .
 H28A H 1.539640 -0.984626 -0.426657 0.036 Uiso 1 1 calc R U . . .
 H28B H 1.459119 -1.117730 -0.461640 0.036 Uiso 1 1 calc R U . . .
 H28C H 1.492739 -1.133695 -0.395724 0.036 Uiso 1 1 calc R U . . .
 H12A H 1.111(3) -0.295(3) -0.7934(10) 0.074(7) Uiso 1 1 d . . . . .
 H12B H 0.999(3) -0.415(3) -0.7892(11) 0.085(9) Uiso 1 1 d . . . . .
 H12C H 1.131(4) -0.474(4) -0.8021(14) 0.118(11) Uiso 1 1 d . . . . .
 H9 H 1.198(2) -0.190(3) -0.7048(10) 0.048(6) Uiso 1 1 d . . . . .

loop_
  _atom_site_aniso_label
  _atom_site_aniso_U_11
  _atom_site_aniso_U_22
  _atom_site_aniso_U_33
  _atom_site_aniso_U_23
  _atom_site_aniso_U_13
  _atom_site_aniso_U_12
 O1 0.0328(5) 0.0157(4) 0.0295(5) -0.0018(3) -0.0038(4) -0.0009(4)
 N1 0.0208(5) 0.0193(5) 0.0189(5) -0.0010(4) -0.0035(4) 0.0020(4)
 N2 0.0197(5) 0.0189(5) 0.0179(5) -0.0024(4) -0.0018(4) 0.0010(4)
 N7 0.0320(6) 0.0206(5) 0.0250(6) -0.0004(4) -0.0089(4) 0.0025(4)
 N20 0.0227(5) 0.0145(5) 0.0194(5) -0.0001(4) -0.0014(4) 0.0019(4)
 C3 0.0180(5) 0.0206(6) 0.0205(6) -0.0052(4) 0.0006(4) 0.0000(4)
 C4 0.0217(6) 0.0202(6) 0.0221(6) -0.0042(5) 0.0004(4) -0.0009(5)
 C5 0.0195(5) 0.0180(5) 0.0214(6) -0.0023(4) -0.0009(4) 0.0017(4)
 C6 0.0193(5) 0.0171(5) 0.0238(6) -0.0015(5) -0.0023(4) 0.0028(4)
 C8 0.0505(9) 0.0241(7) 0.0287(7) 0.0046(5) -0.0159(6) 0.0015(6)
 C9 0.0646(11) 0.0189(7) 0.0398(9) 0.0064(6) -0.0190(8) -0.0011(7)
 C10 0.0373(7) 0.0187(6) 0.0350(7) -0.0027(5) -0.0099(6) -0.0006(5)
 C11 0.0227(6) 0.0214(6) 0.0241(6) -0.0023(5) -0.0029(5) 0.0018(5)
 C12 0.0855(15) 0.0311(9) 0.0314(8) 0.0086(7) -0.0261(9) -0.0006(9)
 C13 0.0237(6) 0.0237(6) 0.0177(5) -0.0017(5) -0.0002(4) -0.0066(5)
 C14 0.0267(11) 0.0284(19) 0.0220(12) -0.0002(14) -0.0040(8) 0.0054(15)
 C15 0.0277(10) 0.038(2) 0.0275(13) 0.0074(18) -0.0085(9) 0.0022(18)
 C16 0.0472(9) 0.0438(9) 0.0180(6) 0.0032(6) -0.0065(6) -0.0222(7)
 C17 0.047(3) 0.033(2) 0.0183(8) -0.0054(11) -0.005(2) -0.0076(19)
 C18 0.035(3) 0.024(2) 0.0193(7) -0.0011(13) -0.001(2) -0.0029(16)
 C19 0.0204(5) 0.0174(5) 0.0224(6) -0.0016(4) -0.0001(4) 0.0012(4)
 C21 0.0231(6) 0.0139(5) 0.0148(5) -0.0006(4) -0.0002(4) 0.0011(4)
 C22 0.0209(5) 0.0197(6) 0.0174(5) 0.0001(4) -0.0006(4) 0.0018(4)
 C23 0.0253(6) 0.0198(6) 0.0182(5) -0.0011(4) -0.0004(4) -0.0037(5)
 C24 0.0324(7) 0.0154(5) 0.0192(6) -0.0010(4) 0.0008(5) 0.0009(5)
 C25 0.0245(6) 0.0201(6) 0.0223(6) -0.0016(5) 0.0013(5) 0.0057(5)
 C26 0.0198(5) 0.0201(6) 0.0217(6) -0.0009(4) 0.0004(4) 0.0009(4)
 C27 0.0275(6) 0.0171(5) 0.0178(5) 0.0008(4) 0.0012(5) 0.0036(5)
 C28 0.0260(6) 0.0221(6) 0.0227(6) 0.0024(5) -0.0009(5) 0.0052(5)

_geom_special_details
;
 All esds (except the esd in the dihedral angle between two l.s. planes)
 are estimated using the full covariance matrix.  The cell esds are taken
 into account individually in the estimation of esds in distances, angles
 and torsion angles; correlations between esds in cell parameters are only
 used when they are defined by crystal symmetry.  An approximate (isotropic)
 treatment of cell esds is used for estimating esds involving l.s. planes.
;
loop_
  _geom_bond_atom_site_label_1
  _geom_bond_atom_site_label_2
  _geom_bond_distance
  _geom_bond_site_symmetry_2
  _geom_bond_publ_flag
 O1 C19 1.2309(15) . ?
 N1 N2 1.3562(13) . ?
 N1 C5 1.3293(16) . ?
 N2 C3 1.3791(15) . ?
 N2 C6 1.4255(16) . ?
 N7 C6 1.3263(16) . ?
 N7 C8 1.3460(18) . ?
 N20 C19 1.3594(15) . ?
 N20 C21 1.4358(14) . ?
 N20 C27 1.4772(15) . ?
 C3 C4 1.3687(18) . ?
 C3 C13 1.4785(17) . ?
 C4 H4 0.9500 . ?
 C4 C5 1.4124(16) . ?
 C5 C19 1.4888(17) . ?
 C6 C11 1.3898(17) . ?
 C8 C9 1.386(2) . ?
 C8 C12 1.506(2) . ?
 C9 C10 1.387(2) . ?
 C9 Cl1 1.65(2) . ?
 C9 H9 0.97(2) . ?
 C10 H10 0.9500 . ?
 C10 C11 1.3810(19) . ?
 C11 H11 0.9500 . ?
 C12 H12A 0.93(3) . ?
 C12 H12B 0.93(3) . ?
 C12 H12C 0.92(4) . ?
 C13 C14 1.462(4) . ?
 C13 C18 1.388(7) . ?
 C13 C14' 1.302(6) . ?
 C13 C18' 1.397(10) . ?
 C14 H14 0.9500 . ?
 C14 C15 1.391(6) . ?
 C15 H15 0.9500 . ?
 C15 C16 1.445(5) . ?
 C16 H16 0.9500 . ?
 C16 H16A 0.9500 . ?
 C16 C17 1.266(7) . ?
 C16 C15' 1.307(7) . ?
 C16 C17' 1.513(8) . ?
 C17 H17 0.9500 . ?
 C17 C18 1.403(9) . ?
 C18 H18 0.9500 . ?
 C21 C22 1.3852(17) . ?
 C21 C26 1.3904(16) . ?
 C22 H22 0.9500 . ?
 C22 C23 1.3914(17) . ?
 C23 H23 0.9500 . ?
 C23 C24 1.3869(18) . ?
 C24 H24 0.9500 . ?
 C24 C25 1.3863(18) . ?
 C25 H25 0.9500 . ?
 C25 C26 1.3887(17) . ?
 C26 H26 0.9500 . ?
 C27 H27A 0.9900 . ?
 C27 H27B 0.9900 . ?
 C27 C28 1.5215(17) . ?
 C28 H28A 0.9800 . ?
 C28 H28B 0.9800 . ?
 C28 H28C 0.9800 . ?
 C14' H14' 0.9500 . ?
 C14' C15' 1.399(8) . ?
 C15' H15' 0.9500 . ?
 C17' H17' 0.9500 . ?
 C17' C18' 1.371(12) . ?
 C18' H18' 0.9500 . ?
 Cl1 H9 0.81(3) . ?

loop_
  _geom_angle_atom_site_label_1
  _geom_angle_atom_site_label_2
  _geom_angle_atom_site_label_3
  _geom_angle
  _geom_angle_site_symmetry_1
  _geom_angle_site_symmetry_3
  _geom_angle_publ_flag
 C5 N1 N2 104.79(9) . . ?
 N1 N2 C3 112.30(10) . . ?
 N1 N2 C6 117.79(10) . . ?
 C3 N2 C6 129.86(10) . . ?
 C6 N7 C8 117.32(12) . . ?
 C19 N20 C21 124.72(10) . . ?
 C19 N20 C27 117.48(10) . . ?
 C21 N20 C27 117.57(9) . . ?
 N2 C3 C13 125.89(11) . . ?
 C4 C3 N2 105.70(10) . . ?
 C4 C3 C13 128.41(11) . . ?
 C3 C4 H4 127.1 . . ?
 C3 C4 C5 105.84(11) . . ?
 C5 C4 H4 127.1 . . ?
 N1 C5 C4 111.36(11) . . ?
 N1 C5 C19 124.72(11) . . ?
 C4 C5 C19 123.85(11) . . ?
 N7 C6 N2 115.38(11) . . ?
 N7 C6 C11 125.21(12) . . ?
 C11 C6 N2 119.40(11) . . ?
 N7 C8 C9 121.89(13) . . ?
 N7 C8 C12 115.88(13) . . ?
 C9 C8 C12 122.23(14) . . ?
 C8 C9 C10 119.42(14) . . ?
 C8 C9 Cl1 104.8(8) . . ?
 C8 C9 H9 119.9(13) . . ?
 C10 C9 Cl1 133.6(8) . . ?
 C10 C9 H9 120.6(13) . . ?
 Cl1 C9 H9 19.6(14) . . ?
 C9 C10 H10 120.3 . . ?
 C11 C10 C9 119.42(13) . . ?
 C11 C10 H10 120.3 . . ?
 C6 C11 H11 121.6 . . ?
 C10 C11 C6 116.71(12) . . ?
 C10 C11 H11 121.6 . . ?
 C8 C12 H12A 110.2(15) . . ?
 C8 C12 H12B 109.4(18) . . ?
 C8 C12 H12C 112(2) . . ?
 H12A C12 H12B 106(2) . . ?
 H12A C12 H12C 122(3) . . ?
 H12B C12 H12C 96(2) . . ?
 C14 C13 C3 121.59(18) . . ?
 C18 C13 C3 122.4(3) . . ?
 C18 C13 C14 116.1(3) . . ?
 C14' C13 C3 121.3(3) . . ?
 C14' C13 C18' 123.1(4) . . ?
 C18' C13 C3 115.1(4) . . ?
 C13 C14 H14 119.8 . . ?
 C15 C14 C13 120.4(3) . . ?
 C15 C14 H14 119.8 . . ?
 C14 C15 H15 121.6 . . ?
 C14 C15 C16 116.8(4) . . ?
 C16 C15 H15 121.6 . . ?
 C15 C16 H16 117.9 . . ?
 C17 C16 C15 124.2(4) . . ?
 C17 C16 H16 117.9 . . ?
 C15' C16 H16A 122.8 . . ?
 C15' C16 C17' 114.4(4) . . ?
 C17' C16 H16A 122.8 . . ?
 C16 C17 H17 120.1 . . ?
 C16 C17 C18 119.9(6) . . ?
 C18 C17 H17 120.1 . . ?
 C13 C18 C17 122.6(6) . . ?
 C13 C18 H18 118.7 . . ?
 C17 C18 H18 118.7 . . ?
 O1 C19 N20 121.38(11) . . ?
 O1 C19 C5 118.29(11) . . ?
 N20 C19 C5 120.30(11) . . ?
 C22 C21 N20 119.64(10) . . ?
 C22 C21 C26 120.63(11) . . ?
 C26 C21 N20 119.71(11) . . ?
 C21 C22 H22 120.2 . . ?
 C21 C22 C23 119.67(11) . . ?
 C23 C22 H22 120.2 . . ?
 C22 C23 H23 120.0 . . ?
 C24 C23 C22 120.06(11) . . ?
 C24 C23 H23 120.0 . . ?
 C23 C24 H24 120.1 . . ?
 C25 C24 C23 119.84(11) . . ?
 C25 C24 H24 120.1 . . ?
 C24 C25 H25 119.7 . . ?
 C24 C25 C26 120.57(11) . . ?
 C26 C25 H25 119.7 . . ?
 C21 C26 H26 120.4 . . ?
 C25 C26 C21 119.18(11) . . ?
 C25 C26 H26 120.4 . . ?
 N20 C27 H27A 109.1 . . ?
 N20 C27 H27B 109.1 . . ?
 N20 C27 C28 112.59(10) . . ?
 H27A C27 H27B 107.8 . . ?
 C28 C27 H27A 109.1 . . ?
 C28 C27 H27B 109.1 . . ?
 C27 C28 H28A 109.5 . . ?
 C27 C28 H28B 109.5 . . ?
 C27 C28 H28C 109.5 . . ?
 H28A C28 H28B 109.5 . . ?
 H28A C28 H28C 109.5 . . ?
 H28B C28 H28C 109.5 . . ?
 C13 C14' H14' 120.6 . . ?
 C13 C14' C15' 118.7(5) . . ?
 C15' C14' H14' 120.6 . . ?
 C16 C15' C14' 125.4(5) . . ?
 C16 C15' H15' 117.3 . . ?
 C14' C15' H15' 117.3 . . ?
 C16 C17' H17' 119.9 . . ?
 C18' C17' C16 120.1(7) . . ?
 C18' C17' H17' 119.9 . . ?
 C13 C18' H18' 121.1 . . ?
 C17' C18' C13 117.8(7) . . ?
 C17' C18' H18' 121.1 . . ?
 C9 Cl1 H9 23.6(17) . . ?

loop_
  _geom_torsion_atom_site_label_1
  _geom_torsion_atom_site_label_2
  _geom_torsion_atom_site_label_3
  _geom_torsion_atom_site_label_4
  _geom_torsion
  _geom_torsion_site_symmetry_1
  _geom_torsion_site_symmetry_2
  _geom_torsion_site_symmetry_3
  _geom_torsion_site_symmetry_4
  _geom_torsion_publ_flag
 N1 N2 C3 C4 -0.69(13) . . . . ?
 N1 N2 C3 C13 178.31(11) . . . . ?
 N1 N2 C6 N7 162.56(11) . . . . ?
 N1 N2 C6 C11 -19.00(16) . . . . ?
 N1 C5 C19 O1 -159.72(12) . . . . ?
 N1 C5 C19 N20 18.19(18) . . . . ?
 N2 N1 C5 C4 0.67(13) . . . . ?
 N2 N1 C5 C19 177.70(11) . . . . ?
 N2 C3 C4 C5 1.03(13) . . . . ?
 N2 C3 C13 C14 -59.4(2) . . . . ?
 N2 C3 C13 C18 121.1(2) . . . . ?
 N2 C3 C13 C14' -85.2(3) . . . . ?
 N2 C3 C13 C18' 102.3(3) . . . . ?
 N2 C6 C11 C10 -178.24(12) . . . . ?
 N7 C6 C11 C10 0.0(2) . . . . ?
 N7 C8 C9 C10 -1.4(3) . . . . ?
 N7 C8 C9 Cl1 -166.9(8) . . . . ?
 N20 C21 C22 C23 179.95(11) . . . . ?
 N20 C21 C26 C25 -179.16(11) . . . . ?
 C3 N2 C6 N7 -20.34(18) . . . . ?
 C3 N2 C6 C11 158.10(12) . . . . ?
 C3 C4 C5 N1 -1.10(14) . . . . ?
 C3 C4 C5 C19 -178.16(11) . . . . ?
 C3 C13 C14 C15 -177.9(3) . . . . ?
 C3 C13 C18 C17 178.2(3) . . . . ?
 C3 C13 C14' C15' -178.4(3) . . . . ?
 C3 C13 C18' C17' 178.7(4) . . . . ?
 C4 C3 C13 C14 119.4(2) . . . . ?
 C4 C3 C13 C18 -60.1(3) . . . . ?
 C4 C3 C13 C14' 93.6(3) . . . . ?
 C4 C3 C13 C18' -79.0(3) . . . . ?
 C4 C5 C19 O1 16.95(18) . . . . ?
 C4 C5 C19 N20 -165.14(12) . . . . ?
 C5 N1 N2 C3 0.02(13) . . . . ?
 C5 N1 N2 C6 177.61(10) . . . . ?
 C6 N2 C3 C4 -177.92(12) . . . . ?
 C6 N2 C3 C13 1.1(2) . . . . ?
 C6 N7 C8 C9 2.3(2) . . . . ?
 C6 N7 C8 C12 -177.10(16) . . . . ?
 C8 N7 C6 N2 176.76(12) . . . . ?
 C8 N7 C6 C11 -1.6(2) . . . . ?
 C8 C9 C10 C11 -0.2(3) . . . . ?
 C9 C10 C11 C6 0.9(2) . . . . ?
 C12 C8 C9 C10 177.89(19) . . . . ?
 C12 C8 C9 Cl1 12.4(8) . . . . ?
 C13 C3 C4 C5 -177.93(12) . . . . ?
 C13 C14 C15 C16 -1.2(5) . . . . ?
 C13 C14' C15' C16 1.4(6) . . . . ?
 C14 C13 C18 C17 -1.3(5) . . . . ?
 C14 C15 C16 C17 0.4(5) . . . . ?
 C15 C16 C17 C18 -0.1(5) . . . . ?
 C16 C17 C18 C13 0.6(6) . . . . ?
 C16 C17' C18' C13 -1.2(8) . . . . ?
 C18 C13 C14 C15 1.6(4) . . . . ?
 C19 N20 C21 C22 -117.04(13) . . . . ?
 C19 N20 C21 C26 64.61(16) . . . . ?
 C19 N20 C27 C28 77.82(14) . . . . ?
 C21 N20 C19 O1 -171.36(12) . . . . ?
 C21 N20 C19 C5 10.80(18) . . . . ?
 C21 N20 C27 C28 -107.36(12) . . . . ?
 C21 C22 C23 C24 -0.30(18) . . . . ?
 C22 C21 C26 C25 2.51(18) . . . . ?
 C22 C23 C24 C25 1.49(18) . . . . ?
 C23 C24 C25 C26 -0.68(19) . . . . ?
 C24 C25 C26 C21 -1.30(18) . . . . ?
 C26 C21 C22 C23 -1.72(18) . . . . ?
 C27 N20 C19 O1 3.05(18) . . . . ?
 C27 N20 C19 C5 -174.80(10) . . . . ?
 C27 N20 C21 C22 68.56(14) . . . . ?
 C27 N20 C21 C26 -109.79(13) . . . . ?
 C14' C13 C18' C17' 6.2(7) . . . . ?
 C15' C16 C17' C18' -3.2(7) . . . . ?
 C17' C16 C15' C14' 3.2(6) . . . . ?
 C18' C13 C14' C15' -6.4(5) . . . . ?
 Cl1 C9 C10 C11 160.2(9) . . . . ?

_shelx_res_file
;
TITL 1_a P 1 21/c 1 R = 0.05 New:P21/n
    1_a_pl.res
    created by SHELXL-2016/6 at 19:46:31 on 04-May-2021
CELL 0.71073 9.1414 8.9203 24.1149 90 94.718 90
ZERR 4 0.0003 0.0003 0.0009 0 0.001 0
LATT 1
SYMM 0.5-X,0.5+Y,0.5-Z
SFAC C H Cl N O
UNIT 96 88 0.06 16 4
EADP C15' C15
EADP C14' C14
EADP C18' C18
EADP C17' C17

L.S. 5
PLAN  5
SIZE 0.32 0.27 0.29
TEMP -173
CONF
BOND $H
MORE -1
htab
list 4
fmap 2
acta
OMIT -2 58
OMIT 0 0 2
REM <olex2.extras>
REM <HklSrc "%.\\1_a.hkl">
REM </olex2.extras>

WGHT    0.053200    0.719500
FVAR       0.42925   0.55432
O1    5    1.187277   -1.106007   -0.512970    11.00000    0.03285    0.01572 =
         0.02951   -0.00180   -0.00384   -0.00086
N1    4    1.198635   -0.742110   -0.571946    11.00000    0.02078    0.01925 =
         0.01893   -0.00098   -0.00348    0.00200
N2    4    1.134115   -0.708359   -0.623077    11.00000    0.01974    0.01887 =
         0.01785   -0.00244   -0.00177    0.00104
N7    4    1.127336   -0.546867   -0.698988    11.00000    0.03201    0.02061 =
         0.02497   -0.00038   -0.00886    0.00248
N20   4    1.261281   -0.898680   -0.464653    11.00000    0.02269    0.01451 =
         0.01938   -0.00013   -0.00140    0.00190
C3    1    1.048882   -0.824397   -0.645509    11.00000    0.01802    0.02061 =
         0.02053   -0.00519    0.00057   -0.00004
C4    1    1.061730   -0.937121   -0.606911    11.00000    0.02172    0.02019 =
         0.02208   -0.00416    0.00035   -0.00088
AFIX  43
H4    2    1.017643   -1.033545   -0.609812    11.00000   -1.20000
AFIX   0
C5    1    1.154032   -0.880571   -0.561879    11.00000    0.01949    0.01799 =
         0.02137   -0.00232   -0.00093    0.00168
C6    1    1.157483   -0.562186   -0.644541    11.00000    0.01929    0.01706 =
         0.02379   -0.00152   -0.00227    0.00275
C8    1    1.140844   -0.408889   -0.720579    11.00000    0.05055    0.02411 =
         0.02875    0.00457   -0.01590    0.00146
C9    1    1.189220   -0.287857   -0.688010    11.00000    0.06464    0.01889 =
         0.03981    0.00642   -0.01896   -0.00113
C10   1    1.221839   -0.307854   -0.631303    11.00000    0.03728    0.01872 =
         0.03503   -0.00272   -0.00993   -0.00059
AFIX  43
H10   2    1.255388   -0.225920   -0.608515    11.00000   -1.20000
AFIX   0
C11   1    1.205121   -0.447913   -0.608256    11.00000    0.02271    0.02136 =
         0.02406   -0.00225   -0.00287    0.00180
AFIX  43
H11   2    1.225192   -0.465296   -0.569511    11.00000   -1.20000
AFIX   0
C12   1    1.098632   -0.394092   -0.782016    11.00000    0.08550    0.03111 =
         0.03144    0.00864   -0.02607   -0.00059
C13   1    0.961022   -0.822332   -0.699789    11.00000    0.02370    0.02372 =
         0.01768   -0.00171   -0.00024   -0.00664
PART 1
C14   1    0.844370   -0.712387   -0.712203    21.00000    0.02672    0.02841 =
         0.02202   -0.00018   -0.00403    0.00540
AFIX  43
H14   2    0.825955   -0.637977   -0.685465    21.00000   -1.20000
AFIX   0
C15   1    0.760120   -0.716019   -0.762935    21.00000    0.02773    0.03818 =
         0.02747    0.00739   -0.00847    0.00222
AFIX  43
H15   2    0.682655   -0.646663   -0.771454    21.00000   -1.20000
AFIX   0
PART 0
C16   1    0.796067   -0.830305   -0.802043    11.00000    0.04717    0.04377 =
         0.01799    0.00319   -0.00651   -0.02224
PART 1
AFIX  43
H16   2    0.740081   -0.833918   -0.836997    21.00000   -1.20000
AFIX  43
PART 2
H16A  2    0.740714   -0.826788   -0.837130   -21.00000   -1.20000
AFIX   0
PART 1
C17   1    0.897394   -0.925900   -0.792692    21.00000    0.04680    0.03298 =
         0.01834   -0.00539   -0.00527   -0.00758
AFIX  43
H17   2    0.915411   -0.998403   -0.820172    21.00000   -1.20000
AFIX   0
C18   1    0.983075   -0.924636   -0.741681    21.00000    0.03518    0.02356 =
         0.01932   -0.00112   -0.00072   -0.00287
AFIX  43
H18   2    1.059235   -0.996671   -0.735560    21.00000   -1.20000
AFIX   0
PART 0
C19   1    1.200852   -0.968770   -0.511082    11.00000    0.02039    0.01739 =
         0.02245   -0.00161   -0.00008    0.00125
C21   1    1.263457   -0.739257   -0.456415    11.00000    0.02313    0.01392 =
         0.01475   -0.00056   -0.00017    0.00106
C22   1    1.396564   -0.664431   -0.450060    11.00000    0.02091    0.01965 =
         0.01744    0.00015   -0.00056    0.00184
AFIX  43
H22   2    1.485916   -0.718339   -0.451121    11.00000   -1.20000
AFIX   0
C23   1    1.398748   -0.509926   -0.442115    11.00000    0.02530    0.01976 =
         0.01822   -0.00105   -0.00038   -0.00370
AFIX  43
H23   2    1.489782   -0.458194   -0.437562    11.00000   -1.20000
AFIX   0
C24   1    1.268136   -0.431378   -0.440838    11.00000    0.03239    0.01537 =
         0.01921   -0.00098    0.00082    0.00088
AFIX  43
H24   2    1.269509   -0.325586   -0.436295    11.00000   -1.20000
AFIX   0
C25   1    1.135572   -0.507610   -0.446206    11.00000    0.02451    0.02008 =
         0.02232   -0.00158    0.00127    0.00570
AFIX  43
H25   2    1.046270   -0.453738   -0.444914    11.00000   -1.20000
AFIX   0
C26   1    1.132201   -0.662043   -0.453454    11.00000    0.01977    0.02012 =
         0.02168   -0.00088    0.00044    0.00095
AFIX  43
H26   2    1.041337   -0.714291   -0.456355    11.00000   -1.20000
AFIX   0
C27   1    1.317085   -0.993893   -0.417445    11.00000    0.02752    0.01707 =
         0.01775    0.00079    0.00123    0.00357
AFIX  23
H27A  2    1.245305   -1.074718   -0.412191    11.00000   -1.20000
H27B  2    1.326177   -0.932590   -0.383112    11.00000   -1.20000
AFIX   0
C28   1    1.465337   -1.063697   -0.426140    11.00000    0.02601    0.02211 =
         0.02271    0.00245   -0.00087    0.00524
AFIX 137
H28A  2    1.539640   -0.984626   -0.426657    11.00000   -1.50000
H28B  2    1.459119   -1.117730   -0.461640    11.00000   -1.50000
H28C  2    1.492739   -1.133695   -0.395724    11.00000   -1.50000
AFIX   0
PART 2
C14'  1    0.828494   -0.767679   -0.704796   -21.00000    0.02672    0.02841 =
         0.02202   -0.00018   -0.00403    0.00540
AFIX  43
H14'  2    0.786361   -0.725454   -0.673635   -21.00000   -1.20000
AFIX   0
C15'  1    0.749398   -0.772352   -0.756936   -21.00000    0.02773    0.03818 =
         0.02747    0.00739   -0.00847    0.00222
AFIX  43
H15'  2    0.653779   -0.729867   -0.759812   -21.00000   -1.20000
AFIX   0
C17'  1    0.945593   -0.903453   -0.793713   -21.00000    0.04680    0.03298 =
         0.01834   -0.00539   -0.00527   -0.00758
AFIX  43
H17'  2    0.985674   -0.952781   -0.823923   -21.00000   -1.20000
AFIX   0
C18'  1    1.023352   -0.898670   -0.742637   -21.00000    0.03518    0.02356 =
         0.01932   -0.00112   -0.00072   -0.00287
AFIX  43
H18'  2    1.116534   -0.945705   -0.736577   -21.00000   -1.20000
AFIX   0
PART 0
H12A  2    1.110560   -0.295044   -0.793418    11.00000    0.07435
H12B  2    0.999351   -0.414824   -0.789153    11.00000    0.08523
H12C  2    1.131410   -0.473712   -0.802050    11.00000    0.11791
CL1   3    1.150990   -0.139161   -0.727507     0.01565    0.01847    0.02189 =
         0.03681    0.01307   -0.00408   -0.00316
H9    2    1.198378   -0.190061   -0.704829    11.00000    0.04774
HKLF 4 1 0.5 0 0 0 -1 0 -0.5 0 -1


REM  1_a P 1 21/c 1 R = 0.05 New:P21/n
REM R1 =  0.0468 for    4258 Fo > 4sig(Fo)  and  0.0586 for all    5213 data
REM    302 parameters refined using      0 restraints

END

WGHT      0.0533      0.7185

REM Instructions for potential hydrogen bonds
HTAB C12 Cl1
EQIV $1 -x+5/2, y-1/2, -z-3/2
HTAB C12 Cl1_$1
HTAB C9 Cl1

REM Highest difference peak  0.317,  deepest hole -0.238,  1-sigma level  0.047
Q1    1   1.0072 -0.8215 -0.6741  11.00000  0.05    0.32
Q2    1   1.1100 -0.9149 -0.5840  11.00000  0.05    0.31
Q3    1   1.3850 -1.0357 -0.4257  11.00000  0.05    0.31
Q4    1   1.3889 -0.5853 -0.4503  11.00000  0.05    0.28
Q5    1   1.1393 -0.5882 -0.4424  11.00000  0.05    0.27
;
_shelx_res_checksum                34160
_shelx_hkl_file
;
   2   0   0  149.19   14.50
   3   0   0   19.30    1.10
   3   0   0   22.00    1.20
  -3   0   0   21.50    1.20
  -3   0   0   21.70    1.20
   4   0   0 9847.61  460.35
  -4   0   0 9999.00  462.25
  -5   0   0  157.48    7.10
   5   0   0  148.49    7.10
  -5   0   0  152.08    7.00
   5   0   0  145.19    7.00
   6   0   0  269.27   12.00
  -6   0   0  258.67   12.10
  -6   0   0  253.67   12.00
  -7   0   0    4.70    0.80
   7   0   0    4.60    0.70
  -8   0   0   57.59    3.20
   8   0   0   56.69    3.10
  -9   0   0   50.39    3.00
   9   0   0   52.89    2.90
  10   0   0  579.04   26.40
 -10   0   0  581.24   26.60
  11   0   0   69.09    4.30
 -11   0   0   79.99    4.30
 -14   0   0  554.54   26.50
  14   0   0  586.04   26.30
 -15   0   0    7.70    1.40
 -16   0   0   16.70    2.20
  16   0   0   20.80    1.90
  17   0   0    3.20    0.90
 -17   0   0    2.00    1.00
 -18   0   0   54.79    3.90
  18   0   0   55.39    3.70
 -19   0   0    4.40    1.40
  20   0   0   12.00    1.80
 -20   0   0   12.70    2.00
 -21   0   0    3.00    1.30
  21   0   0    2.00    0.90
 -22   0   0    0.50    1.10
  22   0   0    1.70    0.90
  23   0   0    0.90    0.70
 -23   0   0   -0.40    0.90
 -24   0   0    2.30    1.40
  24   0   0    2.60    1.10
  25   0   0    3.10    1.10
 -25   0   0    2.40    1.40
  26   0   0    5.60    1.40
 -26   0   0    5.10    1.80
   0  -1   0    0.00    0.10
   0  -1   0    0.10    0.10
   0   1   0    0.10    0.10
   0   1   0    0.00    0.10
  -1  -1   0    1.00    0.20
   1  -1   0    1.20    0.20
  -1  -1   0    1.20    0.20
   1  -1   0    1.00    0.20
  -1   1   0    1.20    0.20
   1   1   0    1.10    0.20
   1   1   0    1.30    0.20
  -1   1   0    1.20    0.20
   2  -1   0 2959.20  141.89
   2   1   0 2705.53  149.39
  -2   1   0 2822.52  141.19
   3  -1   0    0.20    0.20
  -3  -1   0    0.20    0.30
   3  -1   0    0.10    0.20
  -3  -1   0    0.20    0.20
  -3   1   0   -0.20    0.20
   3   1   0    0.50    0.30
   4  -1   0 2552.64  138.09
  -4  -1   0 2771.62  148.29
   4   1   0 2561.04  143.29
  -4   1   0 2559.04  137.89
   5  -1   0    4.80    0.70
  -5  -1   0    7.40    0.80
   5  -1   0    7.20    0.80
   5   1   0    6.30    0.80
   5   1   0    5.20    0.70
  -5   1   0    5.60    0.70
  -5   1   0    6.90    0.70
  -6  -1   0  773.22   70.19
   6  -1   0  769.12   72.09
  -6   1   0  749.53   60.99
   6   1   0  806.22   78.49
  -7  -1   0    8.10    1.00
   7  -1   0    7.00    0.90
   7   1   0    7.00    0.90
  -7   1   0    6.50    0.90
   7   1   0    6.90    1.10
  -8  -1   0   29.50    2.00
   8  -1   0   30.00    2.00
   8   1   0   31.70    1.90
  -8   1   0   33.60    2.00
   9  -1   0   44.60    2.60
  -9  -1   0   43.20    2.70
  -9   1   0   45.80    2.90
   9   1   0   43.40    2.60
  10  -1   0  510.55   23.40
 -10  -1   0  526.15   23.50
  10   1   0  503.05   23.20
 -10   1   0  500.95   23.40
  11  -1   0    0.20    0.50
 -11  -1   0    2.80    0.80
  11   1   0    0.80    0.60
 -11   1   0    0.10    0.50
  12  -1   0    1.80    0.70
 -12  -1   0    1.70    0.90
 -12   1   0    2.20    0.80
  12   1   0    2.30    0.70
 -13  -1   0    6.10    1.20
  13  -1   0    4.00    0.90
  13   1   0    3.20    0.90
 -13   1   0    2.60    0.90
 -14  -1   0    0.50    0.80
  14  -1   0   -0.30    0.60
  14   1   0   -0.30    0.60
 -14   1   0    0.10    0.70
  15  -1   0   37.70    2.80
 -15  -1   0   42.60    3.10
 -15   1   0   40.60    3.00
  15   1   0   37.70    2.70
  16  -1   0    1.90    0.80
 -16  -1   0    0.20    0.80
 -16   1   0    2.90    1.10
  16   1   0    1.90    0.80
 -17  -1   0   -0.80    0.70
  17  -1   0    0.30    0.60
  17   1   0    0.00    0.60
 -17   1   0   -0.30    0.70
 -18  -1   0    0.70    1.10
 -18   1   0    2.70    1.10
  18   1   0    1.80    0.80
  19  -1   0    0.60    0.70
 -19  -1   0    0.50    0.90
  19   1   0    0.30    0.60
 -19   1   0    1.10    0.90
  20  -1   0    0.30    0.70
 -20  -1   0    0.10    0.80
 -20   1   0   -0.30    0.80
  21  -1   0    3.80    1.20
 -21  -1   0    2.60    1.20
 -21   1   0    3.30    1.30
  21   1   0    3.80    1.10
  22  -1   0    7.20    1.50
 -22  -1   0    5.00    1.50
  22   1   0    9.10    1.60
  23  -1   0    1.10    1.00
 -23  -1   0    0.00    0.90
  23   1   0    2.70    1.00
 -23   1   0    0.10    1.10
 -24  -1   0    2.10    1.40
  24  -1   0    5.70    1.50
  24   1   0    5.00    1.30
 -24   1   0    4.00    1.50
 -25  -1   0    0.40    1.30
  25  -1   0    1.30    1.00
 -25   1   0    1.80    1.30
  25   1   0    1.70    0.90
 -26  -1   0    2.20    1.40
  26  -1   0    0.80    0.80
  26   1   0    3.10    1.20
 -26   1   0    1.10    1.20
   0  -2   0  213.08    9.50
   0   2   0  209.58    9.70
  -1  -2   0    0.20    0.10
  -1  -2   0    0.30    0.20
   1  -2   0    0.00    0.20
   1  -2   0    0.10    0.20
  -1  -2   0   -0.20    0.20
   1   2   0   -0.10    0.10
  -1   2   0    0.10    0.20
   1   2   0    0.10    0.20
  -1   2   0    0.10    0.20
   2  -2   0  364.66   16.30
   3  -2   0   -0.10    0.20
  -3  -2   0    0.30    0.20
  -3  -2   0    0.40    0.20
   3   2   0    0.10    0.20
   3   2   0    0.30    0.20
  -3   2   0    0.40    0.30
  -3   2   0   -0.10    0.20
   4  -2   0  789.52   63.29
   4   2   0  789.72   68.59
   4   2   0 1022.70   84.29
  -4   2   0  847.92   65.59
  -5  -2   0    6.60    0.90
  -5  -2   0    5.40    0.70
   5  -2   0    5.20    0.80
   5  -2   0    6.60    0.70
   5   2   0    4.70    0.60
  -5   2   0    4.80    0.60
   6  -2   0   34.50    2.20
  -6  -2   0   37.90    2.20
  -6  -2   0   41.20    2.40
   6   2   0   37.60    2.10
  -6   2   0   37.70    2.10
  -7  -2   0    3.80    0.70
  -7  -2   0    3.20    0.90
   7  -2   0    2.30    0.60
  -7   2   0    1.90    0.50
   7   2   0    2.00    0.60
   7   2   0    3.90    0.70
   8  -2   0   31.20    2.20
  -8  -2   0   33.70    2.80
  -8   2   0   35.40    2.10
   8   2   0   34.70    2.10
   9  -2   0   14.00    1.30
  -9  -2   0   16.00    1.50
   9   2   0   15.90    1.30
  -9   2   0   14.20    1.30
  10  -2   0    1.80    0.60
 -10  -2   0    2.00    0.70
 -10   2   0    2.40    0.70
  10   2   0    2.30    0.70
  11  -2   0    1.40    0.60
 -11  -2   0    2.30    0.80
 -11   2   0    2.50    0.70
  11   2   0    1.90    0.70
  12  -2   0   31.40    2.30
 -12  -2   0   34.40    2.50
  12   2   0   30.00    2.20
 -12   2   0   31.20    2.30
 -13  -2   0   13.30    1.80
  13  -2   0   13.80    1.70
  13   2   0   12.20    1.50
 -13   2   0   16.20    1.80
 -14  -2   0   38.40    2.90
  14  -2   0   34.70    2.70
 -14   2   0   38.70    2.80
  14   2   0   37.50    2.50
  15  -2   0    7.00    1.40
 -15   2   0    7.10    1.40
  15   2   0    6.80    1.20
  16  -2   0   57.79    3.70
 -16  -2   0   55.89    3.80
 -16   2   0   51.59    4.00
  16   2   0   53.09    3.40
 -17  -2   0    2.40    1.10
 -17   2   0    1.20    0.90
  17   2   0    2.40    0.90
  18  -2   0   30.00    2.60
 -18  -2   0   34.00    2.90
 -18   2   0   31.30    2.80
  18   2   0   32.40    2.50
  19  -2   0   11.00    1.80
 -19  -2   0    9.00    1.80
 -19   2   0   14.70    2.20
  19   2   0   10.70    1.60
 -20  -2   0   20.60    2.80
  20  -2   0   18.00    2.40
  20   2   0   22.20    2.00
 -20   2   0   18.50    2.60
  21  -2   0    0.90    0.80
 -21  -2   0    0.70    1.10
 -21   2   0   -0.80    0.80
  21   2   0    0.60    0.70
 -22  -2   0   24.30    3.30
  22  -2   0   26.80    2.70
 -22   2   0   22.40    3.50
  22   2   0   29.00    2.40
  23  -2   0    0.90    0.90
 -23  -2   0    0.40    1.00
 -23   2   0    0.70    1.00
  23   2   0    1.70    0.80
  24  -2   0    0.00    0.80
 -24  -2   0    1.80    1.20
 -24   2   0    1.00    1.20
  25  -2   0    2.60    1.10
 -25  -2   0    2.00    1.30
 -25   2   0    0.90    1.20
  26  -2   0   19.00    2.70
 -26   2   0   17.60    3.00
   0  -3   0    0.40    0.20
   0   3   0    0.20    0.20
   0   3   0    0.30    0.20
  -1  -3   0    0.40    0.20
   1  -3   0    0.20    0.20
  -1  -3   0    0.90    0.30
  -1  -3   0    0.20    0.20
   1   3   0    0.50    0.30
  -1   3   0    0.50    0.20
  -2  -3   0   13.90    1.00
  -2  -3   0   14.60    1.00
   2  -3   0   16.30    1.10
   2  -3   0   14.40    0.90
  -2  -3   0   14.90    1.00
   2   3   0   14.80    1.00
   2   3   0   15.00    1.00
  -2   3   0   17.50    1.00
   3  -3   0   10.60    1.00
  -3  -3   0   11.40    0.90
  -3  -3   0   12.40    0.90
   3  -3   0   10.50    0.80
   3   3   0   11.90    0.80
   3   3   0   11.10    0.80
  -3   3   0   11.50    0.80
  -4  -3   0   24.10    1.50
  -4  -3   0   24.10    1.50
   4  -3   0   28.70    1.70
   4  -3   0   26.60    1.50
   4   3   0   23.10    1.50
  -4   3   0   25.40    1.50
  -5  -3   0    0.80    0.40
  -5  -3   0    0.50    0.40
   5  -3   0    0.40    0.40
  -5   3   0   -0.10    0.30
   5   3   0    0.30    0.30
   6  -3   0   74.59    4.00
  -6  -3   0   73.99    3.80
  -6  -3   0   81.39    3.90
   6   3   0   68.89    3.70
  -6   3   0   71.89    3.70
  -7  -3   0    1.60    0.60
  -7  -3   0    1.90    0.70
   7  -3   0    1.40    0.50
  -7   3   0    2.70    0.60
   7   3   0    1.50    0.50
   8  -3   0    0.40    0.50
  -8  -3   0    1.20    0.80
  -8  -3   0    0.30    0.40
  -8   3   0    0.60    0.40
  -9  -3   0    5.50    1.20
  -9  -3   0    2.20    0.70
   9  -3   0    2.30    0.70
  -9   3   0    2.30    0.60
   9   3   0    2.10    0.70
  10  -3   0   35.00    2.60
 -10  -3   0   40.60    2.70
 -10   3   0   40.50    2.50
  10   3   0   41.10    2.50
 -11  -3   0   22.60    1.90
  11  -3   0   19.80    1.80
 -11   3   0   22.60    1.80
  11   3   0   20.30    1.70
  12  -3   0   18.20    1.70
 -12  -3   0   17.40    2.00
 -12   3   0   14.80    1.70
  12   3   0   10.60    1.40
  13  -3   0    1.60    0.90
 -13  -3   0    2.30    1.00
  13   3   0    2.30    0.90
 -13   3   0    1.30    0.70
 -14  -3   0    7.70    1.50
  14  -3   0    8.20    1.40
  14   3   0    7.90    1.30
 -14   3   0    8.40    1.40
  15  -3   0    5.80    1.20
 -15  -3   0    6.60    1.50
  15   3   0    4.70    1.10
 -15   3   0    6.20    1.30
 -16  -3   0   37.40    3.10
  16  -3   0   34.80    2.90
 -16   3   0   38.40    3.00
  16   3   0   37.20    2.60
  17  -3   0    3.60    1.10
 -17  -3   0    3.50    1.30
  17   3   0    4.50    1.00
 -17   3   0    6.40    1.40
  18  -3   0    3.50    1.10
 -18  -3   0    1.60    1.00
 -18   3   0    1.90    1.00
  18   3   0    2.50    0.90
  19  -3   0    2.70    1.10
 -19  -3   0    2.80    1.40
 -19   3   0    4.50    1.40
  19   3   0    2.40    0.90
 -20  -3   0    5.30    1.50
  20  -3   0    2.40    1.10
 -20   3   0    4.70    1.50
  20   3   0    6.40    1.20
  21  -3   0   -1.10    0.60
 -21   3   0    2.00    1.30
  21   3   0    1.60    0.80
  22  -3   0    6.50    1.70
 -22  -3   0    9.50    2.10
  22   3   0   10.00    1.50
 -22   3   0    4.40    1.50
  23  -3   0    1.30    1.00
 -23  -3   0    1.50    1.30
 -23   3   0    0.10    1.10
  23   3   0    2.50    0.80
 -24  -3   0    0.90    1.20
  24  -3   0    4.10    1.40
  24   3   0    5.40    1.10
 -24   3   0    4.90    1.70
 -25  -3   0   -1.70    0.80
  25  -3   0   -0.10    0.90
 -25   3   0   -0.40    1.20
 -26  -3   0   -0.70    1.10
  26  -3   0    1.00    1.00
 -26   3   0   -0.60    1.20
   0  -4   0   64.09    3.20
   0  -4   0   61.79    3.10
   0  -4   0   60.49    3.30
   0   4   0   63.19    3.10
  -1  -4   0    6.60    0.80
   1  -4   0    5.20    0.80
  -1  -4   0    4.70    0.60
   1  -4   0    6.50    0.70
  -1  -4   0    5.70    0.70
  -1   4   0    5.00    0.60
  -2  -4   0    1.80    0.50
   2  -4   0    2.90    0.50
   2  -4   0    1.70    0.50
  -2  -4   0    2.50    0.50
  -2   4   0    2.00    0.40
  -3  -4   0    7.80    0.80
   3  -4   0   10.00    1.20
  -3  -4   0    8.40    0.80
   3  -4   0    9.90    0.80
  -3   4   0    9.00    0.80
  -4  -4   0   25.30    1.60
  -4  -4   0   24.50    1.60
  -4   4   0   22.40    1.50
   5  -4   0    0.80    0.50
  -5  -4   0    0.10    0.30
  -5  -4   0    0.80    0.40
  -5   4   0    0.70    0.30
   6  -4   0  317.07   15.10
  -6  -4   0  316.77   14.80
  -6  -4   0  329.27   14.90
  -6   4   0  317.37   14.70
  -7  -4   0    1.00    0.60
   7  -4   0    1.20    0.50
  -7  -4   0    0.80    0.50
  -7   4   0    0.50    0.40
  -8  -4   0   95.69    4.80
   8  -4   0   88.19    4.90
  -8  -4   0   82.99    4.70
  -8   4   0   88.19    4.80
  -9  -4   0    1.30    1.00
   9  -4   0    0.70    0.60
  -9  -4   0    1.90    0.70
  -9   4   0    1.70    0.60
 -10  -4   0   95.59    5.20
  10  -4   0   84.59    5.10
 -10  -4   0   90.79    5.10
 -10   4   0   88.29    4.80
  10   4   0   92.19    4.70
  11  -4   0    3.00    0.90
 -11  -4   0    3.20    1.00
 -11  -4   0    5.10    1.40
 -11   4   0    3.40    0.80
  11   4   0    2.10    0.90
  12  -4   0    2.70    1.00
 -12  -4   0    2.10    0.90
  12   4   0    3.70    1.00
 -12   4   0    4.30    1.00
 -13  -4   0    0.10    0.80
  13  -4   0   -0.60    0.50
  13   4   0   -0.40    0.70
 -13   4   0    0.00    0.60
 -14   4   0   14.90    1.90
  14   4   0   17.40    1.60
  15  -4   0   -0.40    0.50
 -15  -4   0   -0.40    0.70
 -15   4   0    0.30    0.70
  15   4   0    0.30    0.70
 -16  -4   0    3.30    1.20
  16  -4   0    3.20    1.10
  16   4   0    3.00    0.90
 -16   4   0    3.20    1.10
 -17  -4   0    0.60    1.00
  17  -4   0    0.20    0.70
  17   4   0    0.20    0.70
 -17   4   0    0.00    0.80
 -18  -4   0   -1.50    0.60
  18  -4   0    1.80    0.90
 -18   4   0    2.20    1.10
  18   4   0    0.40    0.70
  19  -4   0   -0.60    0.70
 -19  -4   0   -0.90    1.00
  19   4   0    1.20    0.70
 -19   4   0   -0.40    1.00
  20  -4   0   11.40    2.00
 -20  -4   0   10.80    2.10
 -20   4   0   13.90    2.30
  20   4   0   11.90    1.60
 -21  -4   0    0.80    1.20
  21  -4   0    3.90    1.40
  21   4   0    2.50    0.80
 -21   4   0    0.60    1.10
  22  -4   0    1.60    1.10
 -22  -4   0    0.70    1.10
 -22   4   0   -0.50    1.00
 -23  -4   0   -2.50    0.80
  23  -4   0    0.00    0.90
 -23   4   0   -0.70    0.90
 -24  -4   0    3.40    1.50
  24  -4   0    6.60    1.80
 -24   4   0    4.60    1.80
 -25  -4   0   -1.30    0.80
  25  -4   0    1.40    1.10
 -25   4   0    0.50    1.30
   0  -5   0    0.40    0.30
   0  -5   0    0.20    0.40
  -1  -5   0    0.10    0.40
  -1  -5   0   -0.30    0.20
   1  -5   0   -0.20    0.30
  -1   5   0    0.00    0.30
   2  -5   0   66.89    3.70
  -2  -5   0   68.99    3.50
  -2  -5   0   72.09    3.70
  -2   5   0   62.09    3.40
  -3  -5   0    2.30    0.60
   3  -5   0    2.80    0.70
  -3  -5   0    2.80    0.60
  -3   5   0    3.40    0.60
  -4  -5   0    3.50    0.70
   4  -5   0    2.70    0.70
  -4  -5   0    2.70    0.60
  -4   5   0    2.90    0.60
  -5  -5   0    4.20    0.80
  -5  -5   0    5.10    0.80
   5  -5   0    7.80    1.10
  -5   5   0    6.00    0.80
  -6  -5   0  264.47   12.30
   6  -5   0  262.47   12.60
  -6  -5   0  259.57   12.30
  -6   5   0  259.07   12.20
  -7  -5   0    8.40    1.20
   7  -5   0    7.50    1.20
  -7  -5   0   10.60    1.30
  -7   5   0    9.50    1.10
   8  -5   0    1.70    0.70
  -8  -5   0    3.90    0.90
  -8  -5   0    4.00    0.90
  -8   5   0    1.70    0.60
  -9  -5   0    2.20    0.90
  -9  -5   0    2.60    0.80
   9  -5   0    1.70    0.70
  -9   5   0    3.10    0.80
  10  -5   0   67.39    4.00
 -10  -5   0   60.99    3.80
 -10  -5   0   55.99    3.70
 -10   5   0   58.59    3.50
 -11  -5   0    1.50    1.30
 -11  -5   0    3.80    1.00
  11  -5   0    2.40    0.90
 -11   5   0    1.70    0.70
 -12  -5   0   -1.40    1.10
 -12  -5   0    0.20    0.70
  12  -5   0    0.10    0.60
 -12   5   0    0.40    0.50
  12   5   0   -1.00    0.70
 -13  -5   0    0.30    0.70
  13  -5   0   -0.70    0.60
 -13   5   0   -0.20    0.50
  13   5   0   -0.20    0.70
 -14  -5   0   12.10    2.00
  14  -5   0   11.40    1.90
 -14   5   0   13.00    1.80
  14   5   0   11.40    1.50
  15  -5   0    2.20    1.10
 -15  -5   0    0.80    1.00
  15   5   0    5.60    1.20
 -15   5   0    4.90    1.20
 -16  -5   0   10.70    1.90
  16  -5   0    7.60    1.60
 -16   5   0    8.50    1.60
  16   5   0   10.10    1.40
 -17  -5   0   -1.50    0.70
  17  -5   0    0.40    0.80
 -17   5   0    0.50    0.90
  17   5   0   -0.40    0.70
  18  -5   0    8.50    1.90
 -18  -5   0    7.60    1.70
 -18   5   0    9.60    1.70
  18   5   0    8.50    1.30
  19  -5   0    0.10    0.80
 -19  -5   0    0.10    0.90
 -19   5   0    1.10    1.00
  19   5   0    1.10    0.70
  20  -5   0    1.10    1.10
 -20  -5   0    5.20    1.70
 -20   5   0    2.70    1.30
  20   5   0    3.40    0.90
 -21  -5   0    0.00    1.10
  21  -5   0    0.60    1.00
  21   5   0    2.30    0.70
 -21   5   0   -0.90    0.90
 -22  -5   0   -1.00    1.00
  22  -5   0    0.60    0.90
 -22   5   0    0.00    1.00
 -23  -5   0    0.80    1.20
  23  -5   0    0.20    0.90
 -23   5   0    0.10    1.10
 -24  -5   0   -0.10    1.10
  24  -5   0    2.00    1.30
 -24   5   0    2.10    1.50
  25  -5   0    0.90    1.10
 -25  -5   0   -0.40    1.20
 -25   5   0    0.10    1.20
   0  -6   0  144.09    7.10
   0  -6   0  157.48    7.60
  -1  -6   0    0.00    0.40
   1  -6   0    0.00    0.30
  -1  -6   0    0.00    0.30
   1  -6   0   -0.20    0.30
  -1   6   0    0.70    0.40
  -2  -6   0   28.20    1.80
  -2  -6   0   30.90    2.00
   2  -6   0   25.50    2.00
  -2   6   0   26.60    1.80
  -3  -6   0   -0.10    0.40
  -3  -6   0    0.20    0.40
   3  -6   0   -0.40    0.30
  -3   6   0   -0.50    0.30
  -4  -6   0  223.68   10.70
   4  -6   0  229.68   11.10
  -4  -6   0  223.28   10.80
  -4   6   0  229.28   10.70
  -5  -6   0    5.20    0.90
  -5  -6   0    4.70    0.80
   5  -6   0    3.30    0.90
  -5   6   0    5.10    0.80
  -6  -6   0    1.30    0.70
  -6  -6   0    0.50    0.50
   6  -6   0    1.00    0.60
  -6   6   0    0.90    0.50
  -7  -6   0    0.40    0.60
   7  -6   0    1.00    0.60
  -7  -6   0    1.80    0.60
  -7   6   0    0.70    0.50
  -8  -6   0  189.08    9.20
  -8  -6   0  184.78    9.20
   8  -6   0  187.08    9.50
  -8   6   0  179.78    9.00
   9  -6   0   18.70    1.90
  -9  -6   0   18.90    1.90
  -9  -6   0   18.10    2.00
  -9   6   0   18.90    1.60
 -10  -6   0  129.69    7.00
  10  -6   0  140.69    7.90
 -10  -6   0  136.79    7.10
 -10   6   0  130.99    6.90
 -11  -6   0    0.70    0.70
  11  -6   0    0.10    0.60
 -11  -6   0    0.80    1.00
 -11   6   0    0.80    0.60
 -12  -6   0    2.20    1.30
 -12  -6   0    2.60    1.10
  12  -6   0    4.50    1.20
 -12   6   0    2.80    0.90
 -13  -6   0    1.20    1.30
 -13  -6   0    2.00    0.90
  13  -6   0    0.30    0.80
  13   6   0    2.30    1.00
 -13   6   0    1.40    0.80
 -14  -6   0   19.90    2.50
  14  -6   0   14.80    2.30
 -14   6   0   15.90    2.00
  14   6   0   16.60    1.90
 -15  -6   0    0.30    0.90
  15  -6   0   -0.60    0.60
 -15   6   0    0.40    0.80
  15   6   0   -0.30    0.80
 -16  -6   0    4.60    1.50
  16  -6   0    2.70    1.20
 -16   6   0    4.40    1.20
  16   6   0    1.80    0.90
  17  -6   0    2.60    1.30
 -17  -6   0    3.10    1.30
  17   6   0    0.80    0.80
 -17   6   0   -0.50    0.80
  18  -6   0    4.80    1.50
 -18  -6   0    2.30    1.30
 -18   6   0    6.70    1.50
  18   6   0    7.20    1.30
  19  -6   0    3.00    1.30
  19   6   0    4.40    1.00
 -19   6   0    3.70    1.40
  20  -6   0   12.00    2.20
 -20  -6   0   10.30    2.10
 -20   6   0    9.50    2.00
 -21  -6   0    1.80    1.40
  21  -6   0    1.70    1.10
 -21   6   0    1.80    1.60
 -22  -6   0   19.20    3.00
  22  -6   0   15.30    2.70
 -22   6   0   20.60    2.90
  23  -6   0    1.20    1.10
 -23  -6   0   -0.50    1.20
 -23   6   0    1.90    1.40
 -24  -6   0   31.30    5.80
  24  -6   0   33.50    4.10
 -24   6   0   35.30    4.10
   0  -7   0    0.70    0.60
   0  -7   0    0.40    0.40
  -1  -7   0    6.60    1.10
  -1  -7   0    5.60    0.90
   1  -7   0    9.40    1.40
   1  -7   0    5.90    0.80
   2  -7   0   39.90    2.80
  -2  -7   0   36.60    2.40
  -2  -7   0   40.60    2.70
   2  -7   0   38.90    2.30
  -2   7   0   41.40    2.40
  -3  -7   0   -0.50    0.40
  -3  -7   0    0.40    0.40
   3  -7   0    1.00    0.60
  -3   7   0   -0.10    0.40
  -4  -7   0   16.20    1.50
  -4  -7   0   15.30    1.40
   4  -7   0   13.60    1.80
  -4   7   0   12.20    1.20
   5  -7   0    1.20    0.70
  -5  -7   0    2.00    0.80
  -5  -7   0    2.60    0.70
  -6  -7   0   87.39    4.70
   6  -7   0   80.89    5.00
  -6  -7   0   83.29    4.70
  -6   7   0   85.09    4.50
  -7  -7   0    1.90    0.80
  -7  -7   0    2.30    0.80
   7  -7   0    4.40    1.20
  -7   7   0    2.90    0.80
  -8  -7   0    0.40    0.70
  -8  -7   0   -0.70    0.50
   8  -7   0   -0.10    0.60
  -8   7   0    0.80    0.60
  -9  -7   0    4.60    1.30
   9  -7   0    5.40    1.40
  -9  -7   0    4.70    1.10
  -9   7   0    5.90    1.10
 -10  -7   0   98.29    5.70
  10  -7   0  113.39    6.30
 -10  -7   0  104.29    5.80
 -10   7   0   95.79    5.40
 -11  -7   0    1.10    1.10
  11  -7   0    0.20    0.60
 -11  -7   0    1.70    1.00
 -11   7   0    0.40    0.60
 -12  -7   0    4.30    1.30
 -12  -7   0    8.20    1.70
  12  -7   0    8.80    1.80
 -12   7   0    6.00    1.20
 -13  -7   0    0.30    1.30
 -13  -7   0    1.60    1.00
  13  -7   0    3.30    1.20
 -13   7   0    1.90    0.80
 -14  -7   0   33.00    3.00
 -14  -7   0   33.10    3.10
  14  -7   0   32.90    3.00
 -14   7   0   32.50    2.70
  14   7   0   33.30    2.50
  15  -7   0    1.20    1.00
 -15  -7   0    0.80    1.00
  15   7   0    1.90    1.00
 -15   7   0    2.30    0.90
  16  -7   0   12.50    2.30
 -16  -7   0    7.50    1.80
  16   7   0   11.80    1.60
 -16   7   0   12.00    1.90
 -17  -7   0    0.90    1.20
 -17   7   0    0.30    0.90
  17   7   0   -0.60    0.70
  18  -7   0   14.50    2.50
  18   7   0   20.20    1.80
 -18   7   0   15.00    2.30
  19  -7   0    0.40    0.90
 -19  -7   0    0.70    1.10
 -19   7   0    0.10    0.90
  20  -7   0   12.50    2.50
 -20  -7   0   11.10    2.30
 -20   7   0   24.60    3.00
  21  -7   0   -1.10    0.80
 -21  -7   0   -0.90    1.10
 -21   7   0   -1.50    0.80
 -22  -7   0    6.10    1.80
  22  -7   0    4.90    1.70
 -22   7   0    6.30    1.80
 -23   7   0    1.70    1.40
   0  -8   0   60.69    3.30
   0  -8   0   58.19    3.80
   1  -8   0    4.70    1.10
  -1  -8   0    3.30    0.70
  -1  -8   0    5.20    1.10
   1  -8   0    5.70    0.80
  -2  -8   0   10.10    1.50
  -2  -8   0    9.00    1.20
   2  -8   0    9.40    1.10
   2  -8   0    7.80    1.40
   3  -8   0    5.60    0.90
  -3  -8   0    5.90    1.00
   3  -8   0    4.20    1.10
  -3  -8   0    6.00    1.20
  -3   8   0    5.20    0.90
  -4  -8   0    1.40    0.70
   4  -8   0    2.10    0.90
  -4  -8   0    1.90    0.70
  -4   8   0    3.10    0.70
  -5  -8   0    1.70    0.80
   5  -8   0    0.80    0.70
  -5  -8   0    1.00    0.60
  -5   8   0    0.70    0.50
  -6  -8   0    5.50    1.20
  -6  -8   0    6.50    1.30
   6  -8   0    5.50    1.30
  -6   8   0    5.20    1.00
   7  -8   0    1.30    0.80
  -7  -8   0    0.10    0.80
  -7  -8   0    1.60    0.80
  -7   8   0    0.40    0.50
  -8  -8   0   85.99    4.80
   8  -8   0   79.29    5.10
  -8  -8   0   76.69    4.70
  -8   8   0   78.19    4.40
   9  -8   0    1.10    0.80
  -9  -8   0    1.80    1.10
  -9  -8   0    1.40    0.90
  -9   8   0    1.60    0.70
  10  -8   0    1.20    0.90
 -10  -8   0    2.30    1.20
 -10   8   0    0.30    0.60
 -11  -8   0    3.30    1.20
 -11  -8   0    1.60    1.20
  11  -8   0    3.90    1.20
 -11   8   0    1.70    0.80
 -12  -8   0   70.89    4.70
 -12  -8   0   63.09    4.50
  12  -8   0   78.39    5.10
 -12   8   0   70.59    4.30
 -13  -8   0    6.10    1.50
  13  -8   0    9.10    1.90
 -13  -8   0    8.50    1.90
 -13   8   0    6.90    1.40
  14  -8   0   10.10    2.10
 -14  -8   0   12.50    2.10
 -14  -8   0   11.20    2.20
 -14   8   0   12.00    1.80
  14   8   0   13.30    1.90
 -15  -8   0    2.00    1.20
 -15   8   0    0.50    0.80
  15   8   0    0.10    0.90
 -16  -8   0   20.20    2.80
  16  -8   0   19.80    3.10
  16   8   0   24.30    2.20
 -16   8   0   27.30    2.80
  17  -8   0    0.90    1.10
 -17   8   0    2.30    1.10
  18  -8   0   16.50    2.90
 -18  -8   0   25.00    3.20
 -18   8   0   25.00    2.90
 -19  -8   0    0.10    1.20
  19  -8   0    1.40    1.10
 -19   8   0    0.40    1.10
 -20  -8   0    3.70    1.80
  20  -8   0    3.20    1.50
 -20   8   0    3.00    1.30
 -21  -8   0    2.60    1.60
  21  -8   0   -0.30    1.10
 -21   8   0    1.30    1.30
   0  -9   0    0.50    0.50
  -1  -9   0   11.10    1.70
  -1  -9   0   10.80    1.30
   1  -9   0    9.90    1.20
   1  -9   0    8.10    1.50
  -2  -9   0   39.90    2.60
   2  -9   0   40.20    2.50
  -2  -9   0   42.90    3.10
   2  -9   0   41.10    3.10
  -3  -9   0    5.80    1.00
   3  -9   0    4.70    1.30
  -3  -9   0    4.30    1.20
   3  -9   0    3.90    0.80
  -4  -9   0   40.00    2.70
   4  -9   0   41.00    3.20
  -4  -9   0   40.70    3.00
   4  -9   0   38.60    2.50
  -4   9   0   40.70    2.60
  -5  -9   0    2.20    0.80
   5  -9   0    2.70    0.70
   5  -9   0    1.30    0.90
  -5  -9   0    4.20    1.20
  -5   9   0    2.50    0.70
   6  -9   0    3.20    1.20
  -6  -9   0    3.50    0.90
  -6  -9   0    5.00    1.30
  -6   9   0    3.60    0.80
  -7  -9   0    0.60    0.90
  -7  -9   0   -0.50    0.60
   7  -9   0    0.30    0.70
  -7   9   0   -0.50    0.40
  -8  -9   0    0.90    0.80
  -8  -9   0    0.20    0.90
   8  -9   0    3.30    1.20
  -8   9   0    3.90    0.90
   9  -9   0    0.20    0.80
  -9  -9   0    0.60    1.00
  -9  -9   0   -0.10    0.80
  -9   9   0    1.00    0.70
 -10  -9   0    5.30    1.50
 -10  -9   0    3.90    1.20
  10  -9   0    2.70    1.20
 -10   9   0    1.90    0.80
 -11  -9   0    0.90    1.20
  11  -9   0    1.80    1.10
 -11  -9   0    1.70    1.00
 -11   9   0    0.30    0.70
 -12  -9   0   35.90    3.20
 -12  -9   0   38.20    3.10
  12  -9   0   35.90    3.40
 -12   9   0   34.20    2.70
 -13  -9   0   -0.80    1.40
  13  -9   0    2.80    1.40
 -13  -9   0    3.80    1.30
  14  -9   0    2.60    1.50
 -14  -9   0   -0.20    1.00
 -14  -9   0    0.90    1.70
  14   9   0    2.60    1.30
 -14   9   0    3.70    1.10
  15  -9   0    3.80    1.50
 -15  -9   0    3.80    1.40
 -15   9   0    6.50    1.40
 -16  -9   0   28.10    4.90
  16  -9   0   32.70    4.00
 -16   9   0   30.40    2.70
 -17  -9   0   -0.20    1.10
  17  -9   0    2.40    1.40
 -17   9   0    1.10    1.10
  18  -9   0   -0.20    1.10
 -18  -9   0    0.30    1.20
 -18   9   0    1.10    1.00
 -19  -9   0   -0.50    1.20
  19  -9   0   -0.10    0.90
 -20  -9   0    2.30    1.50
  20  -9   0    3.90    1.80
 -20   9   0    6.10    1.60
   0 -10   0   18.00    1.60
   0 -10   0   20.70    2.50
   1 -10   0    0.80    0.60
  -1 -10   0    0.40    0.60
   1 -10   0    1.30    0.90
  -1 -10   0    0.20    0.80
   2 -10   0    0.00    0.50
   2 -10   0    0.10    0.70
  -2 -10   0    0.20    0.50
  -2 -10   0   -1.20    0.60
  -3 -10   0    0.00    0.60
  -3 -10   0    1.60    1.00
   3 -10   0    1.50    1.00
   3 -10   0    1.40    0.60
   4 -10   0    2.20    0.70
  -4 -10   0    0.90    0.80
  -4 -10   0    0.60    1.00
   4 -10   0    0.00    0.80
  -5 -10   0   11.70    1.90
   5 -10   0   10.50    1.30
  -5 -10   0    9.20    1.40
   5 -10   0   11.60    2.00
   6 -10   0    2.10    1.10
  -6 -10   0    2.00    1.10
   6 -10   0    1.90    0.70
  -6 -10   0    2.30    0.90
  -6  10   0    0.70    0.60
   7 -10   0    0.70    0.80
  -7 -10   0   -0.30    0.70
  -7  10   0    0.60    0.60
  -8 -10   0    0.70    1.20
  -8 -10   0    1.50    1.00
   8 -10   0    2.40    1.20
  -8  10   0    1.60    0.70
   9 -10   0    1.30    1.00
  -9 -10   0    2.40    1.00
  -9 -10   0    1.00    1.10
  -9  10   0    0.30    0.70
  10 -10   0   26.20    4.10
 -10 -10   0   26.60    2.60
 -10 -10   0   30.40    3.20
 -10  10   0   30.00    2.30
 -11 -10   0    3.20    1.30
 -11 -10   0    4.90    1.70
  11 -10   0    4.80    1.50
 -11  10   0    6.00    1.20
 -12 -10   0   15.60    2.50
  12 -10   0   15.80    2.60
 -12 -10   0   16.70    2.40
 -12  10   0   16.90    2.90
 -13 -10   0    3.30    1.40
  13 -10   0    3.50    1.40
 -13  10   0    3.30    1.10
 -14 -10   0   29.30    3.30
  14 -10   0   24.10    3.40
 -14  10   0   24.30    2.30
 -15 -10   0    4.30    1.50
  15 -10   0    1.00    1.40
 -15  10   0    1.60    1.00
 -16 -10   0   11.60    2.20
  16 -10   0   13.10    2.60
  17 -10   0    2.90    1.50
 -17 -10   0    3.80    1.60
 -18 -10   0   -2.00    1.00
  18 -10   0    2.10    1.50
   0 -11   0    0.60    0.60
   0 -11   0    0.50    0.90
   1 -11   0    1.90    0.80
   1 -11   0    2.50    1.20
  -1 -11   0    3.10    1.20
  -1 -11   0    2.90    0.90
   2 -11   0   10.50    2.10
  -2 -11   0    8.70    1.40
   2 -11   0    9.50    1.30
  -2 -11   0    8.70    1.80
  -3 -11   0   -0.90    0.60
  -3 -11   0    0.50    1.10
   3 -11   0    0.70    0.60
   3 -11   0    1.60    1.10
   4 -11   0    0.50    0.60
   4 -11   0    0.80    1.00
  -4 -11   0    0.00    0.70
  -4 -11   0    0.50    1.00
  -5 -11   0    0.00    0.70
   5 -11   0    0.40    0.60
   5 -11   0    0.30    0.90
  -5 -11   0   -0.50    0.90
  -6 -11   0   12.60    2.20
   6 -11   0   11.70    1.50
  -6 -11   0   14.80    1.90
   7 -11   0    1.50    0.70
  -7 -11   0    3.40    1.50
   7 -11   0    1.00    1.20
  -7 -11   0    3.80    1.20
   8 -11   0    0.80    1.10
  -8 -11   0    0.90    1.00
   8 -11   0    2.40    0.90
  -8 -11   0    0.50    1.20
  -9 -11   0    1.30    1.00
  -9 -11   0    1.10    1.40
   9 -11   0    1.50    1.30
 -10 -11   0   32.90    3.30
 -10 -11   0   31.60    3.00
  10 -11   0   34.20    3.50
 -11 -11   0   -0.10    0.90
 -11 -11   0   -3.20    1.40
  11 -11   0    0.60    1.20
 -12 -11   0    6.50    1.70
  12 -11   0    5.50    1.80
  13 -11   0   -1.30    1.00
 -14 -11   0    8.50    2.00
  14 -11   0    9.30    2.30
 -15 -11   0    0.60    1.20
 -16 -11   0    1.70    1.40
  16 -11   0   -1.10    1.10
   0 -12   0   28.80    3.00
  -1 -12   0    0.60    1.10
   2 -12   0    8.90    2.00
  -2 -12   0    6.60    1.80
  -3 -12   0    2.00    1.30
   3 -12   0    1.30    1.20
   4 -12   0    2.50    1.40
  -4 -12   0    1.80    1.30
  -5 -12   0   -0.70    0.80
  -5 -12   0   -0.90    0.90
   5 -12   0    0.00    1.10
  -6 -12   0    3.60    1.60
   6 -12   0    7.90    1.90
  -6 -12   0    5.50    1.40
  -7 -12   0    2.20    1.10
   7 -12   0    1.20    1.20
  -7 -12   0   -0.20    1.30
  -8 -12   0    0.80    1.40
  -8 -12   0    2.70    1.20
   8 -12   0    1.20    1.20
   9 -12   0    0.60    1.10
  -9 -12   0   -0.60    1.00
  -9 -12   0    0.30    1.70
 -10 -12   0   -1.20    0.90
  10 -12   0    0.20    1.00
 -11 -12   0   -0.10    1.00
  11 -12   0   -0.90    1.10
 -12 -12   0    1.80    1.40
  13 -12   0    0.00    1.40
 -13 -12   0   -0.80    1.20
   0 -13   0    1.00    1.40
  -1 -13   0    3.00    1.60
   1 -13   0    3.80    1.70
   2 -13   0   36.90    3.70
  -2 -13   0   28.30    3.60
  -3 -13   0    1.70    1.50
   3 -13   0    0.40    1.20
   4 -13   0    1.40    1.50
  -4 -13   0   -1.70    1.00
  -5 -13   0   -0.90    1.30
   5 -13   0   -0.50    1.20
  -6 -13   0   -0.90    1.30
   6 -13   0    1.10    1.50
   7 -13   0    0.70    1.30
   8 -13   0    3.70    1.90
 -27   0   1   -0.20    1.10
  27   0  -1    1.50    0.90
 -26   0   1    0.40    1.10
 -25   0   1   -1.00    0.80
  25   0  -1    0.70    0.80
  24   0  -1    1.50    0.90
 -24   0   1    0.50    1.20
 -23   0   1   -0.70    1.00
  23   0  -1    0.70    0.80
  22   0  -1    0.00    0.70
  21   0  -1    0.30    0.70
 -21   0   1    0.20    0.80
  20   0  -1    0.00    0.70
 -20   0   1   -0.40    0.70
 -19   0   1    0.70    1.00
  19   0  -1    0.10    0.60
 -18   0   1   -0.10    0.80
  18   0  -1   -0.60    0.60
  17   0  -1   -0.40    0.50
 -17   0   1   -0.10    0.70
  16   0  -1    0.30    0.60
  15   0  -1    0.40    0.60
 -15   0   1    0.00    0.70
 -14   0   1   -0.10    0.70
  14   0  -1    0.40    0.60
 -13   0   1   -0.20    0.50
  13   0  -1   -0.40    0.50
 -12   0   1    0.10    0.50
  12   0  -1    0.00    0.50
  11   0  -1    0.00    0.50
 -11   0   1    0.40    0.60
  10   0  -1    0.20    0.50
 -10   0   1    0.40    0.50
   9   0  -1    0.00    0.40
  -8   0   1   -0.50    0.40
   8   0  -1   -0.30    0.40
  -7   0   1    0.10    0.50
  -7   0   1    0.20    0.40
   7   0  -1    0.20    0.40
   6   0  -1    0.00    0.30
  -6   0   1   -0.10    0.30
  -6   0   1    0.10    0.40
   5   0  -1    1.70    0.40
   5   0  -1    1.90    0.40
  -5   0   1    1.70    0.40
   4   0  -1   -0.10    0.20
   4   0  -1    0.10    0.20
  -4   0   1    0.60    0.30
  -4   0   1    0.50    0.30
  -3   0   1    0.40    0.20
  -3   0   1    0.00    0.20
   3   0  -1    0.20    0.20
   2   0  -1    0.20    0.10
  -2   0   1    0.10    0.10
   2   0  -1    0.10    0.10
  -1   0  -1    0.00    0.10
   1   0   1    0.00    0.10
   2   0   1    0.00    0.10
  -2   0  -1    0.20    0.20
  -2   0  -1    0.20    0.10
   2   0   1    0.10    0.10
  -3   0  -1    0.00    0.30
   3   0   1   -0.20    0.30
  -3   0  -1   -0.30    0.20
   3   0   1    0.10    0.20
  -4   0  -1    0.90    0.40
  -4   0  -1    0.40    0.40
   4   0   1    0.70    0.30
   4   0   1    1.50    0.40
  -5   0  -1    0.60    0.40
   5   0   1    1.20    0.40
   5   0   1    0.00    0.40
  -5   0  -1    1.20    0.50
   6   0   1    0.00    0.40
  -6   0  -1    0.20    0.40
  -6   0  -1    0.30    0.50
  -7   0  -1    0.30    0.40
   7   0   1   -0.50    0.50
  -8   0  -1    0.40    0.40
   8   0   1    0.10    0.50
   9   0   1    0.80    0.60
  -9   0  -1    0.40    0.50
 -10   0  -1    0.00    0.50
  10   0   1    0.90    0.60
  11   0   1   -0.20    0.50
 -11   0  -1    0.00    0.50
 -12   0  -1    0.70    0.60
  12   0   1    0.70    0.60
 -13   0  -1    0.40    0.60
  13   0   1   -0.10    0.60
  14   0   1    2.10    0.90
 -14   0  -1    4.10    1.10
  15   0   1   -0.10    0.60
 -15   0  -1    0.50    0.70
  16   0   1   -0.10    0.70
 -16   0  -1   -0.50    0.70
 -17   0  -1    0.10    0.80
  17   0   1    0.10    0.70
 -18   0  -1    0.90    0.90
  18   0   1    1.50    0.80
  19   0   1    0.40    0.70
 -19   0  -1   -0.20    0.80
  20   0   1    0.40    0.70
 -20   0  -1    0.90    1.00
  21   0   1    1.30    0.90
 -21   0  -1    1.20    1.00
 -22   0  -1   -0.10    0.90
  22   0   1    2.40    1.00
 -23   0  -1   -0.20    0.90
  23   0   1    0.10    0.70
  24   0   1    1.60    0.90
 -24   0  -1   -1.90    0.80
 -25   0  -1    1.20    1.40
 -26   0  -1    3.10    1.80
  26   0   1    3.00    1.10
 -27  -1   1    0.00    1.30
  27  -1  -1    0.60    0.80
 -27   1   1   -0.30    1.20
 -26  -1   1    1.60    1.50
  26  -1  -1    3.00    1.20
 -26   1   1    0.90    1.30
  26   1  -1    3.60    1.10
 -25  -1   1    1.80    1.50
  25   1  -1    2.00    0.90
 -25   1   1    0.60    1.20
 -24  -1   1    0.80    1.20
  24  -1  -1    0.70    0.80
  24   1  -1    0.90    0.70
 -24   1   1   -0.90    0.70
 -23  -1   1    2.00    1.30
  23  -1  -1   -0.50    0.60
  23   1  -1    0.30    0.60
 -23   1   1    2.00    1.20
 -22  -1   1   20.90    3.30
  22  -1  -1   25.70    2.40
  22   1  -1   22.60    2.10
 -22   1   1   18.90    2.90
  21  -1  -1    0.80    0.80
 -21  -1   1   -0.70    0.90
 -21   1   1   -0.90    0.80
  21   1  -1    0.20    0.60
 -20  -1   1    1.20    1.10
  20  -1  -1    0.10    0.70
  20   1  -1    1.70    0.80
 -20   1   1    3.00    1.10
  19  -1  -1    1.60    0.80
 -19  -1   1    2.70    1.20
  19   1  -1    3.40    1.00
 -19   1   1    1.30    1.00
 -18  -1   1    1.40    1.10
  18  -1  -1    3.90    1.10
 -18   1   1    3.70    1.30
  18   1  -1    3.10    0.90
 -17  -1   1    0.80    0.80
  17  -1  -1   -0.60    0.60
 -17   1   1    1.60    0.90
  17   1  -1    0.70    0.70
  16  -1  -1    2.00    0.80
 -16  -1   1    3.60    1.10
 -16   1   1    3.80    1.20
  16   1  -1    2.70    0.90
 -15  -1   1   12.10    1.80
  15  -1  -1   10.00    1.50
  15   1  -1   11.60    1.50
 -15   1   1   12.10    1.70
  14  -1  -1    6.90    1.20
 -14  -1   1    5.20    1.30
  14   1  -1   10.00    1.30
 -14   1   1    7.90    1.40
 -13  -1   1   10.50    1.60
  13  -1  -1   13.20    1.40
 -13   1   1   13.60    1.70
  13   1  -1   14.50    1.30
 -12  -1   1    3.00    0.90
  12  -1  -1    2.20    0.70
 -12   1   1    2.00    0.70
  12   1  -1    2.70    0.70
 -11  -1   1   -0.80    0.50
  11  -1  -1    0.10    0.40
 -11   1   1    0.30    0.50
  11   1  -1    0.80    0.50
 -10  -1   1 1027.10  105.69
  10  -1  -1 1298.97  102.29
 -10   1   1 1197.98  100.39
  10   1  -1 1331.37  106.09
   9  -1  -1   11.00    1.10
  -9  -1   1   10.70    1.30
   9   1  -1   10.60    1.00
  -9   1   1    8.30    1.20
  -8  -1   1   20.60    1.50
   8  -1  -1   16.60    1.30
   8   1  -1   18.00    1.60
  -8   1   1   19.60    1.50
   8   1  -1   18.00    1.30
  -7  -1   1    4.90    0.80
   7  -1  -1    5.80    0.80
  -7   1   1    5.40    0.70
   7   1  -1    4.60    0.90
   7   1  -1    4.90    0.70
   6  -1  -1 2325.37  132.69
  -6  -1   1 2249.68  141.09
   6   1  -1 2262.27  137.49
  -6   1   1 2403.86  133.39
  -5  -1   1   36.80    2.00
   5  -1  -1   34.80    1.90
   5  -1  -1   38.20    2.00
   5   1  -1   34.00    1.90
  -5   1   1   36.20    2.00
  -5   1   1   37.10    2.00
   5   1  -1   33.10    2.00
  -4  -1   1 1064.19   72.49
   4  -1  -1  962.60   64.89
  -4   1   1  967.00   64.29
   4   1  -1 1035.70   70.49
   3  -1  -1    1.10    0.30
   3  -1  -1    1.70    0.30
  -3  -1   1    1.90    0.30
  -3  -1   1    1.70    0.30
  -3   1   1    1.60    0.30
   3   1  -1    1.20    0.30
  -3   1   1    1.40    0.30
  -2  -1   1    0.60    0.10
   2  -1  -1    0.90    0.20
   2  -1  -1    1.00    0.20
  -2  -1   1    0.60    0.20
  -2   1   1    1.20    0.20
  -2   1   1    0.70    0.20
   2   1  -1    0.70    0.10
   2   1  -1    0.50    0.20
  -1  -1   1    1.40    0.20
   1  -1  -1    1.20    0.20
  -1  -1   1    1.40    0.20
   1  -1  -1    1.10    0.10
   1   1  -1    1.00    0.20
  -1   1   1    1.70    0.20
   1   1  -1    1.20    0.20
  -1   1   1    1.40    0.10
   0  -1   1    6.40    0.40
   0  -1  -1    5.60    0.30
   0  -1   1    5.30    0.40
   0   1   1    5.60    0.40
   0   1  -1    5.70    0.40
   1  -1   1    0.80    0.20
   1  -1   1    0.70    0.20
  -1  -1  -1    0.30    0.10
   1   1   1    0.50    0.10
  -1   1  -1    0.70    0.20
   1   1   1    0.60    0.10
  -2  -1  -1   73.39    3.40
  -2  -1  -1   72.29    3.40
   2  -1   1   70.59    3.40
   2  -1   1   71.69    3.40
   2   1   1   72.89    3.40
  -2   1  -1   72.59    3.40
   2   1   1   70.19    3.40
  -3  -1  -1    1.10    0.30
   3  -1   1    1.10    0.40
  -3  -1  -1    1.40    0.40
  -3   1  -1    1.70    0.30
  -3   1  -1    1.30    0.40
   3   1   1    1.40    0.40
   4  -1   1 4447.75  219.98
  -4  -1  -1 4331.17  229.98
  -4   1  -1 4143.29  219.58
   4   1   1 4714.43  226.98
   5  -1   1  114.89    5.40
  -5  -1  -1  107.99    5.40
   5  -1   1  117.09    5.50
  -5  -1  -1  108.09    5.60
   5   1   1  106.19    5.50
  -5   1  -1  119.19    5.40
  -5   1  -1  112.49    5.60
   5   1   1  108.39    5.30
  -6  -1  -1 1212.08   91.79
   6  -1   1 1108.59   80.19
   6   1   1 1152.78   85.69
  -6   1  -1 1131.59   79.99
  -7  -1  -1   -0.20    0.40
   7  -1   1    0.20    0.50
  -7   1  -1    0.80    0.50
   7   1   1    0.70    0.50
  -8  -1  -1 1149.48   93.79
   8  -1   1  784.32   74.69
   8   1   1 1015.30   84.39
  -8   1  -1  873.51   78.09
  -9  -1  -1    4.20    0.90
   9  -1   1    4.60    1.00
  -9   1  -1    3.80    0.80
   9   1   1    3.20    0.80
  10  -1   1  607.74   26.70
 -10  -1  -1  567.14   26.70
  10   1   1  564.54   26.50
 -10   1  -1  593.14   26.70
 -11  -1  -1   -0.30    0.50
  11  -1   1   -0.10    0.50
 -11   1  -1    0.10    0.50
 -12  -1  -1   49.50    3.40
  12  -1   1   57.49    3.40
 -12   1  -1   50.59    3.40
  12   1   1   61.79    3.40
  13  -1   1    1.30    0.80
 -13  -1  -1    1.30    0.70
  13   1   1    2.70    0.90
 -13   1  -1    0.10    0.60
 -14  -1  -1    5.20    1.20
  14  -1   1    4.40    1.10
  14   1   1    5.80    1.10
 -14   1  -1    3.90    1.10
  15  -1   1    6.20    1.30
 -15  -1  -1   10.60    1.70
 -15   1  -1   10.90    1.60
  15   1   1    9.60    1.40
  16  -1   1   33.60    2.50
 -16  -1  -1   24.70    2.40
  16   1   1   27.10    2.20
 -16   1  -1   26.30    2.40
  17  -1   1    0.10    0.70
 -17  -1  -1   -1.00    0.60
  17   1   1   -0.20    0.60
 -17   1  -1    0.60    0.70
 -18  -1  -1    1.70    1.00
  18  -1   1   -0.20    0.60
 -18   1  -1    0.40    0.80
  18   1   1   -0.50    0.70
  19  -1   1    1.30    0.90
 -19  -1  -1    3.50    1.30
  19   1   1    2.00    0.90
 -19   1  -1    1.70    1.00
  20  -1   1   17.30    2.30
 -20  -1  -1   14.20    2.30
 -20   1  -1   15.10    2.20
  20   1   1   20.80    2.00
  21  -1   1    0.70    0.80
 -21  -1  -1   -0.30    0.90
  21   1   1    1.10    0.90
 -21   1  -1    1.10    1.00
 -22  -1  -1   -0.80    1.00
  22  -1   1    3.70    1.30
 -22   1  -1    2.10    1.30
  22   1   1    3.00    1.10
  23  -1   1    1.40    0.90
 -23  -1  -1   -0.40    1.00
  23   1   1    0.60    0.70
 -23   1  -1    0.10    1.20
 -24  -1  -1   28.50    3.60
  24  -1   1   40.20    3.80
  24   1   1   41.50    3.10
 -24   1  -1   32.50    3.80
  25  -1   1    2.30    1.10
 -25  -1  -1   -0.60    1.10
  25   1   1    5.40    1.20
 -25   1  -1    3.30    1.70
  26  -1   1    2.40    1.10
  26   1   1    4.90    1.30
 -26   1  -1    1.80    1.50
 -26  -2   1    4.60    1.60
  26  -2  -1    4.60    1.40
 -26   2   1    2.50    1.60
 -25  -2   1    4.50    1.80
  25  -2  -1    4.50    1.40
 -25   2   1    2.10    1.40
  25   2  -1    6.50    1.20
 -24  -2   1   10.70    2.40
  24  -2  -1   25.20    4.30
 -24   2   1   19.10    2.80
  24   2  -1   20.10    1.90
  23  -2  -1    2.80    1.10
 -23  -2   1   -1.50    0.90
 -23   2   1    0.60    1.00
  23   2  -1    1.30    0.70
 -22  -2   1    0.10    0.90
  22  -2  -1    0.40    0.90
 -22   2   1   -0.40    1.00
  22   2  -1    0.70    0.70
 -21  -2   1    2.30    1.20
  21  -2  -1    3.90    1.20
  21   2  -1    3.10    1.00
 -21   2   1    1.30    1.00
 -20  -2   1   20.60    2.70
  20  -2  -1   14.20    2.10
  20   2  -1   16.50    1.70
 -20   2   1   11.90    2.10
  19  -2  -1   13.80    2.10
 -19  -2   1   17.90    2.50
  19   2  -1   16.90    1.70
 -19   2   1   19.70    2.40
  18  -2  -1    1.60    1.00
 -18  -2   1    3.70    1.30
  18   2  -1    2.90    0.90
 -18   2   1    2.80    1.00
  17  -2  -1    0.20    0.70
 -17  -2   1   -0.10    0.80
 -17   2   1    0.90    0.90
  17   2  -1    0.80    0.70
 -16  -2   1    8.80    1.60
  16  -2  -1   11.50    1.60
 -16   2   1    9.00    1.70
  16   2  -1   11.00    1.40
  15  -2  -1    1.70    0.80
 -15  -2   1    4.20    1.20
  15   2  -1    1.80    0.70
 -15   2   1    1.20    0.90
  14  -2  -1   68.09    4.10
 -14  -2   1   66.99    4.30
 -14   2   1   71.49    4.20
  14   2  -1   66.99    3.80
 -13  -2   1    7.90    1.40
  13  -2  -1    5.90    1.10
  13   2  -1    7.60    1.30
 -13   2   1    7.70    1.20
  12  -2  -1    9.00    1.30
 -12  -2   1   10.70    1.60
  12   2  -1    8.70    1.20
 -12   2   1    7.60    1.20
  11  -2  -1    8.00    1.20
 -11  -2   1    6.80    1.20
 -11   2   1    7.10    1.10
  11   2  -1    7.00    1.00
  10  -2  -1   49.50    3.10
 -10  -2   1   54.39    3.30
 -10   2   1   51.19    3.10
  10   2  -1   55.89    3.00
   9  -2  -1   24.80    1.80
  -9  -2   1   21.30    1.70
  -9   2   1   22.20    1.60
   9   2  -1   22.60    1.50
   8  -2  -1    1.90    0.60
  -8   2   1    1.20    0.50
   8   2  -1    2.70    0.60
   8   2  -1    4.30    0.80
   7  -2  -1   12.30    1.20
  -7  -2   1   15.60    1.20
   7   2  -1   15.30    1.10
   7   2  -1   12.90    1.10
  -7   2   1   15.30    1.10
   6  -2  -1  233.28   11.10
  -6  -2   1  237.98   11.10
  -6  -2   1  239.88   11.00
  -6   2   1  239.88   11.00
   5  -2  -1   20.00    1.20
  -5  -2   1   19.80    1.30
   5  -2  -1   21.20    1.40
  -5  -2   1   21.40    1.30
   5   2  -1   18.20    1.20
  -5   2   1   18.40    1.20
   4  -2  -1  466.35   20.40
  -4   2   1  458.45   20.40
   4   2  -1  438.76   20.50
   3  -2  -1   17.00    0.90
  -3  -2   1   15.50    1.00
   3  -2  -1   16.10    1.10
  -3  -2   1   15.10    0.90
  -3   2   1   18.30    1.10
  -3   2   1   15.80    0.90
   3   2  -1   16.40    0.90
   3   2  -1   15.70    1.00
  -2  -2   1   55.79    2.70
  -2  -2   1   56.29    2.80
  -2  -2   1   55.19    2.60
   2  -2  -1   54.99    2.60
   2  -2  -1   55.69    2.80
   2   2  -1   51.49    2.70
  -2   2   1   54.79    2.70
   2   2  -1   54.59    2.60
  -1  -2   1    7.00    0.60
  -1  -2   1    8.10    0.60
   1  -2  -1    6.50    0.60
   1  -2  -1    6.40    0.40
  -1  -2   1    6.70    0.50
   1   2  -1    6.60    0.50
  -1   2   1    6.50    0.50
  -1   2   1    5.10    0.50
   1   2  -1    7.00    0.60
   0  -2  -1 2574.64  143.69
   0  -2   1 2626.44  143.49
   0   2  -1 2578.24  141.79
   0   2   1 2637.04  143.59
  -1  -2  -1    2.10    0.30
   1  -2   1    1.40    0.30
  -1  -2  -1    1.60    0.30
   1  -2   1    2.00    0.30
   1   2   1    2.00    0.30
  -1   2  -1    1.90    0.40
  -1   2  -1    1.90    0.30
   2  -2   1    0.80    0.30
   2  -2   1    1.00    0.30
  -2  -2  -1    1.50    0.40
  -2  -2  -1    1.10    0.30
  -2   2  -1    0.90    0.30
   2   2   1    0.90    0.20
  -2   2  -1    1.10    0.30
  -3  -2  -1   12.70    0.90
   3  -2   1   13.70    1.00
  -3  -2  -1   12.70    0.90
   3  -2   1   14.50    0.90
  -3   2  -1   12.20    0.90
  -3   2  -1   14.60    1.00
   3   2   1   11.70    0.90
   3   2   1   12.70    1.00
   4  -2   1    0.40    0.30
  -4  -2  -1   -0.10    0.30
   4  -2   1    0.00    0.30
  -4  -2  -1    0.80    0.40
   4   2   1    0.00    0.30
  -4   2  -1    0.10    0.20
   4   2   1    0.90    0.30
   5  -2   1   24.30    1.60
  -5  -2  -1   21.90    1.50
  -5  -2  -1   22.70    1.60
   5   2   1   24.40    1.50
  -5   2  -1   22.90    1.40
  -6  -2  -1  623.44   27.60
   6   2   1  596.14   27.50
   7  -2   1   11.10    1.30
  -7  -2  -1    9.90    1.40
  -7  -2  -1    9.10    1.10
   7   2   1   10.40    1.00
  -7   2  -1   10.40    1.00
   8  -2   1  983.90   83.79
  -8  -2  -1 1014.40   95.69
   8   2   1  831.82   85.29
  -8   2  -1  911.11   79.79
  -9  -2  -1   47.40    2.80
   9  -2   1   41.20    2.70
  -9   2  -1   46.30    2.70
   9   2   1   43.20    2.60
 -10  -2  -1  105.79    5.80
  10  -2   1  113.79    5.80
 -10   2  -1  108.99    5.70
  10   2   1  112.59    5.60
 -11  -2  -1   11.40    1.60
  11  -2   1   13.10    1.40
 -11   2  -1   17.40    1.50
  11   2   1   16.20    1.50
  12  -2   1   57.29    3.60
 -12  -2  -1   60.99    3.70
 -12   2  -1   56.79    3.50
  12   2   1   55.69    3.40
  13  -2   1    1.10    0.70
 -13  -2  -1    1.30    0.80
  13   2   1    1.10    0.80
 -13   2  -1    0.60    0.70
  14  -2   1    3.40    1.00
 -14  -2  -1    1.60    0.90
  14   2   1    2.80    1.00
 -14   2  -1    2.10    0.90
 -15  -2  -1    0.80    1.00
  15  -2   1    1.00    0.70
  15   2   1    0.60    0.70
 -15   2  -1   -0.20    0.70
  16  -2   1    1.20    0.70
 -16  -2  -1    1.00    0.90
 -16   2  -1    1.90    0.90
  16   2   1    0.30    0.70
 -17  -2  -1   -0.10    0.80
  17  -2   1    0.40    0.60
  17   2   1   -0.10    0.60
 -17   2  -1   -0.10    0.60
  18  -2   1    1.00    0.80
 -18  -2  -1    2.70    1.30
 -18   2  -1   -0.30    0.80
  18   2   1    1.50    0.80
  19  -2   1    9.60    1.70
 -19  -2  -1    9.30    1.80
  19   2   1    8.80    1.50
 -19   2  -1    8.70    1.70
  20  -2   1   23.70    2.40
 -20  -2  -1   20.20    2.80
 -20   2  -1   22.30    2.90
 -21  -2  -1    2.60    1.80
  21  -2   1    4.70    1.40
  21   2   1    3.20    1.00
 -21   2  -1    3.70    1.50
  22  -2   1   15.90    2.40
 -22  -2  -1   17.80    2.70
  22   2   1   17.30    2.20
 -22   2  -1   11.50    2.20
  23  -2   1    0.80    0.90
 -23  -2  -1    0.10    1.00
 -23   2  -1    1.20    1.20
  23   2   1    2.70    0.90
 -24  -2  -1    0.80    1.30
  24  -2   1    1.90    1.10
 -24   2  -1    1.40    1.40
  25  -2   1    6.40    1.60
 -25  -2  -1    3.80    1.60
 -25   2  -1    4.70    1.80
  25   2   1    7.60    1.40
 -26  -2  -1    3.30    1.70
  26  -2   1    5.50    1.50
 -26   2  -1    5.40    2.10
  26  -3  -1    0.70    1.00
 -26  -3   1   -0.20    1.10
 -26   3   1   -0.70    1.10
 -25  -3   1   -1.30    1.10
  25  -3  -1    1.60    1.00
 -25   3   1   -0.70    1.00
 -24  -3   1    3.00    1.50
  24  -3  -1    6.30    1.70
  24   3  -1    6.30    1.40
 -24   3   1    6.50    1.80
 -23  -3   1    5.80    1.70
 -23   3   1    6.60    1.80
  23   3  -1    5.40    1.10
  22  -3  -1    0.00    0.80
 -22  -3   1   -1.50    0.90
  22   3  -1    1.20    0.70
  21  -3  -1    4.70    1.40
  21   3  -1    4.50    1.00
 -21   3   1    3.60    1.40
 -20  -3   1   20.20    2.70
  20  -3  -1   17.40    2.40
 -20   3   1   19.70    2.60
  20   3  -1   19.40    1.80
  19  -3  -1    2.10    1.00
 -19  -3   1    4.90    1.50
 -19   3   1    2.10    1.20
  19   3  -1    3.20    1.00
 -18  -3   1   12.60    2.10
  18  -3  -1   12.70    1.90
 -18   3   1   10.40    1.80
  18   3  -1   13.00    1.60
  17  -3  -1    6.50    1.40
 -17  -3   1    6.70    1.60
 -17   3   1    7.40    1.50
  17   3  -1    6.40    1.10
 -16  -3   1   73.19    4.60
  16   3  -1   64.59    3.80
 -16   3   1   63.49    4.50
  15  -3  -1    9.80    1.60
 -15  -3   1    8.30    1.60
 -15   3   1    8.90    1.50
  15   3  -1    9.00    1.20
  14  -3  -1   22.50    2.10
 -14  -3   1   25.80    2.40
  14   3  -1   24.50    1.90
 -14   3   1   25.90    2.10
 -13  -3   1    0.10    0.60
  13  -3  -1    0.30    0.60
  13   3  -1   -0.50    0.60
 -13   3   1    0.40    0.60
  12  -3  -1    7.50    1.30
 -12  -3   1    9.10    1.40
 -12   3   1    9.80    1.40
  12   3  -1    8.00    1.10
 -11  -3   1    8.60    1.40
  11  -3  -1    4.20    0.90
 -11   3   1    5.20    1.00
  11   3  -1    5.80    0.90
 -10  -3   1    0.80    0.60
  10  -3  -1    1.30    0.60
 -10   3   1    2.00    0.60
  10   3  -1    2.30    0.70
  -9  -3   1   16.50    1.50
  -9  -3   1   16.30    1.80
   9  -3  -1   17.50    1.50
   9   3  -1   14.50    1.20
   8  -3  -1    5.70    0.90
  -8  -3   1    4.10    0.80
  -8  -3   1    3.20    0.90
  -8   3   1    5.20    0.80
   8   3  -1    5.70    0.70
  -7  -3   1    1.20    0.60
   7  -3  -1    1.00    0.50
  -7  -3   1    1.00    0.60
   7   3  -1    0.90    0.40
  -7   3   1    0.80    0.40
  -6  -3   1   33.00    2.00
   6  -3  -1   30.60    2.10
  -6  -3   1   32.40    1.90
  -6   3   1   31.60    1.80
   6   3  -1   31.00    1.80
   5  -3  -1    1.70    0.40
  -5  -3   1    1.80    0.50
  -5  -3   1    1.60    0.40
   5  -3  -1    0.40    0.40
   5   3  -1    0.80    0.30
  -5   3   1    0.70    0.30
  -4  -3   1  150.58    7.00
   4  -3  -1  153.88    7.30
  -4  -3   1  149.09    7.10
   4  -3  -1  148.09    6.90
  -4   3   1  148.29    7.00
   4   3  -1  150.18    7.00
   3  -3  -1   10.30    0.90
  -3  -3   1    8.90    0.70
  -3  -3   1   10.50    0.80
  -3  -3   1    9.90    0.80
  -3   3   1   10.00    0.70
   3   3  -1    9.40    0.80
   3   3  -1    9.30    0.70
   2  -3  -1  158.88    7.60
   2  -3  -1  154.68    7.30
  -2  -3   1  163.08    7.40
  -2  -3   1  160.28    7.40
  -2  -3   1  163.08    7.50
   2   3  -1  164.68    7.40
  -2   3   1  156.08    7.30
   1  -3  -1   44.80    2.20
   1  -3  -1   44.20    2.40
  -1  -3   1   45.10    2.30
  -1  -3   1   43.60    2.30
  -1  -3   1   45.80    2.30
   1   3  -1   44.60    2.30
   1   3  -1   45.40    2.30
  -1   3   1   44.80    2.20
   0  -3  -1   24.30    1.60
   0  -3  -1   24.90    1.40
   0  -3   1   29.30    1.50
   0  -3  -1   27.70    1.40
   0  -3   1   27.00    1.60
   0   3   1   23.00    1.50
   0   3  -1   28.50    1.60
   0   3  -1   29.30    1.50
  -1  -3  -1   45.70    2.50
  -1  -3  -1   44.10    2.30
   1  -3   1   47.10    2.50
   1  -3   1   47.20    2.40
   1   3   1   45.00    2.40
  -1   3  -1   49.90    2.40
   2  -3   1   91.39    4.40
  -2  -3  -1   90.99    4.40
  -2  -3  -1   89.59    4.20
   2  -3   1   82.69    4.20
  -2   3  -1   85.39    4.30
   2   3   1   92.19    4.20
   2   3   1   86.79    4.30
  -3  -3  -1   10.30    0.90
   3  -3   1    9.80    0.80
  -3  -3  -1    8.50    0.70
   3  -3   1    8.10    0.80
   3   3   1    8.90    0.80
  -3   3  -1   10.90    0.80
   3   3   1    9.00    0.70
   4  -3   1  264.67   11.90
  -4  -3  -1  266.67   11.90
  -4  -3  -1  248.98   11.90
   4  -3   1  262.37   12.00
   4   3   1  246.98   11.80
  -4   3  -1  254.37   11.80
  -5  -3  -1    4.20    0.70
   5  -3   1    3.90    0.70
  -5  -3  -1    4.00    0.70
  -5   3  -1    2.90    0.60
   5   3   1    4.00    0.60
  -6  -3  -1    1.80    0.60
  -6  -3  -1    1.10    0.50
  -6   3  -1    1.60    0.50
   7  -3   1    0.40    0.40
  -7  -3  -1    1.20    0.70
  -7  -3  -1    1.50    0.60
  -7   3  -1    1.30    0.50
   8  -3   1    5.30    0.90
  -8  -3  -1    5.70    1.00
  -8  -3  -1    8.00    1.30
  -9  -3  -1   29.40    2.40
  -9  -3  -1   27.00    2.00
   9  -3   1   24.60    2.00
   9   3   1   27.90    2.00
  -9   3  -1   27.00    1.90
  10  -3   1   10.20    1.40
 -10  -3  -1   11.60    1.50
  10   3   1   10.60    1.30
 -10   3  -1   10.50    1.30
  11  -3   1   -0.90    0.40
 -11  -3  -1   -0.20    0.60
  11   3   1    0.20    0.70
 -11   3  -1    1.00    0.60
 -12  -3  -1   80.19    4.60
  12  -3   1   76.29    4.50
 -12   3  -1   76.49    4.40
  12   3   1   70.69    4.10
  13  -3   1    0.30    0.70
 -13  -3  -1    0.20    0.70
  13   3   1    0.90    0.80
 -13   3  -1    2.70    0.80
  14  -3   1    5.10    1.20
 -14  -3  -1    3.20    1.10
  14   3   1    7.20    1.20
 -14   3  -1    4.10    1.10
 -15  -3  -1   17.60    2.30
  15  -3   1   16.80    2.40
 -15   3  -1   21.70    2.00
  15   3   1   14.50    1.80
 -16  -3  -1   22.10    2.60
  16  -3   1   22.70    2.20
 -16   3  -1   24.10    2.20
  16   3   1   23.80    2.10
 -17  -3  -1    0.80    0.90
  17  -3   1    1.90    1.00
 -17   3  -1    0.60    0.80
  17   3   1    0.90    0.80
 -18  -3  -1   16.30    2.40
  18  -3   1   15.60    2.20
 -18   3  -1   14.30    2.10
  18   3   1   16.60    1.90
  19  -3   1    2.00    1.10
 -19  -3  -1    0.60    1.10
 -19   3  -1    4.50    1.40
  19   3   1    2.80    1.00
 -20  -3  -1    2.10    1.20
  20  -3   1    5.30    1.50
  20   3   1    4.60    1.10
 -20   3  -1    3.10    1.20
 -21  -3  -1   -0.90    0.90
  21  -3   1    0.90    0.90
 -21   3  -1    0.40    1.00
  21   3   1    4.90    1.10
 -22  -3  -1    3.70    1.40
  22  -3   1    4.90    1.50
 -22   3  -1    7.00    1.80
  22   3   1    4.40    1.20
  23  -3   1    0.30    0.80
 -23  -3  -1    2.30    1.30
  23   3   1    2.00    0.80
 -23   3  -1   -0.80    1.00
  24  -3   1   -0.10    0.70
 -24  -3  -1    0.10    1.20
 -24   3  -1   -0.90    1.10
  24   3   1    3.90    1.00
 -25  -3  -1   -0.60    1.10
  25  -3   1    0.20    0.80
 -25   3  -1    2.40    1.50
 -26  -3  -1    0.00    1.30
  26  -3   1    1.40    1.10
 -26   4   1    1.70    1.50
 -25  -4   1   -0.30    1.20
  25  -4  -1   -0.40    0.80
 -25   4   1    0.30    1.20
  24  -4  -1    0.40    0.90
 -24  -4   1   -0.10    1.20
 -24   4   1   -0.80    0.90
  23  -4  -1    4.60    1.40
 -23  -4   1    1.50    1.30
 -23   4   1    2.90    1.50
  22  -4  -1    1.70    1.70
 -22  -4   1    2.20    1.40
 -22   4   1    0.50    1.10
  22   4  -1    6.40    1.10
 -21  -4   1    1.10    1.40
  21  -4  -1    0.00    0.80
  21   4  -1    2.00    0.70
 -21   4   1    2.30    1.30
  20  -4  -1   14.60    2.40
 -20  -4   1   16.70    2.50
  20   4  -1   17.30    1.70
 -20   4   1   16.30    2.40
  19  -4  -1    0.90    0.80
 -19  -4   1    0.00    0.90
 -19   4   1    0.80    1.00
  19   4  -1    0.60    0.60
 -18  -4   1   15.20    2.30
  18  -4  -1   15.30    2.20
 -18   4   1   12.30    1.90
  18   4  -1   13.10    1.50
  17  -4  -1   -0.70    0.60
 -17  -4   1   -1.40    0.60
 -17   4   1    0.30    0.80
  17   4  -1    1.70    0.70
  16  -4  -1   74.89    4.80
 -16  -4   1   78.89    4.90
  16   4  -1   72.69    4.20
  15  -4  -1    4.80    1.30
 -15  -4   1    2.00    1.10
  15   4  -1    3.30    0.90
 -15   4   1    3.30    1.00
  14  -4  -1    9.30    1.50
 -14   4   1   11.60    1.60
  14   4  -1    9.10    1.40
 -13  -4   1    5.20    1.20
  13  -4  -1    3.50    1.00
  13   4  -1    4.40    0.90
 -13   4   1    4.90    1.00
 -12  -4   1   35.10    2.70
  12  -4  -1   37.90    2.70
  12   4  -1   32.80    2.30
 -12   4   1   38.10    2.50
  11  -4  -1    0.60    0.60
 -11  -4   1   -0.70    0.40
 -11   4   1    0.20    0.50
  11   4  -1    0.00    0.70
  10  -4  -1   24.10    2.00
 -10  -4   1   22.90    2.20
 -10  -4   1   25.70    2.00
  10   4  -1   24.60    1.80
 -10   4   1   24.10    1.80
  -9  -4   1    1.40    0.90
   9  -4  -1    0.60    0.50
  -9  -4   1   -0.30    0.40
  -9   4   1    0.70    0.50
  -8  -4   1   61.29    3.60
   8  -4  -1   67.19    3.90
  -8  -4   1   64.49    3.70
  -8   4   1   69.59    3.60
  -7  -4   1    1.70    0.60
   7  -4  -1    1.70    0.60
  -7  -4   1    1.50    0.60
  -7   4   1    3.00    0.60
  -6  -4   1  105.09    5.30
  -6  -4   1  106.89    5.20
   6  -4  -1  100.29    5.50
  -6   4   1  103.69    5.10
   5  -4  -1    6.10    1.00
  -5  -4   1    8.10    0.90
  -5  -4   1    7.00    0.90
   5   4  -1    6.40    0.80
  -5   4   1    6.80    0.80
  -4  -4   1  123.19    5.70
  -4  -4   1  121.19    5.80
   4  -4  -1  112.69    5.60
  -4   4   1  115.29    5.60
  -3  -4   1   10.20    0.90
  -3  -4   1   11.90    0.90
   3  -4  -1   10.60    0.80
   3  -4  -1   11.60    1.10
  -3   4   1   11.00    0.80
   2  -4  -1  249.28   11.60
  -2  -4   1  247.38   11.40
  -2  -4   1  241.48   11.30
   2  -4  -1  252.87   11.20
  -2   4   1  240.68   11.20
  -1  -4   1    2.90    0.60
   1  -4  -1    3.00    0.50
  -1  -4   1    2.30    0.40
   1  -4  -1    2.10    0.50
  -1   4   1    2.50    0.40
   0  -4   1   27.70    1.80
   0  -4   1   29.90    1.70
   0  -4  -1   32.60    1.90
   0  -4  -1   31.50    1.60
   0  -4  -1   30.50    1.70
   0   4  -1   27.30    1.70
  -1  -4  -1   -0.10    0.20
   1  -4   1   -0.10    0.20
   1  -4   1    0.20    0.30
  -1  -4  -1   -0.10    0.30
  -1  -4  -1    0.10    0.20
  -1   4  -1    0.10    0.30
   2  -4   1  107.89    5.40
  -2  -4  -1  104.09    5.10
  -2  -4  -1  106.59    5.10
   2  -4   1  107.59    5.30
  -2  -4  -1  109.39    5.30
  -2   4  -1  104.79    5.20
  -3  -4  -1   11.60    1.00
   3  -4   1   11.90    1.10
  -3  -4  -1   11.90    0.90
  -3   4  -1   12.40    1.00
  -4  -4  -1   92.49    4.70
   4  -4   1   95.79    5.20
  -4  -4  -1   94.49    4.80
  -4   4  -1   97.39    4.70
  -5  -4  -1    5.50    0.80
  -5  -4  -1    4.80    0.80
   5  -4   1    6.30    1.00
  -5   4  -1    7.10    0.90
   6  -4   1  104.39    5.40
  -6  -4  -1  101.69    5.30
  -6  -4  -1   99.99    5.30
  -6   4  -1  108.79    5.20
  -7  -4  -1    9.50    1.20
   7  -4   1    8.70    1.20
  -7  -4  -1    7.60    1.00
  -7   4  -1    8.70    1.10
   8  -4   1   44.30    3.00
  -8  -4  -1   53.19    3.10
  -8  -4  -1   45.60    2.90
  -8   4  -1   48.60    2.80
  -9  -4  -1    3.50    0.90
   9  -4   1    3.00    0.90
  -9  -4  -1    3.80    1.10
  -9   4  -1    4.00    0.80
 -10  -4  -1  125.59    6.80
  10  -4   1  129.69    6.90
 -10  -4  -1  128.29    6.80
 -10   4  -1  128.69    6.60
  11  -4   1    6.70    1.30
 -11  -4  -1    6.90    1.30
 -11   4  -1    8.50    1.30
 -12  -4  -1   29.70    2.50
  12  -4   1   32.90    2.60
 -12   4  -1   32.80    2.40
  12   4   1   28.50    2.30
  13  -4   1    1.90    0.90
 -13  -4  -1    1.30    0.90
  13   4   1    3.10    1.00
 -13   4  -1    0.70    0.70
 -14  -4  -1    0.90    1.10
  14  -4   1    1.50    0.80
  14   4   1    0.70    0.80
 -14   4  -1   -0.40    0.60
  15  -4   1    5.10    1.30
 -15  -4  -1    3.00    1.10
  15   4   1    5.20    1.10
 -15   4  -1    3.90    1.30
  16  -4   1    3.20    1.10
 -16  -4  -1    3.40    1.30
  16   4   1    4.30    1.10
 -16   4  -1    4.40    1.20
 -17  -4  -1    0.00    0.80
  17  -4   1   -0.10    0.70
  17   4   1    0.20    0.70
 -17   4  -1    1.00    0.90
  18  -4   1    8.70    1.70
 -18  -4  -1    6.40    1.70
  18   4   1    6.90    1.30
 -18   4  -1    6.10    1.50
 -19  -4  -1    0.50    1.00
  19  -4   1    0.70    0.80
 -19   4  -1    0.50    1.00
  19   4   1    1.20    0.80
  20  -4   1   -0.40    0.80
 -20  -4  -1    0.40    1.00
  20   4   1    1.30    0.80
 -20   4  -1    0.30    0.90
  21  -4   1    3.70    1.60
 -21  -4  -1    3.00    1.50
 -21   4  -1    1.40    1.10
  22  -4   1    7.70    1.80
 -22  -4  -1    4.70    1.60
  22   4   1   10.50    1.60
 -22   4  -1   10.80    2.20
  23  -4   1    0.20    0.80
 -23  -4  -1    0.60    1.10
 -23   4  -1   -0.10    1.20
  24  -4   1   -0.80    0.70
 -24  -4  -1    1.00    1.30
 -24   4  -1    0.90    1.20
  25  -4   1    4.10    1.50
 -25   4  -1   -0.30    1.20
 -25  -5   1    0.80    1.30
  25  -5  -1    0.70    1.10
 -25   5   1    2.70    1.50
  24  -5  -1    6.40    1.90
 -24  -5   1    6.30    1.90
 -24   5   1    4.60    1.70
 -23  -5   1    0.10    1.20
  23  -5  -1   -0.70    0.90
 -23   5   1    1.80    1.30
  22  -5  -1    0.00    0.80
 -22  -5   1   -0.40    1.10
 -22   5   1    2.30    1.30
 -21  -5   1   -0.20    0.90
  21  -5  -1    0.90    1.00
  21   5  -1    1.80    0.80
 -21   5   1   -1.30    0.80
 -20  -5   1   -1.60    1.00
  20  -5  -1    1.30    1.00
 -20   5   1    1.40    1.00
  20   5  -1    1.50    0.60
  19  -5  -1    0.90    0.90
 -19  -5   1   -0.90    0.90
  19   5  -1    0.70    0.60
 -19   5   1    0.00    0.90
 -18  -5   1   22.30    2.80
  18  -5  -1   29.10    2.70
  18   5  -1   23.20    1.90
 -18   5   1   20.00    2.60
  17  -5  -1    1.80    1.00
 -17  -5   1    0.40    0.90
 -17   5   1    0.20    0.80
  17   5  -1    1.10    0.80
 -16  -5   1    0.00    0.80
  16  -5  -1    0.60    0.80
  16   5  -1    1.70    0.80
 -16   5   1    0.10    0.70
 -15  -5   1   -0.40    0.80
  15  -5  -1   -1.00    0.50
  15   5  -1    1.00    0.70
 -15   5   1    0.00    0.70
  14  -5  -1   98.89    5.80
 -14  -5   1   97.29    5.70
 -14   5   1   94.19    5.40
  14   5  -1   93.29    5.00
  13  -5  -1    6.30    1.30
 -13  -5   1    5.90    1.40
 -13   5   1    7.20    1.20
  12  -5  -1    2.40    0.90
 -12  -5   1    3.80    1.10
 -12  -5   1    3.00    1.40
 -12   5   1    1.60    0.70
  12   5  -1    3.60    0.90
 -11  -5   1    3.60    1.30
  11  -5  -1    1.90    0.90
 -11  -5   1    1.90    0.90
 -11   5   1    2.80    0.80
 -10  -5   1   89.29    5.00
  10  -5  -1   93.19    5.30
 -10  -5   1   93.49    5.10
 -10   5   1   86.29    4.80
   9  -5  -1    0.50    0.60
  -9  -5   1    0.50    0.70
  -9  -5   1   -0.10    0.50
  -9   5   1   -0.10    0.40
  -8  -5   1   16.00    1.50
   8  -5  -1   15.00    1.50
  -8  -5   1   13.70    1.60
  -8   5   1   13.10    1.20
   7  -5  -1    1.60    0.70
  -7  -5   1    1.10    0.60
  -7  -5   1    1.70    0.60
  -7   5   1    2.30    0.60
  -6  -5   1   55.49    3.10
  -6  -5   1   52.69    3.00
   6  -5  -1   51.59    3.30
  -6   5   1   53.49    2.90
   5  -5  -1    5.70    1.00
  -5  -5   1    5.00    0.80
  -5   5   1    6.40    0.80
  -4  -5   1   78.89    4.10
   4  -5  -1   79.09    4.40
  -4  -5   1   76.09    4.10
  -4   5   1   82.29    4.00
  -3  -5   1   16.00    1.30
   3  -5  -1   18.50    1.20
   3  -5  -1   15.40    1.40
  -3  -5   1   13.40    1.20
  -3   5   1   19.60    1.20
   2  -5  -1   17.20    1.40
  -2  -5   1   14.90    1.30
   2  -5  -1   18.20    1.10
  -2  -5   1   14.40    1.20
  -2   5   1   18.40    1.20
  -1  -5   1    4.60    0.70
   1  -5  -1    4.20    0.60
  -1  -5   1    4.50    0.70
   1  -5  -1    4.70    0.80
   1  -5  -1    4.00    0.60
  -1   5   1    5.10    0.60
   0  -5  -1  893.41   40.00
   1  -5   1   12.30    1.30
  -1  -5  -1   11.80    0.90
  -1  -5  -1   13.20    1.20
  -1   5  -1   12.90    1.00
  -2  -5  -1    4.20    0.60
  -2  -5  -1    4.70    0.80
   2  -5   1    5.00    0.90
  -2   5  -1    5.80    0.80
  -3  -5  -1   16.40    1.30
   3  -5   1   15.40    1.40
  -3  -5  -1   15.60    1.20
  -3   5  -1   15.70    1.20
  -4  -5  -1   75.69    4.20
   4  -5   1   79.69    4.40
  -4  -5  -1   80.39    4.10
  -4   5  -1   83.19    4.20
   5  -5   1    6.90    1.10
  -5  -5  -1    7.10    1.00
  -5  -5  -1    8.20    1.00
  -5   5  -1    6.10    0.90
  -6  -5  -1  200.58    9.60
  -6  -5  -1  198.58    9.70
   6  -5   1  201.38    9.90
  -6   5  -1  199.48    9.50
   7  -5   1    2.70    0.80
  -7  -5  -1    3.70    0.90
  -7  -5  -1    2.10    0.70
  -7   5  -1    3.00    0.70
  -8  -5  -1    0.60    0.60
  -8  -5  -1    2.30    0.90
   8  -5   1    0.00    0.50
  -8   5  -1    0.90    0.50
   9  -5   1    1.00    0.70
  -9  -5  -1    2.50    1.10
  -9  -5  -1    3.20    0.90
  -9   5  -1    3.60    0.80
 -10  -5  -1   42.60    3.00
 -10  -5  -1   34.10    2.70
  10  -5   1   35.70    2.80
 -10   5  -1   38.10    2.50
 -11  -5  -1   19.10    1.80
  11  -5   1   14.50    1.90
 -11  -5  -1   22.20    2.40
 -11   5  -1   15.80    1.80
 -12  -5  -1   16.30    2.10
 -12  -5  -1   17.10    2.30
  12   5   1   18.00    1.80
 -12   5  -1   17.90    1.70
 -13  -5  -1   -0.60    0.80
  13  -5   1    0.40    0.70
 -13   5  -1   -0.70    0.50
  13   5   1    0.30    0.80
 -14  -5  -1   18.00    2.30
  14  -5   1   21.50    2.50
  14   5   1   16.60    1.90
 -14   5  -1   16.40    2.10
  15  -5   1    3.90    1.20
 -15  -5  -1    2.80    1.10
 -15   5  -1    2.00    1.00
  15   5   1    4.20    1.10
 -16  -5  -1   -0.60    0.80
  16  -5   1    0.30    0.80
  16   5   1    0.50    0.80
 -16   5  -1   -1.00    0.60
 -17  -5  -1   -0.60    0.80
  17  -5   1   -0.30    0.70
 -17   5  -1   -0.20    0.70
  17   5   1    0.20    0.80
 -18  -5  -1    6.30    1.70
  18  -5   1    4.20    1.40
 -18   5  -1    1.60    1.00
  18   5   1    6.00    1.20
  19  -5   1    0.20    0.80
 -19  -5  -1    0.10    0.90
 -19   5  -1   -1.50    0.70
  19   5   1    1.60    0.90
  20  -5   1    3.20    2.00
 -20  -5  -1    4.60    1.60
 -20   5  -1    7.10    1.70
  20   5   1    6.10    1.20
  21  -5   1    0.30    0.90
 -21  -5  -1   -0.20    1.00
 -21   5  -1    0.20    1.80
  21   5   1    2.40    0.90
 -22  -5  -1    5.00    1.70
  22  -5   1    4.50    1.50
 -22   5  -1    7.90    2.00
 -23  -5  -1   -0.50    1.10
  23  -5   1    0.30    1.00
 -23   5  -1   -0.30    1.10
 -24  -5  -1    3.60    1.80
  24  -5   1    1.90    1.20
 -24   5  -1    4.90    1.90
  24  -6  -1    0.40    1.00
 -24   6   1    5.20    1.90
  23  -6  -1    1.10    1.20
 -23  -6   1    0.20    1.40
 -23   6   1    1.30    1.30
 -22  -6   1   -0.60    0.90
  22  -6  -1    0.00    1.00
 -22   6   1    0.20    1.20
  21  -6  -1    1.10    1.10
 -21  -6   1   -0.50    1.10
 -21   6   1   -1.90    0.90
  20  -6  -1    6.60    1.80
 -20  -6   1    0.70    1.20
 -20   6   1    3.30    1.30
 -19   6   1    1.70    1.10
  19   6  -1    2.60    0.80
 -18  -6   1    3.30    1.30
  18  -6  -1    2.90    1.20
  18   6  -1    2.70    0.90
 -18   6   1    3.30    1.30
  17  -6  -1   -0.80    0.60
 -17  -6   1   -0.10    0.90
  17   6  -1    0.60    0.70
 -17   6   1    0.20    0.90
 -16  -6   1    0.10    0.90
  16  -6  -1    0.00    0.70
  16   6  -1    0.30    0.70
 -16   6   1    0.00    0.70
 -15  -6   1   -1.30    0.60
  15  -6  -1   -0.20    0.70
  15   6  -1    0.00    0.70
 -15   6   1    1.50    0.90
  14  -6  -1   34.10    3.00
 -14  -6   1   33.10    2.90
  14   6  -1   30.90    2.30
 -14   6   1   37.30    2.70
 -13  -6   1    8.30    1.80
  13  -6  -1    6.60    1.50
 -13  -6   1   11.40    1.80
  13   6  -1    7.70    1.30
 -13   6   1   10.00    1.40
 -12  -6   1    0.50    0.80
 -12  -6   1    2.00    1.40
  12  -6  -1    0.40    0.70
 -12   6   1    1.00    0.70
  11  -6  -1    1.20    0.80
 -11  -6   1    1.20    0.80
 -11   6   1    1.30    0.70
 -10  -6   1  106.99    6.10
  10  -6  -1  111.29    6.40
 -10  -6   1  115.69    6.30
 -10   6   1  116.29    5.90
  -9  -6   1    0.40    0.60
   9  -6  -1    0.30    0.70
  -9  -6   1    0.80    0.80
  -9   6   1    0.20    0.50
   8  -6  -1    1.00    0.70
  -8  -6   1    0.70    0.70
  -8  -6   1    0.60    0.60
  -8   6   1    0.40    0.50
  -7  -6   1   16.80    1.60
   7  -6  -1   20.40    1.90
  -7  -6   1   18.80    1.70
  -7   6   1   22.00    1.60
  -6  -6   1   30.10    2.10
   6  -6  -1   30.40    2.40
  -6  -6   1   32.80    2.20
  -6   6   1   29.90    2.00
  -5  -6   1    0.70    0.50
  -5  -6   1    1.60    0.70
   5  -6  -1    0.60    0.60
  -5   6   1    0.40    0.40
  -4  -6   1    0.40    0.40
  -4  -6   1    0.80    0.60
   4  -6  -1   -0.10    0.50
  -4   6   1   -0.20    0.30
   3  -6  -1    4.00    0.90
  -3  -6   1    4.90    0.90
  -3   6   1    5.90    0.80
  -2  -6   1    0.10    0.40
  -2  -6   1   -0.20    0.30
   2  -6  -1    0.60    0.30
   2  -6  -1    0.60    0.50
  -2   6   1    0.90    0.40
   1  -6  -1    0.40    0.30
  -1  -6   1    0.00    0.30
  -1  -6   1    0.00    0.30
   1  -6  -1    0.10    0.40
   0  -6  -1    8.40    0.80
   0  -6  -1    9.50    1.30
   0  -6   1   11.10    1.30
   0  -6   1    9.40    1.00
   0   6  -1    9.60    1.10
  -1  -6  -1    3.80    0.80
  -1  -6  -1    3.20    0.60
   1  -6   1    3.70    0.60
   1  -6   1    2.40    0.70
  -1   6  -1    2.90    0.60
  -2  -6  -1    1.70    0.50
   2  -6   1    1.50    0.60
  -2  -6  -1    0.90    0.50
  -2   6  -1    2.80    0.60
   3  -6   1    2.20    0.70
  -3  -6  -1    2.50    0.60
  -3  -6  -1    1.90    0.70
  -3   6  -1    3.10    0.70
   4  -6   1   61.79    3.70
  -4  -6  -1   60.59    3.50
  -4   6  -1   58.89    3.30
  -5  -6  -1    1.90    0.70
  -5  -6  -1    1.50    0.60
   5  -6   1    0.70    0.60
  -5   6  -1    2.00    0.60
   6  -6   1    5.30    1.20
  -6  -6  -1    6.30    1.10
  -6  -6  -1    7.30    1.10
  -6   6  -1    6.00    1.00
  -7  -6  -1    4.90    1.00
   7  -6   1    7.10    1.30
  -7  -6  -1    4.90    1.10
  -7   6  -1    5.20    0.90
   8  -6   1  116.19    6.60
  -8  -6  -1  123.59    6.30
  -8  -6  -1  119.09    6.30
  -8   6  -1  121.59    6.20
  -9  -6  -1    9.10    1.50
   9  -6   1    8.50    1.50
  -9  -6  -1    6.20    1.20
  -9   6  -1    8.10    1.20
 -10  -6  -1    0.50    1.00
 -10  -6  -1    0.80    0.80
 -10   6  -1    1.90    0.80
 -11  -6  -1    0.90    1.10
  11  -6   1    0.30    0.70
 -11  -6  -1    0.20    0.70
 -11   6  -1   -0.60    0.50
  12  -6   1   37.10    3.00
 -12  -6  -1   29.20    3.00
 -12  -6  -1   36.40    2.90
 -12   6  -1   38.40    2.70
  13  -6   1    0.90    0.90
 -13  -6  -1   -0.60    1.30
 -13  -6  -1    2.20    1.00
 -13   6  -1    0.90    0.70
  13   6   1    2.10    1.00
  14  -6   1   14.20    2.20
 -14  -6  -1   18.90    2.40
 -14   6  -1   20.80    2.30
  14   6   1   18.10    2.00
  15  -6   1    1.60    0.90
 -15  -6  -1    0.70    1.00
  15   6   1    2.40    1.00
 -15   6  -1    1.50    0.90
 -16  -6  -1    2.30    1.30
  16  -6   1    1.30    1.00
  16   6   1    4.10    1.10
 -16   6  -1    2.40    1.10
 -17  -6  -1   -1.30    0.60
  17  -6   1    0.70    0.80
 -17   6  -1   -0.50    0.80
  17   6   1   -0.20    0.70
 -18  -6  -1    8.20    1.90
  18  -6   1   10.30    2.00
 -18   6  -1    9.60    1.80
  18   6   1   10.20    1.60
 -19  -6  -1    1.90    1.50
  19  -6   1    4.60    1.50
 -19   6  -1    4.90    1.50
  19   6   1    4.00    1.10
  20  -6   1    1.60    1.10
 -20  -6  -1    3.60    1.60
 -20   6  -1    0.50    1.10
 -21  -6  -1    0.00    1.00
  21  -6   1    1.80    1.20
 -21   6  -1   -0.30    1.00
 -22  -6  -1    4.20    1.70
  22  -6   1    2.20    1.50
 -22   6  -1    4.20    1.80
 -23  -6  -1   -0.60    1.00
  23  -6   1    0.00    1.00
 -23   6  -1    1.20    1.30
 -24  -6  -1    5.30    1.90
 -24   6  -1    5.60    1.90
 -23  -7   1   -1.10    1.00
  23  -7  -1    1.10    1.30
 -23   7   1    2.30    1.40
 -22  -7   1   11.20    2.40
  22  -7  -1   10.50    2.40
 -22   7   1   12.10    2.40
  21  -7  -1   -0.20    1.00
 -21  -7   1   -0.50    1.10
 -21   7   1    0.20    1.10
 -20  -7   1   -1.50    1.00
  20  -7  -1   -1.00    0.80
 -20   7   1   -0.70    1.10
  19  -7  -1    1.40    1.00
 -19  -7   1    1.90    1.30
 -19   7   1    2.70    1.30
  18  -7  -1    4.10    1.40
 -18  -7   1    1.20    1.90
 -18   7   1    3.50    1.30
 -17  -7   1    1.90    1.30
  17  -7  -1   -0.30    0.70
 -17   7   1   -0.60    0.70
  17   7  -1   -0.60    0.60
 -16  -7   1    2.40    1.10
  16  -7  -1    0.30    0.80
  16   7  -1    0.70    0.80
 -16   7   1    0.30    0.80
 -15  -7   1    7.40    1.70
  15  -7  -1    5.00    1.50
 -15   7   1    5.20    1.50
  15   7  -1    6.30    1.20
 -14  -7   1    0.30    0.90
  14  -7  -1   -0.20    0.80
 -14   7   1   -0.20    0.70
  14   7  -1    0.70    0.90
 -13  -7   1    2.00    1.00
  13  -7  -1   -0.30    0.70
 -13  -7   1    0.50    1.30
  13   7  -1    0.70    1.00
 -13   7   1    2.80    0.90
  12  -7  -1    9.60    1.80
 -12  -7   1    6.90    1.40
 -12  -7   1    8.90    1.70
 -12   7   1    7.50    1.30
  11  -7  -1    1.50    0.90
 -11  -7   1   -0.60    0.90
 -11  -7   1    0.70    0.70
 -11   7   1    1.00    0.70
  10  -7  -1    0.90    0.80
 -10  -7   1    1.60    0.80
 -10  -7   1    0.00    0.90
 -10   7   1   -0.20    0.50
   9  -7  -1    1.20    0.80
  -9  -7   1    2.10    0.80
  -9  -7   1    4.40    1.10
  -9   7   1    2.30    0.70
   8  -7  -1  510.45   24.30
  -8  -7   1  485.05   23.30
  -8  -7   1  499.25   23.30
  -8   7   1  515.45   23.10
   7  -7  -1    1.50    0.90
  -7  -7   1    2.00    0.90
  -7  -7   1    0.90    0.70
  -7   7   1    2.10    0.70
  -6  -7   1   26.90    2.00
   6  -7  -1   25.40    2.20
  -6  -7   1   25.30    2.00
  -6   7   1   24.10    1.80
  -5  -7   1   28.50    2.10
  -5  -7   1   27.80    2.10
   5  -7  -1   28.10    2.40
  -5   7   1   30.60    2.00
   4  -7  -1  438.76   21.20
  -4  -7   1  453.65   20.90
  -4  -7   1  462.25   20.80
  -4   7   1  446.56   20.60
  -3  -7   1    7.30    1.00
  -3  -7   1    5.70    1.00
   3  -7  -1    8.00    1.30
  -3   7   1    6.40    0.90
  -2  -7   1   30.80    2.00
  -2  -7   1   29.30    2.20
   2  -7  -1   31.40    1.90
   2  -7  -1   30.20    2.40
   1  -7  -1    0.70    0.60
  -1  -7   1    0.60    0.60
   1  -7  -1   -0.50    0.20
  -1  -7   1    0.50    0.40
   0  -7   1   19.90    1.60
   0  -7  -1   20.40    1.40
   0  -7  -1   17.20    1.70
   0  -7   1   18.20    1.70
  -1  -7  -1    0.30    0.50
   1  -7   1    0.40    0.50
  -1  -7  -1    0.00    0.30
  -2  -7  -1  113.49    5.60
  -2  -7  -1  109.99    6.00
   2  -7   1  114.59    6.10
  -3  -7  -1    1.40    0.70
  -3  -7  -1    1.30    0.50
   3  -7   1    2.20    0.80
  -3   7  -1    1.00    0.60
  -4  -7  -1    1.10    0.70
   4  -7   1    0.50    0.70
  -4  -7  -1    0.60    0.50
  -4   7  -1    0.90    0.50
  -5  -7  -1   30.90    2.20
   5  -7   1   32.80    2.60
  -5  -7  -1   32.10    2.40
  -5   7  -1   32.00    2.20
  -6  -7  -1   37.20    2.60
  -6  -7  -1   32.10    2.30
   6  -7   1   38.00    2.80
  -6   7  -1   33.00    2.30
  -7  -7  -1    9.40    1.40
   7  -7   1    6.40    1.40
  -7  -7  -1    7.90    1.20
  -7   7  -1    8.20    1.20
  -8  -7  -1    2.10    0.90
   8  -7   1    2.30    0.90
  -8  -7  -1    2.30    0.80
  -8   7  -1    1.90    0.70
   9  -7   1    3.60    1.10
  -9  -7  -1    5.70    1.30
  -9  -7  -1    3.40    1.00
  -9   7  -1    2.20    0.80
  10  -7   1   27.20    2.60
 -10  -7  -1   28.60    2.60
 -10  -7  -1   28.60    2.50
 -10   7  -1   31.60    2.30
 -11  -7  -1    0.90    0.80
  11  -7   1    0.30    0.70
 -11  -7  -1   -0.20    1.10
 -11   7  -1    0.10    0.60
 -12  -7  -1    0.90    0.90
 -12  -7  -1   -1.70    1.00
  12  -7   1   -0.40    0.60
 -12   7  -1    0.10    0.60
  13  -7   1    0.30    0.80
 -13  -7  -1    2.00    1.10
 -13  -7  -1    1.70    1.50
 -13   7  -1    2.20    0.90
 -14  -7  -1    0.30    1.50
  14  -7   1    5.20    1.40
 -14  -7  -1    1.20    1.10
  14   7   1    3.10    1.20
 -14   7  -1    3.10    1.10
 -15  -7  -1    5.20    1.50
  15  -7   1    5.50    1.50
 -15   7  -1    5.20    1.30
  15   7   1    6.60    1.40
 -16  -7  -1    0.20    1.00
  16  -7   1    1.70    1.10
  16   7   1    1.10    1.00
 -16   7  -1   -0.40    0.70
  17  -7   1    0.20    1.00
 -17  -7  -1   -0.30    0.80
 -17   7  -1    0.80    0.90
  17   7   1    0.90    0.90
  18  -7   1    7.80    2.00
 -18   7  -1    7.00    1.70
  18   7   1    6.80    1.40
 -19  -7  -1    0.10    1.10
  19  -7   1    0.70    0.90
 -19   7  -1   -0.90    0.80
 -20  -7  -1    3.20    1.50
  20  -7   1    2.10    1.30
 -20   7  -1    0.50    1.90
  21  -7   1    0.50    1.10
 -21  -7  -1    0.70    1.30
 -21   7  -1   -1.30    1.00
  22  -7   1    9.20    2.20
 -22  -7  -1   10.40    2.30
 -22   7  -1   12.00    2.30
 -22  -8   1    1.00    1.50
  22  -8  -1    1.20    1.30
 -22   8   1    1.70    1.20
  21  -8  -1    0.20    1.00
 -21  -8   1    0.70    1.30
 -21   8   1   -0.70    1.00
 -20  -8   1    0.30    1.30
  20  -8  -1   -0.30    0.90
 -20   8   1   -1.40    0.80
  19  -8  -1    8.40    2.10
 -19  -8   1    6.00    1.80
 -19   8   1    7.20    1.80
  18  -8  -1    0.80    1.20
 -18  -8   1    2.90    1.40
 -18   8   1    1.10    1.00
  17  -8  -1   -0.50    0.80
 -17   8   1    1.00    0.90
 -16  -8   1   41.60    3.60
  16  -8  -1   42.70    3.80
  16   8  -1   40.60    2.80
 -16   8   1   34.90    3.00
  15  -8  -1   -1.30    1.00
 -15  -8   1    0.90    1.00
  15   8  -1   -0.10    0.90
 -15   8   1    1.00    0.90
 -14  -8   1   -1.00    0.80
  14  -8  -1   -0.10    0.80
 -14  -8   1    1.40    1.50
 -14   8   1   -0.10    0.70
  14   8  -1    0.90    1.00
  13  -8  -1    2.20    1.10
 -13  -8   1   -0.30    0.80
 -13  -8   1    0.60    1.30
 -13   8   1    0.60    0.70
  12  -8  -1   -0.40    0.80
 -12  -8   1    0.20    1.10
 -12  -8   1    2.20    1.10
 -12   8   1    1.90    0.80
 -11  -8   1    0.00    1.00
 -11  -8   1    1.90    0.90
  11  -8  -1    2.40    1.10
 -11   8   1    1.10    0.70
 -10  -8   1   46.50    3.40
  10  -8  -1   50.09    3.80
 -10   8   1   52.69    3.20
  -9  -8   1   26.90    2.30
   9  -8  -1   24.20    2.40
  -9  -8   1   20.50    2.30
  -9   8   1   23.00    1.90
   8  -8  -1   80.99    5.20
  -8  -8   1   80.19    4.70
  -8  -8   1   84.19    4.80
  -8   8   1   77.49    4.40
  -7  -8   1    4.20    1.00
   7  -8  -1    3.60    1.20
  -7  -8   1    5.10    1.10
  -7   8   1    3.50    0.80
  -6  -8   1   11.80    1.70
   6  -8  -1   11.90    1.90
  -6  -8   1   12.90    1.60
  -6   8   1   12.70    1.20
  -5  -8   1    2.80    0.90
   5  -8  -1    1.70    0.80
  -5  -8   1    2.70    0.80
   4  -8  -1    6.90    1.40
   4  -8  -1    6.70    1.60
  -4  -8   1    4.80    1.00
  -4  -8   1    6.20    1.20
  -4   8   1    6.70    1.00
  -3  -8   1    0.30    0.60
   3  -8  -1    0.50    0.40
   3  -8  -1    0.70    0.70
  -3  -8   1    0.80    0.50
  -2  -8   1   14.40    1.40
   2  -8  -1   15.60    1.20
   2  -8  -1   14.40    1.90
  -2  -8   1   19.30    2.10
   1  -8  -1    0.80    0.50
   1  -8  -1   -0.10    0.60
  -1  -8   1    0.90    0.50
   0  -8  -1    4.80    1.10
   0  -8   1    5.80    1.20
   0  -8   1    5.50    0.90
  -1  -8  -1    0.60    0.50
  -1  -8  -1    0.50    0.70
   1  -8   1    0.30    0.40
   1  -8   1    0.40    0.60
  -2  -8  -1   81.79    4.50
   2  -8   1   85.89    4.50
  -2  -8  -1   83.59    4.90
   2  -8   1   84.49    5.00
  -2   8  -1   87.99    4.60
  -3  -8  -1    0.20    0.60
   3  -8   1   -0.20    0.60
  -3  -8  -1    0.10    0.50
   3  -8   1    0.00    0.40
  -3   8  -1    0.10    0.50
  -4  -8  -1    9.20    1.50
  -4  -8  -1    7.70    1.20
   4  -8   1    7.40    1.40
  -4   8  -1   11.00    1.30
  -5  -8  -1    5.60    1.30
  -5  -8  -1    8.20    1.20
   5  -8   1    7.50    1.50
  -5   8  -1    6.50    1.10
   6  -8   1  182.08    9.40
  -6  -8  -1  181.48    8.90
  -6  -8  -1  169.98    9.00
  -6   8  -1  176.38    8.80
  -7  -8  -1   -1.20    0.50
   7  -8   1    0.70    0.70
  -7  -8  -1    0.60    0.80
  -7   8  -1    0.70    0.60
  -8  -8  -1   19.70    1.90
   8  -8   1   16.80    2.30
  -8  -8  -1   19.80    2.20
  -8   8  -1   16.70    1.60
  -9  -8  -1   24.60    2.30
  -9  -8  -1   25.70    2.20
   9  -8   1   22.70    2.40
  -9   8  -1   21.00    2.00
 -10  -8  -1   -1.70    0.80
  10  -8   1    0.20    0.70
 -10  -8  -1    1.60    1.00
 -10   8  -1   -0.40    0.50
 -11  -8  -1   -0.80    0.70
  11  -8   1    0.30    0.90
 -11  -8  -1   -0.10    1.00
 -11   8  -1    0.90    0.70
 -12  -8  -1    1.70    1.40
  12  -8   1    2.20    1.10
 -12  -8  -1    3.50    1.30
 -12   8  -1    2.40    0.90
 -13  -8  -1   -0.60    1.30
 -13  -8  -1    3.20    1.20
  13  -8   1    1.60    1.10
  14  -8   1    0.40    0.90
 -14  -8  -1    2.20    1.20
 -14  -8  -1   -2.10    1.50
  14   8   1    1.90    1.10
 -14   8  -1    1.40    0.90
 -15  -8  -1   -1.60    0.70
  15  -8   1    0.00    1.00
  15   8   1    0.40    1.10
 -15   8  -1    0.60    0.90
 -16  -8  -1    2.90    1.40
  16  -8   1    2.10    1.20
 -16   8  -1    1.90    1.00
  16   8   1    4.30    1.30
  17  -8   1   -0.40    1.00
  17   8   1   -0.50    1.30
 -17   8  -1    0.40    0.90
  18  -8   1    3.80    1.60
 -18  -8  -1    2.50    1.50
 -18   8  -1    1.10    1.10
  19  -8   1    2.30    1.40
 -19  -8  -1    4.80    1.60
 -19   8  -1    3.80    1.50
  20  -8   1    1.60    1.20
 -20  -8  -1   -0.40    1.00
 -20   8  -1    0.80    1.10
  21  -8   1    0.20    1.70
 -21  -8  -1    1.90    1.50
 -21   8  -1   -1.00    1.00
  20  -9  -1   15.90    3.50
 -20  -9   1   18.20    2.90
 -20   9   1   20.70    3.00
 -19  -9   1   -0.50    1.10
  19  -9  -1    2.60    1.50
 -19   9   1    2.10    1.10
 -18  -9   1   13.60    2.60
  18  -9  -1   18.20    3.00
 -18   9   1   22.70    2.70
 -17  -9   1    9.30    2.10
  17  -9  -1    7.80    2.20
 -17   9   1    6.70    1.50
  16  -9  -1    6.00    1.90
 -16  -9   1    7.80    3.10
 -16   9   1    5.50    1.40
  15  -9  -1    2.80    1.40
 -15  -9   1    1.80    1.20
 -15   9   1    3.00    1.10
 -14  -9   1    5.30    1.60
 -14  -9   1    5.70    2.00
  14  -9  -1    5.40    1.70
  14   9  -1    6.30    1.40
 -14   9   1    7.60    1.60
  13  -9  -1    0.20    1.00
 -13  -9   1   -2.30    1.30
 -13  -9   1   -0.40    0.90
 -13   9   1    0.10    0.70
 -12  -9   1   16.00    2.30
 -12  -9   1   19.70    2.50
  12  -9  -1   15.60    2.40
 -12   9   1   14.10    1.80
  11  -9  -1    0.90    1.00
 -11  -9   1    0.60    1.20
 -11  -9   1    1.50    1.00
 -11   9   1    1.90    0.80
 -10  -9   1   -0.60    0.90
 -10  -9   1    0.00    0.80
  10  -9  -1    0.30    0.80
 -10   9   1    0.00    0.60
  -9  -9   1    8.30    1.60
  -9  -9   1    8.50    1.60
   9  -9  -1    9.60    1.90
  -9   9   1   11.50    1.40
   8  -9  -1   92.09    5.80
  -8  -9   1   91.99    5.40
  -8  -9   1   86.49    5.30
  -8   9   1   92.89    4.90
  -7  -9   1    2.60    0.90
   7  -9  -1    0.30    0.70
  -7  -9   1    0.40    0.80
  -7   9   1    1.50    0.70
  -6  -9   1    4.90    1.20
  -6  -9   1    6.80    1.30
   6  -9  -1    5.80    1.50
  -6   9   1    5.90    1.00
   5  -9  -1    0.70    0.50
   5  -9  -1    0.00    0.70
  -5  -9   1    0.70    0.60
  -5  -9   1    1.00    0.80
  -5   9   1    0.30    0.50
  -4  -9   1  104.29    6.00
  -4  -9   1  108.69    5.80
   4  -9  -1  110.39    6.40
   4  -9  -1  105.99    5.40
   3  -9  -1    2.40    1.00
  -3  -9   1    2.90    1.00
   3  -9  -1    2.20    0.60
  -3  -9   1    3.30    0.90
  -2  -9   1    9.10    1.30
  -2  -9   1   12.40    1.80
   2  -9  -1    9.00    1.60
   2  -9  -1   11.60    1.30
  -1  -9   1    3.50    1.00
  -1  -9   1    2.90    0.80
   1  -9  -1    3.50    0.70
   1  -9  -1    3.50    1.10
   0  -9   1   27.20    2.60
   0  -9   1   30.00    2.00
   0  -9  -1   24.20    1.80
   0  -9  -1   25.20    3.20
   1  -9   1    3.00    1.00
   1  -9   1    2.80    0.70
  -1  -9  -1    0.80    0.90
  -1  -9  -1    3.30    0.80
   2  -9   1   26.80    2.40
   2  -9   1   24.70    1.80
  -2  -9  -1   22.20    2.20
  -2  -9  -1   24.10    1.80
   3  -9   1    2.30    0.70
  -3  -9  -1    1.50    0.80
  -3  -9  -1    2.10    0.70
   3  -9   1    2.30    1.10
  -4  -9  -1    0.40    0.60
   4  -9   1   -0.40    0.50
  -4  -9  -1    0.50    0.80
   4  -9   1   -0.30    0.50
  -4   9  -1    0.30    0.60
  -5  -9  -1    2.90    0.90
  -5  -9  -1    1.80    1.00
   5  -9   1    1.80    1.00
  -5   9  -1    3.00    0.80
  -6  -9  -1    2.60    0.90
  -6  -9  -1    3.80    1.20
   6  -9   1    5.30    1.40
  -6   9  -1    4.70    1.00
  -7  -9  -1    0.40    0.90
   7  -9   1    1.50    1.00
  -7  -9  -1    0.50    0.70
  -7   9  -1    1.50    0.70
   8  -9   1    6.80    1.60
  -8  -9  -1    7.30    1.60
  -8  -9  -1    4.30    1.20
  -8   9  -1    7.10    1.20
   9  -9   1   17.00    2.40
  -9  -9  -1   16.20    2.20
  -9   9  -1   16.40    1.90
  10  -9   1    0.50    0.90
 -10  -9  -1    0.20    1.10
 -10  -9  -1    0.40    0.90
 -10   9  -1    0.20    0.70
 -11  -9  -1    2.20    1.40
  11  -9   1    1.90    1.20
 -11  -9  -1    1.20    1.00
 -11   9  -1    2.20    0.90
 -12  -9  -1   21.20    2.60
  12  -9   1   14.30    2.50
 -12  -9  -1   20.70    2.70
  13  -9   1    1.70    1.20
 -13  -9  -1    1.10    1.70
 -13  -9  -1    1.10    1.10
 -13   9  -1    2.80    1.10
 -14  -9  -1   36.70    3.30
  14  -9   1   35.60    3.60
 -14  -9  -1   36.30    3.80
 -14   9  -1   36.40    3.00
 -15  -9  -1    5.00    3.50
 -15  -9  -1    7.70    1.80
  15  -9   1    7.50    1.90
  15   9   1    8.20    1.70
 -15   9  -1    9.20    1.70
  16  -9   1    4.90    1.60
 -16  -9  -1    1.60    1.60
 -16   9  -1    1.20    1.00
 -17  -9  -1    1.20    1.30
  17  -9   1    1.50    1.20
 -17   9  -1    2.90    1.30
  18  -9   1   50.79    4.60
 -18  -9  -1   54.59    4.50
 -18   9  -1   57.79    4.20
  19  -9   1   -0.60    1.10
 -19  -9  -1    1.70    1.40
 -19   9  -1    2.20    1.20
 -20  -9  -1   -0.70    1.30
  20  -9   1    0.40    1.20
 -20   9  -1    1.20    1.20
  18 -10  -1    2.60    2.00
 -18 -10   1    3.30    1.60
 -17 -10   1    0.20    1.10
  17 -10  -1    1.60    1.50
 -16 -10   1   -0.30    1.10
  16 -10  -1    3.00    1.50
  15 -10  -1    1.20    1.10
 -15 -10   1    1.30    1.20
 -14 -10   1    6.00    1.80
  14 -10  -1   11.30    2.30
 -14  10   1   10.80    1.80
 -13 -10   1    3.90    1.50
  13 -10  -1    4.10    1.50
 -13  10   1    5.30    1.40
 -12 -10   1   -1.60    1.40
  12 -10  -1    1.80    1.20
 -12 -10   1    0.20    0.90
 -12  10   1    1.10    0.80
  11 -10  -1    0.40    1.00
 -11 -10   1   -1.30    1.20
 -11 -10   1    1.10    1.00
 -11  10   1    0.40    0.70
 -10 -10   1    3.80    1.40
 -10 -10   1    2.10    1.10
  10 -10  -1    2.10    1.30
 -10  10   1    3.10    0.90
   9 -10  -1    1.20    1.00
  -9 -10   1   -0.30    0.80
  -9 -10   1   -0.30    0.90
  -9  10   1   -0.50    0.50
  -8 -10   1    0.70    0.90
   8 -10  -1    2.00    1.30
  -8 -10   1   -1.80    0.80
  -8  10   1   -0.10    0.50
   7 -10  -1   -0.20    0.90
   7 -10  -1    0.20    0.50
  -7 -10   1    0.70    0.90
  -7 -10   1   -0.20    0.90
  -7  10   1    1.00    0.60
   6 -10  -1   -0.60    0.40
  -6 -10   1    0.50    0.80
  -6 -10   1    0.10    0.90
   6 -10  -1   -0.20    0.90
  -5 -10   1    1.30    0.70
   5 -10  -1   -0.60    0.70
   5 -10  -1    0.20    0.50
  -5 -10   1    0.70    1.00
  -4 -10   1   24.80    2.10
   4 -10  -1   29.10    2.70
  -4 -10   1   26.00    2.40
   4 -10  -1   24.60    1.80
  -3 -10   1    1.40    0.70
   3 -10  -1    1.60    1.00
  -3 -10   1    1.70    1.00
   3 -10  -1    1.30    0.60
   2 -10  -1    0.00    0.80
   2 -10  -1    0.40    0.50
  -2 -10   1   -0.10    0.70
  -2 -10   1   -0.10    0.50
   1 -10  -1    1.00    0.60
  -1 -10   1    1.80    0.80
   1 -10  -1    0.10    0.90
  -1 -10   1    1.90    1.00
   0 -10   1   37.40    2.50
   0 -10   1   40.50    3.10
   0 -10  -1   38.50    3.10
   0 -10  -1   35.20    2.40
   1 -10   1    0.30    0.70
  -1 -10  -1   -0.20    0.50
  -1 -10  -1    1.20    0.90
   1 -10   1    0.90    0.60
  -2 -10  -1   15.70    1.50
  -2 -10  -1   15.70    2.20
   2 -10   1   21.20    2.50
   2 -10   1   16.00    1.50
  -3 -10  -1    2.80    0.90
   3 -10   1    2.20    1.00
  -3 -10  -1    1.00    1.00
   3 -10   1    1.70    0.70
   4 -10   1    0.00    0.50
  -4 -10  -1   -0.70    0.50
   4 -10   1   -0.50    0.70
  -4 -10  -1   -0.30    0.80
   5 -10   1    0.00    0.50
  -5 -10  -1   -1.50    0.70
   5 -10   1    1.30    1.00
  -5 -10  -1    0.60    0.70
  -5  10  -1    0.40    0.60
  -6 -10  -1   28.10    2.40
  -6 -10  -1   31.80    2.80
   6 -10   1   32.40    2.30
   6 -10   1   28.90    2.90
  -6  10  -1   31.30    2.30
  -7 -10  -1   -0.50    0.70
  -7 -10  -1   -0.40    0.90
   7 -10   1   -0.40    0.90
  -7  10  -1    0.10    0.60
  -8 -10  -1   16.20    2.00
   8 -10   1   18.60    2.80
  -8 -10  -1   17.60    2.50
  -8  10  -1   16.80    1.90
  -9 -10  -1   -0.30    1.00
  -9 -10  -1   -0.30    0.70
   9 -10   1   -0.70    0.90
  -9  10  -1   -0.10    0.60
 -10 -10  -1   -0.10    0.90
  10 -10   1   -0.20    0.90
 -10 -10  -1    0.30    1.30
 -10  10  -1   -0.10    0.70
 -11 -10  -1   -0.10    1.60
 -11 -10  -1   -0.60    0.90
  11 -10   1   -0.20    0.90
 -12 -10  -1    0.40    1.10
 -12 -10  -1   -1.00    1.70
  12 -10   1    0.10    1.10
 -12  10  -1    1.40    0.90
 -13 -10  -1   -1.60    2.70
  13 -10   1    1.90    1.30
 -13 -10  -1    4.50    1.50
 -13  10  -1    3.10    1.10
  14 -10   1    4.20    1.70
 -14 -10  -1    2.60    1.40
 -14  10  -1    3.30    1.10
  15 -10   1    0.20    1.00
 -15 -10  -1    0.10    1.10
 -15  10  -1   -0.10    0.90
 -16 -10  -1    2.30    1.50
  16 -10   1    1.50    1.40
 -16  10  -1    1.40    1.10
 -17 -10  -1   -1.00    1.10
  17 -10   1    1.20    1.40
  18 -10   1    2.80    1.60
 -18 -10  -1    0.90    1.30
 -16 -11   1   -0.90    1.20
  16 -11  -1    0.30    1.10
 -15 -11   1    5.70    1.90
  15 -11  -1    3.80    2.40
 -14 -11   1   13.30    2.40
  14 -11  -1   17.40    3.00
  13 -11  -1    0.50    1.30
 -12 -11   1    8.90    2.00
  12 -11  -1    8.30    2.10
 -11 -11   1    3.80    1.40
  11 -11  -1    2.80    1.50
 -10 -11   1   -0.30    1.30
 -10 -11   1    1.80    1.10
  10 -11  -1    0.30    1.10
  -9 -11   1    0.40    1.20
   9 -11  -1   -0.10    1.00
  -9 -11   1   -0.20    0.90
  -8 -11   1   59.79    4.30
   8 -11  -1   58.49    4.60
  -8 -11   1   56.99    4.00
  -7 -11   1   -0.70    0.70
  -7 -11   1   -0.80    0.90
   7 -11  -1   -0.80    0.90
  -6 -11   1   10.00    1.60
  -6 -11   1   11.00    1.90
   5 -11  -1    0.60    0.60
  -5 -11   1    0.00    0.90
  -5 -11   1   -0.10    1.00
   5 -11  -1    0.20    1.00
  -4 -11   1   24.40    2.80
   4 -11  -1   24.10    1.80
   4 -11  -1   20.50    2.90
  -4 -11   1   19.80    2.00
   3 -11  -1    0.50    0.60
  -3 -11   1    0.70    0.70
   3 -11  -1    1.50    1.10
  -3 -11   1    2.50    1.20
   2 -11  -1   17.30    1.60
  -2 -11   1   19.80    2.50
   2 -11  -1   18.00    2.60
  -2 -11   1   18.20    1.80
  -1 -11   1    2.70    1.20
   1 -11  -1    1.90    0.70
  -1 -11   1    4.00    1.00
   1 -11  -1    2.70    1.20
   0 -11  -1    7.80    1.80
   0 -11   1    7.60    1.30
   0 -11   1    7.00    1.60
   0 -11  -1    7.80    1.20
   1 -11   1    2.80    1.20
  -1 -11  -1    4.20    1.40
  -1 -11  -1    2.20    0.80
   1 -11   1    2.80    0.80
   2 -11   1   19.30    1.70
  -2 -11  -1   19.70    2.60
   2 -11   1   21.70    2.80
  -2 -11  -1   21.60    1.90
  -3 -11  -1    3.70    1.00
  -3 -11  -1    1.20    1.10
   3 -11   1    1.90    1.20
   3 -11   1    1.50    0.70
   4 -11   1   45.90    3.00
   4 -11   1   45.50    3.80
  -4 -11  -1   48.20    3.20
  -4 -11  -1   47.00    3.70
   5 -11   1   -0.20    0.50
  -5 -11  -1   -0.70    0.90
   5 -11   1    1.60    1.20
  -5 -11  -1    0.70    0.80
  -6 -11  -1    1.50    1.40
   6 -11   1    1.40    0.70
  -6 -11  -1    1.00    1.20
  -7 -11  -1   -1.60    0.90
   7 -11   1    0.10    0.60
  -7 -11  -1    0.40    0.90
   7 -11   1    0.70    1.10
  -7  11  -1    0.90    0.70
   8 -11   1   12.50    1.60
  -8 -11  -1   10.50    2.10
  -8 -11  -1   10.00    1.80
   8 -11   1   10.40    2.20
  -8  11  -1   11.10    1.60
   9 -11   1    0.60    1.10
  -9 -11  -1    1.10    1.00
  -9 -11  -1    0.50    1.30
  -9  11  -1    0.70    0.90
 -10 -11  -1    6.30    1.60
 -10 -11  -1    4.90    1.90
  10 -11   1    5.00    1.70
  11 -11   1    1.40    1.30
 -11 -11  -1   -0.60    0.90
 -11 -11  -1   -0.80    1.50
  12 -11   1    1.80    1.50
 -12 -11  -1    2.20    1.30
 -13 -11  -1    4.30    1.80
  13 -11   1    3.80    1.60
  14 -11   1    3.60    1.70
 -14 -11  -1    1.10    1.20
 -15 -11  -1   -0.50    1.10
  15 -11   1   -1.60    1.80
  13 -12  -1    1.90    1.40
 -13 -12   1    0.40    1.20
 -12 -12   1   -0.90    1.10
  12 -12  -1    0.00    1.60
  11 -12  -1   -0.70    1.10
 -11 -12   1    0.30    1.30
 -10 -12   1   20.00    2.70
  10 -12  -1   15.50    2.90
  -9 -12   1    1.10    1.10
   9 -12  -1    1.60    1.40
  -8 -12   1    2.80    1.20
   8 -12  -1    0.30    1.10
  -8 -12   1    1.10    1.30
   7 -12  -1    0.00    1.00
  -7 -12   1   -0.10    1.20
  -7 -12   1    0.70    0.90
   6 -12  -1   21.40    3.10
  -6 -12   1   21.50    2.80
  -6 -12   1   23.40    2.60
  -5 -12   1    3.00    1.10
  -5 -12   1    2.00    1.30
   5 -12  -1    3.50    1.60
  -4 -12   1   -1.40    0.90
   4 -12  -1    2.20    1.30
  -4 -12   1    0.60    0.80
   3 -12  -1    0.60    1.00
  -3 -12   1    2.00    1.30
  -3 -12   1   -0.60    0.80
   2 -12  -1   21.20    3.10
  -2 -12   1   26.90    3.10
  -2 -12   1   24.20    2.20
  -1 -12   1    0.50    0.80
  -1 -12   1   -0.10    1.00
   0 -12   1   10.30    2.10
   0 -12  -1   13.10    2.40
   1 -12   1    0.80    1.30
  -1 -12  -1    0.70    1.20
   2 -12   1    4.90    1.80
  -2 -12  -1    2.20    1.40
   3 -12   1    0.50    1.00
  -3 -12  -1    0.70    1.20
  -4 -12  -1   14.00    2.40
   4 -12   1   13.50    2.40
  -5 -12  -1    0.90    1.30
   5 -12   1    0.30    1.20
  -6 -12  -1   -1.20    1.10
   6 -12   1    1.40    1.30
   7 -12   1    2.30    1.40
  -7 -12  -1    2.50    1.60
  -7 -12  -1   -0.90    1.20
   8 -12   1    0.40    1.30
  -8 -12  -1    0.40    1.40
  -8 -12  -1    2.50    1.30
  -9 -12  -1   -0.50    1.00
  -9 -12  -1   -0.80    1.30
   9 -12   1   -1.00    1.00
 -10 -12  -1    1.70    1.10
  10 -12   1    0.50    1.30
  11 -12   1   -0.90    1.10
 -11 -12  -1   -0.10    1.00
 -12 -12  -1    3.70    1.60
   8 -13  -1   -0.10    1.60
   7 -13  -1    0.70    1.30
   6 -13  -1   16.80    3.00
   5 -13  -1   -0.60    1.10
  -5 -13   1   -1.60    1.30
  -4 -13   1    8.80    2.20
   4 -13  -1    8.30    2.20
  -3 -13   1    0.30    1.30
   3 -13  -1    0.10    1.20
   2 -13  -1    1.10    1.30
  -2 -13   1   -2.40    1.00
   1 -13  -1   -0.90    1.20
  -1 -13   1    0.60    1.40
   0 -13   1   54.29    4.50
   0 -13  -1   53.29    4.50
  -1 -13  -1   -0.40    1.20
   1 -13   1   -0.50    1.20
  -2 -13  -1   23.20    3.30
   2 -13   1   21.30    3.20
  -3 -13  -1    0.10    1.40
   3 -13   1    0.90    1.30
  -4 -13  -1   26.40    3.40
   4 -13   1   29.70    3.80
  -5 -13  -1   -1.90    1.20
   5 -13   1   -0.60    1.10
   6 -13   1    4.10    1.80
  -6 -13  -1    3.20    1.80
   7 -13   1   -0.20    1.20
  -7 -13  -1   -2.10    1.30
   8 -13   1   14.30    4.00
  27   0  -2    1.70    0.90
 -27   0   2   -1.00    1.10
 -26   0   2    1.70    1.30
  26   0  -2    3.80    1.20
  25   0  -2    1.80    0.90
 -25   0   2   -1.00    0.90
  24   0  -2    0.90    0.80
 -24   0   2    0.90    1.10
 -23   0   2    2.70    1.30
  23   0  -2    2.00    1.00
  22   0  -2    0.10    0.70
 -22   0   2    1.10    1.10
 -21   0   2    1.30    1.10
  21   0  -2    0.00    0.60
  20   0  -2   -0.20    0.70
 -20   0   2   -0.50    0.90
  19   0  -2   13.40    1.70
 -19   0   2    9.80    1.90
 -18   0   2   78.09    5.00
  18   0  -2   74.59    4.50
  17   0  -2    2.60    0.80
 -17   0   2    1.20    1.00
  16   0  -2   55.69    3.40
 -16   0   2   53.39    4.00
 -15   0   2    5.00    1.20
  15   0  -2    4.50    1.00
 -14   0   2   14.20    1.90
  14   0  -2   14.90    1.70
  13   0  -2    2.20    0.70
 -13   0   2    1.30    0.80
 -12   0   2  396.96   18.60
 -11   0   2   44.20    2.80
  11   0  -2   37.70    2.40
  10   0  -2    0.00    0.40
  -9   0   2   29.50    2.20
   9   0  -2   32.30    1.90
   8   0  -2  610.44   58.09
  -8   0   2  582.34   79.19
  -7   0   2   21.60    1.50
  -7   0   2   19.20    1.30
   7   0  -2   18.20    1.30
   6   0  -2 3399.56  179.98
  -6   0   2 3407.76  181.58
  -5   0   2  182.88    8.00
   5   0  -2  156.38    7.90
   5   0  -2  170.38    7.80
  -5   0   2  176.38    7.90
   4   0  -2 3204.18  157.08
  -4   0   2 3022.60  157.18
  -3   0   2    7.30    0.50
   3   0  -2    7.70    0.50
   3   0  -2    7.20    0.50
  -3   0   2    6.90    0.50
   1   0  -2    0.10    0.10
   1   0  -2    0.20    0.10
   0   0  -2    0.50    0.10
  -1   0  -2    2.90    0.30
   1   0   2    3.40    0.30
   1   0   2    3.10    0.40
  -2   0  -2  670.93   43.20
   2   0   2  752.62   43.70
   3   0   2    0.00    0.20
   3   0   2   -0.20    0.30
  -3   0  -2    0.00    0.20
  -4   0  -2  603.44   47.20
   4   0   2  555.04   51.39
  -5   0  -2   73.59    3.70
   5   0   2   71.79    3.70
  -5   0  -2   77.29    3.80
   6   0   2   25.40    1.70
  -6   0  -2   28.10    1.70
   7   0   2   12.10    1.10
  -7   0  -2   12.30    1.10
   8   0   2   61.19    3.40
  -8   0  -2   57.29    3.50
   9   0   2   38.40    2.60
  -9   0  -2   46.80    2.70
  10   0   2  307.37   14.20
 -10   0  -2  293.37   14.20
  11   0   2   21.40    1.70
 -11   0  -2   18.50    1.70
  12   0   2    5.10    1.10
 -12   0  -2    6.60    1.30
 -13   0  -2   17.00    1.90
  13   0   2   15.60    1.60
 -14   0  -2  680.53   31.30
  14   0   2  674.43   31.10
  15   0   2    1.30    0.80
 -15   0  -2    3.50    1.20
 -16   0  -2  175.18    9.10
  16   0   2  168.98    8.80
 -17   0  -2   -0.20    0.70
  17   0   2    1.60    0.90
 -18   0  -2   64.19    4.40
 -19   0  -2    6.40    1.60
  19   0   2    8.10    1.50
  20   0   2   45.80    3.30
 -20   0  -2   39.90    3.50
  21   0   2    0.80    0.80
 -21   0  -2   -0.30    0.90
  22   0   2    2.10    1.10
 -22   0  -2    0.70    0.90
  23   0   2    1.00    0.90
 -23   0  -2   -0.60    1.10
  24   0   2   17.00    2.40
 -24   0  -2   12.20    2.30
  25   0   2    3.20    1.10
 -25   0  -2    1.90    1.40
  26   0   2    3.20    1.10
  27  -1  -2    3.30    1.20
 -27  -1   2   -0.80    1.10
  26  -1  -2    1.40    0.90
 -26  -1   2    0.00    1.20
  26   1  -2    1.40    0.80
 -26   1   2    0.70    1.30
 -25  -1   2    1.50    1.40
  25  -1  -2    0.00    0.80
 -25   1   2   -1.50    1.00
  25   1  -2    1.40    0.70
  24  -1  -2    0.20    0.80
 -24  -1   2    1.30    1.30
 -24   1   2    1.10    1.10
  24   1  -2    0.90    0.70
 -23  -1   2    4.50    1.50
  23  -1  -2    3.00    1.10
 -23   1   2    1.30    1.30
  23   1  -2    4.70    1.20
  22  -1  -2    6.60    1.40
  22   1  -2    5.40    1.20
 -22   1   2    5.60    1.70
 -21  -1   2    1.20    1.00
  21  -1  -2    1.40    0.90
  21   1  -2    1.80    0.90
 -21   1   2    0.70    0.90
  20  -1  -2   -0.10    0.60
 -20  -1   2    0.50    1.10
 -20   1   2   -1.10    0.80
  20   1  -2   -0.30    0.60
 -19  -1   2    5.20    1.50
 -19   1   2    2.10    1.00
  19   1  -2    5.00    1.00
  18  -1  -2   63.49    4.00
 -18  -1   2   58.39    4.30
 -18   1   2   62.99    4.30
  18   1  -2   66.79    3.90
  17  -1  -2    6.60    1.20
 -17  -1   2    5.60    1.40
  17   1  -2    6.00    1.10
 -17   1   2    4.00    1.30
  16  -1  -2   32.50    2.50
 -16  -1   2   31.50    3.60
  16   1  -2   33.90    2.30
 -16   1   2   34.10    2.80
  15  -1  -2   28.90    2.20
 -15  -1   2   29.80    2.50
  15   1  -2   26.10    2.00
 -15   1   2   22.70    2.20
 -14  -1   2  316.67   15.10
  14  -1  -2  309.27   14.80
 -14   1   2  301.67   14.90
  14   1  -2  315.97   14.60
  13  -1  -2    1.20    0.60
 -13  -1   2    0.90    0.70
  13   1  -2    0.50    0.60
 -13   1   2    1.60    0.80
 -12  -1   2   15.40    1.80
  12  -1  -2   12.60    1.30
  12   1  -2   16.80    1.30
 -12   1   2   14.00    1.60
  11  -1  -2   26.00    1.80
 -11  -1   2   23.20    1.90
  11   1  -2   22.90    1.60
 -11   1   2   24.10    1.90
  10  -1  -2   17.40    1.50
 -10  -1   2   22.50    1.70
 -10   1   2   20.50    1.70
  10   1  -2   21.30    1.40
   9  -1  -2   29.90    1.90
  -9  -1   2   30.00    2.10
  -9  -1   2   29.60    1.90
  -9   1   2   28.60    2.00
   9   1  -2   28.60    1.80
   9   1  -2   30.80    2.10
  -8  -1   2  259.37   12.00
   8  -1  -2  265.67   12.20
  -8  -1   2  263.07   12.30
  -8   1   2  256.67   12.20
   8   1  -2  261.97   12.20
   8   1  -2  267.27   12.00
   7  -1  -2   -0.40    0.30
  -7  -1   2    0.30    0.30
  -7  -1   2    0.10    0.40
   7   1  -2   -0.10    0.30
  -7   1   2    0.00    0.30
   7   1  -2   -0.30    0.60
   6  -1  -2  138.49    6.40
  -6  -1   2  136.69    6.50
   6  -1  -2  137.49    6.40
  -6  -1   2  134.79    6.30
   6   1  -2  133.69    6.20
  -6   1   2  137.49    6.40
   6   1  -2  127.49    6.40
  -5  -1   2    0.20    0.30
   5  -1  -2    0.50    0.30
   5  -1  -2    0.30    0.30
  -5   1   2   -0.30    0.20
   5   1  -2    0.20    0.20
  -5   1   2    0.30    0.30
   5   1  -2    0.80    0.40
   5   1  -2   -0.10    0.20
  -4  -1   2   71.09    3.40
   4  -1  -2   68.09    3.30
  -4   1   2   70.99    3.30
   4   1  -2   70.49    3.20
   4   1  -2   69.09    3.40
   4   1  -2   65.39    3.20
  -4   1   2   67.99    3.40
  -3  -1   2    0.30    0.20
   3  -1  -2    0.40    0.20
   3  -1  -2    1.10    0.20
  -3  -1   2    0.70    0.20
  -3   1   2    0.70    0.20
   3   1  -2    0.50    0.10
  -3   1   2    0.50    0.20
   3   1  -2    0.40    0.20
   2  -1  -2    4.10    0.40
  -2  -1   2    5.00    0.40
   2  -1  -2    4.40    0.30
  -2  -1   2    5.20    0.30
  -2   1   2    3.60    0.40
   2   1  -2    5.50    0.40
  -2   1   2    4.50    0.30
  -1  -1   2    0.20    0.10
  -1  -1   2    0.00    0.10
   1  -1  -2    0.00    0.10
  -1   1   2    0.00    0.10
   1   1  -2    0.20    0.10
   1   1  -2    0.10    0.10
   0  -1  -2  109.99    5.10
   0  -1   2  116.39    5.20
   0   1   2  113.39    5.20
   1  -1   2    3.80    0.40
  -1  -1  -2    4.80    0.40
   1  -1   2    5.90    0.40
  -1  -1  -2    5.50    0.50
   1   1   2    4.30    0.40
   1   1   2    4.30    0.40
  -1   1  -2    5.50    0.50
  -1   1  -2    5.90    0.50
   2  -1   2  315.47   28.40
   2   1   2  419.76   47.30
  -2   1  -2  335.07   29.30
   2   1   2  308.77   31.20
  -3  -1  -2    7.10    0.70
   3  -1   2    7.20    0.60
  -3  -1  -2    6.80    0.80
   3  -1   2    7.60    0.70
  -3   1  -2    7.80    0.70
  -3   1  -2    8.20    0.70
   3   1   2    7.40    0.60
  -4  -1  -2 1965.40  120.19
   4  -1   2 1931.01  111.29
  -4   1  -2 2134.29  111.99
   4   1   2 1862.71  115.89
  -5  -1  -2   25.00    1.90
   5  -1   2   22.80    1.60
  -5  -1  -2   24.30    1.60
   5   1   2   24.90    1.70
  -5   1  -2   28.80    1.60
   5   1   2   22.10    1.60
   6  -1   2  240.98   11.30
  -6  -1  -2  239.68   11.30
  -6   1  -2  236.98   11.20
   6   1   2  247.88   11.20
  -7  -1  -2    6.00    0.90
   7  -1   2    5.70    0.90
  -7   1  -2    6.50    0.90
   7   1   2    4.60    0.80
   8  -1   2  370.56   17.10
   8   1   2  371.06   17.10
  -9  -1  -2    2.50    0.70
   9  -1   2    2.80    0.70
  -9   1  -2    3.20    0.80
   9   1   2    3.00    0.80
 -10  -1  -2   11.10    1.40
  10  -1   2   11.30    1.40
  10   1   2    8.90    1.20
 -10   1  -2   10.20    1.40
 -11  -1  -2    1.90    0.80
  11  -1   2    1.90    0.80
  11   1   2    2.00    0.80
 -11   1  -2    2.10    0.80
  12  -1   2    0.10    0.60
 -12  -1  -2    0.60    0.70
 -12   1  -2    0.50    0.60
  12   1   2   -0.20    0.70
 -13  -1  -2   -0.50    0.60
  13  -1   2   -0.20    0.60
  13   1   2   -0.10    0.70
 -13   1  -2    0.40    0.60
  14  -1   2   -0.10    0.70
 -14  -1  -2    0.10    0.60
 -14   1  -2    0.00    0.60
  14   1   2   -0.50    0.60
  15  -1   2   23.30    2.20
  15   1   2   22.00    2.00
 -15   1  -2   27.00    2.30
  16  -1   2   56.69    3.80
 -16  -1  -2   66.79    4.10
  16   1   2   58.49    3.70
 -16   1  -2   54.39    3.90
 -17  -1  -2   -1.40    0.70
 -17   1  -2    0.20    0.70
  17   1   2    1.10    0.80
 -18  -1  -2   29.10    2.80
  18  -1   2   33.90    2.80
  18   1   2   33.80    2.70
 -18   1  -2   31.90    2.80
  19  -1   2   -0.10    0.80
 -19  -1  -2   -0.30    0.80
 -19   1  -2    0.90    0.90
  19   1   2    0.30    0.70
 -20  -1  -2    0.30    0.90
  20  -1   2    0.50    0.80
  20   1   2    1.10    0.90
 -20   1  -2    0.40    1.00
 -21  -1  -2    3.40    1.90
  21  -1   2    2.90    1.20
  21   1   2    3.10    1.10
 -21   1  -2    2.90    1.40
 -22  -1  -2   -0.30    0.90
  22  -1   2    2.50    1.00
  22   1   2    0.40    0.80
 -22   1  -2    0.20    1.10
  23  -1   2    0.80    0.80
 -23  -1  -2    0.30    1.20
  23   1   2    0.50    0.80
 -23   1  -2    0.40    1.10
 -24  -1  -2    2.30    1.50
  24  -1   2    2.30    1.20
  24   1   2    3.00    1.00
 -24   1  -2    2.30    1.30
  25  -1   2    3.60    1.30
 -25  -1  -2    0.60    1.10
 -25   1  -2   -1.50    1.00
 -26  -1  -2   11.50    2.80
  26  -1   2   11.20    2.10
  26   1   2   11.70    1.90
  27  -2  -2    2.30    1.20
 -27  -2   2    0.70    1.40
  26  -2  -2    0.00    0.80
 -26  -2   2    1.20    1.20
 -26   2   2    1.60    1.30
  25  -2  -2    3.00    1.30
 -25  -2   2    2.40    1.50
  25   2  -2    2.90    1.00
 -25   2   2    1.50    1.20
  24  -2  -2    6.30    1.60
 -24  -2   2    5.50    1.80
 -24   2   2    6.90    1.90
  24   2  -2    6.70    1.20
  23  -2  -2    6.00    1.50
 -23  -2   2    5.20    1.70
  23   2  -2    6.00    1.20
 -23   2   2    5.70    1.70
 -22  -2   2    1.00    1.20
  22  -2  -2    2.60    1.10
  22   2  -2    5.00    1.20
 -22   2   2    2.80    1.20
 -21  -2   2    3.80    1.40
  21  -2  -2    5.00    1.30
 -21   2   2    4.60    1.50
  21   2  -2    5.80    1.20
 -20  -2   2   19.20    2.70
  20  -2  -2   23.00    2.30
 -20   2   2   22.10    2.80
  20   2  -2   21.40    1.90
  19  -2  -2    0.50    0.70
 -19  -2   2    2.20    1.20
 -19   2   2    2.00    1.10
  19   2  -2   -0.10    0.50
  18  -2  -2   26.60    2.70
 -18  -2   2   28.10    2.70
 -18   2   2   24.60    2.80
  18   2  -2   26.60    2.10
 -17  -2   2    5.10    1.30
  17  -2  -2    8.80    1.50
  17   2  -2    3.40    0.90
 -17   2   2    7.50    1.50
 -16  -2   2    4.20    1.30
  16  -2  -2    3.50    1.00
  16   2  -2    3.50    0.80
 -16   2   2    4.80    1.20
  15  -2  -2    5.30    1.10
 -15  -2   2    7.80    1.50
 -15   2   2    5.40    1.20
  15   2  -2    6.70    1.10
  14  -2  -2   22.60    1.90
 -14  -2   2   20.60    2.00
 -14   2   2   22.80    2.00
 -13  -2   2    3.60    1.10
  13  -2  -2    3.50    0.90
  13   2  -2    3.70    0.80
 -13   2   2    3.80    1.00
  12  -2  -2   61.29    3.50
 -12  -2   2   49.20    3.40
 -12   2   2   57.89    3.40
  12   2  -2   57.39    3.10
  11  -2  -2    0.20    0.40
 -11  -2   2   -0.30    0.50
 -11   2   2    0.10    0.40
  11   2  -2   -0.30    0.50
 -10  -2   2    3.60    0.80
  10  -2  -2    5.20    0.90
 -10   2   2    3.50    0.80
  10   2  -2    3.30    0.70
  -9  -2   2   21.60    1.70
   9   2  -2   21.10    1.40
   9   2  -2   24.20    1.60
  -9   2   2   21.00    1.60
   8  -2  -2   19.60    1.50
   8   2  -2   19.80    1.30
   8   2  -2   18.90    1.30
  -8   2   2   19.50    1.40
   7  -2  -2    0.80    0.40
  -7  -2   2    0.80    0.40
   7   2  -2    1.80    0.50
   7   2  -2    1.00    0.40
  -7   2   2    0.90    0.40
   6  -2  -2    0.60    0.40
  -6  -2   2    1.20    0.60
  -6  -2   2    0.00    0.30
   6  -2  -2    0.50    0.30
   6   2  -2    0.60    0.30
  -6   2   2    1.80    0.40
   6   2  -2    0.80    0.40
   5  -2  -2    0.80    0.30
  -5  -2   2    0.60    0.30
   5  -2  -2    0.00    0.20
  -5  -2   2    1.30    0.40
   5   2  -2    1.00    0.20
  -5   2   2    0.80    0.30
   4  -2  -2  470.05   20.00
  -4   2   2  448.06   20.00
   4   2  -2  422.56   20.10
   3  -2  -2    0.30    0.30
  -3  -2   2    0.40    0.20
   3  -2  -2    0.10    0.20
  -3   2   2    0.20    0.20
  -3   2   2    0.10    0.20
   3   2  -2    0.00    0.10
   3   2  -2    0.30    0.20
   2  -2  -2    2.20    0.40
  -2  -2   2    1.40    0.30
  -2  -2   2    1.20    0.20
  -2  -2   2    1.10    0.30
   2  -2  -2    2.30    0.20
   2   2  -2    1.70    0.30
   2   2  -2    1.10    0.30
  -2   2   2    2.10    0.20
  -2   2   2    1.70    0.40
   1  -2  -2    1.10    0.30
  -1  -2   2    1.00    0.20
   1  -2  -2    0.90    0.20
  -1  -2   2    0.60    0.30
  -1   2   2    1.00    0.30
   1   2  -2    0.90    0.20
   1   2  -2    1.00    0.30
  -1   2   2    0.80    0.10
   0  -2  -2  974.70   67.39
   0  -2   2  889.41   64.29
   0   2   2  866.21   63.79
   1  -2   2    1.70    0.40
  -1  -2  -2    1.30    0.30
  -1  -2  -2    0.90    0.20
   1  -2   2    1.10    0.30
  -1   2  -2    1.90    0.40
   1   2   2    1.30    0.20
  -1   2  -2    1.40    0.30
   1   2   2    1.80    0.40
  -2  -2  -2 1952.40  126.89
   2   2   2 2108.69  127.19
  -2   2  -2 2164.28  118.99
  -3  -2  -2    1.10    0.30
  -3  -2  -2    1.50    0.40
   3  -2   2    1.50    0.40
   3  -2   2    1.70    0.40
   3   2   2    1.20    0.40
  -3   2  -2    0.70    0.30
  -3   2  -2    1.70    0.50
   3   2   2    1.30    0.30
  -4  -2  -2   90.79    4.70
   4  -2   2   97.19    4.70
   4  -2   2  106.99    4.80
  -4  -2  -2   91.39    4.60
  -4   2  -2   96.99    4.60
   4   2   2   86.69    4.60
   4   2   2   91.29    4.60
  -5  -2  -2   11.10    1.10
   5  -2   2    8.60    1.00
  -5  -2  -2    7.70    0.90
   5   2   2   10.60    1.00
  -5   2  -2    9.50    0.80
  -6  -2  -2   67.59    3.90
   6  -2   2   74.29    3.90
  -6  -2  -2   70.89    3.80
  -6   2  -2   73.39    3.70
   7  -2   2   14.10    1.30
  -7  -2  -2   14.60    1.70
  -7  -2  -2   16.80    1.40
   7   2   2   12.80    1.30
  -7   2  -2   14.20    1.20
  -8  -2  -2   56.19    3.30
  -8  -2  -2   60.89    3.70
   8  -2   2   59.99    3.40
   8   2   2   55.69    3.20
  -8   2  -2   56.39    3.50
   9  -2   2    4.90    1.00
  -9  -2  -2    6.10    1.10
   9   2   2    3.90    0.90
  -9   2  -2    4.60    0.80
 -10  -2  -2  349.87   16.00
  10  -2   2  338.17   16.00
  10   2   2  326.57   15.70
 -10   2  -2  341.07   15.90
 -11  -2  -2   10.70    1.50
  11  -2   2    8.80    1.30
  11   2   2    7.90    1.20
 -11   2  -2    8.20    1.30
  12  -2   2   69.39    4.10
 -12  -2  -2   68.79    4.20
 -12   2  -2   68.79    4.10
  12   2   2   69.09    4.00
 -13  -2  -2    5.80    1.30
  13  -2   2    6.70    1.20
  13   2   2    3.30    1.00
 -13   2  -2    4.30    1.00
  14  -2   2  145.39    7.70
 -14  -2  -2  148.99    7.80
  14   2   2  148.79    7.50
 -14   2  -2  134.59    7.60
  15  -2   2    3.30    1.00
 -15  -2  -2    3.30    1.10
 -15   2  -2    6.40    1.50
  15   2   2    4.10    1.10
 -16  -2  -2    1.60    0.90
  16   2   2    2.50    1.00
 -16   2  -2    3.90    1.20
  17  -2   2    8.70    1.60
 -17  -2  -2    6.40    1.50
 -17   2  -2    9.40    1.70
  17   2   2   10.50    1.60
 -18  -2  -2   29.50    2.70
  18  -2   2   25.50    2.50
 -18   2  -2   30.50    2.70
  18   2   2   28.00    2.40
 -19  -2  -2   -0.70    0.80
  19  -2   2    1.30    0.90
 -19   2  -2   -0.50    0.90
  19   2   2    0.60    0.90
 -20  -2  -2    1.50    1.20
  20  -2   2    2.90    1.10
 -20   2  -2    1.70    1.00
  20   2   2    3.70    1.20
 -21  -2  -2    4.20    1.70
  21  -2   2    6.10    1.50
  21   2   2    7.00    1.50
 -21   2  -2    5.00    1.60
 -22  -2  -2    9.20    2.00
  22  -2   2    9.60    1.80
  22   2   2    8.50    1.60
 -22   2  -2    8.10    2.00
 -23  -2  -2    3.20    1.50
  23  -2   2    0.10    0.90
 -23   2  -2   -0.60    0.80
  23   2   2    2.00    0.90
 -24  -2  -2    4.10    1.60
  24  -2   2    3.90    1.50
  24   2   2    5.00    1.20
 -24   2  -2    5.80    1.80
 -25  -2  -2    0.10    1.30
  25  -2   2    2.00    1.00
 -25   2  -2    1.40    1.40
  25   2   2    2.00    0.80
 -26  -2  -2    1.10    1.40
  26  -2   2    3.30    1.20
 -26   2  -2    1.50    2.30
  26  -3  -2    3.50    1.30
 -26   3   2    3.90    1.80
  25  -3  -2    2.10    1.20
 -25  -3   2    1.70    1.50
 -25   3   2   -2.10    0.90
  24  -3  -2    2.30    1.20
 -24  -3   2    0.50    1.20
 -24   3   2    0.90    1.30
 -23  -3   2    3.60    1.60
  23  -3  -2    2.30    1.10
  23   3  -2    3.90    1.00
 -23   3   2    1.60    1.20
  22  -3  -2   -0.50    0.80
 -22  -3   2    0.30    0.90
  22   3  -2    1.20    0.60
 -22   3   2   -0.30    1.00
 -21  -3   2    1.80    1.30
  21  -3  -2    1.30    0.90
  21   3  -2    2.00    0.70
 -21   3   2    0.50    1.00
  20  -3  -2    6.60    1.60
 -20  -3   2    5.50    1.60
  20   3  -2   11.30    1.40
 -20   3   2    9.30    1.80
  19  -3  -2    1.20    0.80
 -19  -3   2    2.00    1.20
  19   3  -2    1.40    0.70
 -19   3   2   -0.30    0.70
 -18  -3   2    9.50    1.90
  18  -3  -2    8.50    1.60
  18   3  -2    9.90    1.30
 -18   3   2    6.70    1.50
  17  -3  -2    1.50    0.80
 -17  -3   2    1.60    1.10
  17   3  -2    0.90    0.60
 -17   3   2    0.30    0.80
  16  -3  -2    6.70    1.40
 -16  -3   2    5.40    1.40
  16   3  -2    7.60    1.10
 -16   3   2    5.10    1.30
 -15  -3   2    4.80    1.60
  15  -3  -2    3.00    1.00
 -15   3   2    4.30    1.10
  15   3  -2    4.50    0.90
  14  -3  -2   11.40    1.60
 -14  -3   2    8.80    1.60
 -14   3   2   12.70    1.60
  14   3  -2   10.30    1.30
 -13  -3   2    7.60    1.40
  13  -3  -2    5.40    1.10
  13   3  -2    7.10    1.00
 -13   3   2    6.70    1.20
 -12  -3   2    5.90    1.20
  12  -3  -2    6.10    1.20
 -12   3   2    4.40    1.00
  12   3  -2    4.40    0.80
  11  -3  -2    4.10    0.90
 -11  -3   2    5.70    1.10
  11   3  -2    5.50    0.90
 -11   3   2    7.10    1.10
 -10  -3   2   98.69    5.70
  10  -3  -2  113.89    5.80
  10   3  -2  127.29    6.20
 -10   3   2  107.59    5.50
  10   3  -2  102.09    5.30
   9  -3  -2    0.00    0.40
  -9  -3   2   -0.50    0.40
  -9   3   2    0.30    0.40
   9   3  -2    0.70    0.50
   9   3  -2   -0.40    0.30
  -8  -3   2  407.96   18.90
   8  -3  -2  407.76   18.90
  -8  -3   2  412.86   18.70
   8   3  -2  406.96   18.50
  -8   3   2  420.86   18.70
   8   3  -2  398.16   18.50
  -7  -3   2    0.60    0.50
   7  -3  -2   -0.20    0.30
  -7  -3   2    0.70    0.50
   7   3  -2    0.30    0.30
  -7   3   2   -0.30    0.30
   6  -3  -2  278.87   13.10
  -6  -3   2  292.07   13.30
  -6  -3   2  306.97   13.20
   6  -3  -2  296.77   13.50
  -6   3   2  293.67   13.10
   6   3  -2  255.97   13.40
   5  -3  -2    0.60    0.40
  -5  -3   2    1.60    0.50
   5  -3  -2    0.10    0.30
  -5  -3   2    0.70    0.30
  -5   3   2   -0.10    0.20
  -4  -3   2    2.10    0.50
  -4  -3   2    2.30    0.40
   4  -3  -2    3.00    0.60
  -4   3   2    2.60    0.40
  -3  -3   2   13.40    0.90
   3  -3  -2   12.30    1.00
  -3  -3   2   12.80    1.00
   3  -3  -2   13.20    0.80
   3   3  -2   13.70    0.90
  -3   3   2   15.80    0.90
  -2  -3   2  119.39    5.60
   2  -3  -2  118.89    5.50
  -2  -3   2  118.99    5.70
  -2  -3   2  119.99    5.60
  -2   3   2  118.29    5.50
   2   3  -2  119.79    5.60
   1  -3  -2    0.60    0.20
   1  -3  -2    1.10    0.20
  -1  -3   2    1.20    0.40
  -1  -3   2    0.50    0.20
   1  -3  -2    1.20    0.40
  -1  -3   2    1.00    0.30
   1   3  -2    1.00    0.30
  -1   3   2    0.60    0.20
   1   3  -2    0.90    0.30
   0  -3   2   98.89    5.00
   0  -3  -2  107.29    4.80
   0  -3   2  102.79    5.00
   0  -3  -2  102.99    5.00
   0  -3  -2  108.29    4.80
   0   3  -2   98.79    4.90
  -1  -3  -2    1.80    0.30
  -1  -3  -2    1.70    0.30
   1  -3   2    2.40    0.50
   1  -3   2    2.10    0.50
  -1  -3  -2    1.50    0.40
  -1   3  -2    1.80    0.40
   1   3   2    1.50    0.30
   2  -3   2  732.53   32.80
   3  -3   2   -0.10    0.30
  -3  -3  -2    0.10    0.30
  -3  -3  -2    0.50    0.40
   3   3   2    0.30    0.20
  -3   3  -2    0.30    0.30
  -4  -3  -2   60.69    3.10
   4  -3   2   61.89    3.30
  -4  -3  -2   60.19    3.20
  -4   3  -2   58.39    3.10
  -5  -3  -2    3.10    0.60
  -5  -3  -2    3.40    0.70
   5  -3   2    2.40    0.60
  -5   3  -2    1.90    0.50
   6  -3   2  196.78    9.70
  -6  -3  -2  208.08    9.50
  -6  -3  -2  194.68    9.60
  -6   3  -2  198.38    9.40
   7  -3   2    0.20    0.40
  -7  -3  -2    0.00    0.70
  -7  -3  -2    0.60    0.50
  -7   3  -2    0.50    0.40
  -8  -3  -2   24.00    1.80
   8  -3   2   21.90    1.80
  -8  -3  -2   27.00    2.10
  -8   3  -2   20.80    1.60
   9  -3   2    0.00    0.50
  -9  -3  -2    0.00    0.60
  -9  -3  -2    0.50    1.10
   9   3   2    0.50    0.70
  -9   3  -2    0.70    0.50
  10  -3   2   59.29    3.70
 -10  -3  -2   66.19    4.20
 -10  -3  -2   66.29    3.80
  10   3   2   59.59    3.60
 -10   3  -2   62.49    3.60
  11  -3   2   50.79    3.30
 -11  -3  -2   45.70    3.20
 -11   3  -2   51.79    3.20
  11   3   2   53.09    3.20
  12  -3   2   82.59    4.80
 -12  -3  -2   85.29    4.90
  12   3   2   88.59    4.70
 -12   3  -2   74.49    4.60
  13  -3   2    1.20    0.80
 -13  -3  -2   -0.60    0.60
  13   3   2    0.50    0.90
 -13   3  -2    0.50    0.70
  14  -3   2    0.90    0.80
 -14  -3  -2    3.60    1.20
 -14   3  -2    1.50    0.90
  14   3   2    2.30    0.90
 -15  -3  -2   22.20    2.60
  15  -3   2   19.20    2.60
  15   3   2   20.00    1.90
 -16  -3  -2    6.10    1.50
  16  -3   2    9.40    1.60
 -16   3  -2    7.70    1.60
  16   3   2    6.30    1.30
 -17  -3  -2    6.00    1.50
  17  -3   2    5.70    1.40
 -17   3  -2    6.50    1.50
  17   3   2    6.50    1.30
 -18  -3  -2   11.50    1.90
  18  -3   2   14.40    2.10
  18   3   2   12.90    1.80
 -18   3  -2   13.20    2.10
 -19  -3  -2   12.40    2.10
  19  -3   2    7.90    1.60
 -19   3  -2   13.50    2.10
  19   3   2   12.20    1.70
 -20  -3  -2   19.90    2.80
  20  -3   2   21.90    2.80
 -20   3  -2   26.40    3.00
  20   3   2   21.00    2.20
  21  -3   2    0.40    0.90
 -21  -3  -2    0.70    1.10
  21   3   2    1.00    0.80
 -21   3  -2    0.10    1.50
 -22  -3  -2    6.00    1.90
  22   3   2   10.30    1.70
 -22   3  -2    8.00    2.00
 -23  -3  -2    0.00    1.10
  23  -3   2    0.50    0.90
  23   3   2    1.80    0.80
 -23   3  -2    0.60    1.20
  24  -3   2    8.20    1.90
 -24  -3  -2    8.70    2.10
 -24   3  -2    6.40    1.90
  24   3   2    9.80    1.60
  25  -3   2    1.00    1.00
 -25  -3  -2   -0.40    1.20
 -25   3  -2    2.00    1.40
 -26  -4   2    0.90    1.30
  26  -4  -2    1.80    1.20
 -26   4   2    0.40    1.30
  25  -4  -2   -0.60    0.90
 -25  -4   2   -1.30    1.10
 -25   4   2    0.80    1.30
  24  -4  -2   11.00    2.20
 -24  -4   2    8.70    2.20
 -24   4   2   10.00    2.30
 -23  -4   2    0.70    1.20
  23  -4  -2    2.80    1.30
 -23   4   2    2.80    1.40
 -22  -4   2    1.90    1.40
  22  -4  -2    0.90    1.10
  22   4  -2    2.90    0.70
 -22   4   2   -1.00    1.00
  21  -4  -2    0.80    1.00
 -21  -4   2    0.90    1.10
  21   4  -2    1.40    0.60
 -21   4   2    0.50    0.90
  20  -4  -2   10.10    1.90
 -20  -4   2   14.30    2.40
 -20   4   2   16.10    2.30
  20   4  -2   14.80    1.40
 -19  -4   2    4.80    1.60
  19  -4  -2    2.30    1.10
 -19   4   2    1.50    1.10
  19   4  -2    2.40    0.80
  18  -4  -2   -0.30    0.70
 -18  -4   2    0.20    1.10
 -18   4   2    1.80    1.00
  18   4  -2    1.80    0.70
 -17  -4   2    4.10    1.40
  17  -4  -2    2.80    1.10
  17   4  -2    2.70    0.70
 -17   4   2    1.20    0.90
  16  -4  -2   58.29    3.90
 -16  -4   2   57.69    4.10
  16   4  -2   53.39    3.20
 -16   4   2   57.69    3.80
 -15  -4   2    1.80    1.00
  15  -4  -2    0.10    0.60
 -15   4   2    1.60    0.80
 -14  -4   2    4.50    1.40
  14  -4  -2    2.60    0.90
  14   4  -2    1.90    0.80
 -14   4   2    4.00    1.10
  13  -4  -2   -0.10    0.50
 -13  -4   2    0.50    0.80
 -13   4   2   -0.40    0.50
  13   4  -2    0.30    0.60
 -12  -4   2   83.69    5.00
  12  -4  -2   90.59    5.10
  12   4  -2   84.69    4.50
 -12   4   2   90.09    4.80
 -11  -4   2    0.00    0.50
  11  -4  -2    0.00    0.50
  11   4  -2    0.20    0.60
 -11   4   2   -0.20    0.40
  10  -4  -2   29.10    2.30
 -10  -4   2   31.40    2.30
 -10  -4   2   27.00    2.10
  10   4  -2   29.40    1.90
 -10   4   2   28.90    2.00
   9  -4  -2    3.00    0.80
  -9  -4   2    3.70    0.80
  -9  -4   2    5.40    1.10
  -9   4   2    5.40    0.80
  -8  -4   2   38.10    2.30
   8  -4  -2   32.30    2.40
  -8  -4   2   35.20    2.30
  -8   4   2   33.50    2.10
   8   4  -2   36.60    2.00
   7  -4  -2    2.50    0.70
  -7  -4   2    2.60    0.60
  -7  -4   2    2.40    0.60
   7   4  -2    1.60    0.40
  -7   4   2    2.20    0.50
   6  -4  -2    9.40    1.20
  -6  -4   2    8.80    0.90
  -6   4   2    8.90    0.80
   6   4  -2    8.00    0.70
   5  -4  -2    1.00    0.40
  -5  -4   2    1.70    0.50
   5  -4  -2    2.00    0.60
  -5  -4   2    1.50    0.50
   5   4  -2    0.90    0.30
  -5   4   2    1.50    0.40
  -4  -4   2  238.18   10.90
  -4  -4   2  233.38   10.80
   4  -4  -2  235.48   10.60
  -4   4   2  237.18   10.70
   4   4  -2  221.88   10.70
   3  -4  -2    9.50    1.00
  -3  -4   2    8.80    0.80
  -3  -4   2    7.70    0.80
   3  -4  -2    8.70    0.70
  -3   4   2    9.00    0.70
   3   4  -2    9.10    0.80
   2  -4  -2   14.50    1.20
  -2  -4   2   14.60    1.00
   2  -4  -2   13.50    0.90
  -2  -4   2   13.60    1.00
  -2   4   2   13.80    0.90
   1  -4  -2    1.60    0.30
  -1  -4   2    1.20    0.40
   1  -4  -2    2.00    0.50
   1  -4  -2    0.90    0.30
  -1  -4   2    1.30    0.40
  -1   4   2    1.50    0.30
   1   4  -2    1.50    0.40
   0  -4  -2   30.70    1.80
   0  -4  -2   33.00    2.00
   0  -4   2   31.50    1.90
   0  -4  -2   32.20    1.70
   0   4  -2   31.00    1.90
   1  -4   2   17.50    1.30
  -1  -4  -2   20.40    1.40
  -1  -4  -2   18.70    1.20
  -1  -4  -2   21.00    1.20
  -1   4  -2   17.80    1.30
   2  -4   2  138.89    6.70
  -2  -4  -2  135.79    6.40
  -2  -4  -2  133.79    6.60
  -2  -4  -2  139.89    6.40
   2   4   2  134.79    6.40
  -2   4  -2  130.89    6.50
   3  -4   2   14.10    1.30
  -3  -4  -2   15.50    1.20
  -3  -4  -2   13.80    1.10
  -3   4  -2   15.20    1.20
   4  -4   2   -0.20    0.30
  -4  -4  -2    1.30    0.40
  -4  -4  -2    0.90    0.50
  -4   4  -2    1.00    0.40
  -5  -4  -2    8.40    1.10
  -5  -4  -2    8.60    1.00
   5  -4   2    8.00    1.10
  -5   4  -2    8.10    1.00
  -6  -4  -2    0.90    0.60
   6  -4   2   -0.70    0.30
  -6  -4  -2    0.90    0.50
  -6   4  -2    0.00    0.30
   7  -4   2    3.30    0.80
  -7  -4  -2    1.30    0.60
  -7  -4  -2    4.10    1.00
  -7   4  -2    4.10    0.90
  -8  -4  -2   97.39    5.00
  -8  -4  -2   89.99    5.10
   8  -4   2   84.59    5.00
  -8   4  -2   98.29    4.90
   9  -4   2    8.30    1.30
  -9  -4  -2    8.50    1.50
  -9  -4  -2    6.10    1.10
  -9   4  -2    6.80    1.00
 -10  -4  -2   29.80    2.60
 -10  -4  -2   28.30    2.30
  10  -4   2   29.60    2.40
 -10   4  -2   28.60    2.10
  11  -4   2    1.30    0.70
 -11  -4  -2    4.20    1.50
 -11  -4  -2   -0.40    0.60
  11   4   2    2.40    1.00
 -11   4  -2    2.10    0.70
  12  -4   2   -0.50    0.50
 -12  -4  -2    0.20    0.70
  12   4   2    0.40    0.90
 -12   4  -2   -0.50    0.60
  13  -4   2   -0.10    0.70
 -13  -4  -2    1.60    0.80
 -13   4  -2    0.10    0.60
  13   4   2    1.10    0.90
 -14  -4  -2   11.50    1.90
  14  -4   2    7.80    1.60
  14   4   2   12.50    1.60
 -14   4  -2   13.10    1.80
 -15  -4  -2    0.80    0.90
  15  -4   2    1.50    0.90
 -15   4  -2    0.80    0.80
  15   4   2    2.20    1.00
 -16  -4  -2    3.60    1.30
  16  -4   2    5.80    1.50
 -16   4  -2    2.70    1.10
  16   4   2    4.50    1.20
  17  -4   2    1.10    0.90
 -17  -4  -2    3.90    1.40
 -17   4  -2    2.60    1.10
  17   4   2    1.80    1.00
  18  -4   2   10.40    1.90
 -18  -4  -2    7.90    1.70
 -18   4  -2   16.00    2.30
  18   4   2    9.10    1.60
  19  -4   2    1.20    1.00
 -19  -4  -2    0.30    1.00
  19   4   2    1.70    0.90
 -19   4  -2    0.30    1.00
  20  -4   2    1.00    1.00
  20   4   2    2.60    1.10
 -20   4  -2    2.00    1.10
  21  -4   2    0.50    1.20
 -21  -4  -2    5.00    1.60
  21   4   2    5.60    1.20
 -21   4  -2    5.60    2.00
 -22  -4  -2    1.90    1.50
  22  -4   2    2.30    1.20
 -22   4  -2    1.10    1.20
  22   4   2    4.10    1.10
  23  -4   2    0.90    1.00
 -23  -4  -2    1.60    1.30
 -23   4  -2    0.50    1.20
  23   4   2    4.30    1.00
  24  -4   2    1.70    1.10
 -24  -4  -2    0.20    1.10
 -24   4  -2   -0.80    1.10
 -25  -4  -2    1.30    1.50
  25  -4   2    1.10    1.00
 -25   4  -2    2.60    1.50
  25  -5  -2    0.00    1.00
 -25   5   2    0.30    1.20
 -24  -5   2   -0.40    1.30
  24  -5  -2    2.30    1.20
 -24   5   2    0.50    1.20
  23  -5  -2    1.50    1.10
 -23  -5   2    1.20    1.30
 -23   5   2    0.70    1.20
  22  -5  -2    7.20    1.80
 -22  -5   2    3.90    1.60
 -22   5   2    8.40    3.00
  21  -5  -2    0.30    1.10
 -21  -5   2    0.00    1.20
 -21   5   2    0.20    1.00
  20  -5  -2    0.80    0.90
 -20   5   2    2.00    1.10
 -19  -5   2   -0.50    1.00
  19  -5  -2    1.50    1.00
  19   5  -2    1.50    0.60
 -19   5   2   -0.90    0.80
 -18  -5   2   22.50    2.80
  18  -5  -2   14.90    2.40
  18   5  -2   15.50    1.40
 -18   5   2   14.40    2.10
 -17  -5   2    3.20    1.30
  17  -5  -2    2.90    1.10
 -17   5   2    4.00    1.20
  17   5  -2    4.20    0.90
 -16  -5   2   -0.60    0.70
  16  -5  -2    0.90    0.90
 -16   5   2    1.80    1.30
  16   5  -2    1.00    0.60
 -15  -5   2    2.70    1.10
  15  -5  -2    2.50    1.00
 -15   5   2    3.70    1.10
 -14  -5   2   27.50    2.50
  14  -5  -2   24.40    2.40
 -14   5   2   29.90    2.30
  14   5  -2   26.50    1.90
 -13  -5   2    3.90    1.20
  13  -5  -2    3.80    1.30
 -13   5   2    4.40    1.00
  13   5  -2    3.80    0.90
  12  -5  -2    0.00    0.60
 -12  -5   2    1.50    0.90
 -12   5   2   -1.00    0.40
  12   5  -2    0.90    0.80
  11  -5  -2    3.20    1.00
 -11  -5   2    3.50    1.00
 -11  -5   2    3.90    1.30
 -11   5   2    4.30    0.90
  11   5  -2    3.00    0.90
 -10  -5   2   49.30    3.00
 -10  -5   2   47.50    3.10
  10  -5  -2   46.90    3.20
 -10   5   2   44.00    2.80
  -9  -5   2   -0.30    0.70
  -9  -5   2   -0.80    0.30
   9  -5  -2    0.10    0.50
  -8  -5   2   42.50    2.50
   8  -5  -2   40.30    2.70
  -8  -5   2   40.90    2.60
  -8   5   2   32.50    2.20
   7  -5  -2   11.10    1.50
  -7  -5   2   10.60    1.20
  -7  -5   2    7.00    1.10
  -7   5   2   11.20    1.00
  -6  -5   2  147.99    7.10
   6  -5  -2  140.39    7.30
  -6  -5   2  141.39    6.90
  -6   5   2  141.59    6.80
  -5  -5   2    9.60    0.90
  -5  -5   2    8.40    1.10
   5  -5  -2   12.30    1.50
  -5   5   2    9.60    0.80
  -4  -5   2  102.49    5.00
   4  -5  -2  104.19    4.80
   4  -5  -2   97.69    5.30
  -4  -5   2   94.69    4.90
  -4   5   2   95.09    4.80
  -3  -5   2    0.80    0.40
  -3  -5   2    0.60    0.40
   3  -5  -2    1.30    0.30
   3  -5  -2    0.60    0.50
  -3   5   2    1.60    0.40
  -2  -5   2   -0.10    0.30
   2  -5  -2   -0.10    0.20
  -2  -5   2    0.50    0.30
   2  -5  -2   -0.10    0.30
  -2   5   2    0.10    0.20
   1  -5  -2    1.90    0.40
  -1  -5   2    3.00    0.60
   1  -5  -2    2.60    0.40
   1  -5  -2    2.40    0.70
  -1  -5   2    1.00    0.40
   1   5  -2    3.00    0.60
   0  -5  -2  148.39    7.10
   0  -5  -2  151.18    7.50
   0  -5   2  151.48    7.40
   0  -5  -2  151.28    7.00
   0   5  -2  153.68    7.30
   1  -5   2    1.00    0.60
  -1  -5  -2    1.20    0.40
  -1  -5  -2    0.40    0.30
  -1   5  -2    1.90    0.50
  -2  -5  -2    1.70    0.40
  -2  -5  -2    2.60    0.70
   2  -5   2    0.90    0.40
  -2   5  -2    1.50    0.50
  -3  -5  -2    4.90    0.80
  -3  -5  -2    5.30    0.70
   3  -5   2    6.30    1.00
  -3   5  -2    4.80    0.80
   4  -5   2   40.70    2.70
  -4  -5  -2   45.60    2.50
  -4  -5  -2   45.90    2.70
  -4   5  -2   40.60    2.50
  -5  -5  -2   17.60    1.50
  -5  -5  -2   13.20    1.20
   5  -5   2   13.20    1.40
  -5   5  -2   16.00    1.30
  -6  -5  -2    0.40    0.70
   6  -5   2   -0.50    0.30
  -6  -5  -2    0.00    0.40
  -6   5  -2    0.10    0.40
  -7  -5  -2    3.90    0.80
   7  -5   2    3.30    0.90
  -7   5  -2    4.30    0.80
  -8  -5  -2  113.89    5.90
  -8  -5  -2  114.99    5.80
   8  -5   2  107.69    6.00
  -8   5  -2  101.49    5.60
  -9  -5  -2    2.80    1.10
   9  -5   2    1.30    0.70
  -9  -5  -2    2.10    0.80
  -9   5  -2    1.90    0.70
 -10  -5  -2    9.40    1.40
  10  -5   2    9.00    1.60
 -10  -5  -2   12.00    1.80
 -10   5  -2   11.00    1.40
 -11  -5  -2    0.50    1.20
 -11  -5  -2   -0.20    0.70
  11  -5   2    0.00    0.60
 -11   5  -2    0.40    0.60
  12  -5   2    8.10    1.60
 -12  -5  -2    9.10    1.90
 -12  -5  -2   15.90    2.00
  12   5   2   10.20    1.60
 -12   5  -2    6.30    1.30
  13  -5   2    0.70    0.80
 -13   5  -2    0.90    0.70
  13   5   2   -0.50    0.80
 -14  -5  -2   -0.30    0.70
  14  -5   2   -0.80    0.60
  14   5   2    0.50    0.80
 -14   5  -2   -0.50    0.60
  15  -5   2    1.70    1.00
 -15  -5  -2    2.90    1.30
 -15   5  -2    5.20    1.20
  15   5   2    2.80    1.10
  16  -5   2    4.40    1.30
 -16  -5  -2    3.90    1.20
 -16   5  -2    4.70    1.30
  16   5   2    5.10    1.20
  17  -5   2    0.90    0.80
 -17  -5  -2    0.10    0.90
  17   5   2    0.20    0.80
 -17   5  -2   -1.10    0.70
  18  -5   2    7.50    1.70
 -18  -5  -2    5.30    1.50
  18   5   2    5.20    1.30
 -18   5  -2    4.10    1.30
  19  -5   2   -1.30    0.70
 -19  -5  -2   -0.60    0.90
  19   5   2    1.10    0.90
 -19   5  -2    0.30    0.90
 -20  -5  -2    1.40    1.20
  20  -5   2    3.80    1.30
 -20   5  -2    3.10    1.40
  21  -5   2    0.40    0.90
 -21  -5  -2    1.10    1.20
 -21   5  -2    2.50    1.30
  21   5   2    1.60    0.80
 -22  -5  -2    4.10    1.60
  22  -5   2    4.50    1.60
 -22   5  -2    5.20    1.80
  22   5   2    8.00    1.60
 -23  -5  -2    1.20    1.20
  23  -5   2    1.70    1.10
 -23   5  -2   -0.70    1.10
  24  -5   2    0.90    1.10
 -24  -5  -2    1.70    1.60
 -24   5  -2    3.40    1.60
  24  -6  -2    4.90    1.70
 -24  -6   2    3.00    1.80
 -24   6   2    7.60    2.00
 -23  -6   2    2.50    1.70
  23  -6  -2    1.40    1.30
 -23   6   2   -0.70    1.20
  22  -6  -2   24.90    3.30
 -22  -6   2   28.10    3.50
 -22   6   2   20.20    3.00
  21  -6  -2    1.30    1.00
 -21  -6   2    1.10    1.30
 -21   6   2    0.40    1.20
  20  -6  -2    2.50    1.20
 -20  -6   2    0.90    1.30
 -20   6   2    3.80    1.40
 -19  -6   2   -0.70    1.00
  19  -6  -2   -0.50    0.90
  19   6  -2    2.20    0.90
 -19   6   2    0.70    1.00
 -18  -6   2   -1.30    0.80
  18  -6  -2    1.50    1.10
  18   6  -2    3.70    0.80
 -18   6   2    2.10    1.00
  17  -6  -2    2.00    1.10
 -17  -6   2    1.00    1.20
  17   6  -2    0.90    0.60
 -17   6   2   -1.20    0.70
  16  -6  -2    5.10    1.40
 -16  -6   2    3.00    1.30
  16   6  -2    4.20    0.90
 -16   6   2    5.80    1.30
  15  -6  -2    3.10    1.20
 -15  -6   2    2.60    1.20
 -15   6   2    3.90    1.10
  15   6  -2    2.60    1.10
  14  -6  -2    8.80    1.70
 -14  -6   2    6.70    1.50
 -14   6   2    9.80    1.50
  13  -6  -2   -0.40    0.60
 -13  -6   2    0.00    0.70
 -13   6   2   -0.70    0.50
  13   6  -2   -0.10    0.70
 -12  -6   2   52.49    3.40
  12  -6  -2   50.09    3.70
 -12  -6   2   49.40    3.50
  12   6  -2   49.90    3.00
 -12   6   2   50.49    3.20
 -11  -6   2    2.60    1.00
 -11  -6   2    2.20    1.10
  11  -6  -2    4.30    1.10
 -11   6   2    5.80    1.00
  10  -6  -2   57.19    4.00
 -10  -6   2   65.19    3.70
 -10  -6   2   60.69    3.90
 -10   6   2   63.49    3.60
  -9  -6   2   16.20    1.90
   9  -6  -2   23.60    2.10
  -9  -6   2   18.40    1.70
  -9   6   2   16.60    1.50
  -8  -6   2  377.46   17.60
  -8  -6   2  369.86   17.30
   8  -6  -2  373.26   17.90
  -8   6   2  374.36   17.20
  -7  -6   2    2.50    0.80
  -7  -6   2    2.90    0.80
   7  -6  -2    3.00    1.00
  -7   6   2    2.40    0.60
  -6  -6   2  174.18    8.40
   6  -6  -2  166.28    8.70
  -6  -6   2  169.98    8.30
  -6   6   2  167.68    8.10
  -5  -6   2    3.90    0.80
   5  -6  -2    4.50    1.00
  -5  -6   2    4.90    0.90
  -5   6   2    5.20    0.70
  -4  -6   2   98.59    4.90
  -4  -6   2   94.59    4.90
   4  -6  -2   94.79    5.20
  -4   6   2   89.49    4.60
   3  -6  -2    0.50    0.40
  -3  -6   2   -0.20    0.40
  -3  -6   2    0.40    0.40
  -3   6   2    0.10    0.30
   2  -6  -2   80.39    4.00
   2  -6  -2   78.79    4.50
  -2  -6   2   86.89    4.40
  -2   6   2   80.49    4.00
   1  -6  -2   -0.10    0.30
   1  -6  -2    0.10    0.40
  -1  -6   2    0.40    0.40
  -1  -6   2    0.10    0.30
   0  -6   2   11.20    1.00
   0  -6  -2   11.00    1.40
   0  -6   2   11.50    1.40
   0  -6  -2   10.60    0.90
   0   6  -2   11.20    1.20
  -1  -6  -2   -0.20    0.30
   1  -6   2    1.60    0.60
  -1  -6  -2    1.10    0.60
  -1   6  -2    0.30    0.40
   2  -6   2   11.20    1.40
  -2  -6  -2    8.30    1.00
  -2  -6  -2    8.60    1.20
  -2   6  -2   11.80    1.30
  -3  -6  -2    1.00    0.60
  -3  -6  -2    0.70    0.40
   3  -6   2    0.90    0.60
  -3   6  -2   -0.10    0.40
   4  -6   2   24.40    2.20
  -4  -6  -2   34.60    2.10
  -4  -6  -2   34.60    2.30
   5  -6   2    8.60    1.30
  -5  -6  -2    9.00    1.30
  -5  -6  -2    9.20    1.20
  -5   6  -2   12.40    1.30
  -6  -6  -2  261.07   12.70
   6  -6   2  260.67   12.90
  -6  -6  -2  263.67   12.50
  -6   6  -2  267.07   12.50
  -7  -6  -2    0.10    0.50
  -7  -6  -2    0.70    0.70
   7  -6   2    0.40    0.70
  -7   6  -2    0.80    0.60
  -8  -6  -2   65.39    3.80
  -8  -6  -2   66.29    4.00
   8  -6   2   62.79    4.10
  -8   6  -2   61.39    3.70
  -9  -6  -2   10.80    1.50
   9  -6   2    8.80    1.50
  -9  -6  -2   11.10    1.70
  -9   6  -2   12.50    1.50
 -10  -6  -2   25.50    2.40
 -10  -6  -2   24.60    2.20
  10  -6   2   22.30    2.20
 -10   6  -2   24.00    2.00
 -11  -6  -2   -0.70    1.00
 -11  -6  -2   -0.30    0.70
  11  -6   2   -0.60    0.60
 -11   6  -2   -0.50    0.50
  12  -6   2   27.10    2.50
 -12  -6  -2   25.10    2.40
 -12  -6  -2   33.10    2.90
 -12   6  -2   26.00    2.30
  13  -6   2    0.10    0.70
 -13  -6  -2   -2.50    1.20
 -13  -6  -2    1.00    0.80
 -13   6  -2    1.10    0.80
  13   6   2   -0.80    0.90
  14  -6   2    9.80    1.90
 -14  -6  -2    9.70    1.80
  14   6   2   12.90    1.80
 -14   6  -2   14.90    2.00
  15  -6   2    1.00    0.80
 -15  -6  -2    2.00    1.10
  15   6   2    0.10    0.90
 -15   6  -2    1.60    0.90
  16  -6   2    0.50    0.90
 -16  -6  -2   -0.20    0.80
 -16   6  -2    1.40    1.00
  16   6   2    1.00    0.90
 -17  -6  -2    0.40    1.10
  17  -6   2    0.60    0.80
 -17   6  -2    0.40    0.80
  17   6   2    1.40    0.90
 -18  -6  -2    1.00    1.00
  18   6   2    4.30    1.10
 -18   6  -2    3.00    1.20
 -19  -6  -2    3.50    1.60
  19  -6   2    2.30    1.20
  19   6   2    4.90    1.30
 -19   6  -2    6.60    1.60
 -20  -6  -2    6.20    1.70
  20  -6   2   11.30    2.20
  21  -6   2    1.50    1.10
 -21  -6  -2    1.20    1.10
 -21   6  -2    1.00    1.30
  22  -6   2    4.30    1.60
 -22  -6  -2    3.40    1.70
 -22   6  -2    2.90    1.50
  23  -6   2    1.50    1.20
 -23  -6  -2    1.20    1.40
 -23   6  -2    1.00    1.30
  23  -7  -2   -0.80    0.80
 -23  -7   2   -1.40    1.10
 -23   7   2    0.10    1.20
 -22  -7   2    0.60    1.40
  22  -7  -2    1.10    1.20
 -22   7   2    0.70    1.20
  21  -7  -2   -0.10    1.00
 -21  -7   2    3.30    1.60
 -21   7   2   -0.90    0.80
 -20  -7   2    6.80    1.90
  20  -7  -2    8.50    2.10
 -20   7   2    9.30    1.90
  19  -7  -2    3.20    1.40
 -19  -7   2    1.30    1.20
 -19   7   2    4.50    1.40
  18  -7  -2   -0.20    0.90
 -18  -7   2   -1.40    0.70
 -18   7   2   -0.40    0.90
 -17  -7   2   -1.50    0.80
  17  -7  -2    1.00    1.00
 -17   7   2    1.00    0.90
  17   7  -2    1.40    0.70
  16  -7  -2    0.60    0.90
 -16  -7   2    0.90    1.10
 -16   7   2    0.70    0.80
  16   7  -2    0.60    0.70
  15  -7  -2    1.50    1.10
 -15  -7   2    1.20    1.00
 -15   7   2    3.60    1.00
  15   7  -2    2.70    0.90
  14  -7  -2    0.60    1.00
 -14  -7   2   -0.40    0.80
  14   7  -2    0.20    0.70
 -14   7   2    0.50    0.70
 -13  -7   2    2.90    1.10
  13  -7  -2    2.90    1.10
 -13  -7   2    3.80    1.40
  13   7  -2    5.20    1.10
 -13   7   2    4.30    1.00
 -12  -7   2    2.80    1.10
  12  -7  -2    4.00    1.30
 -12  -7   2    1.40    1.20
 -12   7   2    3.40    0.90
  11  -7  -2    0.30    0.70
 -11  -7   2    0.40    0.90
 -11  -7   2   -1.20    0.70
 -11   7   2    0.60    0.60
 -10  -7   2   25.40    2.20
 -10  -7   2   27.50    2.30
  10  -7  -2   25.90    2.40
 -10   7   2   26.00    2.00
  -9  -7   2   -0.20    0.70
  -9  -7   2   -0.40    0.60
   9  -7  -2    0.70    0.80
  -9   7   2    0.60    0.50
  -8  -7   2    4.90    1.10
   8  -7  -2    3.90    1.30
  -8  -7   2    5.10    1.10
  -8   7   2    5.10    0.90
  -7  -7   2   -0.30    0.50
  -7  -7   2   -0.30    0.60
   7  -7  -2    0.10    0.60
  -7   7   2    0.80    0.50
  -6  -7   2  101.39    5.30
  -6  -7   2   99.39    5.30
   6  -7  -2   93.19    5.60
  -6   7   2   98.49    5.00
  -5  -7   2    5.40    1.00
  -5  -7   2    5.00    0.90
   5  -7  -2    5.20    1.20
  -5   7   2    4.80    0.80
   4  -7  -2   55.99    3.70
  -4  -7   2   55.29    3.40
  -4  -7   2   56.09    3.30
  -4   7   2   60.39    3.10
  -3  -7   2    0.40    0.60
  -3  -7   2    0.00    0.40
   3  -7  -2    0.40    0.30
   3  -7  -2   -0.40    0.40
  -3   7   2    0.20    0.40
   2  -7  -2   49.60    2.70
  -2  -7   2   48.70    2.90
  -2  -7   2   49.80    3.10
   2  -7  -2   48.70    3.30
   1  -7  -2    3.90    0.90
  -1  -7   2    5.40    1.00
   1  -7  -2    4.20    0.70
  -1  -7   2    3.40    0.70
   0  -7   2    0.20    0.40
   0  -7   2    0.40    0.50
   0  -7  -2    0.60    0.40
   0  -7  -2    0.30    0.60
   1  -7   2    3.00    0.90
  -1  -7  -2    6.20    0.80
   1  -7   2    5.20    0.90
  -1  -7  -2    5.80    1.10
  -1   7  -2    5.40    0.90
   2  -7   2   11.70    1.60
  -2  -7  -2   10.00    1.40
  -2  -7  -2    9.40    1.10
  -2   7  -2   13.30    1.40
  -3  -7  -2    2.90    0.90
   3  -7   2    1.40    0.70
  -3   7  -2    2.20    0.60
  -4  -7  -2   -0.20    0.50
   4  -7   2   -0.30    0.50
  -4  -7  -2    0.10    0.50
  -4   7  -2    0.20    0.50
   5  -7   2    0.80    0.70
  -5  -7  -2    0.40    0.70
  -5  -7  -2    1.30    0.60
  -5   7  -2    1.30    0.60
  -6  -7  -2   40.60    3.00
   6  -7   2   42.70    3.20
  -6  -7  -2   42.50    2.80
  -6   7  -2   47.50    2.80
   7  -7   2   -0.30    0.60
  -7  -7  -2    2.60    1.00
  -7  -7  -2    0.00    0.60
  -7   7  -2    0.60    0.60
  -8  -7  -2    6.60    1.40
   8  -7   2    5.10    1.20
  -8  -7  -2    8.20    1.30
  -8   7  -2    6.10    1.10
  -9  -7  -2    5.90    1.30
  -9  -7  -2    7.30    1.50
   9  -7   2    7.50    1.50
  -9   7  -2    7.30    1.20
 -10  -7  -2   63.19    4.10
 -10  -7  -2   61.09    4.20
  10  -7   2   65.99    4.50
 -10   7  -2   70.49    4.00
  11  -7   2    0.30    0.70
 -11  -7  -2    0.10    0.80
 -11  -7  -2   -0.50    1.10
 -11   7  -2    1.00    0.70
 -12  -7  -2   18.90    2.50
  12  -7   2   14.30    2.30
 -12  -7  -2   16.50    2.10
 -12   7  -2   17.00    2.00
 -13  -7  -2    0.20    1.40
 -13  -7  -2    1.00    0.90
  13  -7   2    0.70    0.90
 -14  -7  -2    2.10    1.70
  14  -7   2    6.20    1.60
 -14  -7  -2    5.90    1.50
 -14   7  -2    9.10    1.60
  14   7   2    7.20    1.50
 -15  -7  -2    0.90    1.20
  15  -7   2    2.20    1.10
  15   7   2    0.30    1.00
 -15   7  -2    1.30    0.90
  16  -7   2   11.00    2.20
 -16  -7  -2    8.60    1.80
  16   7   2   11.30    1.80
 -16   7  -2   11.20    1.90
 -17  -7  -2    0.10    1.00
  17  -7   2    1.80    1.20
  17   7   2    1.40    1.10
 -17   7  -2    0.10    0.90
  18  -7   2    0.60    1.10
 -18  -7  -2    1.50    1.40
  18   7   2    0.70    1.00
 -18   7  -2    0.60    1.00
 -19  -7  -2   -1.70    0.90
  19  -7   2   -0.30    1.00
 -19   7  -2   -0.10    0.90
  19   7   2    1.50    1.40
  20  -7   2   -0.70    1.00
 -20  -7  -2   -0.10    1.10
 -20   7  -2    0.80    1.20
  21  -7   2    0.60    1.10
 -21  -7  -2    1.30    1.50
 -21   7  -2    1.30    1.30
  22  -7   2    2.30    1.30
 -22  -7  -2    2.70    1.60
 -22   7  -2    1.10    1.40
 -22  -8   2    1.80    1.50
  22  -8  -2    6.30    3.30
 -22   8   2    4.20    1.60
  21  -8  -2    0.80    1.30
 -21  -8   2    4.90    1.80
 -21   8   2    0.40    1.20
 -20  -8   2    2.20    1.40
  20  -8  -2    0.60    1.10
 -20   8   2    1.10    1.10
 -19  -8   2   -0.90    1.10
  19  -8  -2    1.00    1.20
 -19   8   2    0.70    1.00
 -18  -8   2    9.60    2.10
  18  -8  -2   15.50    2.70
 -18   8   2   16.70    2.20
  17  -8  -2    0.70    1.00
 -17   8   2   -0.90    0.80
 -16  -8   2   -0.30    1.10
  16  -8  -2   -0.20    0.90
 -16   8   2    0.30    0.90
  15  -8  -2   -0.30    0.70
 -15  -8   2    1.10    1.10
  15   8  -2   -0.60    0.70
  14  -8  -2   86.59    5.60
 -14  -8   2   74.89    5.10
 -14  -8   2   74.29    4.80
  14   8  -2   78.89    4.40
 -14   8   2   77.99    4.60
  13  -8  -2   -1.20    0.70
 -13  -8   2    0.00    0.90
 -13  -8   2   -1.40    1.20
 -13   8   2    0.10    0.60
 -12  -8   2   -0.70    1.00
  12  -8  -2    1.20    0.90
 -12  -8   2    1.30    0.90
 -12   8   2    0.50    0.60
 -11  -8   2    6.60    1.40
  11  -8  -2    3.40    1.30
 -11  -8   2    6.10    1.40
 -11   8   2    4.20    1.00
 -10  -8   2   22.00    2.10
  10  -8  -2   27.10    2.60
 -10  -8   2   24.80    2.30
 -10   8   2   21.10    1.80
  -9  -8   2    1.20    0.80
   9  -8  -2    0.30    0.70
  -9  -8   2    0.70    0.80
  -9   8   2    1.40    0.60
   8  -8  -2   -0.50    0.70
  -8  -8   2   -0.20    0.60
  -8  -8   2    0.00    0.70
  -8   8   2   -0.50    0.40
  -7  -8   2    0.20    0.60
   7  -8  -2   -0.10    0.60
  -7  -8   2    0.40    0.70
  -7   8   2    0.30    0.80
   6  -8  -2    1.00    0.90
  -6  -8   2    1.60    0.80
  -6  -8   2    0.20    0.60
  -6   8   2    1.70    0.60
  -5  -8   2    3.20    0.90
   5  -8  -2    2.90    1.00
  -5  -8   2    3.60    0.90
  -5   8   2    4.00    0.70
   4  -8  -2   45.50    2.50
  -4  -8   2   41.80    2.80
  -4  -8   2   45.70    3.00
  -4   8   2   44.80    2.60
  -3  -8   2    2.40    0.70
   3  -8  -2    2.70    0.60
  -3  -8   2    2.30    0.80
   3  -8  -2    2.20    0.90
  -2  -8   2   54.79    3.20
  -2  -8   2   51.19    3.40
   2  -8  -2   53.39    3.60
   2  -8  -2   54.39    2.90
  -1  -8   2    2.00    0.80
   1  -8  -2    3.10    0.90
  -1  -8   2    2.00    0.70
   1  -8  -2    2.80    0.60
   0  -8  -2  144.99    7.90
   0  -8   2  144.19    7.40
   0  -8  -2  157.48    7.30
   0  -8   2  150.48    7.80
  -1  -8  -2    1.90    0.90
  -1  -8  -2    1.40    0.60
   1  -8   2    1.20    0.70
   1  -8   2    1.80    0.70
  -2  -8  -2  161.38    8.00
  -2  -8  -2  157.28    8.50
   2  -8   2  169.38    8.20
   2  -8   2  167.58    8.60
  -2   8  -2  170.58    8.20
   3  -8   2    5.40    1.20
  -3  -8  -2    5.70    0.90
  -3  -8  -2    4.20    1.10
  -3   8  -2    5.00    1.00
   4  -8   2  120.19    6.70
  -4  -8  -2  113.59    6.40
  -4  -8  -2  117.59    6.00
  -4   8  -2  114.79    6.10
   5  -8   2   -0.50    0.60
  -5  -8  -2    0.90    0.60
  -5  -8  -2    1.10    0.80
  -5   8  -2   -0.30    0.50
  -6  -8  -2   28.20    2.20
   6  -8   2   32.00    2.60
  -6  -8  -2   27.30    2.40
  -6   8  -2   28.10    2.20
   7  -8   2    3.60    1.10
  -7  -8  -2    2.30    1.10
  -7  -8  -2    2.90    0.90
  -7   8  -2    4.40    1.00
  -8  -8  -2   41.70    2.90
   8  -8   2   33.70    3.10
  -8  -8  -2   36.90    3.00
  -8   8  -2   39.10    2.70
  -9  -8  -2    0.50    1.00
  -9  -8  -2    0.70    0.80
   9  -8   2   -0.10    0.70
  -9   8  -2    0.90    0.70
  10  -8   2   13.70    2.20
 -10  -8  -2   19.80    2.40
 -10  -8  -2   18.10    2.20
 -10   8  -2   17.10    2.00
  11  -8   2   -0.20    0.70
 -11  -8  -2   -0.40    0.70
 -11  -8  -2    0.10    1.20
 -11   8  -2   -0.40    0.70
 -12  -8  -2    8.70    1.70
 -12  -8  -2    2.70    1.50
  12  -8   2    4.80    1.40
 -12   8  -2    7.00    2.00
  13  -8   2    3.80    1.40
 -13  -8  -2    0.30    1.50
 -13  -8  -2    4.00    1.30
 -13   8  -2    4.50    1.20
 -14  -8  -2   -0.60    0.90
 -14  -8  -2   -0.90    1.70
  14  -8   2    0.20    1.00
 -14   8  -2    0.70    0.90
  14   8   2   -1.00    1.00
 -15  -8  -2   -0.70    1.80
 -15  -8  -2   -1.70    0.70
  15  -8   2   -0.30    0.90
 -15   8  -2    1.40    1.00
  15   8   2   -0.50    1.00
 -16  -8  -2    9.40    1.90
  16  -8   2    8.30    2.00
 -16   8  -2    6.20    1.50
  16   8   2    9.00    1.60
 -17  -8  -2    2.80    2.30
  17  -8   2    0.00    1.00
 -17   8  -2   -1.10    0.80
  17   8   2    1.50    1.10
 -18  -8  -2    4.90    1.60
  18  -8   2    3.10    1.40
 -18   8  -2    3.20    1.40
 -19  -8  -2    2.10    1.40
  19  -8   2    1.20    1.20
 -19   8  -2   -0.20    1.00
  20  -8   2    1.20    1.20
 -20  -8  -2    0.70    1.30
 -20   8  -2    1.10    1.20
  21  -8   2    2.50    2.20
 -21  -8  -2   -0.90    1.00
 -21   8  -2    1.40    1.30
 -20  -9   2    0.60    1.20
 -19  -9   2   -0.20    1.20
  19  -9  -2    0.10    1.10
 -19   9   2   -0.50    0.90
 -18  -9   2    3.20    1.60
  18  -9  -2    2.60    1.50
 -18   9   2    5.50    1.40
 -17  -9   2   -0.20    1.00
  17  -9  -2    0.00    1.00
 -17   9   2    1.20    1.00
 -16  -9   2   12.70    2.60
  16  -9  -2   18.30    2.90
 -16   9   2   16.80    2.10
  15  -9  -2    8.90    2.00
 -15  -9   2    5.50    1.70
 -15   9   2    7.80    1.40
 -14  -9   2   -0.40    0.90
  14  -9  -2    0.60    0.90
  14   9  -2    0.20    1.00
 -14   9   2   -0.40    0.60
 -13  -9   2   -3.40    1.00
 -13  -9   2   -0.20    0.80
 -13   9   2    1.30    0.80
 -12  -9   2   13.00    2.10
 -12  -9   2    6.50    1.60
  12  -9  -2    6.70    1.70
 -12   9   2    7.40    1.30
 -11  -9   2    2.00    1.10
  11  -9  -2    0.00    0.80
 -11  -9   2    3.60    1.20
 -11   9   2    1.40    0.70
  10  -9  -2   20.90    2.80
 -10  -9   2   22.60    2.50
 -10  -9   2   24.00    2.50
 -10   9   2   23.40    1.90
   9  -9  -2    0.50    0.80
  -9  -9   2    0.30    0.70
  -9  -9   2    0.00    0.80
  -9   9   2    0.60    0.60
  -8  -9   2    6.30    1.30
   8  -9  -2    6.20    1.50
  -8   9   2    6.30    1.00
  -7  -9   2    2.00    0.80
  -7  -9   2    2.10    0.90
   7  -9  -2    2.30    1.00
  -7   9   2    2.50    0.70
   6  -9  -2   82.09    4.40
  -6  -9   2   84.99    4.90
  -6  -9   2   89.29    5.00
   6  -9  -2   82.99    5.40
  -6   9   2   85.09    4.70
  -5  -9   2    1.20    0.70
  -5  -9   2    0.00    0.70
   5  -9  -2   -0.10    0.70
  -4  -9   2   21.40    2.00
   4  -9  -2   21.30    2.60
   4  -9  -2   19.20    1.60
  -4  -9   2   20.30    1.80
   3  -9  -2    0.20    0.70
  -3  -9   2    1.00    0.70
   3  -9  -2   -0.50    0.40
  -3  -9   2    0.10    0.70
   2  -9  -2  110.99    6.30
  -2  -9   2  107.49    5.70
   2  -9  -2  108.79    5.80
  -2  -9   2  107.39    6.10
  -1  -9   2    8.30    1.40
  -1  -9   2    5.90    1.00
   1  -9  -2    5.60    1.40
   0  -9  -2    5.60    1.40
   0  -9   2    5.10    1.20
   0  -9   2    4.30    0.90
   0  -9  -2    5.10    0.90
   1  -9   2    8.20    1.20
  -1  -9  -2    8.30    1.10
   1  -9   2    8.60    1.80
   2  -9   2   25.70    2.40
  -2  -9  -2   24.80    2.50
  -2  -9  -2   26.00    1.90
   2  -9   2   24.00    1.90
  -3  -9  -2    7.70    1.20
   3  -9   2    7.60    1.20
  -3  -9  -2    6.50    1.40
   3  -9   2    4.90    1.30
  -3   9  -2    8.80    1.30
  -4  -9  -2   62.89    3.70
   4  -9   2   56.49    4.20
  -4  -9  -2   63.69    4.20
  -4   9  -2   71.79    3.90
  -5  -9  -2    1.40    0.90
   5  -9   2    0.70    0.70
  -5  -9  -2    1.30    0.70
  -5   9  -2    0.70    0.70
  -6  -9  -2    5.50    1.10
  -6  -9  -2    2.90    1.10
   6  -9   2    4.10    1.30
  -6   9  -2    5.60    1.10
  -7  -9  -2    0.60    1.00
   7  -9   2   -0.20    0.80
  -7  -9  -2    0.20    0.70
  -7   9  -2    0.10    0.60
  -8  -9  -2   20.00    2.50
   8  -9   2   20.10    2.70
  -8  -9  -2   20.60    2.00
  -8   9  -2   21.40    2.00
   9  -9   2    0.40    0.80
  -9  -9  -2    0.50    1.10
  -9  -9  -2    0.70    0.90
  -9   9  -2    1.30    0.70
 -10  -9  -2   14.30    2.10
  10  -9   2   13.20    2.20
 -10  -9  -2   13.00    2.20
 -10   9  -2   15.90    1.90
  11  -9   2   -0.20    0.90
 -11  -9  -2    0.70    0.90
 -11  -9  -2    0.30    1.30
 -12  -9  -2   14.30    2.10
 -12  -9  -2   16.70    2.60
 -12   9  -2   15.20    2.00
 -13  -9  -2   -0.30    1.00
  13  -9   2    3.80    1.50
 -13  -9  -2    1.70    1.70
 -13   9  -2    3.00    1.10
  14  -9   2    0.90    1.10
 -14  -9  -2    1.00    1.10
 -14  -9  -2   -4.10    1.50
 -14   9  -2    0.60    0.90
 -15  -9  -2    1.60    1.40
 -15  -9  -2   -0.70    2.30
  15  -9   2   -0.20    1.00
 -15   9  -2    0.70    0.90
 -16  -9  -2    3.80    1.70
  16  -9   2    6.40    1.90
 -16   9  -2    5.40    1.50
  17  -9   2    0.00    1.10
 -17  -9  -2    0.10    1.10
 -17   9  -2   -0.30    0.90
  18  -9   2    1.60    1.40
 -18  -9  -2    3.00    1.50
 -19  -9  -2    1.80    1.60
  19  -9   2    3.10    2.40
 -19   9  -2    2.70    1.40
 -18 -10   2   24.50    3.30
 -17 -10   2   -0.30    1.20
  17 -10  -2   -0.90    1.00
  16 -10  -2    7.30    2.10
 -16 -10   2    5.60    1.70
  15 -10  -2    8.30    2.10
 -15 -10   2    5.50    1.70
 -14 -10   2   24.40    3.00
  14 -10  -2   16.40    2.70
 -13 -10   2    0.60    1.10
  13 -10  -2    1.60    1.20
 -12 -10   2   33.50    3.00
  12 -10  -2   27.10    3.60
 -12 -10   2   27.50    3.40
 -12  10   2   27.60    2.30
 -11 -10   2    3.00    1.20
 -11 -10   2    1.10    1.40
  11 -10  -2    0.20    1.00
 -11  10   2    3.50    0.90
 -10 -10   2    0.90    1.00
  10 -10  -2    1.70    1.70
 -10 -10   2    0.30    1.10
 -10  10   2    3.70    0.90
  -9 -10   2   -0.90    0.90
  -9 -10   2    1.10    0.90
   9 -10  -2    0.30    0.90
  -9  10   2    0.70    0.60
  -8 -10   2    0.40    0.70
   8 -10  -2    3.50    1.30
  -8 -10   2    1.10    1.00
   8 -10  -2    2.00    0.70
  -8  10   2    2.40    0.70
  -7 -10   2    0.70    0.90
   7 -10  -2    0.80    0.90
   7 -10  -2   -0.20    0.40
  -7 -10   2    0.10    0.70
   6 -10  -2   -0.70    0.70
  -6 -10   2    0.50    0.90
   6 -10  -2    0.80    0.50
   5 -10  -2    2.50    0.60
  -5 -10   2    1.60    0.80
   5 -10  -2    3.20    1.20
  -5 -10   2    2.40    1.00
  -4 -10   2    2.20    0.90
  -4 -10   2    3.60    1.30
   4 -10  -2    3.70    1.20
   4 -10  -2    3.70    0.70
   3 -10  -2   -0.40    0.40
  -3 -10   2   -0.50    0.60
  -3 -10   2    1.00    0.80
   3 -10  -2   -0.20    0.80
  -2 -10   2    0.00    0.60
   2 -10  -2    1.40    1.00
  -2 -10   2    0.30    0.80
   2 -10  -2    0.40    0.40
  -1 -10   2    3.00    1.00
  -1 -10   2    0.70    0.70
   1 -10  -2    3.40    1.20
   0 -10  -2    3.30    0.80
   0 -10  -2    4.20    1.30
   0 -10   2    4.20    1.00
   0 -10   2    3.30    1.20
  -1 -10  -2    0.00    0.50
  -1 -10  -2    0.10    0.90
   1 -10   2    1.10    0.70
   1 -10   2    1.20    0.90
   2 -10   2   20.70    1.80
  -2 -10  -2   25.40    2.40
  -2 -10  -2   23.10    1.80
   2 -10   2   21.70    2.30
   3 -10   2    0.50    0.60
  -3 -10  -2   -0.30    0.80
   3 -10   2    0.00    0.70
  -3 -10  -2    0.30    0.60
   4 -10   2    2.20    0.80
   4 -10   2    2.20    1.10
  -4 -10  -2    2.70    0.80
  -4 -10  -2    4.00    1.30
  -4  10  -2    1.40    0.70
   5 -10   2   15.50    1.70
   5 -10   2   14.00    2.30
  -5 -10  -2   18.60    2.40
  -5 -10  -2   14.20    1.80
  -5  10  -2   17.70    1.90
  -6 -10  -2   33.60    2.50
   6 -10   2   32.00    3.00
  -6 -10  -2   31.50    2.90
  -6  10  -2   34.70    2.50
  -7 -10  -2    1.30    1.20
  -7 -10  -2    1.10    0.80
   7 -10   2    2.00    1.10
  -7  10  -2    2.40    0.90
  -8 -10  -2   28.40    2.80
   8 -10   2   29.50    3.00
  -8  10  -2   27.40    2.30
   9 -10   2    7.00    1.80
  -9 -10  -2    3.40    1.50
  -9 -10  -2    3.50    1.20
  -9  10  -2    4.80    1.20
 -10 -10  -2   -1.30    1.20
  10 -10   2   -0.20    0.90
 -10 -10  -2    0.70    0.90
 -11 -10  -2    2.90    1.70
  11 -10   2    4.40    1.50
 -11 -10  -2    2.80    1.30
 -11  10  -2    2.80    1.10
  12 -10   2    4.70    1.60
 -12 -10  -2    4.90    1.50
 -12 -10  -2    2.30    1.70
 -12  10  -2    3.40    1.10
 -13 -10  -2   -0.30    1.80
  13 -10   2    0.10    1.00
 -13 -10  -2   -0.30    1.00
 -13  10  -2    0.20    0.80
 -14 -10  -2    4.70    1.60
  14 -10   2    4.50    1.70
 -14  10  -2    4.60    1.30
 -15 -10  -2   -1.60    0.90
  15 -10   2    1.40    1.40
 -15  10  -2    1.00    1.00
 -16 -10  -2    0.90    1.30
  16 -10   2    1.70    1.30
 -16  10  -2    2.60    1.20
 -17 -10  -2    4.40    1.70
 -18 -10  -2    2.60    1.40
  18 -10   2    0.30    1.20
  16 -11  -2    9.80    2.40
 -16 -11   2    7.70    2.00
 -15 -11   2    2.90    1.50
  15 -11  -2    2.30    1.70
  14 -11  -2   -0.90    0.90
 -14 -11   2    0.90    1.30
 -13 -11   2    0.90    1.30
  13 -11  -2    0.60    1.30
  12 -11  -2   26.40    3.70
 -12 -11   2   33.70    3.10
 -11 -11   2    0.70    1.10
  11 -11  -2    1.60    1.30
  10 -11  -2    1.90    1.40
 -10 -11   2    1.40    1.70
 -10 -11   2    3.40    1.20
  -9 -11   2    4.20    1.30
  -9 -11   2    2.40    1.40
   9 -11  -2    4.90    1.70
  -8 -11   2   22.70    2.60
  -8 -11   2   18.30    2.50
   8 -11  -2   22.30    3.00
   7 -11  -2    0.70    0.90
  -7 -11   2    0.20    1.00
  -7 -11   2    1.00    0.90
  -6 -11   2    0.20    0.80
  -6 -11   2    0.60    1.00
   5 -11  -2    1.30    1.10
  -5 -11   2    1.20    0.90
  -5 -11   2    0.80    1.10
  -4 -11   2   14.40    2.70
   4 -11  -2   14.40    2.40
  -4 -11   2   13.10    2.10
   3 -11  -2    1.30    1.20
  -3 -11   2   -0.10    0.80
  -3 -11   2    0.80    0.70
   2 -11  -2    5.70    0.90
   2 -11  -2    5.20    1.60
  -2 -11   2    4.60    1.10
  -2 -11   2    5.60    1.40
  -1 -11   2    1.40    1.00
   1 -11  -2    1.30    1.20
  -1 -11   2   -0.20    0.60
   1 -11  -2    0.70    0.60
   0 -11   2   18.70    1.80
   0 -11   2   21.30    2.70
   0 -11  -2   22.60    1.70
   0 -11  -2   19.30    2.70
  -1 -11  -2    1.90    0.70
   1 -11   2    2.90    0.90
   1 -11   2    2.30    1.20
  -1 -11  -2    2.60    1.30
   2 -11   2   26.50    2.10
   2 -11   2   23.50    3.00
  -2 -11  -2   27.50    2.10
  -2 -11  -2   32.60    3.00
   3 -11   2   10.00    2.00
  -3 -11  -2    8.20    1.80
  -3 -11  -2    5.60    1.10
   3 -11   2    7.00    1.20
  -4 -11  -2    0.10    1.00
   4 -11   2    0.50    0.90
  -4 -11  -2    0.00    0.60
   4 -11   2    0.80    0.70
   5 -11   2   -0.20    0.60
  -5 -11  -2    0.90    1.10
   5 -11   2    0.50    1.00
  -5 -11  -2   -0.40    0.70
  -6 -11  -2    3.00    1.40
  -6 -11  -2    1.70    1.00
   6 -11   2    2.70    0.90
  -6  11  -2    1.60    0.80
   7 -11   2   -0.10    0.90
   7 -11   2   -0.20    0.50
  -7 -11  -2   -1.10    1.10
  -7 -11  -2    0.60    0.90
  -7  11  -2   -0.30    0.60
  -8 -11  -2    2.10    1.10
  -8 -11  -2    4.30    1.60
   8 -11   2    1.00    1.10
  -8  11  -2    4.10    1.20
   9 -11   2    2.00    1.30
  -9 -11  -2   -0.70    1.20
  -9 -11  -2   -0.50    0.80
  -9  11  -2    0.50    0.80
 -10 -11  -2    5.20    1.50
  10 -11   2    5.10    1.80
 -10 -11  -2    3.90    1.80
 -10  11  -2    4.40    1.20
 -11 -11  -2   -0.40    0.90
  11 -11   2   -0.60    0.80
 -11 -11  -2   -2.80    1.30
 -12 -11  -2   -0.80    0.90
  12 -11   2   -0.80    1.00
 -13 -11  -2    1.00    1.30
  13 -11   2    2.20    1.50
  14 -11   2    4.80    1.80
 -14 -11  -2    1.50    1.30
  15 -11   2    1.00    1.20
 -15 -11  -2    2.00    1.40
 -13 -12   2   -0.20    1.20
  13 -12  -2    2.70    1.60
  12 -12  -2    6.70    2.30
 -12 -12   2    7.10    1.90
  11 -12  -2    0.50    1.20
  10 -12  -2   17.40    3.00
 -10 -12   2   13.10    2.20
   9 -12  -2   -1.40    1.10
  -9 -12   2   -0.70    0.90
  -8 -12   2   21.90    2.90
  -8 -12   2   19.60    2.60
   8 -12  -2   21.80    3.30
  -7 -12   2    0.50    0.90
   7 -12  -2    0.70    1.10
  -7 -12   2   -0.50    1.20
  -6 -12   2   26.10    3.10
   6 -12  -2   31.20    3.80
  -6 -12   2   29.00    2.60
  -5 -12   2    0.70    1.10
   5 -12  -2    0.00    1.10
  -5 -12   2    0.70    0.90
  -4 -12   2    5.80    1.40
  -4 -12   2    7.00    1.80
   4 -12  -2    6.40    1.90
   3 -12  -2   -0.40    1.00
  -3 -12   2    0.30    1.10
  -3 -12   2   -0.30    0.80
   2 -12  -2   62.89    4.90
  -2 -12   2   64.99    4.70
  -2 -12   2   61.79    4.00
  -1 -12   2   -0.80    1.00
   1 -12  -2    0.00    1.30
   0 -12   2   14.40    2.40
   0 -12   2   18.60    2.30
  -1 -12  -2    0.90    1.30
   1 -12   2   -0.90    1.00
   1 -12   2    0.20    0.70
  -2 -12  -2   49.30    4.10
   2 -12   2   45.40    4.50
   2 -12   2   44.50    3.90
  -3 -12  -2    0.50    1.20
   3 -12   2    0.20    1.00
   4 -12   2    2.00    1.30
  -4 -12  -2   -0.60    1.00
   5 -12   2    1.90    1.30
  -5 -12  -2   -0.80    1.10
  -6 -12  -2   15.30    2.70
   6 -12   2   17.30    2.80
  -7 -12  -2   -0.20    1.40
   7 -12   2    4.30    1.60
   8 -12   2    3.30    1.60
  -8 -12  -2    0.80    1.50
  -9 -12  -2    0.10    1.50
   9 -12   2    0.20    1.30
  10 -12   2    4.60    1.90
  11 -12   2    1.30    1.20
  12 -12   2    3.00    2.80
   8 -13  -2   12.60    3.80
   7 -13  -2   -0.80    1.00
   6 -13  -2    2.50    1.50
  -6 -13   2   -1.30    1.50
   5 -13  -2   -1.30    1.00
  -4 -13   2   27.40    3.50
   4 -13  -2   29.10    3.90
  -3 -13   2   -1.80    1.00
   3 -13  -2    2.20    1.50
   2 -13  -2   26.60    3.60
  -2 -13   2   29.60    3.60
  -1 -13   2    0.90    1.40
   1 -13  -2   -0.10    1.30
   0 -13  -2   24.80    3.50
   0 -13   2   31.10    3.60
   1 -13   2    0.60    1.40
  -1 -13  -2   -1.10    1.20
   2 -13   2   10.80    2.40
  -2 -13  -2   18.60    3.00
  -3 -13  -2   -1.90    1.20
   3 -13   2    0.80    1.40
   4 -13   2    1.40    1.30
  -4 -13  -2    0.50    1.40
   5 -13   2    1.80    1.40
  -5 -13  -2   -1.80    1.20
  -6 -13  -2   -1.50    1.40
   6 -13   2   -1.50    1.00
   7 -13   2    0.90    1.30
  -7 -13  -2    0.60    1.50
   8 -13   2    6.70    3.20
 -26   0   3    0.10    1.10
  26   0  -3    0.70    0.80
 -25   0   3    1.00    1.20
  25   0  -3    0.70    0.80
 -24   0   3    0.30    0.90
  24   0  -3    0.00    0.70
  23   0  -3    0.60    0.80
 -23   0   3   -1.20    0.80
  22   0  -3   -0.20    0.60
 -22   0   3   -1.00    0.80
 -21   0   3   -0.10    0.80
  21   0  -3    0.00    0.60
 -20   0   3   -1.00    0.60
  20   0  -3    1.10    0.70
 -19   0   3   -0.60    0.90
  19   0  -3    0.40    0.60
  18   0  -3    0.30    0.50
 -18   0   3    1.50    1.00
  17   0  -3    0.10    0.50
 -17   0   3    1.90    1.00
 -16   0   3    0.20    0.70
  16   0  -3   -0.30    0.50
 -15   0   3    0.10    0.60
  15   0  -3   -0.10    0.50
  14   0  -3   -0.50    0.40
 -14   0   3    1.10    0.80
  13   0  -3    0.10    0.40
 -13   0   3    0.70    0.70
  12   0  -3    0.40    0.50
 -12   0   3    0.00    0.60
 -11   0   3    1.10    0.60
  11   0  -3   -0.40    0.30
 -10   0   3    0.00    0.50
  10   0  -3    0.30    0.40
  -9   0   3   -0.50    0.30
   9   0  -3   -0.20    0.30
  -8   0   3    0.10    0.40
  -8   0   3    0.60    0.50
   8   0  -3    0.70    0.30
  -7   0   3    0.30    0.40
   7   0  -3    0.20    0.30
  -7   0   3    0.00    0.40
  -6   0   3    0.50    0.40
   6   0  -3    1.00    0.30
  -6   0   3    0.90    0.40
  -5   0   3    0.80    0.30
   5   0  -3    0.30    0.30
   5   0  -3    0.50    0.20
  -5   0   3    0.60    0.20
   4   0  -3    0.00    0.20
   4   0  -3   -0.10    0.10
  -4   0   3    0.30    0.20
  -4   0   3    0.20    0.20
  -3   0   3   -0.10    0.10
   3   0  -3    0.00    0.10
  -3   0   3   -0.20    0.10
   3   0  -3   -0.20    0.10
   2   0  -3   -0.10    0.10
  -2   0   3    0.20    0.10
   2   0  -3   -0.10    0.10
  -2   0   3    0.10    0.10
  -2   0   3    0.10    0.10
   1   0  -3    0.10    0.10
   1   0  -3    0.00    0.10
  -1   0   3    0.00    0.10
  -1   0   3    0.00    0.10
   0   0   3    0.30    0.10
   0   0   3    0.20    0.20
   0   0  -3    0.30    0.20
  -1   0  -3   -0.10    0.10
   1   0   3   -0.10    0.30
  -1   0  -3    0.10    0.30
   1   0   3   -0.10    0.10
   2   0   3    0.50    0.50
  -2   0  -3    0.00    0.50
   2   0   3    0.20    0.20
  -2   0  -3    0.00    0.20
   2   0   3    0.00    0.30
  -3   0  -3    0.80    0.50
   3   0   3    0.10    0.40
   3   0   3    0.90    0.70
   3   0   3   -0.10    0.20
  -3   0  -3    0.10    0.20
  -4   0  -3    0.40    0.30
   4   0   3    0.20    0.80
   4   0   3    0.10    0.30
  -4   0  -3    0.40    0.50
   4   0   3    0.40    0.50
  -5   0  -3    0.40    0.30
   5   0   3    0.30    0.50
  -6   0  -3    0.10    0.30
   6   0   3    0.30    0.50
   7   0   3    0.20    0.60
  -7   0  -3    0.50    0.40
   8   0   3   -0.40    0.50
  -8   0  -3    0.10    0.50
  -9   0  -3    0.20    0.50
  10   0   3   -0.20    0.60
 -10   0  -3    1.20    0.60
  11   0   3   -0.60    0.60
 -11   0  -3   -0.80    0.40
 -12   0  -3    0.70    0.60
  12   0   3   -0.50    0.60
  13   0   3   -0.90    0.70
 -13   0  -3    0.70    0.70
 -14   0  -3   -0.10    0.60
  14   0   3    0.10    0.80
  15   0   3    0.00    0.70
 -15   0  -3    0.00    0.90
  16   0   3   -0.40    0.70
 -16   0  -3    0.90    0.80
 -17   0  -3   -0.10    0.70
  17   0   3    0.50    0.80
  18   0   3    0.10    0.80
 -18   0  -3    2.50    1.10
 -19   0  -3   -1.10    0.60
  19   0   3    0.60    0.90
  20   0   3    0.70    0.80
 -20   0  -3    0.10    0.90
  21   0   3   -0.40    0.70
 -22   0  -3    0.40    1.10
  22   0   3    0.50    0.80
  23   0   3   -0.10    0.80
 -23   0  -3   -0.50    1.00
 -24   0  -3    1.00    1.10
  24   0   3   -0.30    1.00
 -25   0  -3   -0.10    1.20
  25   0   3    2.20    1.00
 -26   0  -3   -0.60    1.10
  26   0   3    2.10    1.00
  27  -1  -3    2.30    1.10
 -27  -1   3   -0.60    1.90
 -27   1   3    1.60    2.10
 -26  -1   3    0.60    1.30
 -26   1   3    0.20    1.30
  26   1  -3    3.30    1.30
 -25  -1   3   -1.50    1.00
  25  -1  -3    0.00    0.70
  25   1  -3    0.80    0.70
 -25   1   3   -0.90    1.00
  24  -1  -3    1.40    0.80
 -24  -1   3    1.60    1.20
 -24   1   3   -1.10    0.70
  24   1  -3    2.30    0.80
 -23  -1   3   -0.30    0.90
  23  -1  -3   -0.10    0.80
 -23   1   3    0.00    0.90
  23   1  -3    1.20    0.80
  22  -1  -3   40.10    3.10
 -22  -1   3   41.80    4.00
 -22   1   3   41.90    3.60
  22   1  -3   40.90    3.90
  21  -1  -3    1.70    0.90
 -21  -1   3    1.90    1.10
  21   1  -3    1.90    0.90
 -21   1   3    2.10    1.20
  20  -1  -3    3.00    1.00
 -20  -1   3    4.20    1.30
  20   1  -3    5.10    1.10
 -20   1   3    4.00    1.30
 -19  -1   3    0.10    0.90
  19  -1  -3    1.70    0.90
  19   1  -3    3.00    0.90
 -19   1   3    1.90    1.10
 -18  -1   3    3.00    1.10
  18  -1  -3    3.30    1.00
  18   1  -3    2.10    0.80
 -18   1   3    0.60    0.90
  17  -1  -3   -0.10    0.60
 -17  -1   3   -0.30    0.90
 -17   1   3   -0.10    0.70
  17   1  -3    0.20    0.50
  16  -1  -3   76.39    4.50
  16   1  -3   77.79    4.30
 -16   1   3   77.29    4.70
 -15  -1   3   26.70    2.40
  15  -1  -3   27.20    2.10
 -15   1   3   27.70    2.40
  15   1  -3   26.30    1.90
  14  -1  -3   13.10    1.40
 -14  -1   3   12.70    1.80
 -14   1   3   16.70    2.00
  14   1  -3   10.20    1.40
 -13  -1   3   18.60    2.10
  13  -1  -3   18.10    1.60
 -13   1   3   20.00    1.80
  13   1  -3   17.80    1.40
  12  -1  -3   52.19    3.00
 -12  -1   3   49.00    3.20
 -12   1   3   53.19    3.20
  12   1  -3   50.59    2.90
 -11  -1   3   17.20    1.60
  11   1  -3   15.80    1.20
 -11   1   3   16.90    1.60
  10  -1  -3  103.19    5.20
 -10  -1   3   96.39    5.40
  10   1  -3  106.19    5.00
 -10   1   3  101.59    5.30
   9  -1  -3   24.40    1.70
  -9  -1   3   29.40    1.70
  -9  -1   3   27.00    1.90
   9   1  -3   28.00    1.90
  -9   1   3   26.40    1.90
   9   1  -3   25.10    1.60
   8  -1  -3  219.98   10.20
  -8  -1   3  220.48   10.00
  -8  -1   3  209.88   10.30
   8   1  -3  222.28   10.00
  -8   1   3  217.08   10.30
   8   1  -3  222.18   10.20
  -7  -1   3    0.60    0.40
  -7  -1   3    0.40    0.40
   7  -1  -3    0.10    0.30
   7   1  -3    0.00    0.30
  -7   1   3    1.00    0.50
   7   1  -3    0.30    0.50
   6   1  -3  639.24   28.60
   5  -1  -3    9.50    0.70
  -5  -1   3   10.10    0.80
  -5  -1   3    9.40    0.60
   5  -1  -3    8.90    0.70
  -5   1   3   11.10    0.80
   5   1  -3    9.60    0.80
   5   1  -3    9.00    0.60
   5   1  -3   10.30    0.80
  -5   1   3    8.90    0.70
   4  -1  -3  424.96   38.90
  -4  -1   3  612.54   48.00
  -4   1   3  555.94   41.60
   4   1  -3  580.24   47.80
   3  -1  -3    0.20    0.20
  -3  -1   3    0.30    0.20
   3  -1  -3    0.50    0.20
   3   1  -3    0.30    0.20
  -3   1   3    0.60    0.20
   2  -1  -3   18.60    1.10
   2  -1  -3   18.70    0.90
  -2  -1   3   17.60    1.10
  -2  -1   3   17.20    0.90
  -2  -1   3   16.80    1.00
  -2   1   3   19.30    0.90
   2   1  -3   18.70    0.90
   2   1  -3   17.70    1.10
  -2   1   3   18.60    1.10
  -1  -1   3    3.10    0.30
   1  -1  -3    2.60    0.40
  -1  -1   3    3.50    0.40
   1   1  -3    2.80    0.30
  -1   1   3    3.30    0.40
   1   1  -3    3.40    0.40
  -1   1   3    2.90    0.20
   0  -1   3  959.00   55.59
   0  -1  -3  948.41   61.39
   0   1   3  951.30   56.79
   0   1  -3  926.41   54.29
  -1  -1  -3    0.60    0.20
   1  -1   3    1.40    0.30
   1  -1   3    1.50    0.40
  -1  -1  -3    1.00    0.40
   1   1   3    1.10    0.30
  -1   1  -3    1.00    0.40
   1   1   3    0.80    0.20
  -1   1  -3    1.30    0.30
  -2  -1  -3  112.29    5.40
   2  -1   3  109.69    5.30
  -2  -1  -3  112.49    5.20
   2  -1   3  115.09    5.40
   2   1   3  113.59    5.40
  -2   1  -3  111.69    5.30
   2   1   3  114.19    5.20
  -3  -1  -3    3.70    0.50
   3  -1   3    4.70    0.60
  -3  -1  -3    5.10    0.80
   3  -1   3    2.80    0.50
  -3   1  -3    4.80    0.70
   3   1   3    4.80    0.60
  -3   1  -3    3.20    0.50
   3   1   3    3.40    0.60
   4  -1   3  997.00   68.39
  -4  -1  -3  999.40   76.09
  -4   1  -3 1078.29   68.19
   4   1   3 1016.90   73.29
  -5  -1  -3   17.50    1.70
  -5  -1  -3   19.30    1.30
   5  -1   3   15.50    1.30
  -5   1  -3   17.20    1.20
   5   1   3   17.50    1.40
   6  -1   3  170.78    7.90
  -6  -1  -3  157.88    7.80
  -6   1  -3  166.18    7.80
   6   1   3  160.38    7.80
  -7  -1  -3    5.10    0.90
   7  -1   3    4.80    0.90
   7   1   3    7.00    1.00
  -7   1  -3    7.20    1.00
  -8  -1  -3   53.89    3.20
   8   1   3   59.19    3.20
  -8   1  -3   54.59    3.10
  -9  -1  -3   -0.10    0.40
   9  -1   3   -0.50    0.40
   9   1   3   -0.80    0.50
  -9   1  -3    0.10    0.40
  10  -1   3  177.98    8.90
 -10  -1  -3  187.08    8.90
 -10   1  -3  171.88    8.80
  10   1   3  182.88    8.80
  11  -1   3    1.30    0.70
 -11  -1  -3   -0.40    0.50
 -11   1  -3    0.00    0.50
  11   1   3   -0.60    0.60
  12  -1   3   41.00    2.80
 -12  -1  -3   37.20    2.70
  12   1   3   36.00    2.60
 -12   1  -3   35.10    2.60
  13  -1   3   -0.50    0.70
 -13  -1  -3    0.20    0.60
 -13   1  -3   -0.10    0.60
  13   1   3   -0.40    0.70
 -14  -1  -3   85.39    5.10
  14  -1   3   86.79    5.00
 -14   1  -3   85.39    5.10
  14   1   3   87.09    5.00
  15  -1   3    8.50    1.50
 -15  -1  -3    5.60    1.30
 -15   1  -3    8.00    1.70
  15   1   3    8.30    1.50
  16  -1   3   20.30    2.10
 -16  -1  -3   26.40    2.80
  16   1   3   22.30    2.10
 -16   1  -3   18.70    2.30
  17  -1   3   -0.10    0.80
 -17  -1  -3   -1.40    0.60
  17   1   3    0.70    0.80
 -17   1  -3    0.30    0.80
 -18  -1  -3   42.70    3.50
  18  -1   3   48.20    3.40
 -18   1  -3   46.30    3.60
 -19  -1  -3   -0.20    0.80
  19  -1   3    0.40    0.70
 -19   1  -3   -0.90    0.80
  19   1   3    0.60    0.90
 -20  -1  -3   23.10    2.90
  20  -1   3   23.20    2.40
 -20   1  -3   19.20    2.70
  20   1   3   24.50    2.40
  21  -1   3   -0.20    0.80
 -21  -1  -3    0.80    1.20
  21   1   3    1.30    1.00
  22  -1   3    3.40    1.20
 -22  -1  -3    3.50    1.40
  22   1   3    2.70    1.10
 -22   1  -3    2.10    1.30
 -23  -1  -3   -1.50    0.60
  23  -1   3    1.20    1.00
  23   1   3    0.90    0.90
 -23   1  -3    1.80    1.20
 -24  -1  -3   42.00    4.00
  24  -1   3   55.19    4.00
 -24   1  -3   44.50    4.00
  24   1   3   41.10    3.50
 -25  -1  -3    0.20    1.10
  25  -1   3    1.60    0.90
  25   1   3    2.20    0.90
 -25   1  -3    1.70    1.40
 -26  -1  -3    1.30    1.40
  26  -1   3    4.10    1.30
 -26   1  -3    4.20    1.90
 -27  -2   3   -1.00    0.90
  27  -2  -3    1.90    1.10
 -27   2   3    2.30    2.20
 -26  -2   3    3.30    1.60
  26  -2  -3    2.10    1.20
 -26   2   3    2.10    1.40
 -25  -2   3    5.70    1.80
 -25   2   3    4.30    1.70
 -24  -2   3   12.30    2.40
  24  -2  -3   14.60    2.30
 -24   2   3   15.50    2.60
  24   2  -3   21.80    1.90
  23  -2  -3    3.70    1.20
 -23  -2   3    2.30    1.50
 -23   2   3    3.90    1.50
  22  -2  -3    3.20    1.10
 -22  -2   3    1.60    1.30
  22   2  -3    3.60    1.00
 -22   2   3    0.80    1.10
 -21  -2   3    9.00    1.90
  21  -2  -3   11.50    1.90
  21   2  -3   10.20    1.50
 -21   2   3    7.60    1.70
  20  -2  -3   16.60    2.20
 -20  -2   3   12.70    2.10
  20   2  -3   15.70    1.80
 -20   2   3   14.60    2.20
 -19  -2   3    9.90    1.90
  19  -2  -3    6.90    1.40
 -19   2   3    6.30    1.40
  19   2  -3    8.40    1.20
 -18  -2   3   -0.20    0.90
  18  -2  -3    0.50    0.80
  18   2  -3    0.70    0.50
 -18   2   3    0.60    0.90
 -17  -2   3    0.50    0.90
  17  -2  -3    0.10    0.60
  17   2  -3    0.20    0.50
 -17   2   3    0.50    0.90
  16  -2  -3   17.20    1.70
 -16  -2   3   18.50    2.30
 -16   2   3   18.40    2.20
  16   2  -3   13.40    1.40
  15  -2  -3   12.20    1.70
 -15  -2   3   12.60    1.90
 -15   2   3   13.60    1.80
 -14  -2   3   17.50    2.10
  14  -2  -3   16.60    1.60
  14   2  -3   16.60    1.40
 -14   2   3   18.60    1.80
  13  -2  -3    3.10    0.80
 -13  -2   3    3.30    1.00
  13   2  -3    2.90    0.70
 -13   2   3    4.00    1.00
 -12  -2   3  137.59    6.90
  12  -2  -3  129.99    6.70
 -12   2   3  125.49    6.70
  12   2  -3  126.29    6.30
  11  -2  -3    0.70    0.50
 -11  -2   3    0.20    0.60
  11   2  -3    0.50    0.40
 -11   2   3    0.70    0.60
 -10  -2   3  333.87   15.20
  10  -2  -3  327.87   15.10
  10   2  -3  322.87   14.70
 -10   2   3  306.47   15.30
  10   2  -3  317.57   14.80
  -9  -2   3   12.70    1.20
   9  -2  -3   10.90    1.40
   9   2  -3   12.00    1.10
   9   2  -3   12.00    0.90
  -9   2   3   12.20    1.10
   8  -2  -3  408.56   18.00
  -8   2   3  377.86   17.80
   8   2  -3  393.06   17.50
   8   2  -3  380.46   17.70
   7  -2  -3    9.70    1.00
  -7  -2   3   11.50    1.10
   7   2  -3   11.60    0.80
   7   2  -3   12.60    0.90
  -7   2   3   12.40    1.00
  -6  -2   3  417.46   18.80
   6  -2  -3  407.56   18.60
  -6   2   3  420.06   18.60
   6   2  -3  402.16   18.40
  -5  -2   3    6.70    0.80
   5  -2  -3    7.70    0.60
  -5  -2   3    9.90    0.70
   5  -2  -3    7.80    0.80
   5   2  -3    7.30    0.50
  -5   2   3    7.50    0.60
   4  -2  -3  318.17   14.30
  -4  -2   3  323.47   14.50
  -4  -2   3  307.97   14.20
  -4   2   3  321.97   14.30
  -3  -2   3   12.90    0.90
  -3  -2   3   10.40    0.80
   3  -2  -3   11.10    0.70
  -3  -2   3   11.30    0.70
   3  -2  -3   11.50    0.90
  -3   2   3   12.60    0.90
   3   2  -3   11.30    0.60
   3   2  -3   12.30    0.80
  -3   2   3   11.30    0.70
  -2  -2   3    1.00    0.30
  -2  -2   3    0.60    0.20
   2  -2  -3    0.90    0.30
   2  -2  -3    1.00    0.10
  -2  -2   3    0.70    0.20
  -2   2   3    0.70    0.10
   2   2  -3    0.60    0.20
   2   2  -3    0.60    0.30
  -2   2   3    0.90    0.30
   1  -2  -3    3.40    0.50
  -1  -2   3    3.80    0.40
  -1  -2   3    4.80    0.60
   1   2  -3    4.50    0.60
   1   2  -3    4.30    0.40
  -1   2   3    4.50    0.50
   0  -2  -3   41.40    1.90
   0  -2   3   40.90    2.10
   0  -2  -3   39.20    2.10
   0   2  -3   40.60    2.10
   0   2   3   39.30    2.10
   0   2   3   39.30    1.90
  -1  -2  -3    0.80    0.30
   1  -2   3    0.00    0.20
  -1  -2  -3    0.70    0.20
   1  -2   3    0.40    0.30
  -1   2  -3    0.80    0.30
   1   2   3    0.30    0.30
   1   2   3    0.80    0.20
  -1   2  -3    0.30    0.30
  -2  -2  -3    1.40    0.30
   2  -2   3    1.50    0.40
   2  -2   3    1.70    0.40
  -2  -2  -3    1.00    0.40
   2   2   3    1.40    0.30
  -2   2  -3    1.40    0.40
   2   2   3    1.20    0.40
  -2   2  -3    1.00    0.40
  -3  -2  -3    0.20    0.40
   3  -2   3    0.40    0.30
   3  -2   3    0.10    0.40
  -3  -2  -3    0.40    0.30
   3   2   3    0.90    0.30
   3   2   3    0.90    0.30
  -3   2  -3    0.40    0.30
  -4  -2  -3  170.38    8.20
  -4  -2  -3  172.28    8.00
   4  -2   3  171.68    8.20
   4   2   3  174.08    8.20
   4   2   3  165.58    8.10
  -4   2  -3  172.98    8.10
  -5  -2  -3   22.30    1.70
  -5  -2  -3   22.10    1.50
   5  -2   3   22.00    1.60
  -5   2  -3   20.60    1.40
  -6  -2  -3    0.50    0.50
  -6  -2  -3    1.00    0.80
   6  -2   3    0.70    0.50
  -6   2  -3    1.10    0.50
   7  -2   3    1.80    0.70
  -7  -2  -3    3.50    1.10
  -7  -2  -3    3.30    0.70
   7   2   3    2.50    0.80
  -7   2  -3    3.40    0.70
  -8  -2  -3   24.80    1.90
   8  -2   3   25.60    2.00
  -8  -2  -3   30.00    2.40
   8   2   3   25.60    1.90
  -8   2  -3   25.90    1.80
   9  -2   3   17.50    1.60
  -9  -2  -3   19.60    1.60
   9   2   3   20.40    1.70
  -9   2  -3   20.50    1.60
 -10  -2  -3   54.19    3.40
  10  -2   3   50.99    3.30
  10   2   3   58.79    3.40
 -10   2  -3   53.59    3.30
  11  -2   3    7.10    1.30
 -11  -2  -3    6.60    1.20
 -11   2  -3    8.20    1.20
  11   2   3    6.30    1.20
 -12  -2  -3    1.60    0.80
  12  -2   3    1.50    0.90
 -12   2  -3    0.10    0.60
  12   2   3    0.80    0.90
 -13  -2  -3    0.50    0.70
  13  -2   3   -0.30    0.70
  13   2   3   -0.40    0.80
 -13   2  -3   -0.10    0.60
  14  -2   3   54.59    3.70
 -14  -2  -3   52.19    3.60
  14   2   3   55.59    3.60
 -14   2  -3   58.79    3.70
 -15  -2  -3    1.50    1.00
  15  -2   3    0.70    0.70
  15   2   3    1.20    0.90
 -15   2  -3    3.30    1.00
 -16  -2  -3   21.70    2.60
  16  -2   3   26.70    2.40
  16   2   3   24.50    2.20
 -16   2  -3   25.20    2.40
 -17  -2  -3    3.20    1.20
  17  -2   3    3.20    1.10
 -17   2  -3    3.60    1.30
  17   2   3    2.60    1.00
  18  -2   3    3.10    1.10
 -18  -2  -3   -0.10    0.70
 -18   2  -3   -0.90    0.70
  18   2   3    1.40    0.90
  19  -2   3    6.00    1.40
 -19  -2  -3    6.10    1.70
  19   2   3    7.10    1.40
 -19   2  -3    7.80    1.70
  20  -2   3   21.00    2.70
 -20  -2  -3   22.30    2.90
  20   2   3   23.80    2.30
 -20   2  -3   21.70    2.80
  21  -2   3    2.70    1.20
 -21  -2  -3    0.20    0.90
  21   2   3    0.20    0.80
  22  -2   3    4.10    1.40
 -22  -2  -3    3.50    1.50
 -22   2  -3    2.50    1.40
  22   2   3    5.80    1.40
  23  -2   3    1.80    1.10
 -23  -2  -3    1.80    1.20
  23   2   3    2.10    0.90
 -23   2  -3    1.30    1.20
  24  -2   3    4.60    1.50
 -24  -2  -3    5.00    1.70
  24   2   3    4.10    1.10
 -24   2  -3    4.20    1.60
 -25  -2  -3   -1.80    0.90
  25  -2   3    0.20    0.80
  25   2   3    5.60    1.90
 -25   2  -3    0.70    1.30
 -26  -3   3    3.60    1.90
  26  -3  -3    2.70    1.30
 -26   3   3    1.80    1.50
  25  -3  -3    0.80    1.00
 -25  -3   3   -0.50    1.20
 -25   3   3   -0.30    1.20
 -24  -3   3    1.70    1.30
  24  -3  -3    1.40    1.10
 -24   3   3    2.00    1.40
  23  -3  -3    3.90    1.30
 -23  -3   3    0.40    1.10
  23   3  -3    2.90    0.70
 -23   3   3    0.80    1.10
  22  -3  -3   11.30    2.00
 -22  -3   3   12.70    2.40
 -22   3   3    8.80    1.90
  22   3  -3   15.50    1.50
 -21  -3   3   -0.70    0.70
  21  -3  -3    0.30    0.80
 -21   3   3    0.00    1.10
  21   3  -3    1.10    0.60
  20  -3  -3    0.50    0.80
 -20  -3   3    0.90    1.00
  20   3  -3    0.10    0.50
 -20   3   3    0.70    1.00
  19  -3  -3   10.40    1.80
 -19  -3   3   10.10    1.90
  19   3  -3   13.20    1.30
 -19   3   3   11.40    1.90
 -18  -3   3    9.50    1.80
  18  -3  -3    9.30    1.50
 -18   3   3    3.60    1.20
  18   3  -3    8.40    1.20
 -17  -3   3    1.70    1.00
  17  -3  -3    1.30    0.80
  17   3  -3    2.90    0.70
 -17   3   3   -0.30    0.70
 -16  -3   3    8.40    1.60
  16  -3  -3    8.80    1.50
  16   3  -3   10.70    1.40
 -16   3   3    8.20    1.50
  15  -3  -3    0.00    0.60
  15   3  -3    0.50    0.50
 -15   3   3   -0.70    0.60
  14  -3  -3    3.20    1.00
 -14  -3   3    3.50    1.10
  14   3  -3    4.60    0.80
 -14   3   3    4.00    1.00
  13  -3  -3    1.50    0.70
 -13  -3   3    2.50    0.90
 -13   3   3    2.40    0.80
  13   3  -3    1.80    0.60
 -12  -3   3    8.50    1.30
  12  -3  -3    6.90    1.10
  12   3  -3    6.90    0.90
 -12   3   3    3.80    0.90
  11  -3  -3    3.50    0.80
 -11  -3   3    2.60    0.90
  11   3  -3    2.90    0.60
  11   3  -3    3.10    0.60
 -11   3   3    5.40    1.00
 -10  -3   3    4.30    0.90
  10  -3  -3    3.20    0.80
  10   3  -3    4.80    0.70
 -10   3   3    3.80    1.10
  10   3  -3    5.50    0.70
  -9  -3   3    3.00    0.70
   9  -3  -3    2.20    0.70
   9   3  -3    1.00    0.50
   9   3  -3    1.40    0.40
  -9   3   3    1.50    0.50
  -8  -3   3   18.40    1.40
  -8  -3   3   16.40    1.40
   8  -3  -3   13.40    1.30
   8   3  -3   17.30    1.10
  -8   3   3   16.60    1.20
  -7  -3   3    1.60    0.50
   7  -3  -3    0.10    0.40
  -7   3   3    0.90    0.40
   7   3  -3    0.70    0.20
  -6  -3   3    0.70    0.40
   6  -3  -3    0.50    0.40
   6  -3  -3   -0.40    0.20
  -6  -3   3   -0.20    0.30
   6   3  -3    0.30    0.20
  -6   3   3    0.40    0.30
   5  -3  -3    0.20    0.30
  -5  -3   3   -0.10    0.20
  -5  -3   3    0.10    0.30
   5  -3  -3    0.20    0.30
  -5   3   3    0.00    0.20
   5   3  -3    0.00    0.20
  -4  -3   3    1.90    0.30
   4  -3  -3    2.90    0.40
  -4  -3   3    4.00    0.60
   4  -3  -3    3.00    0.60
   4   3  -3    2.10    0.30
  -4   3   3    2.00    0.30
  -3  -3   3   13.80    0.90
   3  -3  -3   13.40    1.10
   3  -3  -3   13.50    0.80
  -3  -3   3   14.90    1.00
   3   3  -3   15.30    1.00
  -3   3   3   16.20    0.90
   2  -3  -3   13.10    1.00
  -2  -3   3   13.10    0.90
  -2  -3   3   12.60    0.90
   2  -3  -3   13.70    0.70
   2   3  -3   12.80    1.00
  -2   3   3   13.20    0.70
   2   3  -3   11.50    0.80
   1  -3  -3   35.30    1.60
   1  -3  -3   32.20    1.60
  -1  -3   3   34.50    1.90
  -1  -3   3   36.60    2.00
   1  -3  -3   29.90    1.90
   1   3  -3   37.10    2.00
   1   3  -3   32.70    1.80
   0  -3  -3    1.40    0.40
   0  -3   3    0.10    0.20
   0  -3  -3    1.00    0.20
   0  -3  -3    0.80    0.20
   0  -3   3    0.30    0.30
   0   3  -3    0.60    0.30
   0   3  -3    0.80    0.40
  -1  -3  -3   24.30    1.40
  -1  -3  -3   28.90    1.70
   1  -3   3   27.30    1.60
   1  -3   3   23.20    1.60
  -1   3  -3   27.10    1.60
   1   3   3   24.10    1.30
  -2  -3  -3    0.40    0.40
  -2  -3  -3   -0.10    0.20
   2  -3   3   -0.10    0.30
   2   3   3    0.30    0.20
  -2   3  -3    1.20    0.40
  -3  -3  -3    6.40    0.90
  -3  -3  -3    7.10    0.70
   3  -3   3    7.00    0.90
   3   3   3    7.70    0.70
  -3   3  -3    4.90    0.70
  -4  -3  -3  111.29    5.80
   4  -3   3  116.49    5.80
  -4  -3  -3  118.59    5.60
  -4   3  -3  117.19    5.70
   5  -3   3    7.00    1.00
  -5  -3  -3    6.70    1.00
  -5  -3  -3    6.90    0.90
  -5   3  -3    7.00    0.90
   6  -3   3   35.30    2.40
  -6  -3  -3   39.70    2.50
  -6  -3  -3   40.30    2.40
  -6   3  -3   38.30    2.30
   7  -3   3    4.60    0.90
  -7  -3  -3    5.90    1.20
  -7   3  -3    4.10    0.80
  -8  -3  -3    7.80    1.40
  -8  -3  -3    6.20    1.00
   8  -3   3    5.90    1.10
  -8   3  -3    5.00    0.90
  -9  -3  -3   22.60    2.30
  -9  -3  -3   20.50    1.80
   9  -3   3   18.10    1.70
   9   3   3   17.60    2.10
  -9   3  -3   21.10    1.70
  10  -3   3   28.30    2.30
 -10  -3  -3   28.50    2.90
 -10  -3  -3   30.10    2.30
  10   3   3   31.60    2.30
 -10   3  -3   30.60    2.20
 -11  -3  -3   10.60    1.50
  11  -3   3    8.00    1.40
 -11   3  -3    8.20    1.30
  11   3   3    7.80    1.40
 -12  -3  -3  160.48    8.10
  12  -3   3  163.18    8.20
 -12   3  -3  146.29    7.90
  12   3   3  148.79    7.80
  13  -3   3    1.50    0.80
 -13  -3  -3    1.50    0.80
 -13   3  -3    0.40    0.60
  13   3   3    1.30    0.80
  14  -3   3    3.50    1.10
 -14   3  -3    2.50    0.90
  14   3   3    1.70    0.90
  15  -3   3    2.20    0.90
 -15  -3  -3    3.80    1.30
  15   3   3    1.60    1.00
 -15   3  -3    2.60    0.90
  16  -3   3   42.50    3.30
 -16  -3  -3   40.20    3.20
  16   3   3   44.20    3.00
 -16   3  -3   35.30    3.00
 -17  -3  -3    2.00    1.10
  17  -3   3    0.70    0.80
  17   3   3    0.00    0.90
 -17   3  -3    1.60    1.00
 -18  -3  -3    5.20    1.40
  18  -3   3    7.50    1.60
  18   3   3    4.40    1.20
 -18   3  -3    5.10    1.40
  19  -3   3    0.90    0.80
 -19  -3  -3    0.60    1.10
  19   3   3    1.80    1.00
 -19   3  -3    1.10    1.00
  20  -3   3   24.50    3.00
 -20  -3  -3   23.10    3.10
  20   3   3   23.40    2.30
 -20   3  -3   22.30    2.90
 -21  -3  -3   -0.10    1.00
  21  -3   3    1.30    1.10
 -21   3  -3    1.00    1.20
  21   3   3   -0.40    0.70
  22  -3   3    8.50    1.90
 -22  -3  -3    3.80    1.50
  22   3   3    9.60    1.70
 -22   3  -3    5.80    1.80
  23  -3   3    0.40    1.00
 -23  -3  -3   -1.30    0.90
  23   3   3    1.70    0.80
 -23   3  -3    0.30    1.10
 -24  -3  -3    5.00    1.70
  24  -3   3    5.70    1.60
  24   3   3    8.70    1.50
 -24   3  -3    2.70    1.60
  25  -3   3    2.30    1.20
 -25   3  -3    1.50    1.40
  26  -4  -3   11.70    2.30
 -26  -4   3    5.00    2.00
 -26   4   3    5.90    2.00
  25  -4  -3    0.80    1.00
 -25  -4   3    3.30    1.60
 -25   4   3    5.30    1.70
  24  -4  -3   10.90    2.10
 -24  -4   3    6.80    2.00
 -24   4   3    6.10    1.80
  23  -4  -3    1.10    1.10
 -23  -4   3    0.60    1.20
 -23   4   3    3.70    1.50
  22  -4  -3    3.90    1.40
 -22  -4   3    5.80    1.60
 -22   4   3    1.90    1.30
  21  -4  -3    4.60    1.50
 -21  -4   3    2.20    1.60
 -21   4   3    3.80    1.40
  21   4  -3    7.00    1.00
  20  -4  -3    7.60    1.70
 -20  -4   3    7.70    2.00
 -20   4   3    9.30    1.80
  20   4  -3   10.10    1.30
 -19  -4   3    1.90    1.30
  19  -4  -3    2.80    1.20
  19   4  -3    3.60    0.80
 -19   4   3    2.90    1.20
  18  -4  -3    8.60    1.70
 -18  -4   3   10.10    2.00
  18   4  -3    9.30    1.20
 -18   4   3    7.70    1.60
 -17  -4   3    1.70    1.00
  17  -4  -3    0.00    0.70
 -17   4   3   -1.00    0.60
  17   4  -3    0.00    0.50
  16  -4  -3   11.20    1.80
 -16  -4   3   13.90    2.20
  16   4  -3   14.40    1.30
 -16   4   3   16.20    2.00
 -15  -4   3   -0.10    0.70
  15   4  -3    0.60    0.50
 -15   4   3   -1.00    0.40
 -14  -4   3   19.70    2.30
  14  -4  -3   20.90    2.00
 -14   4   3   20.00    1.80
  14   4  -3   20.90    1.60
 -13  -4   3    3.10    1.00
  13  -4  -3    1.40    0.80
  13   4  -3    0.70    0.60
 -13   4   3    1.60    0.70
  12  -4  -3    6.60    1.30
 -12  -4   3    7.90    1.40
 -12   4   3    6.10    1.10
  12   4  -3    8.40    1.00
 -11  -4   3    4.30    1.00
  11  -4  -3    2.40    0.80
  11   4  -3    1.20    0.60
  11   4  -3    1.90    0.60
 -11   4   3    1.20    0.60
 -10  -4   3    0.10    0.90
 -10  -4   3   -0.10    0.50
  10  -4  -3    0.00    0.40
  10   4  -3    0.70    0.30
  10   4  -3    0.10    0.50
 -10   4   3    0.20    0.40
  -9  -4   3    1.60    0.80
  -9  -4   3    0.80    0.50
   9  -4  -3    0.70    0.50
   9   4  -3    1.40    0.40
  -9   4   3    1.10    0.50
   8  -4  -3   10.30    1.30
  -8  -4   3   10.10    1.10
  -8  -4   3    8.90    1.20
  -8   4   3   12.40    1.00
   8   4  -3    8.90    0.70
  -7  -4   3    8.60    0.80
  -7  -4   3    6.30    1.00
   7  -4  -3    8.10    1.20
   7   4  -3    8.40    0.70
  -7   4   3    9.20    0.90
   6  -4  -3   45.40    2.10
  -6  -4   3   33.40    2.30
   6  -4  -3   41.00    2.50
  -6  -4   3   35.00    2.10
   6   4  -3   34.70    2.00
  -6   4   3   40.80    2.10
   5  -4  -3   12.50    0.90
   5  -4  -3   12.50    1.20
  -5  -4   3   16.00    1.00
  -5  -4   3   14.20    1.20
   5   4  -3   12.70    0.90
  -5   4   3   12.00    0.90
  -4  -4   3   52.29    2.60
  -4  -4   3   53.89    2.80
   4  -4  -3   46.70    2.90
  -4   4   3   47.30    2.50
   4   4  -3   51.19    2.60
  -3  -4   3    4.50    0.60
  -3  -4   3    3.70    0.60
   3  -4  -3    4.40    0.50
   3  -4  -3    3.80    0.70
  -3   4   3    4.00    0.40
   3   4  -3    4.00    0.60
   2  -4  -3  612.34   27.30
   1  -4  -3    1.50    0.30
  -1  -4   3    1.10    0.40
   1  -4  -3    2.00    0.60
   1  -4  -3    1.50    0.30
   1   4  -3    1.30    0.40
   0  -4  -3   34.60    2.20
   0  -4  -3   34.70    1.90
   0  -4   3   39.10    2.20
   0  -4  -3   36.30    1.90
   0   4  -3   39.70    2.20
  -1  -4  -3    3.50    0.50
   1  -4   3    3.30    0.60
  -1  -4  -3    4.80    0.80
  -1  -4  -3    3.80    0.50
  -1   4  -3    4.60    0.70
   2  -4   3  342.27   15.80
  -2  -4  -3  344.07   15.50
  -2  -4  -3  337.37   15.70
   2   4   3  327.57   15.40
  -2   4  -3  354.76   15.70
  -3  -4  -3    1.80    0.40
  -3  -4  -3    1.90    0.60
   3  -4   3    0.70    0.40
  -3   4  -3    1.70    0.50
  -4  -4  -3   25.00    1.70
  -4  -4  -3   24.20    1.60
   4  -4   3   21.20    1.70
  -4   4  -3   23.10    1.60
  -5  -4  -3   20.60    1.70
   5  -4   3   20.90    1.60
  -5  -4  -3   20.60    1.50
  -5   4  -3   20.50    1.50
   6  -4   3   14.60    1.40
  -6  -4  -3   16.20    1.40
  -6  -4  -3   18.80    1.60
  -7  -4  -3   20.90    1.60
   7  -4   3   18.90    1.70
  -7  -4  -3   19.30    1.80
  -7   4  -3   19.50    1.50
   8  -4   3   54.49    3.40
  -8  -4  -3   55.69    3.30
  -8   4  -3   55.49    3.30
   9  -4   3    0.20    0.60
  -9  -4  -3    0.20    0.60
  -9  -4  -3    0.90    1.10
  -9   4  -3   -0.40    0.40
 -10  -4  -3  114.39    6.20
  10  -4   3  101.89    5.90
 -10  -4  -3  102.49    5.70
 -10   4  -3  106.99    5.70
 -11  -4  -3   32.10    3.00
  11  -4   3   25.10    2.30
 -11  -4  -3   24.30    2.20
  11   4   3   28.30    2.30
 -11   4  -3   27.10    2.20
  12  -4   3   51.39    3.50
 -12  -4  -3   50.39    3.40
 -12   4  -3   46.50    3.20
  12   4   3   48.40    3.30
 -13  -4  -3    0.30    0.80
 -13   4  -3    0.50    0.70
  13   4   3    0.10    0.90
  14  -4   3  184.48    9.70
 -14  -4  -3  179.88    9.60
 -14   4  -3  191.98    9.80
  14   4   3  178.08    9.20
 -15  -4  -3    2.10    1.00
  15  -4   3    3.30    1.20
 -15   4  -3    4.30    1.10
  15   4   3    4.20    1.20
  16  -4   3   10.80    1.90
 -16  -4  -3    9.70    1.80
 -16   4  -3   10.90    1.80
  16   4   3   12.10    1.70
 -17  -4  -3   -0.40    0.90
  17  -4   3    1.40    1.00
  17   4   3    1.90    1.00
 -17   4  -3    1.10    1.10
 -18  -4  -3   51.99    4.00
  18  -4   3   55.19    4.00
  18   4   3   50.49    3.60
 -18   4  -3   54.39    4.00
 -19  -4  -3    0.20    0.90
  19  -4   3    0.10    0.90
 -19   4  -3   -0.10    0.80
  19   4   3    1.80    1.10
  20  -4   3    3.20    1.40
 -20  -4  -3    1.20    1.20
  20   4   3    5.00    1.30
 -20   4  -3    4.20    1.60
  21  -4   3    3.40    1.30
 -21  -4  -3    2.10    1.20
  21   4   3    4.20    1.10
 -21   4  -3    3.00    1.40
 -22  -4  -3    2.60    1.40
  22  -4   3    2.10    1.20
 -22   4  -3    2.90    1.40
  22   4   3    7.50    1.40
  23  -4   3    1.00    1.10
 -23  -4  -3    1.80    1.30
 -23   4  -3   -2.00    1.00
  23   4   3    4.70    1.10
  24  -4   3    4.10    1.50
 -24  -4  -3    2.00    1.30
 -24   4  -3    5.80    1.80
  25  -4   3    2.20    1.30
 -25  -4  -3    2.10    1.50
  25  -5  -3   -0.30    0.90
 -25   5   3   -0.50    1.10
 -24  -5   3   -0.70    1.10
  24  -5  -3    2.60    1.40
 -24   5   3   -0.30    1.10
 -23  -5   3    0.60    1.30
  23  -5  -3    0.50    0.90
 -23   5   3    0.00    1.10
  22  -5  -3    1.90    1.20
 -22  -5   3   -0.30    1.10
 -22   5   3    1.80    1.30
 -21  -5   3    3.20    1.50
 -21   5   3    2.30    1.30
  20  -5  -3    6.00    1.60
 -20   5   3    5.50    1.50
  20   5  -3    7.00    0.90
  19  -5  -3    8.30    1.70
 -19  -5   3    6.00    1.70
 -19   5   3    8.40    1.70
  19   5  -3   12.40    1.10
  18  -5  -3   22.10    2.80
 -18  -5   3   25.50    3.10
  18   5  -3   27.10    1.90
 -18   5   3   25.20    2.40
 -17  -5   3    0.40    1.00
  17  -5  -3   -0.30    0.70
 -17   5   3    0.20    0.70
  17   5  -3    0.60    0.80
 -16  -5   3    5.70    1.50
  16  -5  -3    3.30    1.10
  16   5  -3    5.20    0.90
 -16   5   3    6.00    1.30
 -15  -5   3    6.90    1.50
  15  -5  -3    8.00    1.50
  15   5  -3   10.00    1.10
 -15   5   3   11.30    1.60
 -14  -5   3   12.80    2.00
  14  -5  -3   20.20    2.40
 -14   5   3   18.50    2.00
  14   5  -3   16.80    1.40
 -13  -5   3   12.40    1.80
  13   5  -3   11.80    1.30
 -13   5   3   14.30    1.60
 -12  -5   3   10.90    1.70
  12  -5  -3    9.90    1.60
  12   5  -3   12.60    1.30
 -12   5   3    9.80    1.30
  11  -5  -3    0.00    0.50
 -11  -5   3    0.20    0.70
 -11  -5   3    1.00    1.00
  11   5  -3   -0.30    0.60
 -11   5   3   -0.50    0.40
  10  -5  -3   16.90    1.70
 -10  -5   3    9.30    1.50
 -10  -5   3   14.70    1.60
 -10   5   3   18.40    1.40
  -9  -5   3    2.70    0.80
  -9  -5   3    2.90    0.80
   9  -5  -3    1.90    0.70
  -9   5   3    2.60    0.60
  -8  -5   3    5.60    1.00
  -8  -5   3    3.90    0.80
   8  -5  -3    3.10    0.90
  -8   5   3    3.60    0.70
  -7  -5   3    3.20    0.70
   7  -5  -3    2.20    0.70
  -7  -5   3    2.40    0.60
  -7   5   3    2.30    0.50
  -6  -5   3  294.07   13.70
   6  -5  -3  301.97   14.30
  -6  -5   3  294.67   14.00
  -6   5   3  302.07   13.70
  -5  -5   3    3.00    0.60
   5  -5  -3    0.50    0.50
   5  -5  -3    0.90    0.30
  -5  -5   3    1.80    0.60
  -5   5   3    1.40    0.40
   4  -5  -3  108.99    5.80
  -4  -5   3  111.69    5.40
   4  -5  -3  112.39    5.20
  -4   5   3  109.19    5.20
  -3  -5   3   13.20    1.10
   3  -5  -3   15.50    1.30
   3  -5  -3   13.30    0.90
  -3  -5   3   13.40    1.10
  -3   5   3   15.50    1.00
  -2  -5   3  111.99    5.30
  -2  -5   3  109.19    5.30
   2  -5  -3  104.09    5.00
   2  -5  -3  101.89    5.50
   2  -5  -3  104.39    5.00
   1  -5  -3    1.00    0.30
   1  -5  -3    1.30    0.30
  -1  -5   3    1.20    0.40
   1  -5  -3    1.00    0.50
  -1  -5   3    0.90    0.40
   1   5  -3    1.40    0.50
   0  -5   3  157.48    7.80
   0  -5  -3  156.28    7.90
   0  -5  -3  161.08    7.40
   0  -5  -3  165.08    7.40
   0   5  -3  157.88    7.70
   1  -5   3    8.80    1.30
  -1  -5  -3    8.60    0.80
  -1  -5  -3    9.60    0.80
  -1  -5  -3   10.70    1.10
  -1   5  -3   11.50    1.00
  -2  -5  -3   10.90    1.20
  -2  -5  -3   12.20    1.00
   2  -5   3   13.70    1.20
  -2   5  -3   13.70    1.10
   3  -5   3   12.60    1.20
  -3  -5  -3    9.60    0.90
  -3  -5  -3   10.20    1.30
  -3   5  -3    9.80    1.10
  -4  -5  -3   54.99    3.30
   4  -5   3   56.49    3.40
  -4  -5  -3   57.29    3.10
  -4   5  -3   57.69    3.20
   5  -5   3   12.30    1.60
  -5  -5  -3    9.00    1.10
  -5  -5  -3   13.60    1.40
  -5   5  -3   11.30    1.30
  -6  -5  -3    6.20    1.20
  -6  -5  -3    5.80    1.00
   6  -5   3    5.00    1.00
  -6   5  -3    6.40    1.00
  -7  -5  -3    6.50    1.10
  -7  -5  -3    7.60    1.30
   7  -5   3    6.00    1.10
  -7   5  -3    7.30    1.10
  -8  -5  -3   73.49    4.30
   8  -5   3   86.49    4.70
  -8  -5  -3   70.19    4.40
  -8   5  -3   75.29    4.30
  -9  -5  -3    1.20    1.10
   9  -5   3   -0.50    0.50
  -9  -5  -3    1.60    0.70
  -9   5  -3    0.50    0.60
 -10  -5  -3   22.70    2.00
  10  -5   3   24.20    2.20
 -10  -5  -3   26.80    2.60
 -10   5  -3   26.10    2.10
  11  -5   3   32.00    2.70
 -11  -5  -3   32.80    3.00
 -11  -5  -3   35.60    2.60
 -11   5  -3   29.20    2.40
 -12  -5  -3   12.50    2.20
  12  -5   3   12.00    1.90
 -12  -5  -3   12.50    1.90
  12   5   3   13.40    1.80
 -12   5  -3   15.90    1.90
  13  -5   3   -1.00    0.60
 -13   5  -3    0.60    0.70
  13   5   3    0.30    0.90
 -14  -5  -3    2.40    1.10
  14  -5   3    3.80    1.20
  14   5   3    2.00    1.00
 -14   5  -3    0.50    0.80
 -15  -5  -3    6.20    1.60
  15  -5   3    3.80    1.30
  15   5   3    7.70    1.50
 -15   5  -3    7.20    1.50
  16  -5   3   31.70    3.00
 -16  -5  -3   30.20    2.80
 -16   5  -3   39.00    3.00
  16   5   3   31.70    2.70
  17  -5   3    4.50    1.40
 -17  -5  -3    2.90    1.30
  17   5   3    5.50    1.40
 -17   5  -3    3.00    1.10
  18  -5   3   -0.20    0.70
 -18  -5  -3    0.10    1.00
  18   5   3    1.50    1.00
 -18   5  -3    0.30    0.90
 -19  -5  -3    0.70    1.20
  19  -5   3   -0.90    1.10
  19   5   3    1.20    1.10
 -19   5  -3    0.50    1.10
 -20  -5  -3    5.00    1.70
  20  -5   3    2.50    1.30
  20   5   3    5.10    1.30
 -21  -5  -3    2.60    1.40
  21  -5   3    1.00    1.00
  21   5   3    2.90    1.00
 -21   5  -3    1.00    1.20
 -22  -5  -3    2.70    1.50
  22  -5   3    0.90    0.90
  22   5   3    4.90    1.10
 -22   5  -3    1.00    1.30
 -23  -5  -3    3.70    1.60
  23  -5   3    0.50    0.90
 -23   5  -3    1.80    1.30
  24  -5   3    1.00    1.20
 -24   5  -3   -0.60    1.20
 -24  -6   3    0.90    1.50
  24  -6  -3    1.60    1.20
 -24   6   3    2.80    1.40
 -23  -6   3    0.70    1.30
  23  -6  -3    3.00    1.50
 -23   6   3    1.00    1.20
  22  -6  -3    4.00    1.50
 -22  -6   3    4.20    1.60
 -21  -6   3    1.70    1.30
  21  -6  -3   -0.60    0.70
 -21   6   3    0.00    1.00
  20  -6  -3   -0.10    0.90
 -20  -6   3   -1.30    0.90
 -20   6   3   -0.80    0.80
  19  -6  -3    1.80    1.20
 -19  -6   3    1.10    1.30
 -19   6   3    0.40    0.90
  18  -6  -3    6.50    1.70
 -18  -6   3    7.40    1.80
 -18   6   3    5.50    1.40
 -17  -6   3    5.80    1.60
  17  -6  -3    5.10    1.40
 -17   6   3    9.40    1.60
  17   6  -3    8.00    1.00
  16  -6  -3    2.20    1.00
 -16  -6   3    7.10    1.70
 -16   6   3    2.20    1.00
  16   6  -3    5.20    0.90
  15  -6  -3    8.50    1.70
 -15  -6   3    3.00    1.20
  15   6  -3    6.60    1.00
 -15   6   3    8.50    1.40
  14  -6  -3   11.80    1.90
 -14  -6   3   13.30    2.10
 -14   6   3   14.20    1.70
  14   6  -3   14.50    1.40
  13  -6  -3    2.70    1.00
 -13  -6   3    2.70    1.00
 -13   6   3    2.20    0.80
  13   6  -3    1.50    0.80
 -12  -6   3   43.30    3.40
 -12  -6   3   50.89    3.30
  12  -6  -3   47.00    3.50
  12   6  -3   48.80    2.90
 -12   6   3   54.49    3.10
  11  -6  -3    4.00    1.10
 -11  -6   3    0.90    0.70
 -11  -6   3    3.20    1.10
 -11   6   3    4.70    0.90
  10  -6  -3   18.50    2.20
 -10  -6   3   17.30    2.00
 -10  -6   3   20.70    1.80
 -10   6   3   17.60    1.50
  -9  -6   3    5.10    1.10
  -9  -6   3    5.00    1.00
   9  -6  -3    4.30    1.10
  -9   6   3    5.10    0.90
  -8  -6   3   86.19    4.70
  -8  -6   3   79.49    4.40
   8  -6  -3   85.59    5.00
  -8   6   3   82.79    4.30
   7  -6  -3   13.10    1.80
  -7  -6   3   14.50    1.70
  -7  -6   3   16.10    1.40
  -7   6   3   15.00    1.20
  -6  -6   3  153.68    7.40
  -6  -6   3  154.88    7.60
   6  -6  -3  153.78    7.90
  -6   6   3  146.19    7.20
  -5  -6   3    5.90    1.00
  -5  -6   3    6.90    1.00
   5  -6  -3    4.40    1.00
  -5   6   3    8.10    0.90
  -4  -6   3    3.10    0.70
   4  -6  -3    1.70    0.70
   4  -6  -3    2.60    0.50
  -4  -6   3    2.10    0.60
  -4   6   3    2.60    0.50
  -3  -6   3    0.50    0.50
   3  -6  -3   -0.10    0.20
   3  -6  -3    0.30    0.30
   3  -6  -3    0.80    0.60
  -3  -6   3   -0.10    0.30
  -3   6   3    0.80    0.30
   2  -6  -3   35.10    1.80
   2  -6  -3   31.40    1.80
  -2  -6   3   32.30    2.10
   2  -6  -3   33.30    2.40
  -2  -6   3   37.20    2.30
   1  -6  -3    0.20    0.40
  -1  -6   3    0.60    0.40
   1  -6  -3   -0.30    0.20
   1  -6  -3   -0.20    0.20
  -1  -6   3    1.30    0.50
   1   6  -3   -0.40    0.30
   0  -6  -3   42.40    2.50
   0  -6  -3   46.90    2.90
   0  -6   3   43.70    2.70
   0  -6   3   44.20    2.70
   0  -6  -3   44.00    2.30
  -1  -6  -3    4.80    0.70
   1  -6   3    4.00    0.80
  -1  -6  -3    5.00    0.90
   2  -6   3    0.10    0.40
  -2  -6  -3    0.00    0.30
  -2  -6  -3    0.30    0.50
  -2   6  -3    0.90    0.50
  -3  -6  -3    5.70    1.10
   3  -6   3    6.80    1.20
  -3  -6  -3    5.20    0.80
  -3   6  -3    7.10    1.00
  -4  -6  -3   11.70    1.10
  -4  -6  -3   14.00    1.50
   4  -6   3   14.30    1.50
  -4   6  -3   15.60    1.30
   5  -6   3    1.10    0.70
  -5  -6  -3    2.00    0.80
  -5  -6  -3    0.50    0.50
  -5   6  -3    0.30    0.50
  -6  -6  -3    0.70    0.50
   6  -6   3    0.70    0.60
  -6  -6  -3    1.10    0.80
  -6   6  -3    0.70    0.50
  -7  -6  -3    0.00    0.70
  -7  -6  -3   -0.20    0.50
   7  -6   3   -1.00    0.40
  -7   6  -3   -0.50    0.40
   8  -6   3   21.80    2.10
  -8  -6  -3   22.00    2.20
  -8  -6  -3   25.10    2.00
  -8   6  -3   25.20    2.00
  -9  -6  -3    3.70    1.20
  -9  -6  -3    3.00    0.90
   9  -6   3    2.80    0.90
  -9   6  -3    2.50    0.80
 -10  -6  -3    9.30    1.70
  10  -6   3    7.10    1.60
 -10  -6  -3   11.00    1.70
 -10   6  -3   11.80    1.60
 -11  -6  -3   10.40    1.90
 -11  -6  -3    4.90    1.20
  11  -6   3    4.40    1.20
 -11   6  -3    8.50    1.40
 -12  -6  -3    8.30    1.90
  12  -6   3    7.30    1.60
 -12  -6  -3    7.00    1.60
 -12   6  -3    6.70    1.30
  13  -6   3    5.90    1.40
 -13  -6  -3    7.30    2.00
 -13  -6  -3    9.00    1.70
  13   6   3    6.80    1.50
 -14  -6  -3   -0.10    0.80
  14  -6   3   -0.50    0.70
  14   6   3   -1.10    0.90
 -14   6  -3    0.30    0.70
  15  -6   3    3.90    1.30
 -15  -6  -3    3.20    1.20
 -15   6  -3    6.60    1.40
  15   6   3    4.20    1.20
 -16  -6  -3   11.40    2.10
  16  -6   3   16.10    2.40
  16   6   3   18.40    2.10
 -16   6  -3   16.00    2.20
 -17  -6  -3    2.10    1.20
  17  -6   3    1.40    0.90
  17   6   3    1.00    1.10
 -17   6  -3    0.40    0.80
  18  -6   3    9.00    1.90
 -18  -6  -3    9.40    2.00
 -18   6  -3    7.60    1.80
  18   6   3    9.60    1.70
 -19  -6  -3    2.10    1.30
  19  -6   3    1.20    1.10
 -19   6  -3    2.10    1.20
  19   6   3    2.70    1.10
 -20  -6  -3    0.00    1.10
  20  -6   3    0.10    0.90
  20   6   3    2.10    1.00
 -20   6  -3    0.60    1.10
 -21  -6  -3    0.10    1.00
  21  -6   3    0.50    1.00
 -21   6  -3    0.60    1.20
 -22  -6  -3    1.60    1.40
  22  -6   3    1.70    1.20
 -22   6  -3   -0.80    0.90
 -23  -6  -3    0.90    1.40
  23  -6   3    0.10    1.00
 -23   6  -3    0.00    1.00
 -23  -7   3    0.10    1.20
  23  -7  -3   -0.10    1.10
 -23   7   3   -1.30    1.00
 -22  -7   3    5.30    1.80
  22  -7  -3    3.60    1.70
 -22   7   3    3.10    1.50
 -21  -7   3   -0.30    1.20
  21  -7  -3    0.00    1.00
 -21   7   3   -0.40    1.00
  20  -7  -3    0.20    1.10
 -20  -7   3    0.00    1.20
 -20   7   3    2.20    1.20
  19  -7  -3    0.60    1.00
 -19  -7   3    1.30    1.20
 -19   7   3    0.40    0.90
  18  -7  -3   -0.60    0.80
 -18  -7   3   -0.80    0.90
 -18   7   3   -0.90    0.70
  17  -7  -3    0.80    1.10
 -17  -7   3    0.60    1.10
 -17   7   3    1.00    0.80
 -16  -7   3    0.90    1.00
  16  -7  -3    1.00    0.90
  16   7  -3    1.50    0.60
 -15  -7   3    3.30    1.30
  15  -7  -3    3.10    1.30
  15   7  -3    3.70    0.80
 -15   7   3    4.00    1.10
 -14  -7   3    0.20    0.80
  14  -7  -3    0.30    0.70
  14   7  -3   -0.10    0.70
 -14   7   3   -0.80    0.60
 -13  -7   3   -0.50    0.70
  13  -7  -3    0.10    0.70
 -13  -7   3   -2.70    0.90
 -13   7   3    0.40    0.70
  13   7  -3    0.40    0.70
 -12  -7   3    4.30    1.30
 -12  -7   3    3.30    1.20
  12  -7  -3    2.90    1.10
 -12   7   3    4.50    0.90
 -11  -7   3    1.90    0.90
  11  -7  -3    1.40    0.90
 -11   7   3    1.40    0.70
 -10  -7   3   25.30    2.20
  10  -7  -3   24.20    2.40
 -10  -7   3   27.50    2.10
 -10   7   3   24.70    1.90
   9  -7  -3    7.70    1.50
  -9  -7   3    5.10    1.20
  -9  -7   3    7.00    1.30
  -9   7   3    7.70    1.10
   8  -7  -3  131.29    8.10
  -8  -7   3  146.49    7.20
  -8   7   3  134.19    6.70
  -7  -7   3    0.50    0.60
  -7  -7   3    0.20    0.50
   7  -7  -3    0.20    0.60
  -7   7   3    0.10    0.40
   6  -7  -3   88.09    5.30
  -6  -7   3   91.49    4.90
  -6  -7   3   95.49    5.00
  -6   7   3   88.79    4.60
   5  -7  -3    2.80    0.90
  -5  -7   3    2.00    0.70
  -5  -7   3    3.50    0.80
  -5   7   3    3.00    0.60
   4  -7  -3    0.10    0.60
   4  -7  -3    0.30    0.30
  -4  -7   3    0.80    0.50
  -4  -7   3    1.70    0.60
  -4   7   3    0.80    0.40
  -3  -7   3    5.30    1.00
   3  -7  -3    5.20    0.70
   3  -7  -3    6.80    1.30
  -3  -7   3    6.00    1.00
   2  -7  -3  100.79    5.00
   2  -7  -3  104.49    5.70
  -2  -7   3  104.29    5.30
  -2  -7   3  101.09    5.40
   1  -7  -3    0.80    0.40
  -1  -7   3    1.80    0.70
   1  -7  -3    0.10    0.60
  -1  -7   3    1.40    0.50
   0  -7   3  140.79    6.90
   0  -7  -3  143.09    6.60
   0  -7   3  138.29    7.20
   0  -7  -3  137.09    7.30
   0   7  -3  133.89    6.90
  -1  -7  -3    0.70    0.70
   1  -7   3    2.10    0.70
  -1  -7  -3    1.00    0.40
  -1   7  -3    1.60    0.60
  -2  -7  -3    0.40    0.40
  -2  -7  -3    1.60    0.80
   2  -7   3    0.40    0.60
  -2   7  -3    0.60    0.60
  -3  -7  -3    1.80    0.80
  -3  -7  -3    2.20    0.60
   3  -7   3    3.50    0.90
  -3   7  -3    1.40    0.60
   4  -7   3   59.69    3.80
  -4  -7  -3   63.89    3.80
  -4  -7  -3   53.59    3.30
  -4   7  -3   61.79    3.50
   5  -7   3   28.70    2.40
  -5  -7  -3   29.40    2.30
  -5  -7  -3   28.40    2.00
  -5   7  -3   29.70    2.20
  -6  -7  -3   91.99    5.10
  -6  -7  -3  100.59    5.50
   6  -7   3   96.69    5.60
  -6   7  -3   96.79    5.20
  -7  -7  -3   14.20    1.70
  -7  -7  -3   16.20    2.00
  -7   7  -3   17.00    1.80
   8  -7   3   12.70    1.90
  -8  -7  -3   10.70    1.80
  -8  -7  -3   13.10    1.70
  -8   7  -3    8.20    1.30
  -9  -7  -3    1.60    0.80
  -9  -7  -3    1.50    1.10
   9  -7   3    1.50    0.90
  -9   7  -3    2.50    0.90
  10  -7   3   17.00    2.40
 -10  -7  -3   22.10    2.60
 -10  -7  -3   16.50    2.10
 -10   7  -3   22.30    2.00
  11  -7   3    2.80    1.10
 -11  -7  -3    1.40    0.90
 -11  -7  -3    0.40    1.20
 -11   7  -3    1.50    0.80
  12  -7   3    3.70    1.20
 -12  -7  -3    3.40    1.60
 -12  -7  -3    5.40    1.30
 -12   7  -3    4.80    1.20
 -13  -7  -3   -1.20    1.40
  13  -7   3    1.20    1.00
 -13  -7  -3    2.80    1.20
 -13   7  -3    1.10    0.80
  14  -7   3   17.50    2.60
 -14  -7  -3   17.40    2.40
 -14  -7  -3   20.40    2.90
 -14   7  -3   19.50    2.40
  14   7   3   20.30    2.40
  15  -7   3    2.00    1.10
 -15  -7  -3    2.10    1.10
 -15   7  -3    0.70    0.90
  15   7   3    1.40    1.10
 -16  -7  -3    4.30    1.50
  16   7   3    6.60    1.50
 -16   7  -3    6.60    1.60
 -17  -7  -3   -0.60    0.90
  17  -7   3   -0.40    0.80
  17   7   3    0.70    1.00
 -17   7  -3   -0.60    0.80
 -18  -7  -3    3.70    1.50
  18  -7   3    5.90    1.70
  18   7   3    5.60    1.50
 -18   7  -3    5.80    1.60
 -19  -7  -3    4.80    1.60
  19  -7   3    1.80    1.30
  19   7   3    2.00    1.00
 -20  -7  -3    2.90    1.40
  20  -7   3    5.00    1.70
 -20   7  -3    5.50    1.80
 -21  -7  -3    2.50    1.40
  21  -7   3    0.50    1.10
 -21   7  -3    1.30    1.30
 -22  -7  -3    0.20    1.30
 -22   7  -3    0.30    1.30
 -22  -8   3    3.30    1.70
 -22   8   3    6.40    1.80
 -21  -8   3    2.50    1.70
  21  -8  -3    1.30    1.20
 -21   8   3    0.90    1.90
 -20  -8   3    3.00    1.60
  20  -8  -3    5.50    1.70
 -20   8   3    4.70    1.50
 -19  -8   3    3.20    1.60
  19  -8  -3    0.80    1.20
 -19   8   3    1.40    1.10
 -18  -8   3    2.00    1.30
  18  -8  -3    2.50    1.30
 -18   8   3    3.70    1.20
  17  -8  -3    0.70    1.10
 -17   8   3    0.70    0.80
  16  -8  -3    2.40    1.30
 -16  -8   3    0.40    1.10
 -16   8   3    2.00    1.00
  15  -8  -3    0.80    1.10
 -15  -8   3    0.70    1.10
 -15   8   3    0.30    0.70
 -14  -8   3   21.60    2.60
  14  -8  -3   17.30    2.60
 -14   8   3   21.50    1.90
  14   8  -3   19.60    1.80
  13  -8  -3    4.20    1.30
 -13  -8   3    4.70    1.40
 -13  -8   3    3.20    1.40
 -13   8   3    2.70    0.90
 -12  -8   3    5.20    1.30
  12  -8  -3    4.90    1.40
 -12  -8   3    4.10    1.30
 -12   8   3    5.90    1.10
 -11  -8   3    0.10    0.90
 -11  -8   3    1.10    0.90
  11  -8  -3    2.70    1.20
 -11   8   3    2.50    0.80
 -10  -8   3    8.80    1.60
  10  -8  -3    6.60    1.50
 -10  -8   3    4.70    1.20
 -10   8   3    5.60    1.00
  -9  -8   3    2.50    0.90
   9  -8  -3    2.10    0.90
  -9  -8   3    3.60    1.10
  -9   8   3    4.20    0.80
  -8  -8   3    3.00    0.90
   8  -8  -3    1.00    0.80
  -8  -8   3    2.30    0.80
  -8   8   3    1.80    0.80
  -7  -8   3    3.40    0.90
   7  -8  -3    4.20    1.20
  -7  -8   3    1.30    0.70
  -7   8   3    2.50    0.60
  -6  -8   3   24.60    2.00
   6  -8  -3   24.40    2.30
  -6  -8   3   26.70    2.10
  -6   8   3   26.30    1.70
  -5  -8   3    0.00    0.50
  -5  -8   3    0.30    0.60
   5  -8  -3   -0.20    0.50
   5  -8  -3    0.50    0.40
  -5   8   3    0.40    0.40
  -4  -8   3   30.10    2.10
   4  -8  -3   24.90    1.60
  -4  -8   3   25.60    2.10
   3  -8  -3    5.40    0.70
  -3  -8   3    6.20    1.10
   3  -8  -3    5.60    1.20
  -3  -8   3    4.30    1.00
   2  -8  -3   19.70    2.30
  -2  -8   3   17.60    1.70
   2  -8  -3   18.20    1.30
  -2  -8   3   21.50    1.70
   1  -8  -3   -0.10    0.30
   1  -8  -3   -0.20    0.50
  -1  -8   3    0.30    0.50
  -1  -8   3    0.30    0.50
   0  -8  -3  208.78    9.90
   0  -8   3  219.88   10.20
   0  -8  -3  206.88   10.70
   0  -8   3  210.68   10.60
   1  -8   3   -0.20    0.40
  -1  -8  -3    0.20    0.40
   1  -8   3    0.80    0.60
  -1  -8  -3   -0.10    0.60
  -1   8  -3   -0.50    0.40
  -2  -8  -3    8.80    1.30
   2  -8   3    7.50    1.40
  -2  -8  -3    5.90    1.30
   2  -8   3    7.20    1.10
  -2   8  -3    7.10    1.20
   3  -8   3   -0.30    0.60
  -3  -8  -3   -0.90    0.60
  -3  -8  -3   -0.50    0.40
  -3   8  -3    0.00    0.50
   4  -8   3   90.09    5.70
  -4  -8  -3   86.59    5.20
  -4  -8  -3   83.29    4.70
  -4   8  -3   93.79    4.90
   5  -8   3    4.50    1.20
  -5  -8  -3    3.10    0.90
  -5  -8  -3    2.80    1.00
  -5   8  -3    5.50    1.00
  -6  -8  -3   42.60    2.70
  -6  -8  -3   37.90    3.00
   6  -8   3   37.70    3.10
  -6   8  -3   40.40    2.80
  -7  -8  -3   -0.20    0.80
   7  -8   3   -0.10    0.70
  -7  -8  -3   -0.30    0.60
  -7   8  -3    0.40    0.60
  -8  -8  -3    4.10    1.30
  -8  -8  -3    2.20    1.00
   8  -8   3    4.00    1.30
  -8   8  -3    4.20    1.00
  -9  -8  -3   23.20    2.10
   9  -8   3   24.00    2.50
  -9  -8  -3   22.80    2.60
  -9   8  -3   21.20    2.00
  10  -8   3    8.70    1.80
 -10  -8  -3    8.80    1.80
 -10  -8  -3    9.60    1.60
 -10   8  -3    6.60    1.30
  11  -8   3    0.00    0.80
 -11  -8  -3    1.10    1.30
 -11  -8  -3    0.70    0.90
 -11   8  -3    0.40    0.70
 -12  -8  -3    0.10    1.40
  12  -8   3    0.10    0.80
 -12  -8  -3    0.60    0.90
 -12   8  -3    1.00    0.80
 -13  -8  -3   -1.00    1.40
 -13  -8  -3    0.80    1.00
  13  -8   3    0.10    0.80
 -13   8  -3   -0.90    0.60
  14  -8   3   12.00    3.30
 -14  -8  -3    5.10    1.50
 -14  -8  -3    7.00    2.30
  14   8   3    6.70    1.70
 -14   8  -3    6.10    1.40
 -15  -8  -3    1.30    2.00
  15  -8   3    2.40    1.40
 -15  -8  -3    4.70    1.50
  15   8   3    1.90    1.30
 -15   8  -3    3.50    1.30
 -16  -8  -3    0.20    1.00
  16  -8   3    0.60    1.20
 -16   8  -3    0.60    1.00
  17  -8   3   -0.60    0.80
 -17  -8  -3   -1.00    1.10
 -17   8  -3    0.30    1.00
  17   8   3    1.10    1.10
  18  -8   3    1.40    1.20
 -18  -8  -3    1.30    1.30
 -18   8  -3    0.30    1.20
 -19  -8  -3    0.60    1.10
  19  -8   3    0.20    1.00
 -19   8  -3    0.70    1.20
  20  -8   3    1.00    1.30
 -20  -8  -3    2.10    1.40
 -20   8  -3    3.00    1.50
  21  -8   3    2.40    1.50
 -21  -8  -3   -0.80    1.20
 -21   8  -3   -0.20    1.10
 -20  -9   3   -0.20    1.30
  20  -9  -3    0.00    1.70
 -19  -9   3    0.30    1.20
  19  -9  -3    0.00    1.10
 -18  -9   3   21.50    3.00
  18  -9  -3   16.60    2.90
 -18   9   3   17.90    2.30
  17  -9  -3    1.00    1.20
 -17  -9   3    0.60    1.30
 -17   9   3    2.40    1.10
 -16  -9   3   -0.90    1.00
  16  -9  -3    0.00    0.90
 -16   9   3    0.90    0.80
  15  -9  -3    0.70    1.00
 -15  -9   3    1.70    1.30
 -15   9   3    0.70    0.80
 -14  -9   3   10.40    2.00
  14  -9  -3    5.00    1.50
 -14   9   3    9.20    1.40
 -13  -9   3   -0.30    1.20
 -13  -9   3   -0.60    0.70
 -13   9   3   -0.50    0.50
  12  -9  -3    1.60    1.10
 -12  -9   3    1.10    1.00
 -12  -9   3    0.40    1.10
 -12   9   3    0.70    0.60
 -11  -9   3   -0.80    0.70
  11  -9  -3   -1.40    0.60
 -11  -9   3   -0.10    1.00
 -11   9   3    0.00    0.50
 -10  -9   3   21.90    2.50
  10  -9  -3   20.90    2.80
 -10  -9   3   22.20    2.40
 -10   9   3   21.10    1.70
   9  -9  -3    2.10    1.00
  -9  -9   3    2.90    1.00
  -9  -9   3    0.80    0.90
  -9   9   3    2.10    0.60
   8  -9  -3   12.50    2.10
  -8  -9   3   10.00    1.70
  -8  -9   3   16.00    1.90
  -8   9   3   15.40    2.10
   7  -9  -3    0.80    0.80
  -7  -9   3    1.10    0.80
  -7  -9   3    0.00    0.60
  -7   9   3   -0.20    0.40
   6  -9  -3    4.80    1.40
  -6  -9   3    1.80    0.80
   6  -9  -3    1.90    0.50
  -6  -9   3    1.50    0.80
   5  -9  -3    0.00    0.40
  -5  -9   3   -0.40    0.50
  -5  -9   3    0.70    0.70
   5  -9  -3    0.80    0.80
   4  -9  -3   57.39    4.20
  -4  -9   3   65.99    3.90
   4  -9  -3   61.79    3.30
  -4  -9   3   68.49    4.00
   3  -9  -3    0.80    0.90
  -3  -9   3    1.70    0.70
  -3  -9   3    3.50    1.00
   3  -9  -3    1.00    0.40
  -2  -9   3    8.50    1.30
   2  -9  -3    6.30    0.90
   2  -9  -3    8.60    1.60
  -2  -9   3    7.70    1.40
  -1  -9   3    8.10    1.30
   1  -9  -3    7.40    1.00
  -1  -9   3   10.80    1.60
   1  -9  -3   10.70    1.80
   0  -9   3   21.40    1.80
   0  -9  -3   23.90    1.60
   0  -9   3   24.00    2.20
   0  -9  -3   24.60    2.30
  -1  -9  -3    2.50    1.10
   1  -9   3    2.50    0.80
   1  -9   3    3.40    1.60
   2  -9   3    8.40    1.30
  -2  -9  -3   12.40    2.20
   2  -9   3    8.00    1.50
  -2  -9  -3   10.50    1.20
  -2   9  -3    9.60    1.40
  -3  -9  -3    0.60    0.50
   3  -9   3    0.90    0.60
   3  -9   3    1.00    0.80
  -3   9  -3    0.40    0.60
   4  -9   3   -0.60    0.50
  -4  -9  -3    2.10    1.00
  -4  -9  -3    0.10    0.50
  -4   9  -3    1.00    0.70
   5  -9   3    1.80    1.00
  -5  -9  -3    1.20    0.90
  -5  -9  -3    0.20    0.70
  -5   9  -3    1.30    0.70
  -6  -9  -3  216.28   11.10
  -6  -9  -3  203.98   10.50
   6  -9   3  216.68   11.30
  -6   9  -3  223.38   10.70
  -7  -9  -3    0.90    0.80
   7  -9   3    0.30    0.70
  -7  -9  -3   -0.90    0.90
  -7   9  -3   -0.40    0.70
   8  -9   3    0.90    1.00
  -8  -9  -3    0.60    1.00
  -8  -9  -3   -0.20    0.70
  -8   9  -3    0.40    0.70
  -9  -9  -3   12.10    2.10
   9  -9   3   13.90    2.20
  -9  -9  -3   12.70    1.90
  -9   9  -3   15.30    1.90
 -10  -9  -3  127.69    7.90
  10  -9   3  125.39    7.50
 -10  -9  -3  119.99    6.90
 -11  -9  -3    1.50    1.10
  11  -9   3    2.20    1.30
 -11   9  -3   -0.10    0.70
 -12  -9  -3    2.30    2.70
  12  -9   3    0.10    1.40
 -12  -9  -3    1.30    1.00
 -12   9  -3    2.60    1.10
  13  -9   3    4.70    1.70
 -13  -9  -3    4.00    2.10
 -13  -9  -3    4.20    1.50
 -13   9  -3    6.60    1.50
  14  -9   3   22.80    3.20
 -14  -9  -3   21.70    3.20
 -14  -9  -3   20.20    2.70
 -14   9  -3   20.00    2.50
 -15  -9  -3    1.20    2.00
 -15  -9  -3    0.70    1.20
  15  -9   3    2.10    1.30
 -15   9  -3    1.40    1.10
  15   9   3    2.10    1.40
 -16  -9  -3    1.50    1.20
  16  -9   3    1.40    1.20
 -16   9  -3    0.00    0.90
  16   9   3   -0.40    1.50
 -17  -9  -3    0.10    1.20
  17  -9   3    1.70    1.20
 -17   9  -3    0.30    1.10
 -18  -9  -3    1.70    1.40
  18  -9   3    4.00    1.80
 -18   9  -3    4.60    1.60
 -19  -9  -3    0.40    1.20
  19  -9   3    3.10    2.20
 -19   9  -3    0.60    1.20
 -18 -10   3    7.00    2.00
 -17 -10   3   -1.40    0.90
  17 -10  -3    0.70    1.20
  16 -10  -3    1.70    1.50
 -16 -10   3    3.40    1.50
 -15 -10   3    1.70    1.40
  15 -10  -3    0.80    1.10
  14 -10  -3   16.10    2.70
 -14 -10   3   15.60    2.80
 -13 -10   3    0.50    1.00
  13 -10  -3   -1.00    0.90
 -12 -10   3    5.30    1.50
  12 -10  -3    1.90    1.30
 -11 -10   3    2.50    1.20
  11 -10  -3    1.40    1.10
 -11 -10   3   -0.20    1.10
 -10 -10   3   11.40    1.90
 -10 -10   3   14.60    2.20
 -10  10   3   13.90    1.80
   9 -10  -3   -0.60    0.70
  -9 -10   3   -1.40    0.80
  -9 -10   3    0.00    0.80
  -9  10   3   -0.30    0.50
   8 -10  -3   21.70    1.70
  -8 -10   3   20.60    2.40
   8 -10  -3   28.70    2.90
  -8 -10   3   22.20    2.20
   7 -10  -3    0.00    0.80
  -7 -10   3    0.00    0.80
  -7 -10   3    0.60    0.80
  -6 -10   3   10.70    1.60
  -6 -10   3   10.50    1.80
   6 -10  -3    9.50    1.90
   6 -10  -3    9.30    1.00
  -5 -10   3   -0.10    0.80
   5 -10  -3    0.50    0.40
  -5 -10   3    1.40    0.80
   5 -10  -3   -0.20    0.90
  -4 -10   3   11.70    2.10
   4 -10  -3   13.80    1.20
   4 -10  -3   15.90    2.30
  -4 -10   3   17.50    2.00
   3 -10  -3    0.50    0.90
  -3 -10   3    1.20    0.70
   3 -10  -3    1.60    0.50
  -3 -10   3    0.40    0.80
  -2 -10   3   -0.40    0.50
   2 -10  -3   -1.20    0.70
  -2 -10   3   -0.10    0.70
   2 -10  -3    0.10    0.40
   1 -10  -3    1.80    1.00
  -1 -10   3    1.50    0.70
  -1 -10   3   -0.80    0.60
   1 -10  -3    1.00    0.80
   0 -10   3    1.50    0.90
   0 -10  -3    1.00    1.00
   0 -10  -3    0.60    0.60
   0 -10   3    0.50    0.60
   1 -10   3   -0.90    0.60
  -1 -10  -3    0.10    0.50
  -1 -10  -3   -0.40    0.80
   1 -10   3    0.80    0.60
   2 -10   3   22.70    2.00
   2 -10   3   28.10    2.60
  -2 -10  -3   25.10    1.90
  -2 -10  -3   26.90    2.60
  -3 -10  -3   -0.20    0.90
   3 -10   3    0.60    0.90
   3 -10   3    0.00    0.50
  -3 -10  -3    0.30    0.60
   4 -10   3    0.50    0.70
  -4 -10  -3    0.90    0.70
  -4 -10  -3    1.00    1.00
   4 -10   3    3.10    1.20
  -4  10  -3    0.00    0.60
   5 -10   3    1.20    0.70
  -5 -10  -3    0.00    0.60
   5 -10   3    0.30    0.90
  -5 -10  -3    1.60    1.10
  -5  10  -3    0.10    0.60
   6 -10   3   16.50    2.50
  -6 -10  -3   13.00    2.20
  -6 -10  -3   15.50    1.90
  -6  10  -3   13.80    1.80
   7 -10   3    0.40    0.90
  -7 -10  -3    1.30    0.80
  -7 -10  -3    0.50    1.10
  -7  10  -3    0.70    0.80
   8 -10   3    1.40    1.00
  -8 -10  -3   -0.90    0.90
  -8 -10  -3   -0.10    0.80
  -8  10  -3    0.10    0.70
  -9 -10  -3   -0.90    0.80
  -9 -10  -3    0.80    1.20
   9 -10   3    0.60    1.40
  -9  10  -3    0.30    0.70
 -10 -10  -3    0.90    0.90
 -10 -10  -3    0.10    1.20
  10 -10   3   -0.60    0.90
 -10  10  -3    0.80    0.90
 -11 -10  -3   -0.20    1.40
 -11 -10  -3    1.50    1.10
  11 -10   3    0.50    1.00
 -11  10  -3    1.90    1.10
 -12 -10  -3    1.20    1.80
  12 -10   3    4.50    1.60
 -12 -10  -3    5.90    1.50
 -12  10  -3    4.20    1.30
 -13 -10  -3   -0.50    1.80
 -13 -10  -3    2.40    1.30
  13 -10   3    3.40    1.50
 -13  10  -3    1.40    1.00
 -14 -10  -3    2.40    1.30
  14 -10   3    3.30    1.60
 -14  10  -3    6.60    1.60
 -15 -10  -3    2.60    1.40
  15 -10   3    2.10    1.40
 -15  10  -3    1.30    1.10
 -16 -10  -3    5.00    1.70
  16 -10   3   10.00    2.50
 -16  10  -3    5.40    1.60
  17 -10   3    0.40    1.40
 -17 -10  -3   -0.70    0.90
 -17  10  -3    1.30    1.20
 -16 -11   3   14.00    2.60
  16 -11  -3   16.40    3.10
  15 -11  -3    1.80    1.40
 -15 -11   3    0.00    1.10
 -14 -11   3   -0.80    1.10
  14 -11  -3    0.20    1.10
 -13 -11   3   -1.20    0.90
  13 -11  -3   -0.50    1.00
 -12 -11   3   19.00    2.70
  12 -11  -3   23.20    3.40
  11 -11  -3    1.60    1.30
 -11 -11   3    0.40    1.10
 -10 -11   3   -0.30    0.90
  10 -11  -3   -0.20    1.00
   9 -11  -3    2.40    1.30
  -9 -11   3   -0.30    0.80
  -8 -11   3   55.89    3.90
  -8 -11   3   51.89    3.90
   8 -11  -3   54.39    4.50
  -7 -11   3    0.50    0.90
  -7 -11   3    0.00    0.90
   7 -11  -3   -0.60    0.90
  -6 -11   3    8.50    1.60
  -6 -11   3    9.30    1.80
  -5 -11   3    0.10    0.90
  -5 -11   3    2.60    1.00
   5 -11  -3   -0.40    0.80
  -4 -11   3    9.70    1.80
  -4 -11   3    7.90    1.50
   4 -11  -3    7.60    1.80
  -3 -11   3    1.00    1.00
   3 -11  -3    0.70    1.10
  -3 -11   3    0.50    0.70
  -2 -11   3   -0.30    0.80
  -2 -11   3   -0.40    1.00
   2 -11  -3    1.20    1.10
  -1 -11   3    0.40    0.80
   1 -11  -3   -0.60    0.80
  -1 -11   3    1.40    0.80
   0 -11  -3   14.30    1.80
   0 -11   3   14.50    1.70
   0 -11   3   10.60    1.90
   0 -11  -3   10.20    2.00
   1 -11   3    1.20    1.00
   1 -11   3    1.50    0.80
  -1 -11  -3    1.20    0.70
  -1 -11  -3    2.20    1.20
  -2 -11  -3    1.80    0.70
   2 -11   3    1.40    1.10
  -2 -11  -3    3.20    1.30
   2 -11   3    1.90    0.80
   3 -11   3    1.20    0.70
   3 -11   3   -0.30    0.80
  -3 -11  -3    1.40    0.80
  -3 -11  -3    2.80    1.30
   4 -11   3   21.10    2.90
   4 -11   3   20.10    1.90
  -4 -11  -3   20.50    1.90
  -4 -11  -3   22.60    2.90
   5 -11   3    1.00    0.80
  -5 -11  -3   -1.40    0.90
   5 -11   3    0.40    1.00
  -5 -11  -3    0.10    0.70
  -6 -11  -3   28.00    2.40
  -6 -11  -3   29.70    3.00
  -6  11  -3   31.40    3.90
  -7 -11  -3    0.20    1.20
   7 -11   3    1.10    1.10
   7 -11   3    0.20    0.70
  -7  11  -3    0.10    0.80
   8 -11   3    9.50    2.10
  -8 -11  -3    9.50    1.70
  -8 -11  -3    6.30    1.90
  -8  11  -3    9.90    1.60
  -9 -11  -3   -1.20    1.20
   9 -11   3    0.10    1.00
  -9 -11  -3    0.30    0.90
  -9  11  -3    1.40    0.90
  10 -11   3   15.40    2.70
 -10 -11  -3   18.90    2.90
 -10 -11  -3   16.20    2.20
 -10  11  -3   20.40    2.30
 -11 -11  -3   -1.00    1.50
  11 -11   3   -1.40    1.00
 -11 -11  -3    1.10    1.20
 -11  11  -3    0.50    0.80
 -12 -11  -3   -1.00    1.00
 -12 -11  -3   -4.70    2.00
  12 -11   3   -1.10    0.70
 -12  11  -3   -0.40    1.20
 -13 -11  -3   -0.10    1.10
  13 -11   3    2.60    1.40
  14 -11   3   -0.10    1.20
 -14 -11  -3    0.40    1.10
  15 -11   3    0.10    1.10
 -15 -11  -3   -0.40    1.10
 -13 -12   3   -1.30    1.10
  13 -12  -3   -0.40    1.20
 -12 -12   3   -0.40    1.10
  12 -12  -3    1.50    1.80
  11 -12  -3    2.40    1.60
 -11 -12   3    2.60    1.30
 -10 -12   3   19.10    2.60
  10 -12  -3   18.10    3.10
   9 -12  -3    1.60    1.50
  -9 -12   3   -0.30    0.90
   8 -12  -3    6.80    2.10
  -8 -12   3    6.90    1.60
  -7 -12   3   -2.40    1.00
  -7 -12   3    0.50    0.90
   7 -12  -3   -1.00    0.90
  -6 -12   3    5.70    1.50
   6 -12  -3    3.00    1.60
  -6 -12   3    2.60    1.40
  -5 -12   3   -1.80    0.90
   5 -12  -3    1.70    1.40
  -5 -12   3    0.10    0.90
  -4 -12   3    0.90    1.10
   4 -12  -3   -0.80    1.00
  -4 -12   3    0.50    0.80
  -3 -12   3   -0.10    1.00
   3 -12  -3    1.40    1.40
  -3 -12   3   -0.80    0.70
  -2 -12   3    4.90    1.30
  -2 -12   3    3.80    1.40
   2 -12  -3    7.00    1.90
  -1 -12   3    0.10    1.00
   1 -12  -3   -0.10    1.10
  -1 -12   3    0.10    0.80
   0 -12   3    5.50    1.20
   0 -12  -3    1.30    2.20
   0 -12   3    2.50    1.40
  -1 -12  -3   -1.80    1.60
   1 -12   3    0.30    0.70
   1 -12   3   -0.40    0.90
  -2 -12  -3   -0.50    1.10
   2 -12   3    0.30    0.80
   2 -12   3    0.30    1.30
   3 -12   3    0.80    0.80
  -3 -12  -3    2.20    1.40
   3 -12   3   -1.40    0.80
  -4 -12  -3    1.50    1.40
   4 -12   3    1.80    1.00
   4 -12   3    2.30    1.30
   5 -12   3    2.10    1.30
  -5 -12  -3    2.10    1.50
   6 -12   3    2.50    1.40
  -6 -12  -3   -1.40    1.10
   7 -12   3    1.10    1.20
  -7 -12  -3    1.30    1.50
  -8 -12  -3   -0.60    1.40
   8 -12   3    0.20    1.20
  -9 -12  -3   -0.40    1.50
   9 -12   3    0.30    1.20
 -10 -12  -3    1.00    3.00
  10 -12   3    1.50    1.50
  11 -12   3    3.60    1.60
  12 -12   3    4.90    2.00
   9 -13  -3    1.20    1.50
   8 -13  -3    2.70    2.20
   7 -13  -3    0.10    1.50
   6 -13  -3    9.30    2.40
  -5 -13   3   -0.30    1.20
   5 -13  -3    1.90    1.50
   4 -13  -3   16.70    2.90
  -3 -13   3    0.90    1.40
   3 -13  -3   -0.50    1.30
   2 -13  -3   -1.20    1.10
  -2 -13   3    0.10    1.30
  -1 -13   3   -1.20    1.10
   1 -13  -3    0.10    1.40
   0 -13  -3   50.79    4.60
   0 -13   3   56.59    4.50
   1 -13   3    0.80    1.20
  -1 -13  -3   -0.20    1.30
   2 -13   3    0.00    1.30
  -2 -13  -3    2.30    1.60
  -3 -13  -3   -0.40    1.30
   3 -13   3   -0.70    1.10
   4 -13   3   14.90    2.70
  -4 -13  -3   13.60    2.70
  -5 -13  -3   -1.70    1.20
   5 -13   3    0.60    1.20
   6 -13   3    5.50    2.00
  -6 -13  -3    5.70    2.00
   7 -13   3    0.70    1.30
  -7 -13  -3    0.80    1.70
 -27   0   4    2.10    1.50
  26   0  -4    1.00    0.80
 -26   0   4    0.10    1.20
 -25   0   4   -0.50    0.90
  25   0  -4    2.30    1.00
  24   0  -4    3.50    1.10
 -24   0   4    3.30    1.40
 -23   0   4    1.80    1.20
  23   0  -4    0.80    0.80
 -22   0   4    4.10    1.50
  22   0  -4    4.00    1.10
 -21   0   4    0.60    1.10
  21   0  -4    0.20    0.60
  20   0  -4    1.60    0.80
 -20   0   4   -0.50    0.70
 -19   0   4    2.50    1.10
  19   0  -4    3.20    0.90
  18   0  -4   49.80    3.20
 -18   0   4   49.60    3.70
  17   0  -4    2.90    0.80
 -17   0   4    3.00    1.10
  16   0  -4  131.29    6.70
 -16   0   4  129.09    7.20
  15   0  -4    4.10    0.80
 -15   0   4    4.50    1.10
 -14   0   4  242.98   12.60
  14   0  -4  269.97   12.20
 -13   0   4    9.80    1.40
  12   0  -4  357.76   16.80
 -12   0   4  372.36   17.20
 -11   0   4    8.10    1.20
  11   0  -4    8.60    0.90
 -10   0   4  749.03   76.99
  10   0  -4  758.12   73.89
   9   0  -4    3.40    0.60
  -9   0   4    4.00    0.80
  -8   0   4    0.60    0.40
   8   0  -4   -0.10    0.20
  -8   0   4    0.60    0.40
  -7   0   4   20.60    1.40
   7   0  -4   20.80    1.20
  -7   0   4   18.50    1.20
  -6   0   4  739.33   58.39
   6   0  -4  753.62   56.79
   5   0  -4   27.30    1.40
   5   0  -4   26.50    1.50
  -5   0   4   25.20    1.50
  -5   0   4   27.80    1.40
  -4   0   4 1021.40   61.79
  -3   0   4    0.50    0.20
  -3   0   4    0.60    0.20
   3   0  -4    0.20    0.20
  -2   0   4  797.12   42.40
   2   0  -4  822.42   41.70
   1   0  -4    0.10    0.20
   1   0  -4    0.00    0.10
  -1   0   4   -0.10    0.10
  -1   0   4    0.20    0.20
   0   0   4  713.33   35.90
   0   0  -4  725.43   36.80
   1   0   4   14.00    1.20
  -1   0  -4   14.60    1.20
   1   0   4   16.80    1.00
  -1   0  -4   17.10    1.00
  -2   0  -4 4468.95  215.38
   2   0   4 4538.95  215.48
   3   0   4   29.90    1.70
   3   0   4   30.30    1.80
   3   0   4   28.80    2.10
  -3   0  -4   31.80    1.70
  -4   0  -4   48.00    2.50
   4   0   4   44.20    2.50
   5   0   4   21.10    1.60
  -5   0  -4   23.50    1.50
  -6   0  -4  128.49    6.40
   6   0   4  136.49    6.50
   7   0   4    4.80    0.90
  -7   0  -4    6.30    0.90
   8   0   4  114.89    5.90
  -8   0  -4  108.09    5.70
   9   0   4   -0.30    0.60
  -9   0  -4   -0.30    0.40
 -10   0  -4   58.09    3.30
  10   0   4   49.40    3.20
  11   0   4   14.60    1.80
 -11   0  -4   16.90    1.80
  12   0   4   88.59    4.90
 -12   0  -4   80.59    4.80
  13   0   4    5.20    1.10
 -13   0  -4    4.90    1.20
 -14   0  -4   61.19    4.00
  14   0   4   64.79    4.00
 -15   0  -4    7.30    1.40
  15   0   4    4.70    1.20
  16   0   4   54.39    3.70
 -16   0  -4   57.09    3.90
 -17   0  -4    6.90    1.50
  17   0   4    7.40    1.40
 -18   0  -4   34.90    3.00
  18   0   4   37.40    3.00
 -19   0  -4    0.70    1.00
  19   0   4    0.20    0.80
 -20   0  -4   11.80    2.10
  20   0   4   12.30    2.00
  21   0   4    3.40    1.10
 -21   0  -4    3.30    1.40
 -22   0  -4   21.20    3.00
  22   0   4   21.40    2.70
  23   0   4    0.90    0.90
 -23   0  -4    0.20    1.10
  24   0   4   18.60    2.50
 -24   0  -4   16.40    2.70
 -25   0  -4   -0.10    1.20
  25   0   4    3.00    1.10
  27  -1  -4    4.20    1.30
 -27   1   4    3.00    1.60
  26  -1  -4    1.30    1.00
 -26  -1   4   -0.90    1.10
 -26   1   4    0.10    1.20
  25  -1  -4    2.40    1.00
 -25  -1   4    1.50    1.40
 -25   1   4    0.30    1.10
  25   1  -4    1.60    0.80
  24  -1  -4    0.90    0.90
 -24  -1   4    0.40    1.10
  24   1  -4    0.60    0.70
 -24   1   4    0.40    1.00
  23  -1  -4    1.40    0.90
 -23  -1   4    1.70    1.30
 -23   1   4   -0.30    0.90
  23   1  -4    1.70    0.80
  22  -1  -4    5.50    1.40
 -22  -1   4    3.90    1.50
  22   1  -4    8.00    1.40
 -22   1   4    8.00    1.80
 -21  -1   4   -0.30    1.00
  21  -1  -4    1.10    0.80
  21   1  -4    0.00    0.50
 -21   1   4   -0.30    0.90
 -20  -1   4    3.60    1.40
 -20   1   4    4.00    1.50
  20   1  -4    5.30    1.10
  19  -1  -4    8.20    1.40
 -19  -1   4   12.70    2.10
  19   1  -4    9.90    1.40
 -19   1   4   10.60    1.80
  18  -1  -4   30.70    2.30
 -18  -1   4   25.50    2.50
  18   1  -4   27.20    2.10
 -18   1   4   28.60    2.60
 -17  -1   4    1.90    1.00
  17  -1  -4    2.00    0.80
  17   1  -4    2.60    0.70
 -17   1   4    2.70    1.10
  16  -1  -4  102.69    5.50
 -16  -1   4   94.29    6.20
 -16   1   4  104.39    5.80
  16   1  -4   95.89    5.20
 -15  -1   4    0.20    0.70
  15  -1  -4   -0.40    0.50
  15   1  -4    0.60    0.50
 -15   1   4    0.80    0.80
 -14  -1   4    5.10    1.30
  14  -1  -4    8.10    1.20
 -14   1   4    7.90    1.50
  14   1  -4    7.30    1.00
 -13  -1   4    4.30    1.00
  13  -1  -4    3.90    0.80
 -13   1   4    3.80    1.00
  13   1  -4    4.20    0.70
 -12  -1   4  124.49    6.50
  12  -1  -4  124.99    6.30
 -12   1   4  123.39    6.50
  12   1  -4  122.29    6.00
 -11  -1   4   10.20    1.40
  11  -1  -4   12.20    1.10
 -11   1   4   11.10    1.40
  11   1  -4   11.60    1.00
  10  -1  -4    1.90    0.50
 -10  -1   4    2.10    0.70
 -10  -1   4    1.40    0.50
 -10   1   4    1.90    0.80
  10   1  -4    2.20    0.50
  -9  -1   4    0.90    0.50
  -9  -1   4    1.10    0.60
   9  -1  -4    1.00    0.40
   9   1  -4    0.70    0.30
  -9   1   4    1.00    0.50
   8  -1  -4  133.09    6.40
  -8  -1   4  134.99    6.60
  -8   1   4  133.99    6.50
   8   1  -4  130.69    6.20
  -7  -1   4    1.70    0.50
  -7  -1   4    2.10    0.40
   7  -1  -4    2.00    0.50
   7   1  -4    1.50    0.30
  -7   1   4    2.40    0.60
  -6  -1   4  138.69    6.50
   6  -1  -4  135.89    6.40
   6  -1  -4  131.79    6.40
  -6  -1   4  137.59    6.20
   6   1  -4  131.99    6.20
  -6   1   4  139.19    6.50
   5  -1  -4   -0.10    0.20
  -5  -1   4    0.00    0.20
   5  -1  -4    0.10    0.20
  -5  -1   4    0.10    0.20
   5   1  -4    0.30    0.10
  -5   1   4    0.30    0.30
  -5   1   4    0.10    0.20
  -4  -1   4    3.10    0.50
   4  -1  -4    3.30    0.40
   4  -1  -4    2.80    0.40
  -4   1   4    2.50    0.40
  -4   1   4    1.90    0.40
   4   1  -4    4.00    0.50
  -3  -1   4    0.10    0.10
  -3  -1   4   -0.10    0.20
  -3  -1   4   -0.10    0.10
   3  -1  -4    0.00    0.10
  -3  -1   4    0.10    0.20
   3  -1  -4    0.10    0.20
   3   1  -4    0.30    0.20
  -3   1   4   -0.10    0.20
  -2  -1   4   85.99    4.20
  -2  -1   4   88.29    4.00
  -2  -1   4   84.49    4.10
   2  -1  -4   87.69    4.20
  -2   1   4   91.49    4.00
  -2   1   4   90.29    4.00
   1  -1  -4    0.10    0.10
   1  -1  -4    0.10    0.20
  -1   1   4    0.20    0.20
   1   1  -4   -0.10    0.20
   1   1  -4    0.20    0.20
  -1   1   4   -0.10    0.10
   0  -1   4   60.19    2.80
   0  -1  -4   55.29    2.70
   0  -1  -4   55.09    2.90
   0   1  -4   61.59    2.80
   0   1   4   56.19    2.70
   0   1  -4   57.69    2.90
  -1  -1  -4    3.80    0.60
  -1  -1  -4    4.00    0.40
   1  -1   4    3.60    0.60
   1  -1   4    5.30    0.60
   1   1   4    4.80    0.40
  -1   1  -4    5.80    0.60
   1   1   4    4.80    0.60
  -1   1  -4    4.20    0.60
   2  -1   4  200.18    9.20
  -2  -1  -4  197.38    9.30
   2  -1   4  198.48    9.10
  -2  -1  -4  192.18    9.00
  -2   1  -4  198.78    9.10
  -2   1  -4  202.98    9.20
   2   1   4  192.58    9.20
   3  -1   4   11.80    1.10
  -3  -1  -4   14.90    1.00
  -3  -1  -4   13.20    1.20
   3  -1   4   15.30    1.00
   3   1   4   14.80    1.20
  -3   1  -4   14.60    1.00
   3   1   4   14.20    1.00
  -3   1  -4   13.30    1.10
  -4  -1  -4   13.50    1.40
  -4  -1  -4   11.90    1.00
   4  -1   4   10.90    1.10
  -4   1  -4   12.80    1.00
   5  -1   4    6.30    0.90
  -5  -1  -4    4.90    0.70
  -5  -1  -4    7.20    1.30
  -5   1  -4    6.30    0.80
   5   1   4    6.70    1.00
   6  -1   4  163.78    8.40
  -6  -1  -4  178.18    8.80
  -6  -1  -4  176.48    8.30
  -6   1  -4  168.58    8.30
   6   1   4  183.18    8.40
   7  -1   4    4.10    0.90
  -7  -1  -4    5.40    0.80
   7   1   4    6.10    1.00
  -7   1  -4    5.80    1.00
  -8  -1  -4   88.79    4.60
   8  -1   4   84.09    4.60
   8   1   4   86.69    4.60
  -8   1  -4   85.49    4.60
  -9  -1  -4    1.30    0.60
   9  -1   4    0.80    0.60
  -9   1  -4    1.50    0.60
   9   1   4    0.20    0.70
  10  -1   4    0.00    0.60
 -10  -1  -4    0.10    0.50
 -10   1  -4    0.00    0.40
  10   1   4    0.30    0.60
  11  -1   4    0.80    0.80
 -11  -1  -4    0.20    0.60
 -11   1  -4    0.20    0.50
  11   1   4   -0.60    0.70
 -12  -1  -4    7.30    1.30
  12  -1   4    9.40    1.50
 -12   1  -4    7.90    1.30
  12   1   4    6.40    1.30
 -13  -1  -4    1.40    0.90
  13  -1   4    1.90    1.00
 -13   1  -4    0.80    0.80
  13   1   4    1.30    0.90
  14  -1   4   29.80    2.40
 -14  -1  -4   24.10    2.20
  14   1   4   21.00    2.20
 -14   1  -4   23.90    2.20
  15  -1   4   13.10    1.80
 -15  -1  -4   11.90    1.80
 -15   1  -4   14.00    1.90
  15   1   4   18.20    2.10
 -16  -1  -4    1.80    1.00
  16   1   4    2.20    1.00
 -16   1  -4    3.30    1.00
 -17  -1  -4    0.70    0.90
  17  -1   4   -0.60    0.80
 -17   1  -4    1.40    0.90
  17   1   4    0.70    0.80
 -18  -1  -4    0.60    0.90
  18  -1   4   -0.10    0.80
 -18   1  -4    0.20    0.80
  18   1   4    0.70    0.90
 -19  -1  -4    2.50    1.10
  19  -1   4    2.10    0.90
 -19   1  -4    1.60    1.00
  19   1   4    1.10    1.00
  20  -1   4   28.60    2.80
 -20  -1  -4   28.60    3.30
  20   1   4   29.10    2.70
 -20   1  -4   33.50    3.10
 -21  -1  -4    1.70    1.10
  21  -1   4    3.10    1.20
  21   1   4    2.50    1.20
 -21   1  -4    1.90    1.30
 -22  -1  -4   -0.10    0.90
  22  -1   4    1.70    1.10
 -22   1  -4    3.00    1.40
  22   1   4    5.20    1.30
  23  -1   4    2.90    1.20
 -23  -1  -4   -1.10    1.10
  23   1   4    2.40    1.10
 -23   1  -4    1.50    1.20
 -24  -1  -4    7.90    2.00
  24  -1   4   11.30    2.10
 -24   1  -4    8.70    2.00
  24   1   4   14.00    2.50
  25  -1   4    2.40    1.10
 -25  -1  -4    0.10    1.20
 -25   1  -4    0.80    1.40
  27  -2  -4    0.60    0.90
 -27  -2   4    2.30    1.70
 -27   2   4    0.60    1.30
 -26  -2   4   25.30    3.50
  26  -2  -4   27.20    2.80
 -26   2   4   27.50    3.50
 -25  -2   4    4.00    1.70
  25  -2  -4    1.10    1.00
 -25   2   4    1.00    1.20
  24  -2  -4    1.80    1.00
 -24  -2   4   -0.70    1.20
 -24   2   4    0.90    1.20
  23  -2  -4    6.70    1.60
 -23  -2   4    3.20    1.50
 -23   2   4    3.80    1.90
  23   2  -4    6.50    1.20
  22  -2  -4   19.90    2.50
 -22   2   4   14.40    2.40
  22   2  -4   15.80    1.60
  21  -2  -4    0.10    0.70
 -21  -2   4   -1.10    0.70
  21   2  -4    1.10    0.60
 -21   2   4    0.70    1.00
  20  -2  -4    2.50    0.90
 -20  -2   4    0.50    0.90
 -20   2   4    0.40    0.90
  20   2  -4    2.20    0.70
 -19  -2   4    3.80    1.30
  19  -2  -4    4.40    1.20
  19   2  -4    4.10    0.90
 -19   2   4    3.90    1.30
  18  -2  -4    1.50    0.80
 -18  -2   4    0.70    1.00
 -18   2   4    1.80    0.90
  18   2  -4    2.50    0.70
  17  -2  -4   12.20    1.70
 -17  -2   4   10.40    1.70
  17   2  -4    9.00    1.20
  16  -2  -4   32.70    2.40
 -16  -2   4   27.50    2.50
  16   2  -4   29.90    2.10
 -16   2   4   30.30    2.60
 -15  -2   4    3.80    1.20
  15  -2  -4    3.10    0.90
  15   2  -4    4.70    0.80
 -15   2   4    5.60    1.20
  14  -2  -4    6.40    1.20
 -14  -2   4    5.80    1.30
 -14   2   4    5.80    1.20
  14   2  -4    7.30    0.90
 -13  -2   4    1.50    0.80
  13  -2  -4    1.10    0.50
  13   2  -4    1.60    0.50
 -13   2   4    0.90    0.60
  12  -2  -4    0.60    0.50
 -12  -2   4   -0.20    0.60
 -12   2   4    0.50    0.60
  12   2  -4    0.00    0.30
  11  -2  -4   12.40    1.20
 -11  -2   4   12.60    1.50
  11   2  -4   12.40    1.20
 -11   2   4   13.90    1.50
  11   2  -4   12.70    1.00
  10  -2  -4    0.60    0.50
 -10  -2   4    0.80    0.60
 -10   2   4    0.40    0.50
  10   2  -4    0.50    0.50
  10   2  -4    0.20    0.30
   9  -2  -4   12.80    1.20
  -9  -2   4   13.00    1.20
  -9   2   4   14.50    1.20
   9   2  -4   12.80    1.00
   9   2  -4   13.90    0.90
   8  -2  -4  186.58    8.60
   8   2  -4  173.48    8.20
   8   2  -4  175.38    8.10
  -8   2   4  180.48    8.50
   7  -2  -4   -0.10    0.30
  -7  -2   4    0.20    0.40
   7   2  -4   -0.10    0.30
  -7   2   4    0.50    0.40
   7   2  -4    0.40    0.20
   6  -2  -4    0.70    0.30
   6  -2  -4    0.20    0.30
  -6  -2   4    1.30    0.40
   6   2  -4    1.00    0.20
  -6   2   4    0.70    0.30
   6   2  -4    1.10    0.20
  -5  -2   4    5.90    0.70
   5  -2  -4    7.40    0.70
  -5   2   4    8.80    0.70
   4  -2  -4   83.59    3.80
  -4  -2   4   78.79    3.70
  -4  -2   4   83.89    4.10
  -4   2   4   83.59    3.80
   4   2  -4   81.09    3.70
   3  -2  -4    1.40    0.20
  -3  -2   4    1.70    0.40
   3  -2  -4    1.60    0.40
  -3  -2   4    2.00    0.40
  -3  -2   4    1.70    0.20
  -3   2   4    2.10    0.40
  -3   2   4    1.50    0.20
   3   2  -4    1.80    0.20
  -2  -2   4  653.43   58.29
   2   2  -4  727.03   58.19
  -2   2   4  761.32   54.99
  -1  -2   4    3.80    0.50
   1  -2  -4    3.00    0.50
  -1  -2   4    3.90    0.50
   1   2  -4    3.70    0.50
  -1   2   4    4.40    0.60
   1   2  -4    4.00    0.50
   0  -2   4    8.60    0.70
   0  -2   4    9.80    0.80
   0  -2  -4    9.60    0.60
   0  -2  -4   10.60    0.80
   0   2  -4    8.50    0.70
   0   2   4   10.20    0.60
   0   2  -4    8.40    0.80
   0   2   4   10.30    0.80
   1  -2   4   -0.10    0.20
  -1  -2  -4    0.10    0.30
   1  -2   4   -0.70    0.20
  -1  -2  -4    0.00    0.20
  -1   2  -4   -0.10    0.20
   1   2   4    0.20    0.20
  -1   2  -4    0.20    0.30
   1   2   4    0.00    0.20
   2  -2   4    0.30    0.30
  -2  -2  -4    1.70    0.50
  -2  -2  -4    1.90    0.40
   2  -2   4    0.50    0.40
   2   2   4    1.90    0.50
  -2   2  -4    0.40    0.30
  -2   2  -4   -0.20    0.40
  -3  -2  -4    0.80    0.40
  -3  -2  -4    0.50    0.40
   3  -2   4    1.10    0.50
  -3   2  -4    0.80    0.40
   3   2   4    0.70    0.30
   4  -2   4  935.11   70.39
  -4   2  -4  922.11   69.99
   4   2   4  806.12   83.89
   4   2   4  855.51   76.49
  -5  -2  -4   14.60    1.50
  -5  -2  -4   13.20    1.10
   5  -2   4   14.30    1.30
  -5   2  -4   13.50    1.10
   6  -2   4   71.59    3.90
  -6  -2  -4   73.69    3.80
  -6  -2  -4   69.09    4.00
  -6   2  -4   69.69    3.80
  -7  -2  -4   17.60    1.60
  -7  -2  -4   23.80    2.10
   7  -2   4   19.20    1.60
  -7   2  -4   21.60    1.60
   7   2   4   19.10    1.60
  -8  -2  -4  206.38   10.70
   8  -2   4  222.28   10.50
  -8  -2  -4  208.78   10.30
  -8   2  -4  222.98   10.30
   8   2   4  213.18   10.30
  -9  -2  -4    1.70    0.70
   9  -2   4   -0.70    0.50
  -9   2  -4    0.00    0.50
   9   2   4    0.80    0.80
  10  -2   4   59.59    3.90
 -10  -2  -4   71.09    4.00
 -10   2  -4   64.29    3.80
  10   2   4   70.69    3.90
 -11  -2  -4    0.10    0.60
  11  -2   4   -0.30    0.60
 -11   2  -4    0.00    0.50
  11   2   4    0.20    0.90
 -12  -2  -4   99.09    5.50
  12  -2   4   94.89    5.50
  12   2   4   98.39    5.40
 -12   2  -4   96.39    5.40
  13  -2   4    1.50    0.90
 -13  -2  -4    2.30    0.90
  13   2   4    1.50    1.00
 -13   2  -4    1.80    0.90
 -14  -2  -4  126.89    7.50
  14  -2   4  128.19    7.20
 -14   2  -4  139.29    7.30
  14   2   4  135.79    7.10
 -15  -2  -4   -0.20    0.90
  15   2   4    0.40    0.90
 -15   2  -4   -0.30    0.60
 -16  -2  -4    0.60    0.90
  16  -2   4   -0.40    0.50
  16   2   4    0.70    0.80
 -16   2  -4    0.70    0.80
  17  -2   4    1.00    0.90
 -17  -2  -4    0.70    0.90
  17   2   4    0.60    0.90
 -17   2  -4    1.00    0.90
  18  -2   4    0.70    0.90
 -18  -2  -4    1.20    1.10
 -18   2  -4    2.10    1.10
  18   2   4   -0.40    0.80
 -19  -2  -4    1.10    1.10
  19  -2   4    2.80    1.10
 -19   2  -4    1.40    1.00
  19   2   4    1.10    0.90
 -20  -2  -4    2.40    1.20
  20  -2   4    1.50    0.90
 -20   2  -4    2.30    1.30
  20   2   4    1.60    1.10
 -21  -2  -4   -1.80    0.80
  21  -2   4   -0.50    0.70
 -21   2  -4   -0.20    0.80
  21   2   4   -0.20    0.80
 -22  -2  -4    1.60    1.20
 -22   2  -4    3.30    1.50
  22   2   4    5.10    1.30
 -23  -2  -4    0.00    1.10
  23  -2   4    0.70    0.90
 -23   2  -4    1.60    1.20
  23   2   4    2.50    1.00
  24  -2   4    0.90    1.00
 -24  -2  -4   -0.20    1.00
 -24   2  -4    0.20    1.00
  24   2   4    3.10    1.00
  25  -2   4    1.90    1.10
  25   2   4    4.40    1.10
 -25   2  -4   -1.50    1.00
 -27  -3   4   -0.10    1.30
 -27   3   4    0.20    1.50
 -26  -3   4   -0.40    1.10
  26  -3  -4    0.30    0.80
 -26   3   4    0.80    1.30
 -25  -3   4    2.20    1.50
  25  -3  -4    5.00    1.40
 -25   3   4    0.80    1.20
 -24  -3   4    6.90    2.00
 -24   3   4    6.30    1.90
 -23  -3   4    2.00    1.30
  23  -3  -4    4.90    1.40
 -23   3   4    2.00    1.50
  23   3  -4    3.80    1.00
  22  -3  -4    0.30    0.80
 -22  -3   4    0.50    1.00
 -22   3   4    0.80    1.10
  22   3  -4    1.50    0.60
 -21  -3   4    3.10    1.40
  21  -3  -4    6.00    1.40
 -21   3   4    3.30    1.30
  21   3  -4    6.90    1.10
 -20  -3   4   -0.80    0.90
  20  -3  -4    0.10    0.80
  20   3  -4    1.10    0.50
 -20   3   4    1.50    1.10
  19  -3  -4    0.30    0.70
 -19  -3   4    0.10    1.00
  19   3  -4   -0.30    0.40
 -19   3   4    0.20    0.80
 -18  -3   4   -0.30    0.70
  18  -3  -4    0.20    0.60
  18   3  -4    0.70    0.50
 -18   3   4    0.60    0.80
 -17  -3   4    3.90    1.30
  16  -3  -4    4.30    1.20
 -16  -3   4    2.60    1.10
 -16   3   4    1.60    0.90
  16   3  -4    4.90    0.80
  15  -3  -4    8.50    1.50
  15   3  -4    8.40    1.00
 -15   3   4   10.30    1.50
 -14  -3   4   11.30    1.80
  14  -3  -4    8.10    1.40
  14   3  -4    9.50    1.10
 -14   3   4    9.90    1.40
  13  -3  -4    5.30    1.10
 -13  -3   4    5.50    1.20
 -13   3   4    6.80    1.10
  13   3  -4    6.60    0.80
 -12  -3   4   37.20    2.60
  12  -3  -4   34.00    2.40
  12   3  -4   33.10    1.90
  12   3  -4   33.00    2.00
 -12   3   4   34.20    2.30
 -11  -3   4    0.10    0.50
  11  -3  -4    0.80    0.50
 -11   3   4    0.70    0.50
  11   3  -4    0.70    0.40
  11   3  -4   -0.30    0.40
 -10  -3   4   62.29    3.70
  10  -3  -4   67.69    3.80
  10   3  -4   61.79    3.20
 -10   3   4   65.99    3.50
  10   3  -4   63.29    3.30
   9  -3  -4    2.90    0.70
  -9  -3   4    1.70    0.60
   9   3  -4    1.90    0.40
  -9   3   4    1.80    0.50
   9   3  -4    2.10    0.40
  -8  -3   4    9.50    1.20
   8  -3  -4    8.40    1.10
  -8   3   4    8.90    0.80
   8   3  -4    9.30    0.60
   8   3  -4    9.60    0.70
  -7  -3   4    0.20    0.40
   7  -3  -4    0.30    0.30
  -7  -3   4    1.40    0.50
  -7   3   4   -0.10    0.30
   7   3  -4    0.60    0.20
   6  -3  -4   23.40    1.60
  -6  -3   4   21.00    1.30
  -6  -3   4   22.10    1.60
   6  -3  -4   24.10    1.40
   6   3  -4   21.10    1.20
  -6   3   4   25.50    1.40
   5  -3  -4    6.90    0.60
  -5  -3   4    5.60    0.50
  -5  -3   4    6.10    0.80
   5  -3  -4    6.60    0.90
   5   3  -4    5.50    0.40
  -5   3   4    5.10    0.50
   4  -3  -4   50.69    2.80
   4  -3  -4   47.10    2.40
  -4  -3   4   50.89    2.40
  -4  -3   4   48.90    2.70
  -4   3   4   48.60    2.40
   4   3  -4   50.99    2.40
   3  -3  -4    5.90    0.80
   3  -3  -4    5.40    0.40
  -3  -3   4    4.50    0.60
  -3  -3   4    5.20    0.50
  -3   3   4    6.30    0.40
   3   3  -4    5.00    0.50
  -2  -3   4  136.59    6.60
   2  -3  -4  137.39    6.70
   2  -3  -4  145.59    6.20
  -2  -3   4  133.09    6.40
   2   3  -4  137.89    6.40
   2   3  -4  140.59    6.60
   1  -3  -4    0.20    0.10
   1  -3  -4    0.10    0.30
   1  -3  -4    0.50    0.10
  -1  -3   4    0.40    0.30
   1   3  -4    0.20    0.30
   1   3  -4    0.30    0.30
   0  -3  -4    0.90    0.40
   0  -3   4    1.00    0.30
   0   3  -4    1.80    0.40
   0   3  -4    1.60    0.50
   0   3   4    0.90    0.20
  -1  -3  -4    9.60    0.70
  -1  -3  -4    8.80    0.90
   1  -3   4    7.80    0.80
  -1   3  -4   10.50    0.90
   1   3   4    8.10    0.60
   2  -3   4  158.48    7.60
  -2  -3  -4  159.58    7.40
  -2  -3  -4  161.48    7.70
   2   3   4  157.98    7.30
  -2   3  -4  156.98    7.60
  -3  -3  -4    2.90    0.70
   3  -3   4    4.00    0.70
  -3  -3  -4    3.70    0.60
  -3   3  -4    3.40    0.60
   3   3   4    4.00    0.50
  -4  -3  -4   22.40    1.70
   4  -3   4   23.50    1.70
  -4  -3  -4   23.80    1.50
  -4   3  -4   25.50    1.70
  -5  -3  -4   -0.10    0.30
  -5  -3  -4    0.30    0.60
   5  -3   4    0.10    0.40
  -5   3  -4   -0.30    0.30
   6  -3   4  755.92   81.39
  -6   3  -4  984.00   84.29
   6   3   4  828.92  116.99
   6   3   4  935.21  107.49
   7  -3   4   10.90    1.40
  -7  -3  -4   11.60    1.60
  -7  -3  -4   10.90    1.30
  -7   3  -4   10.60    1.20
   8  -3   4    0.60    0.50
  -8  -3  -4    1.30    0.70
  -8   3  -4   -0.10    0.40
  -9  -3  -4    1.40    0.70
  -9  -3  -4    2.60    1.30
   9  -3   4    2.50    0.80
   9   3   4    4.10    1.00
  -9   3  -4    3.50    0.80
 -10  -3  -4  525.45   25.40
 -10  -3  -4  543.65   25.10
  10  -3   4  544.05   25.20
 -10   3  -4  555.84   25.10
  10   3   4  543.95   25.00
  11  -3   4   12.10    1.70
 -11  -3  -4   12.00    1.60
  11   3   4   12.40    1.70
 -11   3  -4   18.00    1.60
 -12  -3  -4   12.80    1.80
  12  -3   4   14.50    2.00
 -12   3  -4   19.30    2.10
  12   3   4   15.70    1.90
  13  -3   4    4.20    1.10
 -13  -3  -4    4.90    1.20
 -13   3  -4    2.50    0.90
  13   3   4    3.70    1.20
  14  -3   4  114.19    7.30
 -14  -3  -4  120.09    6.70
  14   3   4  125.49    6.60
  15  -3   4    7.30    1.50
 -15  -3  -4    4.40    1.30
  15   3   4    5.70    1.40
 -15   3  -4    5.50    1.30
  16  -3   4    8.50    1.60
 -16  -3  -4    9.70    1.70
  16   3   4    8.30    1.50
 -16   3  -4    5.10    1.40
  17  -3   4   -1.00    0.60
 -17  -3  -4    1.20    1.00
 -17   3  -4    2.60    1.10
  17   3   4    0.20    0.80
  18  -3   4    1.80    1.10
 -18  -3  -4    4.00    1.40
 -18   3  -4    0.10    0.90
  18   3   4    5.00    2.10
 -19  -3  -4    3.30    1.30
  19  -3   4    3.30    1.20
  19   3   4    3.00    1.20
 -19   3  -4    4.00    1.40
  20  -3   4    6.40    1.60
 -20   3  -4    7.90    1.90
  20   3   4    8.30    1.60
 -21  -3  -4    2.30    1.30
 -21   3  -4   -0.80    0.80
  21   3   4    1.50    1.00
 -22  -3  -4    6.10    1.70
  22  -3   4    9.60    2.00
 -22   3  -4    7.60    1.90
  22   3   4   10.40    1.80
 -23  -3  -4    1.40    1.20
  23  -3   4    1.40    1.10
 -23   3  -4    0.10    1.20
  23   3   4    3.00    1.00
  24  -3   4   10.80    2.30
 -24  -3  -4   12.60    2.60
  24   3   4   11.60    1.80
 -24   3  -4   10.80    2.30
  25  -3   4    0.20    0.80
 -25  -3  -4    1.80    1.40
 -25   3  -4    0.60    2.00
 -26  -4   4   -2.00    1.10
  26  -4  -4    0.70    1.10
 -26   4   4   -0.20    1.10
  25  -4  -4    2.70    1.20
 -25  -4   4    1.30    1.20
 -25   4   4    2.90    1.50
  24  -4  -4    3.30    1.40
 -24  -4   4    0.20    1.20
 -24   4   4    3.00    1.50
  23  -4  -4   -0.10    0.90
 -23  -4   4   -0.40    1.10
 -23   4   4   -1.20    0.90
 -22  -4   4    0.00    1.20
  22  -4  -4    0.50    0.90
 -22   4   4    3.30    1.40
  21  -4  -4    2.10    1.10
 -21  -4   4    2.60    2.20
 -21   4   4    1.50    1.20
  21   4  -4    4.00    0.70
 -20  -4   4   12.20    2.30
  20  -4  -4   11.30    2.00
  20   4  -4   10.60    1.10
 -20   4   4    7.90    1.70
 -19  -4   4    3.30    1.40
  19  -4  -4    2.70    1.10
 -19   4   4    3.30    1.10
  19   4  -4    2.00    0.60
  18  -4  -4    2.20    1.00
 -18  -4   4    5.40    1.50
 -18   4   4    5.20    1.30
  17  -4  -4    0.20    0.70
 -17  -4   4   -0.80    0.80
  17   4  -4    2.20    0.60
  16  -4  -4   20.20    2.40
 -16  -4   4   16.60    2.30
 -16   4   4   15.40    2.00
  16   4  -4   15.80    1.30
 -15  -4   4    0.50    0.80
  15  -4  -4    0.10    0.70
  15   4  -4    0.10    0.40
 -15   4   4    0.70    0.70
 -14  -4   4    1.40    0.90
  14  -4  -4    1.70    0.80
 -14   4   4    0.10    0.70
  14   4  -4    1.60    0.50
 -13  -4   4    0.20    0.60
  13  -4  -4   -0.10    0.50
  13   4  -4    0.20    0.40
  13   4  -4   -0.30    0.50
 -13   4   4   -0.10    0.50
 -12  -4   4    5.30    1.10
  12  -4  -4    8.40    1.40
  12   4  -4    7.80    0.90
 -12   4   4    5.40    1.00
  12   4  -4    6.00    0.70
  11  -4  -4    1.20    0.60
 -11  -4   4    0.80    0.60
  11   4  -4    1.50    0.50
 -11   4   4    2.00    0.60
  11   4  -4    1.70    0.40
  10  -4  -4    0.60    0.60
 -10  -4   4    1.10    0.60
  10   4  -4    0.70    0.30
  10   4  -4    0.90    0.50
 -10   4   4   -0.40    0.30
  -9  -4   4    8.30    1.20
   9  -4  -4    7.70    1.20
  -9  -4   4    9.40    1.10
  -9   4   4   10.00    0.90
   9   4  -4    8.10    0.70
  -8  -4   4    2.10    0.70
   8  -4  -4    1.30    0.60
  -8  -4   4    1.10    0.50
   8   4  -4    1.20    0.50
  -8   4   4    2.00    0.50
  -7  -4   4    4.40    0.60
  -7  -4   4    3.30    0.70
   7  -4  -4    3.30    0.80
   7   4  -4    4.30    0.60
  -7   4   4    5.10    0.60
  -6  -4   4    4.10    0.80
   6  -4  -4    4.90    0.90
  -6  -4   4    5.80    0.60
   6  -4  -4    5.70    0.70
   6   4  -4    4.50    0.50
  -6   4   4    5.70    0.60
  -5  -4   4    6.90    0.90
   5  -4  -4    9.80    1.20
  -5  -4   4    7.50    0.70
  -5   4   4    8.70    0.70
   5   4  -4    8.50    0.70
   4  -4  -4  227.68   10.00
  -4  -4   4  218.58   10.20
   4  -4  -4  223.88   10.60
  -4  -4   4  217.08   10.40
  -4   4   4  226.98   10.10
   4   4  -4  218.58   10.20
  -3  -4   4    0.30    0.30
  -3  -4   4   -0.50    0.20
   3  -4  -4    0.40    0.20
   3   4  -4    0.30    0.30
  -2  -4   4    6.90    0.80
  -2  -4   4    6.20    0.70
   2  -4  -4    5.30    0.40
   2  -4  -4    6.70    0.90
   2   4  -4    6.90    0.80
   1  -4  -4    0.80    0.50
   1  -4  -4    1.00    0.20
  -1  -4   4    1.40    0.40
   1  -4  -4    0.90    0.20
   1   4  -4    1.40    0.50
   0  -4  -4  296.67   13.90
   0  -4  -4  300.07   13.40
   0  -4   4  301.17   13.70
   0  -4  -4  302.47   13.40
   0   4  -4  286.07   13.70
  -1  -4  -4    5.70    0.60
  -1  -4  -4    6.40    0.90
   1  -4   4    6.50    0.90
  -1  -4  -4    5.90    0.70
   1   4   4    5.10    0.50
  -1   4  -4    6.40    0.80
  -2  -4  -4  312.87   14.00
   2  -4   4  311.97   14.30
  -2  -4  -4  309.37   14.30
  -2   4  -4  297.37   14.20
   2   4   4  305.67   13.90
  -3  -4  -4   19.40    1.30
  -3  -4  -4   18.20    1.50
  -3   4  -4   20.10    1.50
   4  -4   4  373.96   17.40
  -4  -4  -4  391.96   17.10
  -4  -4  -4  374.06   17.40
  -4   4  -4  357.06   17.20
   5  -4   4    0.20    0.40
  -5  -4  -4    1.40    0.50
  -5  -4  -4    1.90    0.70
   6  -4   4   21.10    1.80
  -6  -4  -4   24.40    2.20
  -6  -4  -4   23.30    1.70
  -6   4  -4   23.30    1.70
  -7  -4  -4    6.00    1.20
  -7  -4  -4    9.40    1.20
   7  -4   4    9.90    1.40
  -7   4  -4    5.90    1.00
  -8  -4  -4    8.60    1.20
  -8  -4  -4    8.10    1.50
   8  -4   4    6.10    1.20
  -8   4  -4    6.00    1.00
  -9  -4  -4    1.10    0.70
  -9  -4  -4    3.70    1.30
   9  -4   4    1.30    0.70
  -9   4  -4    2.40    0.80
 -10  -4  -4    1.50    1.30
 -10  -4  -4    0.90    0.80
  10  -4   4    0.40    0.60
 -10   4  -4    1.50    0.70
 -11  -4  -4    3.10    1.10
 -11  -4  -4    3.40    1.70
  11  -4   4    2.70    1.00
  11   4   4    2.60    1.10
 -11   4  -4    2.50    0.90
  12  -4   4  102.49    5.80
 -12  -4  -4   95.59    5.60
  12   4   4   98.69    5.50
 -12   4  -4   92.99    5.50
 -13  -4  -4    1.50    0.90
  13  -4   4   -0.10    0.70
  13   4   4    0.80    0.90
 -13   4  -4    1.90    0.90
  14  -4   4    4.30    1.20
 -14  -4  -4    4.00    1.20
  14   4   4    4.70    1.30
 -14   4  -4    5.30    1.20
 -15  -4  -4   -1.00    0.60
  15  -4   4   -0.70    0.60
 -15   4  -4    0.30    0.70
  15   4   4   -0.60    0.90
 -16  -4  -4   73.59    4.60
  16  -4   4   67.29    4.60
 -16   4  -4   65.89    4.50
  16   4   4   66.79    4.30
 -17  -4  -4    0.60    0.90
  17  -4   4    0.30    0.80
  17   4   4   -0.20    0.80
 -17   4  -4    1.30    1.00
  18  -4   4    1.40    0.90
 -18  -4  -4    0.00    1.00
 -18   4  -4    2.50    1.20
  19  -4   4    0.20    0.80
 -19  -4  -4    1.30    1.10
 -19   4  -4    2.00    1.30
  19   4   4    1.30    1.00
 -20  -4  -4   33.70    3.40
  20   4   4   39.60    3.10
  21  -4   4    0.30    0.90
 -21  -4  -4    0.00    0.90
 -21   4  -4    1.10    1.20
  21   4   4    2.80    1.10
  22  -4   4    1.30    1.10
 -22  -4  -4   -0.50    0.90
  22   4   4    3.50    1.20
 -22   4  -4    0.50    1.20
 -23  -4  -4    1.60    1.40
  23  -4   4    2.70    1.30
 -23   4  -4    2.00    1.50
  23   4   4    5.50    1.20
  24  -4   4   15.80    2.70
 -24  -4  -4   13.60    2.50
 -24   4  -4   14.10    2.70
 -25  -5   4    2.90    1.80
  25  -5  -4    2.60    1.40
 -25   5   4    3.20    1.50
  24  -5  -4    8.90    2.00
 -24  -5   4    5.50    1.90
 -24   5   4    7.90    1.90
 -23  -5   4    0.90    1.30
  23  -5  -4    5.90    1.60
 -23   5   4    3.00    1.50
 -22  -5   4    6.30    1.80
  22  -5  -4    4.30    1.40
 -22   5   4    4.90    1.60
 -21  -5   4    0.40    1.20
  21  -5  -4    2.70    1.20
 -21   5   4    0.40    0.90
 -20  -5   4   20.30    3.20
  20  -5  -4   25.00    3.00
 -20   5   4   19.80    2.50
  19  -5  -4    2.90    1.10
 -19  -5   4    1.80    1.30
 -19   5   4    2.50    1.10
  19   5  -4    4.00    0.60
  18  -5  -4   18.30    2.60
 -18  -5   4   16.90    2.60
  18   5  -4   20.30    1.40
 -18   5   4   15.80    2.20
 -17  -5   4    2.70    1.20
  17  -5  -4    1.70    1.10
  17   5  -4    4.00    0.70
 -17   5   4    4.40    1.50
 -16  -5   4   31.00    2.80
  16  -5  -4   36.30    3.00
 -16   5   4   31.50    2.50
  16   5  -4   31.70    1.90
  15  -5  -4    0.40    0.80
 -15  -5   4    0.60    1.00
 -15   5   4    1.50    0.80
  15   5  -4    1.40    0.50
  14  -5  -4   -0.40    0.60
 -14  -5   4    2.30    1.00
 -14   5   4    2.10    0.80
  14   5  -4    2.10    0.60
 -13  -5   4    5.60    1.30
  13  -5  -4    6.70    1.60
  13   5  -4    5.90    0.80
 -13   5   4    7.70    1.20
  12  -5  -4   59.59    3.80
 -12  -5   4   57.39    3.70
 -12   5   4   54.99    3.30
  12   5  -4   59.19    3.00
  12   5  -4   55.99    3.00
  11  -5  -4    0.40    0.60
 -11  -5   4   -0.60    0.50
 -11  -5   4    1.30    1.00
  11   5  -4    0.00    0.20
  11   5  -4    0.30    0.60
 -11   5   4    1.00    0.50
  10  -5  -4   22.70    2.00
 -10  -5   4   23.00    1.80
 -10  -5   4   23.20    2.00
 -10   5   4   22.70    1.80
  10   5  -4   24.20    1.40
  -9  -5   4    1.30    0.60
   9  -5  -4    1.40    0.60
  -9  -5   4    1.40    0.70
  -9   5   4    2.30    0.60
   9   5  -4    1.10    0.30
  -8  -5   4    0.20    0.50
   8  -5  -4   -0.50    0.40
  -8  -5   4    0.40    0.50
  -8   5   4    0.50    0.30
   8   5  -4    0.20    0.20
   7  -5  -4   -0.20    0.40
  -7  -5   4    0.00    0.40
  -7  -5   4    0.00    0.40
   7   5  -4    0.10    0.20
  -7   5   4    0.10    0.30
  -6  -5   4   10.50    1.00
   6  -5  -4   14.50    1.40
  -6  -5   4   11.80    1.40
   6  -5  -4   12.30    0.90
  -6   5   4   10.90    0.90
  -5  -5   4    1.30    0.40
  -5  -5   4    1.00    0.50
   5  -5  -4    0.70    0.30
   5  -5  -4    1.30    0.60
  -5   5   4    1.40    0.30
  -4  -5   4   10.60    1.00
  -4  -5   4    7.50    0.80
   4  -5  -4    8.40    1.20
   4  -5  -4    7.90    0.80
  -4   5   4    8.20    0.60
   3  -5  -4    0.70    0.50
  -3  -5   4    0.50    0.30
   3  -5  -4    0.40    0.20
   3  -5  -4    0.60    0.20
  -3   5   4    0.60    0.20
   2  -5  -4   12.00    0.80
   2  -5  -4   12.40    0.80
  -2  -5   4   12.30    1.10
  -2  -5   4   14.00    1.10
   2  -5  -4   10.70    1.20
   2   5  -4   16.80    1.20
   1  -5  -4    0.20    0.40
  -1  -5   4    0.40    0.30
   1  -5  -4    0.40    0.20
   1  -5  -4    0.40    0.20
   1   5  -4    0.40    0.40
   0  -5  -4   35.00    1.80
   0  -5   4   31.20    2.10
   0  -5  -4   38.00    2.40
   0  -5  -4   34.50    1.80
   0   5  -4   36.70    2.20
  -1  -5  -4    0.50    0.30
   1  -5   4    0.40    0.40
  -1  -5  -4    0.30    0.20
  -1  -5  -4    0.40    0.40
  -1   5  -4    0.30    0.40
  -2  -5  -4   12.50    1.30
  -2  -5  -4   13.20    1.00
   2  -5   4   11.80    1.20
  -2  -5  -4   13.70    1.00
  -2   5  -4   12.30    1.20
   2   5   4   12.20    1.00
   3  -5   4    8.00    1.20
  -3  -5  -4    6.80    0.90
  -3  -5  -4    8.40    1.20
  -4  -5  -4    0.90    0.40
   4  -5   4    1.30    0.50
  -4  -5  -4    1.30    0.70
  -4   5  -4    1.30    0.60
  -5  -5  -4   10.90    1.20
   5  -5   4    8.50    1.30
  -5  -5  -4   10.50    1.40
  -5   5  -4   13.80    1.20
  -6  -5  -4   49.99    3.10
   6  -5   4   54.69    3.40
  -6  -5  -4   54.69    3.40
  -6   5  -4   58.59    3.30
  -7  -5  -4    0.60    0.60
   7  -5   4    0.00    0.50
  -7  -5  -4    0.10    0.80
  -7   5  -4    0.30    0.50
   8  -5   4   46.50    3.20
  -8  -5  -4   48.90    3.00
  -8  -5  -4   47.30    3.30
  -8   5  -4   42.00    2.90
  -9  -5  -4    0.40    0.70
  -9  -5  -4    1.40    1.20
   9  -5   4    0.30    0.70
  -9   5  -4    0.40    0.60
 -10  -5  -4   67.59    4.20
  10  -5   4   70.89    4.40
 -10  -5  -4   69.99    4.50
 -10   5  -4   71.39    4.20
 -11  -5  -4    2.90    1.50
 -11  -5  -4    0.40    0.70
 -11   5  -4    1.30    0.70
 -12  -5  -4   34.30    3.60
  12  -5   4   30.20    2.70
 -12  -5  -4   31.90    2.60
  12   5   4   30.60    2.60
 -12   5  -4   30.80    2.50
 -13  -5  -4   -0.40    0.70
 -13  -5  -4   -1.40    1.40
  13  -5   4   -0.30    0.60
  13   5   4   -0.50    1.00
 -13   5  -4    0.80    0.80
  14  -5   4    8.40    1.70
 -14  -5  -4    7.10    1.50
  14   5   4    7.60    1.60
 -14   5  -4    6.80    1.50
 -15  -5  -4    5.00    1.30
  15  -5   4    4.60    1.40
 -15   5  -4    4.90    1.30
  15   5   4    5.60    1.40
 -16  -5  -4    2.30    1.10
  16  -5   4    3.40    1.30
  16   5   4    1.30    1.10
 -16   5  -4    1.60    1.00
  17  -5   4    0.60    0.90
 -17  -5  -4    0.00    0.90
 -17   5  -4   -0.70    0.70
  17   5   4    1.00    1.00
  18  -5   4   52.99    4.20
 -18  -5  -4   54.89    4.10
 -18   5  -4   46.90    3.90
  18   5   4   52.99    3.70
  19  -5   4    2.10    1.20
 -19   5  -4    3.00    1.30
  19   5   4    1.70    1.10
 -20  -5  -4   10.70    2.20
  20  -5   4   13.40    2.40
  20   5   4   15.40    2.10
 -20   5  -4   16.00    2.60
  21  -5   4   12.20    2.30
 -21   5  -4   10.70    2.30
  21   5   4    9.30    1.70
 -22  -5  -4   56.89    4.70
  22  -5   4   54.49    4.70
 -22   5  -4   60.99    4.90
  22   5   4   67.49    4.20
 -23  -5  -4    3.00    1.70
  23  -5   4    2.40    1.40
 -23   5  -4    3.40    1.70
 -24  -5  -4   -0.90    1.10
  24  -5   4    0.40    1.50
 -24   5  -4    1.90    1.60
  24  -6  -4    3.10    1.50
 -24  -6   4    3.10    1.60
 -24   6   4    1.90    1.30
  23  -6  -4    0.70    1.00
 -23  -6   4    0.10    1.30
 -23   6   4    2.30    1.40
  22  -6  -4   60.59    4.80
 -22  -6   4   61.59    5.10
 -22   6   4   66.29    4.80
  21  -6  -4    0.70    1.10
 -21  -6   4    0.10    1.20
 -21   6   4    2.30    1.30
 -20  -6   4   21.40    3.00
  20  -6  -4   17.50    2.70
 -20   6   4   26.30    2.90
 -19  -6   4    3.40    1.40
  19  -6  -4    6.20    1.60
 -19   6   4    6.20    1.50
 -18  -6   4   15.60    2.50
  18  -6  -4   14.90    2.30
 -18   6   4   13.50    2.00
  17  -6  -4    2.10    1.10
 -17  -6   4    2.70    1.20
 -17   6   4    2.80    1.00
  17   6  -4    3.90    0.60
 -16  -6   4    4.70    1.40
  16  -6  -4    3.90    1.20
 -16   6   4    3.20    1.00
  16   6  -4    4.00    0.70
  15  -6  -4    0.50    0.90
 -15  -6   4    0.30    1.00
  15   6  -4    1.70    0.60
 -15   6   4    0.50    0.70
  14  -6  -4   11.80    2.00
 -14  -6   4   13.20    2.00
 -14   6   4   15.40    1.80
  14   6  -4   11.70    1.10
  13  -6  -4    6.80    1.50
 -13  -6   4    6.20    1.30
 -13   6   4    4.90    1.00
  13   6  -4    6.40    0.90
 -12  -6   4   12.20    1.60
 -12  -6   4   13.70    2.60
  12  -6  -4   14.30    2.00
 -12   6   4   11.40    1.40
  12   6  -4   12.00    1.20
 -11  -6   4    4.00    1.10
 -11  -6   4    4.40    1.10
  11  -6  -4    6.20    1.30
 -11   6   4    5.90    1.00
 -10  -6   4   63.99    3.50
 -10  -6   4   65.69    3.90
  10  -6  -4   56.49    4.00
   9  -6  -4    3.60    1.00
  -9  -6   4    1.90    0.80
  -9  -6   4    2.90    0.80
  -9   6   4    3.10    0.70
  -8  -6   4   97.29    5.00
   8  -6  -4   94.29    5.50
  -8  -6   4   93.79    5.30
  -8   6   4  101.09    4.90
  -7  -6   4    2.20    0.60
   7  -6  -4    1.40    0.70
  -7  -6   4    1.90    0.70
  -7   6   4    2.30    0.50
  -6  -6   4    5.60    0.90
  -6  -6   4    8.70    1.20
   6  -6  -4    4.90    1.10
   6  -6  -4    5.40    0.70
  -6   6   4    4.50    0.60
   5  -6  -4    0.70    0.30
   5  -6  -4    1.30    0.70
  -5  -6   4    0.70    0.50
  -5  -6   4    1.40    0.60
  -5   6   4    0.90    0.30
  -4  -6   4   15.60    1.30
   4  -6  -4   17.50    1.60
  -4  -6   4   15.10    1.30
   4  -6  -4   14.60    1.00
  -4   6   4   14.90    1.00
   3  -6  -4    0.60    0.20
   3  -6  -4    0.80    0.30
   3  -6  -4    0.50    0.50
  -3  -6   4    0.30    0.40
  -3  -6   4    0.40    0.40
  -2  -6   4   85.59    4.70
  -2  -6   4   85.99    4.60
   2  -6  -4   91.69    4.30
   2  -6  -4   96.59    5.00
   2  -6  -4   88.19    4.30
   1  -6  -4    1.00    0.30
  -1  -6   4    0.80    0.50
   1  -6  -4    0.60    0.30
  -1  -6   4    1.10    0.50
   1  -6  -4    0.50    0.50
   1   6  -4    1.00    0.50
   0  -6  -4   87.99    4.20
   0  -6  -4   86.39    4.80
   0  -6   4   86.29    4.70
   0  -6  -4   85.49    4.20
   0   6  -4   85.19    4.60
  -1  -6  -4    1.60    0.60
   1  -6   4    0.60    0.40
  -1  -6  -4    1.50    0.40
  -1   6  -4    2.30    0.70
  -2  -6  -4   78.19    3.90
   2  -6   4   78.09    4.40
  -2  -6  -4   78.69    4.40
  -2   6  -4   73.99    4.20
   3  -6   4    0.20    0.50
  -3  -6  -4   -0.30    0.50
  -3  -6  -4    0.00    0.40
  -3   6  -4    0.00    0.40
   4  -6   4   75.19    4.20
  -4  -6  -4   67.59    3.70
  -4  -6  -4   66.79    4.10
  -4   6  -4   72.19    4.00
  -5  -6  -4    2.40    0.70
  -5  -6  -4    1.90    0.90
   5  -6   4    2.70    0.90
  -5   6  -4    2.60    0.80
   6  -6   4   11.60    1.70
  -6  -6  -4    8.30    1.20
  -6  -6  -4    9.80    1.50
  -6   6  -4    7.70    1.20
  -7  -6  -4    4.00    1.20
   7  -6   4    5.20    1.10
  -7  -6  -4    5.60    1.10
  -7   6  -4    3.80    0.90
  -8  -6  -4    3.70    1.00
   8  -6   4    5.90    1.20
  -8  -6  -4    3.50    1.20
  -8   6  -4    7.90    1.20
  -9  -6  -4    6.60    1.30
  -9  -6  -4    4.90    1.40
  -9   6  -4    5.40    1.10
 -10  -6  -4  150.28    7.90
 -10  -6  -4  152.88    7.70
  10  -6   4  139.39    7.90
 -10   6  -4  139.09    7.60
  11  -6   4    8.00    1.50
 -11  -6  -4    9.80    2.00
 -11  -6  -4    8.60    1.50
 -11   6  -4    8.80    1.50
 -12  -6  -4    3.40    1.60
  12  -6   4    0.70    0.70
 -12   6  -4    0.60    0.80
  13  -6   4    0.10    0.70
 -13  -6  -4   -0.10    0.80
 -13  -6  -4    0.80    1.70
  13   6   4   -0.50    1.00
 -13   6  -4    0.60    0.80
 -14  -6  -4   47.50    4.30
 -14  -6  -4   46.60    3.70
  14  -6   4   58.09    4.10
  14   6   4   58.89    3.80
 -14   6  -4   56.79    3.80
  15  -6   4    0.80    0.90
 -15  -6  -4    0.90    1.00
  15   6   4    1.90    1.10
 -15   6  -4    1.10    1.00
  16  -6   4   10.80    2.10
 -16  -6  -4    7.90    1.70
  16   6   4    8.80    1.70
 -16   6  -4    8.40    1.80
  17  -6   4    0.00    0.90
 -17  -6  -4    0.00    1.00
 -17   6  -4    0.20    0.90
  18  -6   4    8.20    1.90
 -18  -6  -4   10.20    2.00
  18   6   4    5.20    1.40
 -18   6  -4    9.00    1.90
 -19  -6  -4   -0.60    0.80
  19  -6   4    1.10    1.00
  19   6   4    0.40    1.00
 -19   6  -4   -0.50    1.50
 -20  -6  -4   17.50    2.60
  20  -6   4   15.30    2.60
  20   6   4   24.20    2.30
 -20   6  -4   18.10    2.70
 -21  -6  -4    0.40    1.10
  21  -6   4    2.00    1.30
 -21   6  -4    2.80    1.50
  21   6   4    2.60    1.00
 -22  -6  -4   17.40    2.80
  22  -6   4   22.20    3.20
 -22   6  -4   24.50    3.30
 -23   6  -4    1.40    1.40
 -23  -7   4   -1.10    1.20
  23  -7  -4    0.30    1.20
 -23   7   4    0.90    1.30
  22  -7  -4    6.10    2.00
 -22  -7   4    6.90    2.00
 -22   7   4   15.20    3.70
  21  -7  -4    1.50    1.20
 -21  -7   4    1.80    1.40
 -21   7   4    2.60    1.40
  20  -7  -4    9.70    2.10
 -20  -7   4    8.80    2.10
 -20   7   4   11.10    2.00
  19  -7  -4    5.50    1.80
 -19  -7   4    5.70    1.70
 -19   7   4    3.30    1.20
 -18  -7   4    6.00    1.80
  18  -7  -4    8.80    2.40
 -18   7   4    7.90    1.60
 -17  -7   4    2.20    1.30
  17  -7  -4   -0.30    0.80
 -17   7   4    0.00    0.80
 -16  -7   4   24.00    3.00
  16  -7  -4   28.80    3.30
 -16   7   4   26.90    2.30
  16   7  -4   22.00    1.70
  15  -7  -4    3.10    1.30
 -15  -7   4    3.50    1.20
 -15   7   4    3.40    1.00
  15   7  -4    4.50    0.80
  14  -7  -4    5.10    1.40
 -14  -7   4    4.60    1.30
  14   7  -4    6.80    1.00
 -14   7   4    3.20    1.00
 -13  -7   4    6.30    1.50
  13  -7  -4    6.00    1.50
 -13   7   4    7.20    1.20
  13   7  -4    7.80    1.10
  12  -7  -4   41.10    3.30
 -12  -7   4   42.00    2.90
 -12  -7   4   43.70    3.30
 -12   7   4   43.00    2.70
 -11  -7   4    3.30    1.30
 -11  -7   4    2.70    1.00
  11  -7  -4    3.00    1.10
 -11   7   4    1.80    0.70
  10  -7  -4  171.88    9.10
 -10  -7   4  168.98    8.30
 -10  -7   4  166.78    8.80
 -10   7   4  166.88    8.20
  -9  -7   4    6.80    1.10
  -9  -7   4    5.00    1.10
   9  -7  -4    6.00    1.40
  -9   7   4    8.70    1.00
   8  -7  -4    0.90    0.80
  -8  -7   4    0.30    0.60
  -8  -7   4   -0.60    0.60
  -8   7   4    1.00    0.50
   7  -7  -4    2.00    0.90
  -7  -7   4    2.80    0.80
  -7  -7   4    2.20    0.80
  -7   7   4    2.40    0.60
  -6  -7   4  110.49    5.70
  -6  -7   4  115.79    5.90
   6  -7  -4  105.99    6.20
  -6   7   4  110.09    5.40
   5  -7  -4    0.90    0.40
  -5  -7   4    0.80    0.60
  -5  -7   4    0.30    0.50
   5  -7  -4    0.30    0.60
  -5   7   4    1.10    0.40
   4  -7  -4   95.19    4.60
  -4  -7   4   93.29    5.10
  -4  -7   4   97.49    5.10
   4  -7  -4   98.39    4.60
   4  -7  -4  100.79    5.60
   3  -7  -4    1.40    0.40
  -3  -7   4    1.10    0.60
   3  -7  -4    1.90    0.80
   3  -7  -4    1.10    0.40
  -3  -7   4    0.40    0.50
   2  -7  -4   15.90    1.00
   2  -7  -4   17.30    2.00
  -2  -7   4   13.00    1.30
  -2  -7   4   14.70    1.40
   2  -7  -4   13.70    1.00
   1  -7  -4    3.20    1.00
   1  -7  -4    3.40    0.50
  -1  -7   4    5.00    0.90
  -1  -7   4    6.20    1.10
   1  -7  -4    4.30    0.60
   0  -7  -4   58.09    3.70
   0  -7   4   56.99    3.60
   0  -7   4   63.49    3.50
   0  -7  -4   56.09    3.00
   0   7  -4   61.99    3.50
   1  -7   4    0.80    0.60
  -1  -7  -4   -0.20    0.50
  -1  -7  -4    0.20    0.40
  -1   7  -4    0.60    0.50
  -2  -7  -4   42.00    3.00
   2  -7   4   46.10    3.10
  -2  -7  -4   46.80    2.60
  -2   7  -4   46.90    2.90
  -3  -7  -4    0.10    0.40
   3  -7   4    0.70    0.60
  -3  -7  -4    0.10    0.60
  -3   7  -4    0.80    0.60
  -4  -7  -4    0.90    0.70
   4  -7   4   -0.60    0.50
  -4  -7  -4    0.50    0.60
  -4   7  -4    1.40    0.70
  -5  -7  -4    3.50    0.80
   5  -7   4    3.00    1.00
  -5  -7  -4    2.00    0.90
  -5   7  -4    2.00    0.70
  -6  -7  -4    1.20    0.70
  -6  -7  -4    1.10    0.90
   6  -7   4    1.30    0.80
  -6   7  -4    0.90    0.60
   7  -7   4   -0.30    0.60
  -7  -7  -4    1.90    1.00
  -7  -7  -4    1.90    0.80
  -7   7  -4    1.90    0.80
  -8  -7  -4   20.30    1.90
  -8  -7  -4   23.60    2.30
   8  -7   4   22.30    2.20
  -8   7  -4   21.60    2.00
  -9  -7  -4   -0.30    0.60
  -9  -7  -4    0.40    1.00
   9  -7   4    0.40    0.70
  -9   7  -4    0.40    0.60
  10  -7   4   -0.20    0.60
 -10  -7  -4    0.50    1.20
 -10  -7  -4    1.30    0.80
 -10   7  -4    2.40    0.90
 -11  -7  -4    0.20    0.80
  11  -7   4    0.70    0.80
 -11  -7  -4    0.10    1.20
 -11   7  -4    0.90    0.80
  12  -7   4    9.20    1.90
 -12  -7  -4    5.90    1.40
 -12  -7  -4    7.70    2.00
 -12   7  -4    7.50    1.40
  13  -7   4    0.80    0.80
 -13  -7  -4   -0.80    1.40
 -13  -7  -4   -1.50    0.70
 -13   7  -4    0.30    0.70
  14  -7   4    2.20    1.10
 -14  -7  -4    0.60    1.00
 -14  -7  -4   -0.30    1.60
 -14   7  -4    2.10    1.00
  14   7   4    3.10    1.30
  15  -7   4    5.60    1.60
 -15  -7  -4    3.40    1.30
 -15   7  -4    5.30    1.40
  15   7   4    2.80    1.40
  16  -7   4   -0.30    0.80
 -16  -7  -4   -1.80    0.70
 -16   7  -4    0.70    0.90
  17  -7   4    1.40    1.10
 -17  -7  -4   -0.30    0.90
  17   7   4   -0.20    1.00
 -17   7  -4    1.30    1.10
 -18  -7  -4   -1.10    0.80
  18  -7   4    0.30    1.00
 -18   7  -4    0.20    1.00
  18   7   4    0.00    1.00
  19  -7   4   -0.60    0.80
 -19  -7  -4   -0.40    1.00
  19   7   4    1.10    1.00
 -19   7  -4   -0.60    0.90
 -20  -7  -4    4.10    1.60
  20  -7   4    5.10    1.80
 -20   7  -4    7.10    1.90
 -21  -7  -4   -0.70    1.00
  21  -7   4    1.10    1.10
 -21   7  -4    1.00    1.30
  22  -7   4   12.70    2.70
 -22  -7  -4    4.40    1.80
 -22   7  -4    9.70    2.30
 -22  -8   4    7.10    2.10
  22  -8  -4   12.50    3.00
 -22   8   4   11.10    2.10
  21  -8  -4    1.10    1.20
 -21  -8   4    1.60    1.50
 -21   8   4    2.00    1.30
 -20  -8   4   -0.40    1.10
  20  -8  -4   -0.90    0.70
 -20   8   4    0.30    1.00
  19  -8  -4   -1.20    0.70
 -19  -8   4    0.20    1.20
 -19   8   4    1.10    1.00
 -18  -8   4    2.10    1.40
  18  -8  -4    0.80    1.20
 -18   8   4    4.90    1.30
  17  -8  -4   -0.60    0.70
 -17   8   4    0.50    0.80
  16  -8  -4    1.60    1.10
 -16  -8   4    1.90    1.10
 -16   8   4   -0.50    0.60
 -15  -8   4    1.80    1.10
  15  -8  -4    1.80    1.10
 -15   8   4    1.10    0.70
  14  -8  -4    0.90    0.90
 -14  -8   4    2.30    1.10
 -14   8   4    0.30    0.70
  14   8  -4    0.40    0.70
  13  -8  -4   -0.10    0.70
 -13  -8   4    1.50    0.90
 -13  -8   4   -2.50    1.00
 -13   8   4    0.30    0.50
  12  -8  -4   24.10    3.00
 -12  -8   4   24.70    2.80
 -12  -8   4   22.00    2.60
 -12   8   4   21.10    1.80
 -11  -8   4    2.20    1.00
  11  -8  -4    1.00    1.00
 -11   8   4    1.00    0.60
 -10  -8   4    3.50    1.10
  10  -8  -4    2.10    1.10
 -10  -8   4    1.60    0.90
 -10   8   4    2.80    0.70
  -9  -8   4    0.90    0.80
   9  -8  -4    0.10    0.70
  -9   8   4    0.90    0.50
  -8  -8   4   15.90    2.00
   8  -8  -4   20.30    2.50
  -8  -8   4   15.60    1.80
  -8   8   4   16.50    1.30
  -7  -8   4    0.90    0.70
  -7  -8   4    0.10    0.60
   7  -8  -4    0.50    0.80
  -7   8   4    0.80    0.40
   6  -8  -4    0.10    0.70
  -6  -8   4   -0.10    0.50
   6  -8  -4    0.30    0.30
  -6  -8   4   -0.40    0.50
  -6   8   4    0.70    0.40
   5  -8  -4    1.70    0.40
  -5  -8   4    0.20    0.60
   5  -8  -4    1.30    0.80
  -5  -8   4    0.80    0.60
   4  -8  -4  119.59    5.60
   4  -8  -4  114.29    7.00
  -4  -8   4  115.29    6.20
  -4  -8   4  115.59    6.10
  -3  -8   4    0.50    0.50
  -3  -8   4    1.40    0.70
   3  -8  -4    2.30    0.90
   3  -8  -4    1.00    0.40
  -2  -8   4   25.60    2.10
   2  -8  -4   27.50    1.60
   2  -8  -4   26.40    2.40
  -2  -8   4   28.10    2.10
  -1  -8   4    1.90    0.70
  -1  -8   4    2.20    0.80
   1  -8  -4    2.00    0.90
   1  -8  -4    1.30    0.50
   0  -8  -4  124.29    6.00
   0  -8   4  126.39    6.40
   0  -8  -4  120.69    6.90
   0  -8   4  124.79    6.70
   0   8  -4  126.49    6.50
   1  -8   4    0.30    0.60
  -1  -8  -4   -0.90    0.50
   1  -8   4    0.20    0.50
  -1  -8  -4    0.10    0.40
  -1   8  -4    0.30    0.60
  -2  -8  -4   56.79    3.80
   2  -8   4   56.29    3.70
  -2  -8  -4   55.09    3.10
  -2   8  -4   59.49    3.50
   3  -8   4    2.60    0.90
  -3  -8  -4    2.40    1.00
  -3  -8  -4    3.20    0.80
  -3   8  -4    3.70    0.90
  -4  -8  -4    4.20    1.10
  -4  -8  -4    2.40    0.80
  -4   8  -4    2.60    0.80
  -5  -8  -4    1.10    0.90
   5  -8   4    1.40    0.80
  -5  -8  -4    0.50    0.60
  -5   8  -4    0.30    0.60
  -6  -8  -4    9.60    1.40
  -6  -8  -4   10.30    1.80
   6  -8   4    7.40    1.60
  -6   8  -4   10.40    1.50
  -7  -8  -4   -0.60    0.50
   7  -8   4    0.40    0.70
  -7  -8  -4   -0.60    0.80
  -7   8  -4    0.10    0.60
  -8  -8  -4    3.10    1.30
   8  -8   4    3.80    1.20
  -8  -8  -4    4.00    1.00
  -8   8  -4    6.80    1.30
  -9  -8  -4    0.60    0.70
   9  -8   4    0.40    0.70
  -9  -8  -4    0.70    1.10
  -9   8  -4    0.60    0.70
 -10  -8  -4   13.90    2.30
 -10  -8  -4   13.30    1.90
  10  -8   4   16.20    2.40
 -10   8  -4   19.10    2.20
  11  -8   4   -0.30    0.70
 -11  -8  -4    0.20    1.30
 -11  -8  -4   -0.50    0.80
 -11   8  -4    1.50    0.90
 -12  -8  -4    5.70    1.50
 -12  -8  -4    8.10    2.10
  12  -8   4    9.70    2.00
 -12   8  -4    5.60    1.30
  13  -8   4    0.30    0.80
 -13  -8  -4   -2.70    1.40
 -13  -8  -4    2.20    1.10
 -13   8  -4    2.20    1.00
 -14  -8  -4   -1.10    2.90
 -14  -8  -4    1.90    1.10
  14  -8   4    0.10    1.00
  14   8   4    1.20    1.50
 -14   8  -4    0.80    0.90
 -15  -8  -4   -0.20    1.00
  15  -8   4    1.70    1.20
 -15  -8  -4   -1.80    1.80
 -15   8  -4   -0.90    0.70
  15   8   4   -0.30    1.10
  16  -8   4   33.70    3.40
 -16  -8  -4   35.80    3.30
  16   8   4   32.40    3.00
 -16   8  -4   34.20    3.10
  17  -8   4    0.00    1.00
 -17  -8  -4   -0.30    1.10
  17   8   4    1.60    1.30
 -17   8  -4   -0.90    0.80
 -18  -8  -4   -1.60    0.80
  18  -8   4    0.20    1.10
  18   8   4    1.00    1.60
 -18   8  -4    0.20    1.10
 -19  -8  -4   -0.50    1.00
  19  -8   4    0.60    1.00
 -19   8  -4   -1.30    1.00
  20  -8   4    7.10    2.30
 -20  -8  -4   10.00    2.20
 -20   8  -4   12.60    2.40
  21  -9  -4   -0.50    1.30
  20  -9  -4   -1.30    0.80
 -20  -9   4   -0.40    1.20
 -19  -9   4   -0.60    1.20
  19  -9  -4    0.00    1.10
 -18  -9   4   -0.40    1.10
  18  -9  -4   -0.10    1.00
  17  -9  -4   -0.30    1.10
 -17  -9   4    0.40    1.20
 -17   9   4    1.10    0.90
 -16  -9   4   -1.50    0.80
  16  -9  -4    0.90    1.10
 -15  -9   4    3.50    1.50
  15  -9  -4    1.60    1.30
 -15   9   4    1.00    0.80
  14  -9  -4   13.00    2.40
 -14  -9   4   15.20    2.40
 -14   9   4   13.60    1.70
 -13  -9   4   -0.10    0.80
 -13   9   4    0.60    0.60
 -12  -9   4    2.20    1.30
  12  -9  -4    1.90    1.20
 -12  -9   4    4.90    1.40
 -12   9   4    4.90    1.00
  11  -9  -4    0.60    0.90
 -11  -9   4   -1.30    0.80
 -11  -9   4    0.40    0.80
 -11   9   4    0.10    0.50
  10  -9  -4    1.90    1.20
 -10  -9   4    2.30    1.10
 -10  -9   4    1.30    1.00
 -10   9   4    3.40    0.80
  -9  -9   4    0.70    0.80
  -9  -9   4    0.70    0.90
   9  -9  -4    1.90    1.10
  -9   9   4    1.70    0.60
  -8  -9   4   29.00    2.40
  -8  -9   4   32.10    2.60
   8  -9  -4   34.30    3.00
  -8   9   4   29.30    1.90
  -7  -9   4    1.10    0.80
   7  -9  -4    1.70    0.50
   7  -9  -4    0.40    0.70
  -6  -9   4    2.40    0.90
  -6  -9   4    2.40    0.90
   6  -9  -4    1.00    0.40
   6  -9  -4    1.60    1.00
   5  -9  -4    2.10    1.10
  -5  -9   4    1.20    0.80
   5  -9  -4    2.20    0.50
  -5  -9   4    2.80    0.90
   4  -9  -4    5.40    1.40
  -4  -9   4    6.50    1.20
   4  -9  -4    5.20    0.70
  -4  -9   4    4.50    1.10
  -3  -9   4    1.20    0.60
  -3  -9   4   -0.10    0.60
   3  -9  -4   -0.40    0.60
   3  -9  -4    0.30    0.30
   2  -9  -4    3.70    1.20
  -2  -9   4    4.80    1.10
   2  -9  -4    2.50    0.50
  -2  -9   4    2.30    0.70
   1  -9  -4   -0.40    0.60
   1  -9  -4    0.00    0.40
  -1  -9   4   -0.30    0.60
  -1  -9   4    0.70    0.60
   0  -9   4   19.40    2.00
   0  -9  -4   20.40    1.40
   0  -9   4   19.10    1.70
   0  -9  -4   21.30    2.10
  -1  -9  -4    0.90    0.50
  -1  -9  -4   -0.80    0.60
   1  -9   4    0.40    1.10
   1  -9   4    0.20    0.50
  -2  -9  -4   24.20    2.40
  -2  -9  -4   23.90    2.70
   2  -9   4   27.00    2.00
   2  -9   4   20.20    2.20
  -2   9  -4   22.80    2.00
  -3  -9  -4    4.20    1.20
   3  -9   4    2.70    1.00
  -3  -9  -4    6.50    1.00
  -3   9  -4    4.40    1.00
  -4  -9  -4   -0.20    0.50
  -4  -9  -4   -0.40    0.80
   4  -9   4   -0.20    0.60
  -4   9  -4    0.10    0.50
  -5  -9  -4   -0.60    0.50
   5  -9   4   -0.60    0.70
  -5  -9  -4    0.30    1.10
  -5   9  -4    0.10    0.60
   6  -9   4   26.50    2.70
  -6  -9  -4   28.30    3.50
  -6  -9  -4   26.10    2.20
  -6   9  -4   28.10    2.30
  -7  -9  -4   -0.50    0.60
  -7  -9  -4    0.80    1.30
   7  -9   4   -0.90    0.60
  -7   9  -4    0.90    0.70
   8  -9   4    4.10    1.30
  -8  -9  -4    2.50    0.90
  -8  -9  -4    4.60    1.40
  -8   9  -4    3.00    1.00
   9  -9   4    1.20    1.00
  -9  -9  -4    0.70    1.30
  -9  -9  -4    0.00    0.80
 -10  -9  -4    1.10    1.30
  10  -9   4    2.50    1.20
 -10  -9  -4    0.10    0.80
 -10   9  -4   -0.20    0.80
 -11  -9  -4    1.00    1.00
  11  -9   4    0.80    1.00
 -11  -9  -4   -1.90    1.20
 -11   9  -4   -0.50    0.70
 -12  -9  -4   -3.40    1.20
  12  -9   4    0.40    1.00
 -12  -9  -4   -0.40    0.80
 -12   9  -4    0.30    0.90
 -13  -9  -4    2.60    2.00
  13  -9   4    1.20    1.10
 -13  -9  -4    1.10    1.00
 -13   9  -4    2.30    1.10
 -14  -9  -4   34.00    3.10
  14  -9   4   33.80    3.50
 -14  -9  -4   30.80    3.80
 -14   9  -4   30.80    2.90
 -15  -9  -4   -2.00    1.90
  15  -9   4    2.10    1.30
 -15  -9  -4   -1.00    1.00
 -15   9  -4    0.80    1.00
  15   9   4    1.40    1.40
  16  -9   4    0.20    1.20
 -16  -9  -4    0.40    1.20
  16   9   4    2.90    1.40
 -16   9  -4   -0.60    0.90
  17  -9   4    0.80    1.20
 -17  -9  -4   -0.40    1.00
 -17   9  -4   -1.10    0.90
 -18  -9  -4   10.50    2.10
  18  -9   4   16.40    2.90
 -18   9  -4   16.60    2.60
  19  -9   4    1.80    1.40
 -19  -9  -4   -1.80    0.90
 -19   9  -4    2.50    1.40
  19 -10  -4    0.60    1.30
 -19 -10   4    1.20    1.50
  18 -10  -4   14.00    3.80
 -18 -10   4   14.30    2.70
 -17 -10   4    4.00    1.70
  17 -10  -4    3.30    1.50
 -16 -10   4   18.20    2.80
  16 -10  -4   13.60    2.70
  15 -10  -4    0.60    1.10
 -15 -10   4    1.50    1.20
  14 -10  -4   10.90    2.30
  13 -10  -4    0.10    1.10
 -13 -10   4   -0.20    1.00
 -12 -10   4   11.20    2.00
  12 -10  -4   18.30    2.80
 -11 -10   4    1.10    1.10
 -11 -10   4   -0.90    1.00
  11 -10  -4    1.80    1.10
 -10 -10   4    0.10    1.00
 -10 -10   4   -0.50    0.80
  -9 -10   4    0.90    1.00
  -9 -10   4    2.90    1.10
   9 -10  -4    5.10    1.60
   8 -10  -4    4.60    1.00
  -8 -10   4    3.70    1.30
   8 -10  -4    4.60    1.40
  -8 -10   4    4.50    1.30
   7 -10  -4    0.80    0.40
  -7 -10   4    1.80    1.00
   7 -10  -4   -0.70    0.70
  -7 -10   4    1.10    0.80
  -6 -10   4    0.20    0.80
   6 -10  -4    0.70    0.40
   6 -10  -4    0.60    1.00
  -6 -10   4    0.20    0.70
  -5 -10   4   -0.50    0.70
  -5 -10   4   -0.40    0.60
   5 -10  -4   -1.00    0.60
   5 -10  -4    0.30    0.30
   4 -10  -4    7.40    1.70
  -4 -10   4    6.10    1.40
   4 -10  -4    6.80    0.80
  -4 -10   4    6.80    1.40
  -3 -10   4   -0.10    0.50
   3 -10  -4   -0.10    0.80
  -3 -10   4    0.40    0.80
   3 -10  -4    0.40    0.40
   2 -10  -4    4.00    0.70
   2 -10  -4    4.20    1.30
  -2 -10   4    3.70    1.00
  -2 -10   4    5.40    1.30
  -1 -10   4    0.80    0.90
  -1 -10   4    0.30    0.60
   1 -10  -4   -0.20    0.80
   1 -10  -4    0.20    0.40
   0 -10   4   19.30    1.80
   0 -10   4   21.50    2.50
   0 -10  -4   22.90    2.80
   0 -10  -4   20.00    1.50
   1 -10   4    1.20    0.90
  -1 -10  -4    1.30    1.00
   1 -10   4    1.10    0.70
   2 -10   4    4.20    1.00
   2 -10   4    5.00    1.40
  -2 -10  -4    3.30    0.80
  -2 -10  -4    4.60    1.40
   3 -10   4    0.10    0.70
   3 -10   4    0.40    0.60
  -3 -10  -4    0.40    1.00
  -3 -10  -4    1.40    0.70
  -3  10  -4    0.60    0.70
  -4 -10  -4    0.80    0.70
   4 -10   4    1.10    0.70
   4 -10   4    0.80    0.80
  -4 -10  -4    0.20    0.90
  -4  10  -4    1.10    0.80
  -5 -10  -4    2.60    1.30
  -5 -10  -4    4.40    1.00
   5 -10   4    2.10    1.10
  -5  10  -4    3.40    1.00
  -6 -10  -4   -1.60    0.80
   6 -10   4    1.30    1.10
  -6 -10  -4    1.00    0.80
  -6  10  -4    0.70    0.70
  -7 -10  -4    2.40    1.00
  -7 -10  -4    2.80    1.40
   7 -10   4    2.90    1.30
   8 -10   4    0.60    0.90
  -8 -10  -4    0.30    1.30
  -8 -10  -4   -1.20    0.70
  -8  10  -4    0.70    0.80
  -9 -10  -4    0.70    0.80
  -9 -10  -4   -1.30    1.00
  -9  10  -4    2.10    1.00
 -10 -10  -4    1.90    1.00
 -10 -10  -4    0.80    1.40
  10 -10   4    2.60    1.30
 -10  10  -4    2.40    1.00
  11 -10   4    1.10    1.10
 -11 -10  -4    1.80    1.60
 -11 -10  -4   -0.10    0.90
 -11  10  -4    0.60    0.80
  12 -10   4    1.10    1.10
 -12 -10  -4    0.20    1.00
 -12 -10  -4   -2.70    1.50
 -12  10  -4    0.10    0.80
 -13 -10  -4   -0.60    1.00
  13 -10   4    1.70    1.30
 -13 -10  -4    1.30    2.00
 -13  10  -4    0.40    0.90
 -14 -10  -4   -1.50    0.80
 -14 -10  -4   -5.20    1.60
  14 -10   4    0.40    1.20
 -14  10  -4   -0.60    0.70
  15 -10   4   -0.10    1.00
 -15 -10  -4    2.30    1.30
 -15  10  -4    0.10    1.00
 -16 -10  -4    5.30    1.60
  16 -10   4    2.70    1.70
 -16  10  -4    7.30    1.70
  17 -10   4    2.10    1.60
 -17 -10  -4   -0.20    1.00
 -17  10  -4    1.80    1.20
 -16 -11   4    6.40    2.00
  16 -11  -4    6.60    2.10
  15 -11  -4    1.30    1.30
 -15 -11   4    0.80    1.20
  14 -11  -4   16.00    2.90
 -14 -11   4   16.00    2.70
 -13 -11   4    1.20    1.20
  13 -11  -4    2.20    1.50
  12 -11  -4    3.10    1.60
 -12 -11   4    2.20    1.60
  11 -11  -4   -0.40    1.00
 -11 -11   4    1.00    1.00
  10 -11  -4    1.30    1.30
 -10 -11   4    0.40    0.90
   9 -11  -4    1.30    1.10
  -9 -11   4   -0.30    1.00
  -9 -11   4    1.20    1.00
  -8 -11   4    0.70    1.00
   8 -11  -4    2.00    1.40
   7 -11  -4    0.40    1.00
  -7 -11   4   -0.40    0.90
  -7 -11   4   -0.30    0.80
  -6 -11   4    0.10    0.90
   6 -11  -4   -0.40    1.00
  -6 -11   4    0.20    0.80
  -5 -11   4    0.20    0.90
   5 -11  -4    0.70    1.10
  -5 -11   4    1.70    0.90
  -4 -11   4   -0.50    0.60
   4 -11  -4    0.20    1.00
  -4 -11   4    0.10    0.90
  -3 -11   4   -0.30    0.70
  -3 -11   4   -1.70    0.60
   3 -11  -4    0.80    1.10
  -2 -11   4    0.50    0.90
  -2 -11   4   -0.30    0.60
   2 -11  -4   -1.20    0.80
  -1 -11   4    0.80    0.70
   1 -11  -4   -1.00    0.80
  -1 -11   4    0.50    0.90
   0 -11   4    0.90    0.90
   0 -11  -4    1.90    1.30
   1 -11   4    0.00    0.80
  -1 -11  -4    2.00    1.30
  -2 -11  -4    1.00    1.10
   2 -11   4    1.30    1.00
  -3 -11  -4    5.80    1.70
   3 -11   4    6.50    1.70
  -3 -11  -4    6.10    1.10
   4 -11   4    1.00    1.10
  -4 -11  -4    1.20    0.80
   4 -11   4    0.70    0.80
  -4 -11  -4   -0.50    1.00
   5 -11   4    1.60    1.10
  -5 -11  -4    1.60    0.90
  -5 -11  -4    2.60    1.40
   5 -11   4    2.60    0.90
  -5  11  -4    2.00    0.90
  -6 -11  -4    0.50    1.30
  -6 -11  -4    3.40    1.10
   6 -11   4    2.00    1.40
   6 -11   4    3.60    1.10
  -6  11  -4    1.20    0.80
   7 -11   4   -0.10    0.90
  -7 -11  -4    0.70    1.30
  -7 -11  -4   -0.40    0.80
  -7  11  -4    0.60    0.80
  -8 -11  -4    0.90    1.40
  -8 -11  -4    0.40    0.90
   8 -11   4    1.00    1.10
  -8  11  -4    0.40    0.80
  -9 -11  -4    0.20    1.50
   9 -11   4    1.30    1.10
  -9 -11  -4    0.20    0.90
  -9  11  -4    0.40    0.80
 -10 -11  -4    5.90    2.10
  10 -11   4    4.30    1.70
 -10 -11  -4    4.40    1.40
 -10  11  -4    6.40    1.40
  11 -11   4   -0.20    1.10
 -11 -11  -4    1.40    1.10
 -11 -11  -4   -2.30    1.50
 -11  11  -4    1.40    1.00
 -12 -11  -4    2.10    1.30
 -12 -11  -4   -1.80    1.80
  12 -11   4    0.80    1.30
 -12  11  -4    0.10    0.90
  13 -11   4    1.60    1.30
 -13 -11  -4    1.80    1.30
 -13  11  -4    0.70    1.40
  14 -11   4    2.40    2.50
 -14 -11  -4    2.50    1.30
  15 -11   4    0.40    1.20
 -15 -11  -4    0.50    1.20
 -13 -12   4    1.00    1.30
  13 -12  -4    2.90    1.60
 -12 -12   4   34.20    3.70
  12 -12  -4   32.00    4.60
 -11 -12   4    0.10    1.10
  11 -12  -4    0.40    1.20
  10 -12  -4    6.40    2.00
   9 -12  -4   -0.70    1.10
  -9 -12   4    1.90    1.20
  -8 -12   4   -0.90    0.80
   8 -12  -4    2.30    1.60
  -7 -12   4   -1.60    1.00
   7 -12  -4   -0.20    1.00
  -7 -12   4    0.20    0.90
  -6 -12   4   11.10    2.00
   6 -12  -4   13.00    2.60
  -6 -12   4   17.40    2.30
  -5 -12   4    0.90    0.90
   5 -12  -4    1.50    1.40
  -5 -12   4   -0.40    1.00
   4 -12  -4   17.30    2.90
  -4 -12   4   24.30    2.60
  -4 -12   4   19.70    2.70
   3 -12  -4   -0.20    1.10
  -3 -12   4   -0.30    0.90
  -3 -12   4    1.50    0.90
   2 -12  -4   48.20    4.20
  -2 -12   4   50.49    3.50
  -2 -12   4   50.19    3.90
  -1 -12   4   -0.70    0.80
  -1 -12   4    0.90    0.90
   1 -12  -4    0.20    1.10
   0 -12  -4    7.00    2.00
   0 -12   4    7.20    1.70
   0 -12   4   11.10    1.70
   1 -12   4    1.00    0.80
  -1 -12  -4   -1.40    1.10
   1 -12   4    1.60    1.20
   2 -12   4   22.20    3.60
   2 -12   4   20.70    2.00
   3 -12   4   -0.10    1.00
  -3 -12  -4    2.90    2.20
   3 -12   4    0.50    0.70
  -4 -12  -4    4.90    1.70
   4 -12   4    6.20    1.30
   4 -12   4    4.20    1.60
   5 -12   4   -0.60    0.90
  -5 -12  -4   -0.90    1.30
   5 -12   4    0.20    0.80
   6 -12   4    0.60    0.80
   6 -12   4    1.00    1.20
  -6 -12  -4    2.40    1.70
   7 -12   4    0.40    1.10
  -7 -12  -4    0.30    1.50
   8 -12   4    7.80    2.10
  -8 -12  -4    7.20    2.20
   9 -12   4    1.50    1.30
  -9 -12  -4   -0.80    1.60
  10 -12   4    3.40    1.70
 -10 -12  -4   -0.10    1.80
  11 -12   4    0.50    1.90
   9 -13  -4   -0.50    1.30
   8 -13  -4    3.80    3.00
   7 -13  -4    1.70    1.70
   6 -13  -4   24.30    3.60
   5 -13  -4    0.40    1.30
  -5 -13   4   -0.30    1.10
   4 -13  -4    0.70    1.50
  -4 -13   4    1.80    2.00
  -3 -13   4    0.00    1.20
   3 -13  -4   -1.20    1.20
   2 -13  -4    3.20    1.70
  -2 -13   4    6.70    1.80
  -1 -13   4    1.50    1.30
   1 -13  -4    2.00    1.50
   0 -13   4   52.59    4.40
   0 -13  -4   49.00    4.60
   1 -13   4   -0.10    1.10
  -1 -13  -4   -2.30    1.10
   2 -13   4   -0.60    1.10
  -2 -13  -4   -0.70    1.30
   3 -13   4   -1.20    1.00
  -3 -13  -4   -0.70    1.30
  -4 -13  -4   15.00    2.80
   4 -13   4    9.60    2.30
  -5 -13  -4   -0.60    1.40
   5 -13   4   -0.70    1.10
  -6 -13  -4    0.30    1.60
   6 -13   4    1.70    1.40
   7 -13   4    1.30    1.50
  -7 -13  -4   -1.50    1.50
 -27   0   5   -0.30    1.20
  26   0  -5    0.30    0.70
 -26   0   5   -0.40    1.20
 -25   0   5    0.30    0.90
  25   0  -5   -0.50    0.60
 -24   0   5    0.10    1.10
  24   0  -5   -0.10    0.60
 -23   0   5    0.60    1.20
  23   0  -5    0.10    0.50
  22   0  -5    0.00    0.60
 -22   0   5    1.30    1.20
 -21   0   5   -1.00    0.70
  21   0  -5    0.80    0.70
  20   0  -5    1.00    0.70
 -20   0   5   -2.10    0.60
 -19   0   5    0.40    0.80
  19   0  -5   -0.10    0.50
  18   0  -5   -0.10    0.40
 -18   0   5    0.40    0.90
 -17   0   5    1.80    0.90
  17   0  -5    0.00    0.50
  16   0  -5    0.20    0.50
 -16   0   5   -0.90    0.60
  15   0  -5    2.10    0.60
 -15   0   5    0.80    0.80
 -14   0   5   -0.10    0.60
  14   0  -5    0.60    0.50
  13   0  -5    0.20    0.30
 -13   0   5   -0.10    0.60
  12   0  -5   -0.10    0.30
 -12   0   5   -0.60    0.40
 -11   0   5   -0.50    0.50
  11   0  -5   -0.50    0.20
  10   0  -5    1.50    0.40
 -10   0   5    2.50    0.70
   9   0  -5   -0.30    0.20
  -9   0   5   -0.10    0.30
  -9   0   5    0.20    0.40
   8   0  -5    0.10    0.20
  -8   0   5   -0.10    0.30
  -8   0   5    0.10    0.40
  -7   0   5   -0.30    0.30
  -7   0   5   -0.30    0.20
   7   0  -5    0.00    0.20
   6   0  -5    0.20    0.20
  -6   0   5    0.00    0.30
  -6   0   5    0.10    0.20
  -5   0   5    1.70    0.40
  -5   0   5    1.30    0.20
   5   0  -5    1.20    0.30
  -4   0   5    0.40    0.20
  -4   0   5    0.10    0.10
   4   0  -5    0.60    0.20
   4   0  -5    0.80    0.20
   3   0  -5    0.10    0.20
   3   0  -5    0.10    0.20
  -3   0   5    0.00    0.10
  -3   0   5   -0.10    0.20
  -3   0   5    0.10    0.10
  -2   0   5    0.40    0.20
   2   0  -5    0.40    0.20
   2   0  -5    0.00    0.10
  -2   0   5    0.30    0.20
   1   0  -5    0.00    0.30
  -1   0   5    0.10    0.30
   1   0  -5    0.20    0.20
  -1   0   5    0.00    0.20
   0   0  -5    1.00    0.40
   0   0   5    0.60    0.20
   0   0  -5    0.60    0.30
   1   0   5   -0.20    0.40
  -1   0  -5    0.30    0.60
  -1   0  -5   -0.10    0.20
   1   0   5   -0.10    0.20
   2   0   5    0.20    0.30
   2   0   5    0.70    0.50
  -2   0  -5    0.50    0.30
   2   0   5    1.70    0.70
  -2   0  -5    1.20    0.80
   3   0   5   -0.40    0.40
  -3   0  -5   -0.10    0.80
   3   0   5    0.10    0.20
   3   0   5    1.30    0.80
  -3   0  -5    0.30    0.30
  -4   0  -5   -0.40    0.20
   4   0   5    0.10    0.50
  -5   0  -5    0.50    0.40
   5   0   5    0.00    0.60
   6   0   5    0.50    0.60
  -6   0  -5    0.10    0.30
   7   0   5    0.10    0.60
  -7   0  -5    0.10    0.40
  -8   0  -5   -0.30    0.40
   8   0   5   -0.40    0.60
  -9   0  -5   -0.30    0.40
   9   0   5   -0.30    0.60
  10   0   5   -0.70    0.70
 -10   0  -5    1.00    0.60
 -11   0  -5    0.40    0.50
  11   0   5   -0.60    0.60
 -12   0  -5    0.30    0.50
  12   0   5    0.80    0.90
  13   0   5    1.60    1.00
 -13   0  -5    0.90    0.70
 -14   0  -5    1.40    0.90
  14   0   5   -0.10    0.70
 -15   0  -5    0.70    0.80
  15   0   5    0.40    0.80
 -16   0  -5    0.10    0.70
  17   0   5    1.20    0.90
 -17   0  -5    0.70    0.90
 -18   0  -5   -0.90    0.60
  18   0   5    1.80    1.00
 -19   0  -5   -0.50    1.00
  19   0   5   -0.80    0.80
 -20   0  -5   -2.00    0.60
  20   0   5   -0.20    0.70
  21   0   5   -0.30    0.70
 -21   0  -5   -0.30    0.80
 -22   0  -5   -1.00    0.70
  22   0   5    0.10    0.80
  23   0   5    0.50    1.00
 -23   0  -5   -0.50    0.90
  24   0   5    2.30    1.00
 -24   0  -5   -0.50    1.10
  25   0   5    3.20    1.10
 -27  -1   5    2.40    1.60
  27  -1  -5    1.10    1.00
 -27   1   5    1.30    1.20
  26  -1  -5    5.80    1.40
 -26  -1   5    4.50    1.80
 -26   1   5    5.30    1.70
 -25  -1   5    0.60    1.30
  25  -1  -5    1.20    0.90
 -25   1   5   -0.90    0.80
  25   1  -5    1.20    0.80
 -24  -1   5    1.20    1.20
  24  -1  -5    2.10    1.00
  24   1  -5    1.70    0.80
 -24   1   5    0.10    1.00
 -23  -1   5    2.40    1.30
  23  -1  -5    0.10    0.70
  23   1  -5    2.90    1.00
 -22  -1   5    1.40    1.20
  22  -1  -5    2.20    1.00
  22   1  -5    2.40    0.90
 -22   1   5    2.20    1.10
  21  -1  -5   11.10    1.70
 -21  -1   5    9.30    1.90
  21   1  -5    8.40    1.40
 -21   1   5    8.30    1.70
 -20  -1   5   10.40    2.00
  20  -1  -5   10.20    1.60
  20   1  -5   14.80    1.70
 -20   1   5    6.90    1.60
 -19  -1   5   -0.10    1.00
  19  -1  -5    0.40    0.60
 -19   1   5    0.10    0.70
  19   1  -5   -0.40    0.40
 -18  -1   5   11.60    2.00
  18  -1  -5   11.80    1.60
  18   1  -5   12.10    1.50
 -18   1   5   11.50    1.90
 -17  -1   5    2.60    1.10
  17  -1  -5    2.10    0.80
  17   1  -5    2.20    0.70
  16  -1  -5  140.29    7.30
 -16  -1   5  143.19    7.80
 -16   1   5  142.99    7.70
  16   1  -5  141.99    7.10
 -15  -1   5    8.30    1.50
  15  -1  -5    9.90    1.30
  15   1  -5    9.00    1.30
 -15   1   5    7.40    1.40
 -14  -1   5   16.60    1.90
  14  -1  -5   14.50    1.40
 -14   1   5   18.80    2.10
  14   1  -5   12.60    1.20
 -13  -1   5    8.60    1.40
  13  -1  -5    8.70    1.10
 -13   1   5    7.30    1.30
  13   1  -5    7.90    0.90
 -12  -1   5    0.60    0.60
  12  -1  -5    0.50    0.40
 -12   1   5    0.30    0.60
  12   1  -5    0.60    0.30
  11  -1  -5    4.30    0.80
 -11  -1   5    5.40    0.90
 -11  -1   5    6.80    1.10
 -11   1   5    7.10    1.10
  11   1  -5    5.10    0.70
 -10  -1   5    7.60    0.80
  10  -1  -5    6.40    0.90
 -10  -1   5    5.70    0.90
  10   1  -5    5.50    0.60
   9  -1  -5   10.00    0.90
  -9  -1   5   11.70    1.30
  -9  -1   5    8.90    0.80
  -9   1   5    8.70    1.10
   9   1  -5   10.30    0.70
  -8  -1   5  570.44   25.50
   7  -1  -5    1.80    0.40
  -7  -1   5    1.80    0.30
  -7  -1   5    1.50    0.50
   7   1  -5    1.30    0.20
  -7   1   5    1.80    0.50
   6  -1  -5   71.49    3.60
  -6  -1   5   73.19    3.70
   6  -1  -5   71.99    3.50
  -6  -1   5   73.89    3.30
   6   1  -5   71.69    3.30
  -6   1   5   69.59    3.60
  -6   1   5   68.49    3.60
   5  -1  -5    1.10    0.30
   5  -1  -5    1.00    0.30
  -5  -1   5    0.80    0.30
  -5  -1   5    1.00    0.20
  -5   1   5    1.10    0.30
  -5   1   5    1.00    0.30
   5   1  -5    1.10    0.10
   4  -1  -5    4.50    0.50
  -4  -1   5    4.10    0.50
  -4  -1   5    4.20    0.50
  -4  -1   5    3.50    0.20
   4  -1  -5    5.20    0.40
   4   1  -5    3.90    0.30
  -4   1   5    4.40    0.50
  -4   1   5    4.30    0.40
   4   1  -5    3.60    0.50
  -3  -1   5    0.40    0.30
   3  -1  -5    0.20    0.10
   3  -1  -5    0.40    0.20
  -3  -1   5    0.00    0.20
  -3  -1   5    0.30    0.20
  -3   1   5    0.20    0.20
   3   1  -5    1.00    0.30
   3   1  -5    0.30    0.30
  -3   1   5    0.40    0.20
  -3   1   5    0.30    0.10
   2  -1  -5  747.23   47.20
  -2  -1   5  796.22   51.39
  -2   1   5  741.03   46.00
   2   1  -5  798.52   49.90
  -1  -1   5   -0.10    0.40
   1  -1  -5    0.20    0.30
   1  -1  -5   -0.30    0.10
  -1  -1   5   -0.20    0.30
  -1  -1   5    0.00    0.20
  -1   1   5    0.10    0.10
   1   1  -5    0.00    0.20
  -1   1   5    0.20    0.20
   0  -1   5   13.50    1.00
   0  -1  -5   14.50    1.00
   0  -1  -5   15.10    0.80
   0  -1   5   12.50    0.90
   0   1  -5   14.50    1.10
   0   1   5   14.80    0.80
   0   1   5   15.00    1.00
   0   1  -5   13.70    1.00
   1  -1   5   -0.80    0.30
  -1  -1  -5    0.10    0.40
  -1  -1  -5    0.00    0.20
   1  -1   5    0.30    0.20
  -1   1  -5   -0.20    0.40
  -1   1  -5    0.00    0.20
   1   1   5    0.50    0.30
   1   1   5    0.00    0.20
   2  -1   5  745.93   51.59
  -2   1  -5  810.92   52.39
   2   1   5  762.22   56.39
   3  -1   5    9.90    1.10
  -3  -1  -5    9.00    1.20
  -3  -1  -5    9.70    0.80
   3   1   5    9.90    0.80
  -3   1  -5    9.60    0.80
   4  -1   5  106.29    5.20
  -4  -1  -5  101.09    5.40
  -4  -1  -5   99.89    5.00
   5  -1   5   26.40    1.90
  -5  -1  -5   25.30    2.20
  -5  -1  -5   32.90    1.80
   5   1   5   26.70    1.90
  -5   1  -5   27.00    1.80
  -6  -1  -5   18.50    2.10
  -6  -1  -5   13.10    1.20
   6  -1   5   17.80    1.50
  -6   1  -5   17.00    1.30
   6   1   5   13.40    1.50
   7  -1   5    7.80    1.20
   7   1   5    8.00    1.10
  -7   1  -5    9.90    1.20
  -8  -1  -5    4.80    0.90
   8  -1   5    7.60    1.20
  -8   1  -5    6.30    1.00
   8   1   5    5.80    1.10
  -9  -1  -5    2.50    0.70
   9  -1   5    2.30    0.80
   9   1   5    2.20    1.00
  -9   1  -5    1.50    0.60
  10  -1   5    1.10    0.70
 -10  -1  -5    1.20    0.60
  10   1   5    1.70    0.80
 -10   1  -5    0.80    0.50
 -11  -1  -5    1.00    0.70
  11  -1   5    0.00    0.70
 -11   1  -5    1.60    0.80
  11   1   5   -0.30    0.80
  12  -1   5    1.50    0.90
 -12  -1  -5    0.70    0.70
 -12   1  -5    0.40    0.60
  12   1   5   -0.10    0.80
 -13  -1  -5    7.00    1.30
  13  -1   5    5.30    1.20
  13   1   5    4.90    1.30
 -13   1  -5    4.30    1.10
  14  -1   5   21.90    2.40
  14   1   5   11.90    1.90
  15  -1   5    6.90    1.50
 -15  -1  -5    6.80    1.30
  15   1   5    8.50    1.50
 -15   1  -5    5.90    1.30
 -16  -1  -5   16.70    2.20
  16  -1   5   13.20    1.90
 -16   1  -5   17.40    2.20
  16   1   5   13.10    1.90
  17  -1   5    2.40    1.10
 -17  -1  -5    0.40    0.80
 -17   1  -5    1.10    0.90
  17   1   5    1.70    1.00
  18  -1   5   36.10    3.00
 -18  -1  -5   33.40    3.00
 -18   1  -5   32.10    2.90
  18   1   5   30.30    2.80
 -19  -1  -5   12.60    2.00
  19  -1   5   11.20    1.90
  19   1   5   11.10    1.90
 -19   1  -5   10.70    2.00
  20  -1   5    4.20    1.30
 -20  -1  -5    0.80    0.90
 -20   1  -5    2.50    1.30
  20   1   5    4.70    1.30
  21  -1   5    0.20    0.90
 -21  -1  -5   -0.80    0.90
 -21   1  -5   -0.10    1.00
  21   1   5    0.50    0.90
 -22  -1  -5    0.40    1.10
  22  -1   5    1.00    1.00
  22   1   5    1.90    1.10
 -22   1  -5    0.10    1.10
  23  -1   5    3.00    1.20
 -23  -1  -5    1.50    1.20
 -23   1  -5    2.60    1.50
  23   1   5    6.20    1.50
  24  -1   5   14.20    2.30
 -24  -1  -5    4.00    1.60
  24   1   5    9.80    1.80
 -24   1  -5    8.10    2.10
  25  -1   5    0.60    0.80
  25   1   5    2.70    1.00
 -27  -2   5   -0.30    2.00
  27  -2  -5    6.20    1.50
 -27   2   5    5.10    1.80
 -26  -2   5    1.60    1.40
  26  -2  -5    5.50    1.40
 -26   2   5    2.00    1.50
  25  -2  -5    1.10    1.00
 -25  -2   5    0.00    1.10
 -25   2   5   -0.10    1.00
  24  -2  -5    6.90    1.60
 -24  -2   5    8.90    2.10
  24   2  -5    7.50    1.30
 -24   2   5    8.80    1.90
  23  -2  -5    6.40    1.50
 -23  -2   5    3.50    1.50
  23   2  -5    5.00    1.10
  22  -2  -5    3.80    1.20
 -22   2   5    3.20    1.30
  22   2  -5    4.90    0.90
  21  -2  -5    2.90    1.00
 -21  -2   5    3.20    1.50
  21   2  -5    4.70    0.90
 -21   2   5    3.60    1.30
 -20  -2   5   -1.10    0.90
  20  -2  -5    0.10    0.70
  20   2  -5    0.90    0.50
 -20   2   5   -0.60    0.80
 -19  -2   5   -0.30    0.80
  19   2  -5    0.00    0.40
 -19   2   5    0.10    0.80
  18  -2  -5   42.50    3.10
 -18  -2   5   42.30    3.40
  18   2  -5   43.30    2.70
 -18   2   5   45.00    3.40
 -17  -2   5    0.40    0.80
  17  -2  -5    0.40    0.60
  17   2  -5    0.50    0.40
 -17   2   5   -0.20    0.70
 -16  -2   5    3.90    1.30
  16  -2  -5    3.60    1.00
 -16   2   5    3.30    1.10
  16   2  -5    4.60    0.80
 -15  -2   5    3.10    1.10
  15  -2  -5    2.40    0.80
 -15   2   5    2.70    1.00
  15   2  -5    2.60    0.60
 -14  -2   5   44.20    3.20
  14  -2  -5   42.60    2.90
  14   2  -5   44.70    2.50
 -14   2   5   42.00    2.90
  13  -2  -5    0.20    0.50
 -13  -2   5    0.30    0.60
  13   2  -5   -0.50    0.20
 -13   2   5   -0.60    0.40
  12  -2  -5    7.10    1.10
 -12  -2   5    7.40    1.20
 -12   2   5    8.20    1.20
  12   2  -5    7.20    1.00
  12   2  -5    6.70    0.70
 -11  -2   5    0.90    0.50
  11  -2  -5    1.00    0.50
  11   2  -5    0.50    0.50
  11   2  -5    0.60    0.30
 -11   2   5    1.40    0.60
 -10  -2   5  105.19    5.80
  10  -2  -5  120.59    5.80
  10   2  -5  109.59    5.50
  10   2  -5  112.79    5.30
 -10   2   5  114.69    5.70
   9  -2  -5    7.00    1.00
  -9  -2   5    4.10    0.80
   9   2  -5    5.20    0.50
  -9   2   5    5.30    0.80
   9   2  -5    5.10    0.60
  -8  -2   5   59.69    3.60
   8  -2  -5   60.29    3.30
  -8   2   5   63.09    3.30
   8   2  -5   59.69    2.90
   8   2  -5   59.89    2.80
   7  -2  -5    0.00    0.30
  -7  -2   5    0.70    0.40
   7  -2  -5   -0.30    0.20
  -7   2   5   -0.40    0.30
   6  -2  -5  269.17   12.20
  -6  -2   5  270.67   12.50
   6  -2  -5  267.97   12.50
  -6   2   5  267.27   12.30
   5  -2  -5    1.70    0.30
  -5  -2   5    1.70    0.40
   5  -2  -5    2.10    0.50
  -5   2   5    1.40    0.30
   4  -2  -5  103.69    5.10
   4  -2  -5  104.09    4.80
  -4  -2   5  103.49    4.70
  -4  -2   5   99.69    5.00
   4   2  -5  105.49    4.70
  -4   2   5  104.49    4.80
  -3  -2   5    9.20    0.60
  -3  -2   5    9.50    0.80
   3  -2  -5    9.10    0.50
   3  -2  -5   10.40    0.80
   3   2  -5   10.20    0.90
  -3   2   5    8.90    0.50
   3   2  -5    9.10    0.60
  -2  -2   5   69.99    3.60
  -2  -2   5   71.59    3.40
   2  -2  -5   74.69    3.70
   2   2  -5   72.69    3.60
   2   2  -5   70.89    3.40
   1  -2  -5    5.40    0.70
   1  -2  -5    5.40    0.30
  -1  -2   5    4.80    0.60
  -1  -2   5    5.00    0.60
   1   2  -5    5.60    0.70
   1   2  -5    5.30    0.70
  -1   2   5    5.80    0.60
  -1   2   5    4.90    0.30
   0  -2  -5  265.47   12.50
   0  -2   5  277.57   12.40
   0  -2  -5  270.67   12.10
   0  -2   5  265.87   12.40
   0   2   5  278.47   12.60
   0   2   5  266.87   12.10
  -1  -2  -5    0.90    0.40
   1  -2   5    0.10    0.40
  -1  -2  -5    0.20    0.20
  -1   2  -5    1.10    0.50
   1   2   5    0.10    0.20
  -1   2  -5    0.30    0.30
   2  -2   5  652.23   55.79
  -2   2  -5  749.53   55.09
   2   2   5  642.54   61.89
  -3  -2  -5    0.10    0.50
   3  -2   5    0.00    0.40
  -3  -2  -5    0.90    0.30
   3   2   5    0.40    0.30
  -3   2  -5    0.50    0.30
   4  -2   5   54.79    3.20
  -4  -2  -5   60.79    3.40
  -4  -2  -5   56.89    3.00
  -4   2  -5   60.39    3.20
   5  -2   5   21.70    1.70
  -5  -2  -5   24.50    1.90
  -5  -2  -5   18.80    1.40
  -5   2  -5   23.30    1.60
  -6  -2  -5  260.37   12.60
  -6  -2  -5  261.37   12.20
   6  -2   5  254.77   12.40
  -6   2  -5  273.87   13.10
   7  -2   5    4.90    1.00
  -7  -2  -5    4.20    0.80
  -7  -2  -5    5.10    1.40
  -7   2  -5    4.60    0.90
  -8  -2  -5   28.40    2.60
  -8  -2  -5   25.80    1.90
   8  -2   5   29.30    2.10
  -8   2  -5   26.60    1.90
   8   2   5   26.60    2.10
  -9  -2  -5   12.10    1.40
   9  -2   5   13.00    1.60
   9   2   5   13.10    1.60
  -9   2  -5   13.70    1.50
 -10  -2  -5   37.60    2.50
  10  -2   5   29.90    2.40
 -10   2  -5   35.90    2.40
  10   2   5   35.40    2.50
  11  -2   5    1.30    0.90
 -11  -2  -5    1.80    0.80
  11   2   5    2.40    1.10
 -11   2  -5    1.80    0.80
  12  -2   5   27.70    2.40
 -12  -2  -5   28.50    2.30
 -12   2  -5   22.20    2.10
  12   2   5   27.00    2.30
  13  -2   5    0.10    0.70
 -13  -2  -5   -0.50    0.70
  13   2   5   -0.50    0.80
 -13   2  -5   -0.30    0.50
  14  -2   5   22.40    2.20
 -14  -2  -5   18.30    2.60
  14   2   5   21.70    2.20
  15  -2   5   11.20    1.80
 -15  -2  -5    9.60    1.70
  15   2   5    8.10    1.50
 -15   2  -5    9.20    1.70
 -16  -2  -5   40.60    3.20
  16  -2   5   40.60    3.20
 -16   2  -5   37.60    3.10
  16   2   5   42.50    3.20
 -17  -2  -5    4.30    1.30
  17  -2   5    0.80    0.90
 -17   2  -5    0.40    0.90
  18  -2   5   15.30    2.30
 -18  -2  -5   17.90    2.40
  18   2   5   20.20    2.50
 -18   2  -5   18.70    2.50
  19  -2   5    0.20    0.90
 -19  -2  -5    0.10    0.80
 -19   2  -5    0.60    1.00
  19   2   5    0.10    0.90
  20  -2   5    3.50    1.30
  20   2   5    2.30    1.10
 -20   2  -5    3.20    1.30
 -21  -2  -5    0.30    1.10
  21  -2   5    2.00    1.10
 -21   2  -5    0.90    1.00
  21   2   5    1.90    1.10
  22  -2   5    0.70    1.00
 -22  -2  -5    0.20    0.90
  22   2   5    0.40    0.90
 -22   2  -5   -0.10    1.10
  23  -2   5    2.60    1.20
 -23  -2  -5    1.10    1.30
  23   2   5    2.20    1.00
 -23   2  -5    0.40    1.10
 -24  -2  -5   -0.20    1.20
  24  -2   5    1.90    1.10
 -24   2  -5   -0.30    1.20
  24   2   5    3.00    1.00
 -25  -2  -5   -1.30    0.90
  25  -2   5    1.80    1.00
  25   2   5    5.80    1.40
 -27  -3   5    3.10    1.60
  27  -3  -5    1.80    1.20
 -27   3   5    3.20    1.70
 -26  -3   5    4.10    1.80
  26  -3  -5    2.30    1.20
 -26   3   5    1.30    1.30
  25  -3  -5    0.50    1.00
 -25  -3   5    1.40    1.30
 -25   3   5   -0.90    1.10
  24  -3  -5    9.80    1.90
 -24  -3   5    6.80    1.90
 -24   3   5    9.40    2.10
  23  -3  -5    2.20    1.20
 -23  -3   5    3.20    1.60
 -23   3   5    2.80    2.30
 -22  -3   5    2.20    1.40
  22  -3  -5    2.60    1.10
  22   3  -5    4.00    0.80
 -22   3   5    2.50    1.30
  21  -3  -5    0.00    0.70
 -21  -3   5    0.30    1.10
 -21   3   5   -0.10    0.90
  21   3  -5    1.60    0.50
 -20  -3   5   27.90    3.30
  20  -3  -5   22.90    2.80
  20   3  -5   25.80    1.80
 -20   3   5   26.10    2.60
  19  -3  -5    5.80    1.40
 -19  -3   5    3.80    1.40
  19   3  -5    3.60    0.70
 -19   3   5    4.40    1.30
  18  -3  -5    1.60    0.90
 -18  -3   5    4.60    1.30
 -18   3   5    1.90    1.00
  17  -3  -5    0.40    0.60
 -17  -3   5    0.30    0.90
  17   3  -5    1.10    0.50
 -17   3   5    0.30    0.70
  16  -3  -5    1.80    0.80
 -16  -3   5    2.40    1.10
  16   3  -5    1.00    0.50
 -16   3   5    1.30    0.80
  15  -3  -5    1.90    0.80
  15   3  -5    3.40    0.60
 -15   3   5    4.10    1.10
  14  -3  -5    3.70    1.00
 -14  -3   5    3.90    1.10
 -14   3   5    2.20    0.80
  14   3  -5    5.40    0.70
  13  -3  -5    0.20    0.50
 -13  -3   5   -0.30    0.50
 -13   3   5    0.60    0.60
  13   3  -5    0.80    0.40
  13   3  -5    0.40    0.30
  12  -3  -5   23.50    1.90
 -12  -3   5   23.70    2.00
 -12   3   5   25.00    1.80
  12   3  -5   22.20    1.30
  12   3  -5   21.80    1.40
 -11  -3   5    0.10    0.50
  11  -3  -5    2.10    0.70
  11   3  -5    1.50    0.40
  11   3  -5    2.00    0.60
 -11   3   5    1.50    0.60
 -10  -3   5   32.00    2.30
  10  -3  -5   31.70    2.20
  10   3  -5   29.90    1.70
  10   3  -5   32.30    1.70
 -10   3   5   36.90    2.10
  -9  -3   5    2.40    0.60
   9  -3  -5    2.30    0.60
   9   3  -5    2.90    0.30
  -9   3   5    3.10    0.60
   9   3  -5    2.80    0.60
  -8  -3   5   12.00    1.20
   8  -3  -5   12.10    1.20
   8   3  -5   11.20    0.60
   8   3  -5   11.70    0.70
  -8   3   5   11.30    0.90
   7  -3  -5    3.00    0.50
   7  -3  -5    2.80    0.70
  -7  -3   5    2.70    0.60
  -7  -3   5    2.70    0.50
   7   3  -5    2.40    0.30
   7   3  -5    2.20    0.20
  -7   3   5    2.40    0.50
  -6  -3   5   36.90    2.30
   6  -3  -5   36.40    2.30
   6  -3  -5   38.80    2.00
  -6  -3   5   36.70    1.80
   6   3  -5   37.40    1.80
  -6   3   5   38.90    2.00
  -5  -3   5    2.70    0.60
   5  -3  -5    2.60    0.60
   5  -3  -5    2.50    0.40
  -5   3   5    2.80    0.40
   5   3  -5    2.00    0.30
  -4  -3   5  387.26   17.50
   4  -3  -5  365.46   17.50
   4  -3  -5  387.96   17.10
  -4   3   5  388.46   17.10
   3  -3  -5    3.40    0.60
  -3  -3   5    4.40    0.70
  -3  -3   5    4.70    0.40
   3   3  -5    4.20    0.50
   3   3  -5    4.70    0.70
   2  -3  -5    0.40    0.30
  -2  -3   5    0.30    0.20
   2   3  -5    0.40    0.30
   2   3  -5    0.30    0.30
   1  -3  -5    8.50    1.00
  -1  -3   5    7.80    0.70
   1   3  -5    7.90    0.80
   1   3  -5    7.60    0.90
   0  -3   5   94.09    4.70
   0  -3  -5   93.79    4.80
   0   3  -5  103.09    4.90
   0   3  -5   94.99    4.80
   0   3   5   93.69    4.40
  -1  -3  -5    9.90    0.70
   1  -3   5   10.70    1.00
  -1  -3  -5   10.90    1.00
   1   3   5    9.60    0.70
  -1   3  -5   10.00    0.90
  -2  -3  -5   40.50    2.40
  -2  -3  -5   39.30    2.10
   2  -3   5   37.50    2.30
   2   3   5   39.90    2.10
  -2   3  -5   39.20    2.30
  -3  -3  -5    8.20    0.80
  -3  -3  -5    8.40    1.10
   3  -3   5    7.30    1.00
   3   3   5    8.00    0.70
  -3   3  -5    7.60    1.00
   4  -3   5   27.00    1.90
  -4  -3  -5   27.90    1.70
  -4  -3  -5   27.50    2.00
  -4   3  -5   27.10    1.80
  -5  -3  -5    7.60    1.20
   5  -3   5    8.30    1.20
  -5  -3  -5    8.00    1.00
  -5   3  -5    8.80    1.10
  -6  -3  -5   13.40    1.20
  -6  -3  -5   14.80    1.70
   6  -3   5   12.80    1.30
  -6   3  -5   13.90    1.30
   7  -3   5   10.80    1.40
  -7  -3  -5   13.00    1.30
  -7  -3  -5   16.60    2.30
  -7   3  -5   13.00    1.30
  -8  -3  -5    7.40    1.60
   8  -3   5    8.70    1.40
  -8  -3  -5    9.00    1.20
  -8   3  -5    9.60    1.30
  -9  -3  -5    6.50    1.10
   9  -3   5    6.10    1.10
  -9  -3  -5    7.50    1.80
   9   3   5    6.60    1.30
  -9   3  -5    6.20    1.10
 -10  -3  -5   14.70    2.30
  10  -3   5   12.40    1.70
 -10  -3  -5   14.00    1.70
 -10   3  -5   17.70    1.90
  10   3   5   17.00    2.00
  11  -3   5    2.50    1.00
 -11  -3  -5    2.70    1.00
  11   3   5    2.30    1.10
 -11   3  -5   -0.20    0.60
 -12  -3  -5    6.00    1.30
  12  -3   5    5.70    1.30
 -12   3  -5    9.20    1.50
  12   3   5    6.70    1.50
 -13  -3  -5    2.30    1.00
  13  -3   5    2.10    1.00
  13   3   5    2.60    1.10
 -13   3  -5    1.30    0.70
 -14  -3  -5   73.99    4.60
  14  -3   5   76.59    4.70
  14   3   5   67.99    4.50
 -14   3  -5   72.19    4.50
 -15  -3  -5    1.00    1.00
  15  -3   5   -0.80    0.60
 -15   3  -5   -0.10    0.60
  15   3   5   -0.20    0.90
 -16  -3  -5    9.00    1.70
  16  -3   5   15.00    2.20
  16   3   5   13.60    1.90
 -16   3  -5    9.50    1.70
  17  -3   5    0.10    0.80
 -17  -3  -5   -0.20    0.90
 -17   3  -5    1.10    0.90
  18  -3   5   42.20    3.60
 -18  -3  -5   52.39    3.80
 -18   3  -5   47.20    3.70
  18   3   5   46.30    3.50
  19  -3   5   -0.20    0.90
 -19  -3  -5    3.40    1.30
  19   3   5   -0.10    0.80
 -19   3  -5   -0.80    0.80
  20  -3   5    7.70    1.70
 -20  -3  -5   15.80    2.50
  20   3   5   15.40    2.10
 -21  -3  -5   -0.20    1.00
  21  -3   5   -0.20    0.80
  21   3   5    0.40    0.90
 -21   3  -5    0.30    1.00
  22  -3   5    5.70    1.70
 -22  -3  -5    5.40    1.60
 -22   3  -5    5.60    1.80
  22   3   5    5.40    1.40
 -23  -3  -5    1.50    1.30
  23  -3   5    0.90    1.00
  23   3   5    2.30    0.90
 -23   3  -5   -0.10    1.20
 -24  -3  -5    3.00    1.40
  24  -3   5    6.40    1.70
 -24   3  -5    3.20    1.50
  24   3   5    9.80    2.00
  25  -3   5    2.20    1.20
 -25  -3  -5    1.50    1.40
 -25   3  -5    1.00    1.50
  26  -4  -5   11.90    2.30
 -26   4   5    8.50    2.10
 -25  -4   5    0.60    1.20
  25  -4  -5    1.70    1.10
 -25   4   5    4.40    1.60
 -24  -4   5    5.40    1.70
  24  -4  -5    7.70    1.90
 -24   4   5    9.10    2.10
 -23  -4   5   -0.30    1.00
  22  -4  -5   12.70    2.10
 -22  -4   5    8.20    2.00
 -22   4   5    7.20    1.80
  21  -4  -5    2.80    1.10
 -21   4   5    4.20    1.30
  20  -4  -5    5.30    1.30
 -20  -4   5    7.80    1.80
 -20   4   5    5.00    1.40
  19  -4  -5    2.60    1.10
 -19  -4   5    7.30    1.80
 -19   4   5    1.20    0.90
  19   4  -5    4.80    0.70
 -18  -4   5   12.20    2.10
  18  -4  -5   13.10    2.00
 -18   4   5   11.90    1.90
  18   4  -5   13.80    1.10
  17  -4  -5    0.60    0.70
 -17  -4   5    0.30    0.90
 -17   4   5   -0.60    0.60
  17   4  -5    1.00    0.40
  16  -4  -5   19.40    2.30
 -16  -4   5   15.30    2.20
 -16   4   5   14.30    1.90
  16   4  -5   14.40    1.10
 -15  -4   5    0.70    0.80
  15  -4  -5    0.50    0.60
  15   4  -5    1.60    0.40
 -15   4   5    1.00    0.70
 -14  -4   5   67.79    4.60
  14  -4  -5   75.99    4.40
  14   4  -5   66.39    3.40
  14   4  -5   66.29    3.50
 -14   4   5   73.79    4.10
 -13  -4   5    1.00    0.80
  13  -4  -5   -0.60    0.50
  13   4  -5    0.20    0.30
 -13   4   5    0.40    0.60
  13   4  -5    0.60    0.40
  12  -4  -5    0.00    0.50
 -12  -4   5   -0.70    0.50
  12   4  -5   -0.10    0.30
  12   4  -5   -0.20    0.30
 -12   4   5    0.40    0.50
 -11  -4   5    2.40    0.80
  11  -4  -5    1.20    0.70
  11   4  -5    1.50    0.40
  11   4  -5    2.00    0.40
 -11   4   5    0.80    0.60
  10  -4  -5   13.60    1.40
 -10  -4   5   15.30    1.40
 -10   4   5   14.20    1.20
  10   4  -5   13.10    0.80
  10   4  -5   13.50    1.00
  -9  -4   5    0.20    0.40
  -9  -4   5    1.70    0.70
   9  -4  -5    1.00    0.50
   9   4  -5    1.00    0.40
   9   4  -5    1.10    0.30
  -9   4   5    0.80    0.40
  -8  -4   5  132.89    6.20
   8  -4  -5  124.79    6.70
  -8  -4   5  139.59    6.70
   8   4  -5  128.09    6.00
  -8   4   5  130.69    6.30
  -7  -4   5   12.80    0.90
   7  -4  -5   12.40    0.90
  -7  -4   5   13.40    1.20
   7  -4  -5   11.00    1.40
  -7   4   5   13.20    0.90
   7   4  -5   12.10    0.80
   6  -4  -5   21.10    1.20
  -6  -4   5   17.20    1.20
   6  -4  -5   22.20    1.70
  -6  -4   5   20.50    1.50
  -6   4   5   23.20    1.20
   6   4  -5   18.30    1.20
   5  -4  -5   10.10    1.10
   5  -4  -5   11.10    0.70
  -5  -4   5   10.40    0.80
  -5  -4   5   10.30    1.30
   5   4  -5    9.50    0.70
  -5   4   5   11.10    0.70
   4  -4  -5    5.70    0.90
  -4  -4   5    6.90    0.90
   4  -4  -5    5.20    0.40
  -4  -4   5    5.70    0.60
  -4   4   5    6.20    0.50
   4   4  -5    5.90    0.60
  -3  -4   5    3.70    0.60
   3  -4  -5    3.20    0.70
   3  -4  -5    3.70    0.30
   3  -4  -5    3.80    0.30
  -3  -4   5    4.50    0.60
   3   4  -5    4.60    0.70
   3   4  -5    3.40    0.50
  -2  -4   5   80.69    4.20
   2  -4  -5   81.29    4.60
  -2  -4   5   87.09    4.20
   2   4  -5   82.59    4.30
   1  -4  -5    0.90    0.20
   1  -4  -5    1.50    0.50
   1  -4  -5    1.20    0.20
  -1  -4   5    0.90    0.40
   1   4  -5    1.10    0.50
   0  -4   5   60.09    3.20
   0  -4  -5   59.19    2.90
   0  -4  -5   58.99    3.40
   0  -4  -5   60.09    2.90
   0   4  -5   68.69    3.40
   1  -4   5    1.40    0.50
  -1  -4  -5    2.00    0.40
  -1  -4  -5    1.10    0.50
  -1   4  -5    2.40    0.60
  -2  -4  -5  606.24   26.90
   2   4   5  594.94   26.90
  -3  -4  -5    8.10    0.90
   3  -4   5    7.20    1.00
  -3  -4  -5    7.10    1.00
  -3   4  -5    7.80    1.00
   4  -4   5    2.00    0.70
  -4  -4  -5    2.20    0.50
  -5  -4  -5   15.60    1.50
  -5  -4  -5   12.40    1.10
   5  -4   5   14.80    1.40
  -5   4  -5   12.40    1.20
  -6  -4  -5  316.37   14.50
   6  -4   5  315.97   14.60
  -6  -4  -5  303.17   14.60
  -6   4  -5  285.57   14.30
   7  -4   5    3.80    1.00
  -7  -4  -5    5.30    1.20
  -7  -4  -5    5.50    1.00
  -7   4  -5    5.70    1.00
   8  -4   5    6.20    1.20
  -8  -4  -5    6.60    1.50
  -8  -4  -5    5.20    1.00
  -8   4  -5    5.60    1.10
  -9  -4  -5    5.90    1.60
  -9  -4  -5    5.00    1.00
   9  -4   5    6.80    1.30
  -9   4  -5    5.20    1.00
 -10  -4  -5   32.90    3.00
 -10  -4  -5   33.70    2.50
  10  -4   5   32.00    2.60
 -10   4  -5   32.80    2.50
 -11  -4  -5   30.80    3.20
 -11  -4  -5   35.30    2.50
  11  -4   5   33.90    2.70
  11   4   5   28.90    2.60
 -11   4  -5   29.50    2.40
 -12  -4  -5   34.90    2.70
 -12  -4  -5   33.90    3.50
 -12   4  -5   32.80    2.60
  12   4   5   35.00    2.80
  13  -4   5    9.20    1.70
 -13  -4  -5    8.80    1.70
 -13   4  -5   13.40    2.00
  13   4   5    6.20    1.50
  14  -4   5   30.90    2.80
 -14  -4  -5   28.50    2.50
 -14   4  -5   26.80    2.50
  14   4   5   29.90    2.60
 -15  -4  -5    0.00    0.80
  15  -4   5    0.50    0.80
  15   4   5    0.80    1.00
 -15   4  -5   -0.50    0.50
  16  -4   5   37.10    3.10
 -16  -4  -5   39.20    3.10
 -16   4  -5   31.80    2.90
  16   4   5   34.30    2.80
  17  -4   5   -0.60    0.80
 -17  -4  -5   -1.10    0.90
 -17   4  -5   -0.90    0.70
 -18  -4  -5   15.30    2.30
  18  -4   5   12.90    2.20
  18   4   5   13.70    2.00
 -18   4  -5   15.30    2.30
  19  -4   5    0.10    0.90
 -19  -4  -5   -1.60    0.80
  19   4   5   -1.10    0.80
 -19   4  -5   -1.60    0.70
 -20  -4  -5    7.50    1.90
  20  -4   5    8.00    1.80
 -20   4  -5    7.30    1.80
  20   4   5    8.10    1.70
 -21  -4  -5    0.00    1.00
  21  -4   5    0.20    0.80
 -21   4  -5    0.40    1.10
  21   4   5    2.20    1.10
  22  -4   5    6.90    1.80
 -22  -4  -5    5.00    1.70
 -22   4  -5    7.70    2.10
  22   4   5    9.60    1.70
  23  -4   5    2.20    1.20
 -23  -4  -5    1.80    1.40
  23   4   5    4.50    1.20
 -23   4  -5    1.10    1.30
  24  -4   5    6.30    1.70
 -24   4  -5    8.40    2.20
 -25  -5   5    0.80    1.50
  25  -5  -5   -0.50    0.90
 -25   5   5    0.70    1.30
 -24  -5   5    0.80    1.40
  24  -5  -5    2.80    1.20
 -24   5   5    0.70    1.20
  23  -5  -5    5.20    1.60
 -23  -5   5    1.50    1.40
 -23   5   5    3.10    1.80
  22  -5  -5   10.10    2.00
 -22  -5   5    8.10    2.10
 -22   5   5    9.00    1.90
 -21  -5   5    7.40    2.00
  21  -5  -5    8.40    1.90
 -21   5   5    9.80    2.00
  20  -5  -5   25.50    3.10
 -20  -5   5   16.90    3.00
 -20   5   5   26.70    2.90
 -19  -5   5    2.00    1.20
  19  -5  -5    2.50    1.10
 -19   5   5    2.00    1.10
 -18  -5   5    0.90    1.10
  18  -5  -5    1.60    1.00
 -18   5   5    1.30    1.00
  18   5  -5    2.00    0.40
 -17  -5   5    9.90    1.90
  17  -5  -5   10.60    1.90
  17   5  -5   11.80    0.90
 -17   5   5   11.90    1.80
  16  -5  -5    3.10    1.00
 -16  -5   5    2.10    1.20
 -16   5   5    4.70    1.10
  16   5  -5    4.70    0.60
 -15  -5   5   10.90    1.80
  15  -5  -5   13.20    2.00
 -15   5   5   13.10    1.60
  15   5  -5   11.60    0.90
  15   5  -5    8.90    0.80
  14  -5  -5   -1.00    0.50
 -14  -5   5    0.90    0.80
  14   5  -5    0.30    0.40
 -14   5   5   -0.80    0.50
  14   5  -5    0.10    0.20
  13  -5  -5    4.20    1.20
 -13  -5   5    3.70    1.30
  13   5  -5    4.80    0.60
 -13   5   5    5.40    1.00
  13   5  -5    5.00    0.70
 -12  -5   5   31.10    2.50
  12  -5  -5   26.30    2.30
 -12   5   5   27.90    2.00
  12   5  -5   29.70    1.70
  12   5  -5   28.30    1.60
  11  -5  -5   -0.40    0.50
 -11  -5   5    0.50    0.60
 -11   5   5    0.20    0.40
  11   5  -5   -0.20    0.40
  11   5  -5    0.30    0.30
  10  -5  -5   57.89    3.90
 -10  -5   5   63.79    3.40
 -10  -5   5   65.89    3.90
  10   5  -5   63.39    3.10
 -10   5   5   64.49    3.40
   9  -5  -5    3.00    0.80
  -9  -5   5    3.00    0.80
  -9  -5   5    4.70    0.80
   9   5  -5    4.70    0.50
  -9   5   5    4.10    0.70
  -8  -5   5   62.89    3.20
  -8  -5   5   66.59    3.70
   8  -5  -5   58.89    3.80
   8   5  -5   59.99    3.10
  -8   5   5   62.79    3.20
  -7  -5   5    0.10    0.40
   7  -5  -5    0.80    0.40
   7  -5  -5    0.60    0.50
  -7  -5   5    0.20    0.40
  -7   5   5    0.50    0.30
   7   5  -5    0.70    0.30
  -6  -5   5  199.98    8.80
   6  -5  -5  185.58    9.30
  -6  -5   5  188.28    9.10
   6  -5  -5  185.48    8.60
  -6   5   5  183.88    8.60
   6   5  -5  179.78    8.70
   5  -5  -5    0.20    0.40
   5  -5  -5    0.00    0.20
  -5  -5   5    0.60    0.30
  -5  -5   5    0.10    0.40
  -5   5   5    0.60    0.20
  -4  -5   5  238.98   11.20
   4  -5  -5  232.28   10.60
  -4  -5   5  236.38   10.90
   4  -5  -5  238.58   11.40
  -4   5   5  234.68   10.60
   3  -5  -5    9.30    1.20
   3  -5  -5    9.80    0.60
  -3  -5   5   10.10    0.90
  -3  -5   5    8.90    1.10
   2  -5  -5   25.90    1.30
  -2  -5   5   29.70    1.90
  -2  -5   5   27.60    1.80
   2  -5  -5   24.40    1.90
   2   5  -5   28.80    1.90
   1  -5  -5    3.50    0.40
   1  -5  -5    3.80    0.40
   1  -5  -5    3.10    0.70
  -1  -5   5    2.60    0.60
   0  -5   5    1.00    0.40
   0  -5  -5    0.20    0.20
   0  -5  -5    1.00    0.60
   0  -5  -5    0.50    0.20
  -1  -5  -5   19.30    1.70
  -1  -5  -5   22.90    1.30
  -1  -5  -5   22.60    1.30
   1  -5   5   21.80    1.60
  -1   5  -5   24.20    1.90
  -2  -5  -5   43.70    2.40
   2  -5   5   48.00    2.80
  -2  -5  -5   45.70    2.40
  -2  -5  -5   45.60    2.90
  -2   5  -5   45.40    2.70
   2   5   5   45.10    2.40
   3  -5   5    8.80    1.20
  -3  -5  -5   10.40    1.40
  -3  -5  -5    9.30    1.00
  -3   5  -5   10.50    1.30
   4  -5   5   95.49    5.10
  -4  -5  -5   91.99    4.70
  -4  -5  -5   86.69    5.00
  -4   5  -5   97.29    5.00
  -5  -5  -5    2.80    0.70
   5  -5   5    2.60    0.80
  -5  -5  -5    2.40    0.90
  -5   5  -5    2.40    0.70
  -6  -5  -5  103.99    5.80
   6  -5   5  115.19    5.90
  -6  -5  -5  105.79    5.50
  -6   5  -5  104.89    5.60
  -7  -5  -5   16.90    2.10
   7  -5   5   16.70    1.70
  -7  -5  -5   15.90    1.50
  -7   5  -5   17.00    1.60
  -8  -5  -5   97.29    5.60
  -8  -5  -5   95.39    5.20
   8  -5   5   95.99    5.50
  -8   5  -5   98.39    5.30
  -9  -5  -5    9.50    1.80
   9  -5   5    6.30    1.30
  -9  -5  -5    7.80    1.30
  -9   5  -5    5.50    1.10
 -10  -5  -5   18.80    1.80
  10  -5   5   16.80    2.10
 -10  -5  -5   21.80    2.60
 -10   5  -5   20.30    1.90
 -11  -5  -5   23.90    2.20
 -11  -5  -5   34.50    3.10
  11  -5   5   27.40    2.40
 -11   5  -5   21.70    2.10
 -12  -5  -5    9.00    2.20
 -12  -5  -5    9.00    1.60
  12  -5   5   11.70    1.90
  12   5   5   11.00    1.80
 -12   5  -5   11.90    1.70
  13  -5   5    0.90    0.80
 -13  -5  -5   -1.70    1.50
 -13  -5  -5    0.00    0.80
  13   5   5    1.00    1.10
 -13   5  -5    0.80    0.80
  14  -5   5   59.59    4.10
 -14  -5  -5   54.49    3.80
  14   5   5   50.59    3.70
 -14   5  -5   52.99    3.70
  15  -5   5   12.00    2.10
 -15  -5  -5   10.00    1.80
 -15   5  -5   14.30    2.10
  15   5   5   12.90    1.90
 -16  -5  -5   32.00    2.90
  16  -5   5   28.80    2.80
 -16   5  -5   29.50    3.20
  16   5   5   28.50    2.70
  17  -5   5    0.50    0.90
 -17  -5  -5   -0.10    0.90
 -17   5  -5   -0.60    0.60
  17   5   5    0.40    1.00
 -18  -5  -5   25.40    3.00
  18  -5   5   27.00    3.40
 -18   5  -5   30.60    3.40
  18   5   5   27.30    2.60
 -19  -5  -5    3.60    1.40
  19  -5   5    6.10    1.70
  19   5   5    6.30    1.60
 -19   5  -5    4.90    1.80
  20  -5   5    2.10    1.20
 -20  -5  -5    0.80    1.20
  20   5   5    4.50    1.30
 -20   5  -5    2.20    1.40
  21  -5   5    1.20    1.10
 -21  -5  -5   -0.10    1.10
 -21   5  -5    1.30    1.30
  21   5   5    1.60    1.00
  22  -5   5   39.30    3.80
 -22  -5  -5   44.10    4.00
  22   5   5   40.10    3.20
 -22   5  -5   40.40    3.90
 -23  -5  -5    4.00    1.60
  23  -5   5    5.10    1.80
 -23   5  -5    2.20    1.70
  25  -6  -5    3.30    1.50
 -25  -6   5    3.00    1.70
 -25   6   5    0.70    1.30
  24  -6  -5    0.40    1.00
 -24  -6   5    0.60    1.20
 -24   6   5    1.50    1.40
 -23  -6   5    1.10    1.40
  23  -6  -5    3.20    1.50
 -23   6   5    1.50    1.30
  22  -6  -5   16.50    2.60
 -22  -6   5   14.10    2.70
 -22   6   5   21.50    2.80
 -21  -6   5    0.90    1.20
  21  -6  -5   -0.70    0.80
 -21   6   5   -1.00    0.90
  20  -6  -5    1.20    1.80
 -20  -6   5   -0.50    1.10
 -20   6   5    1.80    1.10
  19  -6  -5    2.50    1.20
 -19  -6   5    2.40    1.30
 -19   6   5    3.90    1.30
 -18  -6   5    0.90    1.20
  18  -6  -5    2.00    1.10
 -18   6   5    2.30    1.00
 -17  -6   5   10.30    2.00
  17  -6  -5    8.70    1.70
 -17   6   5    8.20    1.70
 -16  -6   5   -0.10    0.80
  16  -6  -5   -0.40    0.70
 -16   6   5    2.40    0.90
  15  -6  -5    3.70    1.20
 -15  -6   5    2.70    1.10
 -15   6   5    6.40    1.20
  15   6  -5    3.90    0.60
 -14  -6   5   66.19    4.30
  14  -6  -5   64.79    4.40
  14   6  -5   65.19    3.20
 -14   6   5   64.79    3.80
  14   6  -5   62.69    3.20
  13  -6  -5    4.60    1.30
 -13  -6   5    3.30    1.10
 -13   6   5    5.70    1.00
  13   6  -5    4.20    0.70
  13   6  -5    4.30    0.60
  12  -6  -5   51.89    3.60
  12   6  -5   46.70    2.60
  12   6  -5   48.90    2.50
 -12   6   5   49.50    2.90
 -11  -6   5    8.80    1.50
  11  -6  -5    9.70    1.90
 -11  -6   5    9.60    1.30
 -11   6   5   13.60    1.20
  11   6  -5   10.50    0.80
  10  -6  -5   32.80    2.60
 -10  -6   5   28.80    2.00
 -10  -6   5   30.90    2.40
  10   6  -5   29.70    2.00
 -10   6   5   29.10    1.90
   9  -6  -5    2.00    0.90
  -9  -6   5    1.60    0.70
  -9  -6   5    1.00    0.60
  -9   6   5    1.50    0.50
  -8  -6   5  158.78    7.60
   8  -6  -5  156.68    8.30
  -8  -6   5  157.48    8.00
  -8   6   5  153.98    7.40
   7  -6  -5    1.90    0.80
  -7  -6   5    4.00    0.90
  -7  -6   5    3.00    0.70
   7  -6  -5    3.90    0.60
  -7   6   5    3.30    0.60
  -6  -6   5    1.60    0.50
   6  -6  -5    5.00    1.10
   6  -6  -5    2.50    0.50
  -6  -6   5    0.70    0.60
  -6   6   5    3.20    0.50
   5  -6  -5   15.70    1.60
  -5  -6   5   13.90    1.30
  -5  -6   5   12.40    1.10
  -5   6   5   13.70    0.90
   4  -6  -5   28.30    2.30
  -4  -6   5   33.00    2.20
  -4  -6   5   30.50    2.00
   4  -6  -5   33.00    1.60
   4  -6  -5   30.60    1.60
   3  -6  -5    1.00    0.60
  -3  -6   5    0.70    0.40
  -3  -6   5    0.10    0.40
   3  -6  -5    0.70    0.20
   3  -6  -5    1.00    0.30
  -2  -6   5   13.50    1.40
   2  -6  -5   11.10    0.80
   2  -6  -5   13.20    0.80
   2  -6  -5   13.60    1.60
  -2  -6   5   11.40    1.20
   2   6  -5   13.60    1.50
  -1  -6   5    0.50    0.40
   1  -6  -5    0.90    0.30
   1  -6  -5    0.50    0.60
  -1  -6   5    0.60    0.50
   1   6  -5    1.80    0.70
   0  -6  -5    0.70    0.30
   0  -6  -5    0.30    0.50
   0  -6   5    0.50    0.40
   0  -6  -5   -0.10    0.20
   0   6  -5    0.10    0.40
  -1  -6  -5    4.50    0.60
  -1  -6  -5    4.90    0.60
  -1  -6  -5    5.00    1.00
   1  -6   5    3.70    0.90
  -1   6  -5    5.40    0.90
  -2  -6  -5   18.60    1.30
   2  -6   5   19.90    1.70
  -2  -6  -5   18.70    1.70
  -2   6  -5   18.60    1.60
  -3  -6  -5    3.40    0.60
   3  -6   5    2.10    0.70
  -3  -6  -5    2.80    0.80
  -3   6  -5    3.20    0.80
  -4  -6  -5    0.20    0.40
  -4  -6  -5   -0.20    0.50
   4  -6   5   -0.20    0.50
  -4   6  -5    0.80    0.60
  -5  -6  -5    3.80    0.90
   5  -6   5    3.60    1.00
  -5  -6  -5    4.90    1.10
  -5   6  -5    4.90    1.00
  -6  -6  -5    4.70    1.20
   6  -6   5    5.50    1.20
  -6  -6  -5    4.30    0.90
  -6   6  -5    3.20    0.80
  -7  -6  -5    1.30    0.70
   7  -6   5    0.40    0.70
  -7  -6  -5    0.20    0.80
  -7   6  -5   -0.50    0.50
  -8  -6  -5   17.20    1.70
   8  -6   5   14.00    1.90
  -8  -6  -5   19.40    2.30
  -8   6  -5   19.50    1.80
  -9  -6  -5    0.90    1.10
   9  -6   5    1.80    0.90
  -9  -6  -5    1.50    0.90
  -9   6  -5    2.10    0.90
 -10  -6  -5    4.90    1.60
  10  -6   5    4.20    1.20
 -10  -6  -5    1.90    0.90
 -10   6  -5    4.20    1.10
  11  -6   5   -0.20    0.70
 -11  -6  -5    0.50    1.30
 -11  -6  -5    0.20    0.70
 -11   6  -5    1.20    0.80
  12  -6   5    6.00    1.50
 -12  -6  -5    4.10    1.70
 -12   6  -5    3.80    1.30
 -13  -6  -5    2.10    0.90
 -13  -6  -5    2.10    1.70
  13  -6   5    2.20    1.00
  13   6   5    2.60    1.30
 -13   6  -5    2.30    1.00
 -14  -6  -5   14.00    2.00
  14  -6   5   14.10    2.20
 -14  -6  -5   17.20    2.90
 -14   6  -5   19.50    2.40
  14   6   5   12.50    2.10
 -15  -6  -5    9.60    1.80
  15  -6   5    9.20    1.80
  15   6   5   11.10    1.90
 -15   6  -5   15.80    2.20
 -16  -6  -5    3.00    1.20
  16  -6   5    2.80    1.30
  16   6   5    2.30    1.40
 -16   6  -5    5.00    1.50
 -17  -6  -5   -0.20    0.90
  17   6   5   -0.70    1.00
 -17   6  -5    0.20    1.00
  18  -6   5    1.40    1.00
 -18  -6  -5    2.60    1.90
 -18   6  -5    1.90    1.20
  18   6   5    2.80    1.30
 -19  -6  -5   -0.50    1.10
  19  -6   5    1.90    1.20
  19   6   5    1.30    1.10
 -19   6  -5    0.00    1.10
 -20  -6  -5    0.10    1.20
  20  -6   5    0.50    0.90
  20   6   5    1.20    1.10
 -20   6  -5    0.60    1.10
 -21  -6  -5    1.50    1.20
  21  -6   5    1.30    1.20
  21   6   5    5.20    1.30
 -21   6  -5   -0.20    1.10
 -22  -6  -5    1.40    1.30
  22  -6   5    1.70    1.30
 -22   6  -5    1.90    1.50
 -23  -7   5    0.00    1.30
  23  -7  -5   -1.10    0.90
 -23   7   5    2.00    1.30
  22  -7  -5   -0.20    1.00
 -22  -7   5    0.80    1.30
 -22   7   5    1.90    1.30
  21  -7  -5    1.90    1.40
 -21  -7   5    0.00    1.10
 -21   7   5    1.40    1.20
 -20  -7   5    4.60    1.80
  20  -7  -5    3.80    1.50
 -20   7   5    5.00    1.40
  19  -7  -5   -0.40    0.70
 -19  -7   5   -1.10    1.10
 -19   7   5    1.70    1.00
 -18  -7   5   21.90    3.30
 -18   7   5   16.70    2.20
  17  -7  -5    1.30    1.00
 -17  -7   5    0.00    1.10
 -16  -7   5   17.40    2.60
  16  -7  -5   21.10    2.80
 -16   7   5   19.20    2.10
 -15  -7   5    0.50    1.00
  15  -7  -5    1.10    0.90
 -15   7   5    0.20    0.70
  15   7  -5    2.20    0.50
  14  -7  -5    4.10    1.30
 -14  -7   5    5.20    1.40
  14   7  -5    6.70    0.80
 -14   7   5    6.00    1.10
 -13  -7   5    1.80    0.90
  13  -7  -5    2.20    1.10
 -13   7   5    3.00    0.80
  13   7  -5    2.30    0.70
 -12  -7   5   34.20    2.40
  12  -7  -5   31.90    2.90
 -12  -7   5   35.20    2.80
 -12   7   5   33.20    2.30
 -11  -7   5    3.00    1.00
  11  -7  -5    0.30    0.70
 -11  -7   5    2.40    0.90
 -11   7   5    1.60    0.60
  10  -7  -5    0.00    0.70
 -10  -7   5    0.90    0.70
 -10  -7   5    2.20    0.90
 -10   7   5    0.30    0.50
  -9  -7   5    0.10    0.60
   9  -7  -5   -0.30    0.60
  -9  -7   5    1.00    0.70
  -9   7   5    0.10    0.40
   8  -7  -5   10.10    1.70
  -8  -7   5   11.00    1.50
  -8  -7   5   11.80    1.20
  -8   7   5    9.40    0.90
   7  -7  -5    0.40    0.70
  -7  -7   5    0.30    0.50
  -7  -7   5    0.40    0.60
  -7   7   5    0.60    0.40
   6  -7  -5  145.69    7.90
   6  -7  -5  144.89    6.90
  -6  -7   5  147.99    7.50
  -6  -7   5  151.88    8.10
  -6   7   5  144.39    6.90
   5  -7  -5   -0.20    0.60
  -5  -7   5   -0.30    0.40
  -5  -7   5    0.80    0.60
   5  -7  -5    0.10    0.20
   5  -7  -5    0.20    0.30
   4  -7  -5   16.70    1.00
  -4  -7   5   16.60    1.50
  -4  -7   5   18.80    1.60
   4  -7  -5   16.80    2.00
   3  -7  -5    2.30    0.90
   3  -7  -5    2.60    0.40
  -3  -7   5    3.90    0.90
  -3  -7   5    2.80    0.70
   2  -7  -5   24.90    1.40
  -2  -7   5   23.70    1.80
   2  -7  -5   20.90    2.00
   2  -7  -5   22.30    1.30
  -2  -7   5   29.10    1.90
  -1  -7   5    5.70    1.00
   1  -7  -5    4.90    0.60
   1  -7  -5    4.50    0.60
   1  -7  -5    4.70    1.10
  -1  -7   5    5.50    1.00
   1   7  -5    4.30    0.90
   0  -7   5    1.10    0.60
   0  -7   5    0.90    0.50
   0  -7  -5    1.20    0.40
   0  -7  -5    1.30    0.70
   0  -7  -5    1.30    0.40
   0   7  -5    0.50    0.50
  -1  -7  -5    4.50    1.10
   1  -7   5    3.30    0.90
  -1  -7  -5    2.40    0.50
  -1   7  -5    4.00    0.90
  -2  -7  -5    2.50    0.50
   2  -7   5    1.50    0.70
  -2  -7  -5    3.10    1.00
  -2   7  -5    1.60    0.70
  -3  -7  -5    3.00    1.00
  -3  -7  -5    3.60    0.70
   3  -7   5    4.00    1.00
  -3   7  -5    3.00    0.90
  -4  -7  -5   15.30    1.90
  -4  -7  -5   12.70    2.00
   4  -7   5   16.20    2.00
  -4   7  -5   15.90    1.80
  -5  -7  -5   12.40    1.80
  -5  -7  -5   13.40    1.40
   5  -7   5    9.60    1.60
  -5   7  -5   11.80    1.50
  -6  -7  -5  121.19    6.30
  -6  -7  -5  120.09    6.80
   6  -7   5  123.99    6.80
  -6   7  -5  120.49    6.50
  -7  -7  -5    4.20    1.30
  -7  -7  -5    3.50    0.90
   7  -7   5    3.50    1.00
  -7   7  -5    4.90    1.10
  -8  -7  -5  175.68    8.90
  -8  -7  -5  181.28    9.40
   8  -7   5  181.98    9.40
  -8   7  -5  165.38    8.90
   9  -7   5    0.80    0.80
  -9  -7  -5    0.50    1.10
  -9  -7  -5   -0.80    0.60
  -9   7  -5   -0.60    0.50
 -10  -7  -5   46.70    3.70
  10  -7   5   43.10    3.50
 -10  -7  -5   43.30    3.20
 -10   7  -5   45.60    3.20
 -11  -7  -5    3.70    1.60
 -11  -7  -5    3.10    1.10
  11  -7   5    4.30    1.20
 -11   7  -5    5.80    1.50
 -12  -7  -5    4.60    1.90
 -12  -7  -5    4.90    1.30
  12  -7   5    6.40    1.50
 -12   7  -5    6.00    1.40
 -13  -7  -5   -0.90    0.80
 -13  -7  -5   -1.40    1.50
  13  -7   5    0.80    0.80
 -13   7  -5    0.90    0.90
 -14  -7  -5    1.90    1.10
 -14  -7  -5   -1.90    1.80
  14  -7   5    0.20    0.80
 -14   7  -5    0.10    0.90
  14   7   5    1.20    1.40
 -15  -7  -5    2.40    1.20
  15  -7   5    1.10    1.00
 -15   7  -5    2.20    1.10
  15   7   5    4.10    1.50
  16  -7   5    0.90    1.10
 -16  -7  -5    0.30    1.00
 -16   7  -5    0.10    1.00
  16   7   5    0.80    1.10
 -17  -7  -5    2.10    1.20
  17  -7   5    1.00    1.00
 -17   7  -5    0.40    1.00
  17   7   5    0.50    1.10
  18  -7   5    7.60    1.80
 -18  -7  -5    7.30    1.90
  18   7   5   12.10    2.00
 -18   7  -5   10.90    3.60
 -19  -7  -5    2.20    1.50
  19  -7   5    1.10    1.10
 -19   7  -5    2.00    1.30
  19   7   5    1.20    1.10
  20  -7   5    4.90    1.70
 -20  -7  -5    7.10    1.90
 -20   7  -5    6.00    1.80
 -21  -7  -5    0.50    1.30
  21  -7   5    3.30    1.50
 -21   7  -5   -0.10    1.20
 -22  -8   5    0.00    1.40
  22  -8  -5    1.10    1.20
  21  -8  -5   -0.80    1.00
 -21  -8   5   -0.80    1.10
 -21   8   5    0.50    1.10
  20  -8  -5    0.20    0.90
 -20  -8   5   -0.30    1.00
 -20   8   5    1.10    1.10
 -19  -8   5    0.10    1.20
  19  -8  -5    0.50    1.00
 -19   8   5    1.60    1.00
 -18  -8   5   25.80    3.30
  18  -8  -5   28.40    3.50
 -18   8   5   25.60    2.40
  17  -8  -5    0.20    1.00
 -17   8   5    1.00    0.90
 -16  -8   5    2.50    1.20
  16  -8  -5    0.40    1.10
 -16   8   5    1.80    0.90
  15  -8  -5    0.80    1.00
 -15  -8   5   -0.40    0.90
 -15   8   5    1.00    0.70
 -14  -8   5   59.09    4.30
  14  -8  -5   69.69    4.80
 -14   8   5   65.29    3.70
  14   8  -5   52.69    3.80
  13  -8  -5    0.50    0.80
 -13  -8   5    2.50    1.00
 -13  -8   5    1.80    1.10
  13   8  -5    2.10    0.80
 -13   8   5    2.00    0.70
  12  -8  -5   14.00    2.30
 -12  -8   5   13.00    1.70
 -12  -8   5   10.90    1.90
 -12   8   5   15.70    1.60
 -11  -8   5   -0.60    0.50
 -11  -8   5   -1.10    0.70
  11  -8  -5    1.00    0.90
 -11   8   5    0.80    0.50
 -10  -8   5    7.70    1.40
  10  -8  -5    7.20    1.60
 -10  -8   5    8.90    1.50
 -10   8   5    7.80    1.00
   9  -8  -5    1.10    0.90
  -9  -8   5   -0.40    0.60
  -9  -8   5    0.30    0.60
  -9   8   5    0.30    0.40
   8  -8  -5   18.80    2.40
  -8  -8   5   20.50    2.20
  -8  -8   5   17.70    1.60
  -8   8   5   16.40    1.30
  -7  -8   5    0.90    0.70
   7  -8  -5    0.40    0.70
  -7  -8   5    0.10    0.60
  -7   8   5    0.70    0.40
   6  -8  -5   11.60    0.90
  -6  -8   5   10.70    1.40
   6  -8  -5   10.70    1.70
   6  -8  -5   11.30    0.80
  -6  -8   5    9.60    1.50
  -5  -8   5    0.00    0.50
   5  -8  -5    0.50    0.80
  -5  -8   5   -0.90    0.40
   5  -8  -5   -0.10    0.20
   5  -8  -5    0.10    0.30
  -4  -8   5   27.90    2.20
   4  -8  -5   28.40    1.60
  -4  -8   5   36.00    2.40
   4  -8  -5   30.00    2.60
   4  -8  -5   29.80    1.60
  -3  -8   5    5.20    1.00
   3  -8  -5    5.00    0.60
  -3  -8   5    7.10    1.20
   3  -8  -5    6.20    0.60
   2  -8  -5   13.40    1.00
   2  -8  -5   11.10    1.80
  -2  -8   5   15.60    1.50
   2  -8  -5   12.90    0.90
  -2  -8   5   15.30    1.60
  -1  -8   5    3.50    0.90
   1  -8  -5    3.10    0.50
   1  -8  -5    3.10    1.10
  -1  -8   5    2.40    0.80
   1  -8  -5    2.10    0.50
   0  -8  -5   10.90    1.70
   0  -8   5   10.30    1.50
   0  -8   5   12.00    1.50
   0  -8  -5   10.30    0.90
   0   8  -5   13.00    1.60
   1  -8   5    0.00    0.40
   1  -8   5    0.10    0.60
  -1  -8  -5    0.60    0.80
  -1  -8  -5   -0.30    0.30
  -1   8  -5   -0.40    0.50
  -2  -8  -5    2.30    0.90
   2  -8   5   -0.30    0.50
  -2  -8  -5    0.80    0.50
  -2   8  -5    1.20    0.70
   3  -8   5    0.30    0.70
  -3  -8  -5    0.40    0.50
  -3  -8  -5   -0.10    0.80
  -3   8  -5    1.00    0.70
  -4  -8  -5   56.59    3.30
  -4  -8  -5   55.09    3.80
  -4   8  -5   57.39    3.60
  -5  -8  -5    0.60    0.80
   5  -8   5   -0.70    0.60
  -5  -8  -5   -0.10    0.50
  -5   8  -5   -0.10    0.60
  -6  -8  -5    1.20    0.70
  -6  -8  -5    1.60    1.10
   6  -8   5    0.00    0.60
  -6   8  -5    2.20    0.90
  -7  -8  -5    1.30    1.00
  -7  -8  -5    1.00    0.80
   7  -8   5    2.90    1.10
  -7   8  -5    1.30    0.90
  -8  -8  -5  101.49    6.20
   8  -8   5  105.19    6.30
  -8  -8  -5  105.69    5.70
  -8   8  -5  105.09    5.90
  -9  -8  -5    2.30    1.30
  -9  -8  -5    3.50    1.10
   9  -8   5    1.30    1.00
  -9   8  -5    2.50    1.00
 -10  -8  -5    3.40    1.60
 -10  -8  -5    5.40    1.40
  10  -8   5    5.90    1.60
 -10   8  -5    4.90    1.20
  11  -8   5    1.40    1.00
 -11  -8  -5    0.20    0.90
 -11  -8  -5   -1.40    1.40
 -11   8  -5    1.90    0.90
  12  -8   5   13.50    2.40
 -12  -8  -5   16.90    2.20
 -12  -8  -5   14.80    3.10
 -12   8  -5   15.20    2.10
 -13  -8  -5   -0.90    1.50
 -13  -8  -5    1.50    1.10
  13  -8   5   -1.00    0.70
 -13   8  -5   -0.40    0.70
 -14  -8  -5    1.50    2.00
  14  -8   5    0.70    1.10
 -14  -8  -5    1.40    1.20
  14   8   5   -0.60    1.10
 -14   8  -5    3.60    1.30
  15  -8   5    0.90    1.10
 -15  -8  -5    1.30    1.10
 -15  -8  -5    2.30    2.10
 -15   8  -5    3.70    1.30
  15   8   5    3.30    1.40
  16  -8   5    7.90    2.10
 -16  -8  -5    6.70    1.70
  16   8   5    7.90    1.80
 -16   8  -5    9.20    1.90
 -17  -8  -5    2.70    1.40
  17  -8   5   -0.30    0.90
  17   8   5    1.40    1.30
 -18  -8  -5   -0.10    1.10
  18  -8   5    0.50    1.00
  18   8   5    2.80    1.20
 -18   8  -5    0.60    1.20
  19  -8   5    0.20    1.00
 -19  -8  -5   -1.50    1.00
 -19   8  -5    1.20    1.30
 -20  -8  -5    0.40    1.20
 -20   8  -5   -1.30    1.00
  21  -9  -5    1.50    1.50
 -21  -9   5    1.50    1.60
 -20  -9   5    0.20    1.30
  20  -9  -5    1.20    1.40
  19  -9  -5   -0.10    1.00
 -19  -9   5   -1.50    1.10
  18  -9  -5   -0.60    0.90
 -18  -9   5    3.20    1.50
  17  -9  -5   -1.40    0.90
 -17  -9   5    1.00    1.20
 -16  -9   5    0.90    1.10
  16  -9  -5    1.10    1.10
  15  -9  -5    0.00    0.80
 -15  -9   5    0.30    1.00
 -15   9   5    0.50    0.70
 -14  -9   5    0.50    0.90
  14  -9  -5   -0.40    0.70
 -14   9   5    0.10    0.60
 -13  -9   5   -0.60    0.80
 -13   9   5    0.30    0.60
 -12  -9   5    3.70    1.30
  12  -9  -5    3.00    1.20
 -12   9   5    4.40    0.90
  11  -9  -5   -0.20    0.70
 -11  -9   5   -1.60    0.70
 -11  -9   5    0.10    0.80
  10  -9  -5    0.90    1.00
 -10  -9   5   -0.90    0.60
 -10  -9   5   -0.20    0.80
 -10   9   5    0.20    0.40
  -9  -9   5    0.00    0.70
   9  -9  -5   -0.20    0.70
  -9  -9   5    0.60    0.80
  -9   9   5    1.20    0.50
   8  -9  -5   34.30    2.00
  -8  -9   5   38.60    2.60
  -8  -9   5   36.50    2.80
   8  -9  -5   31.10    3.00
  -8   9   5   34.10    2.00
   7  -9  -5   -0.70    0.60
  -7  -9   5    0.70    0.70
   7  -9  -5    0.60    0.30
  -7  -9   5    1.30    0.80
  -6  -9   5    1.40    0.70
  -6  -9   5    0.30    0.70
   6  -9  -5    1.50    1.00
   6  -9  -5    0.80    0.30
  -5  -9   5    0.50    0.60
  -5  -9   5   -0.40    0.50
   5  -9  -5    0.00    0.30
   5  -9  -5   -0.50    0.60
   4  -9  -5    3.20    0.50
  -4  -9   5    4.30    1.00
   4  -9  -5    2.90    0.60
   4  -9  -5    4.50    1.30
  -4  -9   5    3.50    1.00
   3  -9  -5   -0.40    0.70
  -3  -9   5   -0.30    0.50
   3  -9  -5   -0.10    0.30
  -3  -9   5    0.60    0.60
   3  -9  -5    0.10    0.30
  -2  -9   5    0.20    0.60
  -2  -9   5    0.70    0.60
   2  -9  -5    0.50    0.90
   2  -9  -5    0.30    0.30
   2  -9  -5    0.60    0.30
  -1  -9   5    4.10    1.10
   1  -9  -5    3.90    0.60
   1  -9  -5    3.80    1.20
  -1  -9   5    4.10    1.00
   0  -9   5   20.30    2.00
   0  -9   5   17.60    1.70
   0  -9  -5   19.80    2.40
   0  -9  -5   18.40    1.30
  -1  -9  -5    2.60    1.10
   1  -9   5    3.30    0.90
  -1  -9  -5    2.40    0.60
   1  -9   5    1.50    1.40
  -1   9  -5    4.00    1.00
  -2  -9  -5    2.10    0.70
  -2  -9  -5    4.50    1.30
   2  -9   5    3.60    0.90
   2  -9   5    3.60    1.10
  -2   9  -5    5.40    1.20
  -3  -9  -5   -0.50    0.80
  -3  -9  -5   -0.10    0.50
   3  -9   5    0.80    0.80
  -3   9  -5   -0.40    0.60
  -4  -9  -5    9.90    1.30
   4  -9   5    9.00    1.70
  -4  -9  -5   12.40    2.00
  -4   9  -5    9.60    1.50
   5  -9   5    0.90    0.90
  -5  -9  -5    1.10    0.70
  -5  -9  -5    1.90    1.10
  -5   9  -5    2.40    0.90
  -6  -9  -5    3.00    0.90
   6  -9   5    1.30    0.90
  -6  -9  -5    1.30    1.10
  -6   9  -5    1.10    0.80
  -7  -9  -5    0.80    1.10
   7  -9   5    1.60    1.00
  -7  -9  -5    2.30    0.90
  -7   9  -5    1.50    0.80
  -8  -9  -5   10.10    1.60
   8  -9   5   11.30    2.00
  -8  -9  -5    9.10    1.90
  -8   9  -5   10.10    1.90
   9  -9   5    2.10    1.10
  -9  -9  -5    1.50    1.30
  -9  -9  -5    2.00    1.00
  -9   9  -5    4.30    1.20
 -10  -9  -5    1.00    0.90
  10  -9   5    0.50    1.00
 -10  -9  -5    0.80    1.40
 -10   9  -5    1.70    0.90
  11  -9   5    1.90    1.30
 -11  -9  -5    0.90    1.60
 -11  -9  -5    1.20    1.00
 -11   9  -5    3.10    1.10
  12  -9   5    3.10    1.40
 -12  -9  -5    5.10    2.10
 -12  -9  -5    3.80    1.30
 -12   9  -5    4.20    1.30
 -13  -9  -5    0.30    1.00
 -13  -9  -5   -0.30    1.70
  13  -9   5    0.10    1.00
 -13   9  -5    0.50    0.90
 -14  -9  -5    0.30    1.00
 -14  -9  -5    0.70    2.00
  14  -9   5    1.30    1.10
 -14   9  -5    1.90    1.10
  15  -9   5   -0.20    0.90
 -15  -9  -5    0.10    1.10
 -15  -9  -5   -3.10    1.80
 -15   9  -5    0.10    0.90
  15   9   5   -0.30    1.30
  16  -9   5   -0.10    0.90
 -16  -9  -5    1.30    1.10
  16   9   5    1.30    1.50
  17  -9   5    0.80    1.30
 -17  -9  -5   -0.10    1.10
 -17   9  -5   -0.60    1.00
  18  -9   5    0.60    2.10
 -18  -9  -5    2.10    1.30
 -18   9  -5    0.30    1.10
 -19  -9  -5   -0.40    1.10
  19  -9   5    0.00    1.10
 -19   9  -5   -0.70    1.10
 -19 -10   5   -0.20    1.20
  19 -10  -5    0.50    1.20
 -18 -10   5   11.70    2.50
  18 -10  -5   15.10    3.20
 -17 -10   5    3.10    1.50
  17 -10  -5    0.80    1.20
 -16 -10   5    0.50    1.20
  16 -10  -5    1.50    1.40
  15 -10  -5   -1.10    1.00
 -15 -10   5    1.10    1.20
  14 -10  -5    9.30    2.30
 -13 -10   5    0.70    1.00
  13 -10  -5    0.90    1.10
  12 -10  -5    0.80    1.10
 -12 -10   5    3.10    1.20
 -11 -10   5    1.30    1.10
  11 -10  -5    0.80    1.20
  10 -10  -5   17.00    4.10
 -10 -10   5   18.20    2.10
 -10 -10   5   22.70    2.70
  -9 -10   5   -0.10    0.80
   9 -10  -5    0.00    0.80
  -9 -10   5   -0.80    0.80
   8 -10  -5    6.50    1.70
  -8 -10   5    6.50    1.40
  -8 -10   5    7.60    1.50
  -7 -10   5    0.30    0.80
  -7 -10   5   -0.40    0.70
   7 -10  -5   -0.40    0.70
  -6 -10   5   19.20    2.20
  -6 -10   5   16.90    2.10
   6 -10  -5   24.10    3.00
  -5 -10   5    0.30    0.70
   5 -10  -5    1.00    1.00
  -5 -10   5   -0.20    0.70
  -4 -10   5   21.90    2.10
  -4 -10   5   21.10    2.30
   4 -10  -5   22.70    2.90
   3 -10  -5    0.40    0.80
  -2 -10   5    1.20    0.80
   2 -10  -5    0.70    0.90
   2 -10  -5    0.50    0.40
  -2 -10   5   -0.80    0.60
  -1 -10   5   -0.50    0.60
   1 -10  -5    0.50    0.90
   1 -10  -5    0.50    0.40
  -1 -10   5    0.80    0.70
   0 -10  -5    4.50    1.30
   0 -10   5    3.50    1.10
   0 -10   5    3.50    1.00
   0 -10  -5    3.40    0.70
   1 -10   5   -0.20    0.50
   1 -10   5   -0.20    0.70
  -1 -10  -5   -0.20    0.80
  -1 -10  -5    0.20    0.40
  -2 -10  -5   19.50    2.60
   2 -10   5   21.80    2.60
   2 -10   5   19.60    2.20
   3 -10   5   -0.40    0.50
  -3 -10  -5   -0.90    0.80
   3 -10   5   -1.00    0.60
  -3 -10  -5   -0.10    0.60
  -3  10  -5    0.30    0.70
   4 -10   5    2.20    1.10
   4 -10   5    4.10    1.00
  -4 -10  -5    4.30    1.40
  -4 -10  -5    2.10    0.80
  -4  10  -5    2.90    1.00
  -5 -10  -5    1.00    0.70
  -5 -10  -5    0.20    1.10
   5 -10   5    1.10    0.90
  -6 -10  -5   34.20    3.30
  -6 -10  -5   34.40    2.50
   6 -10   5   36.70    3.20
  -6  10  -5   31.40    2.70
   7 -10   5    0.10    0.80
  -7 -10  -5   -0.90    0.60
  -7 -10  -5    1.10    1.30
  -7  10  -5    0.60    0.80
  -8 -10  -5   10.80    2.30
  -8 -10  -5   15.40    2.00
   8 -10   5   12.20    2.20
  -8  10  -5   13.90    1.90
  -9 -10  -5   -0.50    1.30
   9 -10   5    2.30    1.60
  -9 -10  -5   -0.20    0.80
  -9  10  -5    1.70    1.00
 -10 -10  -5   33.10    2.80
  10 -10   5   36.70    3.40
 -10 -10  -5   35.00    3.60
 -10  10  -5   28.90    2.80
  11 -10   5    1.60    1.20
 -11 -10  -5   -0.30    1.00
 -11 -10  -5   -1.00    1.50
 -11  10  -5   -1.30    0.60
 -12 -10  -5    0.70    1.00
  12 -10   5    2.40    1.40
 -12 -10  -5   -0.20    1.70
 -12  10  -5    1.60    1.00
 -13 -10  -5    2.40    1.30
 -13 -10  -5   -2.50    1.90
  13 -10   5    3.10    1.40
 -13  10  -5    2.70    1.20
 -14 -10  -5   10.00    2.80
 -14 -10  -5    8.80    1.80
  14 -10   5   11.50    2.50
 -14  10  -5    6.80    1.70
  15 -10   5    0.60    1.20
 -15 -10  -5    1.40    1.20
  16 -10   5    6.20    3.10
 -16 -10  -5    6.70    1.70
 -16  10  -5    6.30    1.80
 -17 -10  -5    1.80    1.40
  17 -10   5    1.90    1.50
 -17  10  -5    2.10    1.40
 -16 -11   5    0.00    1.30
  16 -11  -5    1.30    1.40
 -15 -11   5   -0.70    1.10
  15 -11  -5    3.20    1.70
  14 -11  -5    0.10    1.00
 -14 -11   5    0.40    1.20
 -13 -11   5    0.00    1.00
  13 -11  -5    1.20    1.30
  12 -11  -5    0.90    1.20
 -11 -11   5    1.30    1.10
  11 -11  -5    0.10    1.10
 -10 -11   5    1.10    1.10
  10 -11  -5   -0.60    0.80
  -9 -11   5   -0.50    0.80
   9 -11  -5   -0.60    1.00
  -9 -11   5   -2.30    0.80
   8 -11  -5    4.60    1.60
  -8 -11   5    2.30    1.10
  -8 -11   5    0.10    1.00
  -7 -11   5    3.70    1.20
   7 -11  -5    1.90    1.20
  -6 -11   5   14.80    2.00
  -6 -11   5   15.40    2.10
   6 -11  -5   12.60    2.40
   5 -11  -5    2.90    2.20
  -5 -11   5    0.80    0.90
  -5 -11   5    1.60    1.00
   4 -11  -5    0.40    0.90
  -4 -11   5   -0.60    0.80
  -4 -11   5    0.40    0.80
   3 -11  -5    0.20    1.00
  -3 -11   5   -0.60    0.60
  -3 -11   5   -0.10    0.80
   2 -11  -5    8.20    1.90
  -2 -11   5    5.50    1.40
  -2 -11   5    8.20    1.50
  -1 -11   5    0.30    0.70
   1 -11  -5   -0.80    0.90
  -1 -11   5    0.80    0.90
   0 -11   5    4.90    1.30
   0 -11   5    1.60    0.90
   0 -11  -5    0.90    1.10
  -1 -11  -5    0.30    1.10
   1 -11   5    0.10    0.80
   1 -11   5    0.10    0.70
   2 -11   5    0.70    0.80
   2 -11   5    1.90    1.10
  -2 -11  -5    2.40    1.30
  -3 -11  -5   -0.40    1.00
   3 -11   5    0.70    0.70
   3 -11   5    1.00    1.00
   4 -11   5    2.70    0.90
   4 -11   5    2.90    1.30
  -4 -11  -5    1.40    1.30
  -4  11  -5    2.40    1.00
   5 -11   5    0.10    0.60
  -5 -11  -5   -0.50    0.70
   5 -11   5   -0.50    0.90
  -5 -11  -5   -0.50    1.10
  -5  11  -5    0.00    0.70
   6 -11   5   31.50    2.60
   6 -11   5   38.00    3.50
  -6 -11  -5   32.20    2.50
  -6 -11  -5   33.10    3.40
  -6  11  -5   28.90    2.60
  -7 -11  -5    0.60    0.80
  -7 -11  -5   -2.40    1.00
   7 -11   5    0.00    0.80
  -7  11  -5   -0.40    0.70
  -8 -11  -5   68.99    4.60
   8 -11   5   65.79    5.10
  -8 -11  -5   67.89    5.10
  -8  11  -5   64.69    4.40
  -9 -11  -5   -0.10    1.50
  -9 -11  -5    2.50    1.10
   9 -11   5    0.30    1.10
  -9  11  -5    1.30    1.00
 -10 -11  -5    9.00    2.40
 -10 -11  -5    9.70    1.70
  10 -11   5   10.50    2.30
 -10  11  -5    8.10    1.60
 -11 -11  -5    2.60    1.20
  11 -11   5    2.60    1.50
 -11 -11  -5    0.40    1.80
 -11  11  -5    1.80    1.00
 -12 -11  -5   24.40    2.80
 -12 -11  -5   21.90    3.60
  12 -11   5   23.70    3.40
 -12  11  -5   27.90    3.00
 -13 -11  -5    0.00    1.00
  13 -11   5   -1.20    1.00
 -13  11  -5    0.10    1.00
 -14 -11  -5   -1.20    0.90
  14 -11   5   -0.50    1.50
 -14  11  -5   -1.10    1.30
 -13 -12   5    0.90    1.30
  13 -12  -5   -0.40    1.30
 -12 -12   5    2.80    1.50
  12 -12  -5    2.30    1.90
 -11 -12   5    1.00    1.20
  11 -12  -5    0.00    1.20
  10 -12  -5    1.60    1.30
 -10 -12   5   -2.00    0.80
   9 -12  -5    1.00    1.40
  -9 -12   5   -0.70    0.90
  -8 -12   5   -0.20    0.90
   8 -12  -5   -0.80    1.10
  -7 -12   5   -1.40    1.10
   7 -12  -5    0.60    1.30
  -7 -12   5    0.40    1.00
   6 -12  -5    1.70    1.40
  -6 -12   5    3.30    1.40
  -6 -12   5    4.20    1.30
  -5 -12   5   -0.30    1.00
  -5 -12   5    0.90    1.00
   5 -12  -5    1.00    1.30
  -4 -12   5    0.40    0.90
  -4 -12   5    0.70    1.00
   4 -12  -5   -0.40    1.20
   3 -12  -5    0.60    1.30
  -3 -12   5    3.50    1.20
  -3 -12   5    2.80    1.30
  -2 -12   5   -1.20    0.90
  -2 -12   5    2.10    0.90
   2 -12  -5    0.60    1.20
  -1 -12   5    0.40    1.10
   1 -12  -5   -0.90    1.00
  -1 -12   5    0.50    0.90
   0 -12   5    6.20    1.30
   0 -12   5    4.90    1.60
   0 -12  -5    6.90    2.00
   1 -12   5    1.10    0.80
   1 -12   5    1.80    1.30
  -1 -12  -5   -0.10    1.20
  -2 -12  -5    2.80    1.50
   2 -12   5    4.50    1.20
   2 -12   5    2.90    1.60
  -3 -12  -5   -2.00    1.10
   3 -12   5    0.30    0.70
   3 -12   5   -0.10    0.90
   4 -12   5   18.60    2.20
   4 -12   5   19.70    2.90
   5 -12   5    0.10    1.00
   5 -12   5    1.70    0.90
   6 -12   5    0.40    1.00
   6 -12   5    0.60    0.80
   7 -12   5    1.20    1.20
   7 -12   5   -0.20    0.70
   8 -12   5    3.80    1.50
   9 -12   5    0.20    1.20
  -9 -12  -5   -2.70    1.80
 -10 -12  -5    9.00    2.60
  10 -12   5   12.50    2.70
  -8 -13   5    3.60    1.50
   7 -13  -5    2.50    1.70
   6 -13  -5   11.40    2.70
  -6 -13   5   21.90    3.20
   5 -13  -5    0.80    1.50
  -4 -13   5   20.60    2.90
   4 -13  -5   20.20    3.30
  -3 -13   5   -0.80    1.80
   3 -13  -5    0.00    1.30
  -2 -13   5    1.70    1.40
   2 -13  -5   -0.50    1.30
  -1 -13   5   -0.90    1.10
   1 -13  -5   -0.80    1.20
   0 -13   5   22.70    3.10
   0 -13  -5   22.20    3.40
   1 -13   5    2.20    1.40
  -1 -13  -5    0.70    1.60
  -2 -13  -5    1.30    1.50
   2 -13   5    4.30    1.60
  -3 -13  -5   -1.80    1.30
   3 -13   5   -0.50    1.00
  -4 -13  -5   -1.00    1.40
   4 -13   5    1.80    1.60
  -5 -13  -5    2.10    1.90
   5 -13   5    2.50    1.50
  -6 -13  -5   -0.70    1.60
   6 -13   5   -1.20    0.90
 -27   0   6    2.00    1.40
  26   0  -6   16.00    2.10
 -26   0   6   18.10    2.90
  25   0  -6    1.10    0.70
 -25   0   6    2.70    1.40
  24   0  -6   21.30    2.10
 -24   0   6   20.20    2.90
  23   0  -6    1.00    0.70
  22   0  -6    1.80    0.80
 -22   0   6    2.30    1.30
  21   0  -6    0.50    0.60
 -21   0   6   -1.10    0.80
 -20   0   6   11.10    1.90
  20   0  -6   12.80    1.70
 -19   0   6    0.30    0.80
  19   0  -6   -0.30    0.40
  18   0  -6   35.50    2.50
 -18   0   6   33.50    3.00
  17   0  -6    2.00    0.70
 -17   0   6    2.30    1.20
 -16   0   6   12.30    1.90
  16   0  -6   12.40    1.40
 -15   0   6    2.50    1.00
  15   0  -6    1.30    0.50
 -14   0   6   12.10    1.70
 -13   0   6    0.10    0.60
  13   0  -6    0.80    0.40
 -12   0   6   36.20    2.60
  12   0  -6   37.50    2.20
  11   0  -6    1.80    0.50
 -11   0   6    2.10    0.70
  10   0  -6   13.40    1.00
 -10   0   6   14.10    1.30
  -9   0   6    3.40    0.60
  -9   0   6    3.10    0.70
   9   0  -6    1.90    0.40
   8   0  -6  126.49    6.00
  -8   0   6  129.69    6.20
  -8   0   6  125.69    6.00
  -7   0   6    2.60    0.50
   7   0  -6    3.40    0.50
  -7   0   6    4.10    0.50
  -6   0   6  297.57   13.30
  -6   0   6  289.17   13.40
  -5   0   6    0.40    0.20
   5   0  -6    0.60    0.30
  -5   0   6    0.70    0.30
   5   0  -6    0.20    0.20
   4   0  -6    5.90    0.50
  -4   0   6    6.20    0.60
  -4   0   6    5.80    0.50
   4   0  -6    5.90    0.50
  -4   0   6    6.30    0.60
   3   0  -6    2.50    0.40
  -3   0   6    3.00    0.40
   3   0  -6    2.50    0.40
  -3   0   6    3.30    0.40
  -3   0   6    2.50    0.40
   2   0  -6 2553.34  116.09
  -2   0   6 2537.15  117.49
   1   0  -6   15.80    1.10
   1   0  -6   16.10    1.00
  -1   0   6   14.70    1.20
   0   0  -6 1487.05   72.79
   0   0   6 1438.36   70.79
  -1   0  -6    0.60    0.30
   1   0   6    0.60    0.30
   1   0   6    0.10    0.50
  -1   0  -6    0.60    0.60
   2   0   6 2654.23  136.29
  -2   0  -6 2785.02  139.59
  -3   0  -6    2.10    1.00
   3   0   6    1.80    0.60
  -3   0  -6    1.70    0.40
  -4   0  -6   33.20    2.10
   4   0   6   39.70    2.30
   5   0   6    6.50    1.00
  -5   0  -6    8.20    0.90
   6   0   6  247.38   11.40
  -6   0  -6  232.68   11.30
  -7   0  -6    0.70    0.50
   7   0   6    0.10    0.70
  -8   0  -6    0.50    0.40
   8   0   6    1.00    0.70
  -9   0  -6    2.70    0.80
   9   0   6    5.90    1.20
 -10   0  -6   10.80    1.40
  10   0   6    8.70    1.40
  11   0   6    1.80    0.90
 -11   0  -6    0.00    0.50
  12   0   6   59.49    3.80
 -12   0  -6   54.79    3.60
  13   0   6   10.20    1.60
 -13   0  -6   10.90    1.60
 -14   0  -6   22.70    2.20
  14   0   6   22.70    2.30
  15   0   6    1.30    1.00
 -15   0  -6    0.40    0.70
  16   0   6  257.77   12.90
 -16   0  -6  255.07   12.90
  17   0   6    0.80    1.00
 -17   0  -6    1.60    1.00
  18   0   6    6.00    1.50
 -18   0  -6    7.10    1.60
  19   0   6   -1.10    0.70
 -19   0  -6    1.50    1.00
  20   0   6   11.10    1.90
 -21   0  -6    3.00    1.40
  21   0   6    5.40    1.50
  22   0   6    4.00    1.40
 -22   0  -6    2.60    1.40
 -23   0  -6    1.80    1.50
  23   0   6    4.60    1.40
  24   0   6    2.40    1.20
 -24   0  -6    3.90    1.80
  25   0   6    3.40    1.20
 -25   0  -6   -0.80    1.10
 -27  -1   6    2.10    1.50
  27  -1  -6    3.40    1.40
 -27   1   6   -0.70    1.10
 -26  -1   6    2.30    1.60
  26  -1  -6    0.50    0.80
 -26   1   6    0.10    1.20
  25  -1  -6    0.20    0.70
 -25  -1   6    0.70    1.20
  25   1  -6    0.80    0.70
 -25   1   6    1.40    1.20
  24  -1  -6    0.10    0.80
 -24  -1   6   -0.70    1.10
 -24   1   6   -0.10    0.80
  23  -1  -6   -0.50    0.60
 -23  -1   6    0.50    1.00
 -23   1   6    0.40    1.10
  23   1  -6    0.50    0.70
  22  -1  -6   18.40    2.30
 -22  -1   6   14.60    2.40
 -22   1   6   15.80    2.50
  22   1  -6   16.70    1.70
  21  -1  -6    1.00    0.80
 -21  -1   6    0.70    1.00
  21   1  -6    1.40    0.70
 -21   1   6    0.80    1.00
 -20  -1   6   10.80    2.00
  20  -1  -6   10.00    1.60
  20   1  -6   10.60    1.40
 -20   1   6    9.00    1.90
 -19  -1   6    1.40    1.00
  19  -1  -6    0.60    0.60
  19   1  -6   -0.40    0.40
 -19   1   6    0.20    0.80
  18  -1  -6    1.20    0.70
 -18  -1   6    0.60    0.90
  18   1  -6    0.40    0.50
 -18   1   6    0.40    0.90
  17  -1  -6    1.40    0.70
 -17  -1   6    3.60    1.20
 -17   1   6    1.30    1.10
  17   1  -6    1.00    0.50
 -16  -1   6    2.40    1.10
  16  -1  -6    1.80    0.70
 -16   1   6    2.70    1.00
  16   1  -6    1.60    0.70
  15  -1  -6    6.00    1.00
 -15  -1   6    5.40    1.20
  15   1  -6    5.30    0.80
 -15   1   6    4.60    1.20
  14  -1  -6   28.90    2.00
 -14  -1   6   25.10    2.20
  14   1  -6   26.30    1.80
 -14   1   6   30.30    2.40
 -13  -1   6    0.50    0.70
  13  -1  -6    0.90    0.50
  13   1  -6    0.50    0.30
 -13   1   6    1.20    0.80
 -12  -1   6  103.39    5.50
 -12   1   6  106.69    5.50
  12   1  -6   96.29    4.90
 -11  -1   6    1.10    0.50
  11  -1  -6    0.40    0.40
 -11  -1   6    0.20    0.40
 -11   1   6    0.70    0.60
  11   1  -6    0.10    0.20
 -10  -1   6   30.10    1.70
  10  -1  -6   30.30    1.90
 -10  -1   6   28.60    2.00
 -10   1   6   30.80    2.20
  10   1  -6   29.10    1.60
  -9  -1   6    1.10    0.50
  -9  -1   6    1.50    0.50
   9  -1  -6    1.40    0.50
  -9   1   6    0.60    0.50
   9   1  -6    1.70    0.30
  -8  -1   6   11.10    1.00
   8  -1  -6    8.30    0.80
  -8  -1   6    8.90    0.70
  -8   1   6   10.90    1.10
   8   1  -6    9.60    0.60
  -7  -1   6    4.00    0.40
   7  -1  -6    3.20    0.50
  -7  -1   6    4.10    0.70
  -7   1   6    3.70    0.60
   6  -1  -6    4.80    0.60
  -6  -1   6    6.20    0.70
  -6  -1   6    4.40    0.40
   6  -1  -6    5.70    0.60
   6   1  -6    4.70    0.30
  -6   1   6    6.80    0.70
  -6   1   6    5.00    0.60
   5  -1  -6    0.10    0.20
   5  -1  -6    0.10    0.20
  -5  -1   6    0.10    0.10
  -5  -1   6    0.30    0.30
   5   1  -6    0.20    0.20
  -5   1   6   -0.10    0.20
  -5   1   6    0.20    0.20
  -4  -1   6  118.29    5.50
   4  -1  -6  114.69    5.50
  -4  -1   6  113.79    5.20
   4  -1  -6  112.09    5.30
  -4   1   6  113.89    5.30
  -4   1   6  113.69    5.50
   4   1  -6  119.79    5.30
  -3  -1   6    1.20    0.40
  -3  -1   6    1.50    0.30
   3  -1  -6    0.60    0.30
  -3  -1   6    1.40    0.30
   3   1  -6    0.90    0.30
  -3   1   6    0.80    0.20
  -3   1   6    0.70    0.20
  -3   1   6    1.30    0.30
  -2  -1   6    1.30    0.40
  -2  -1   6    0.70    0.30
   2  -1  -6    1.70    0.30
  -2  -1   6    0.40    0.40
   2  -1  -6    2.10    0.40
  -2   1   6    1.50    0.40
   2   1  -6    0.80    0.30
   2   1  -6    1.50    0.50
  -2   1   6    2.00    0.30
   1  -1  -6    2.30    0.50
  -1  -1   6    3.30    0.70
  -1  -1   6    2.50    0.50
  -1  -1   6    3.50    0.50
   1  -1  -6    2.50    0.30
   1   1  -6    2.10    0.40
  -1   1   6    1.80    0.30
  -1   1   6    2.90    0.50
   0  -1   6  612.04   27.60
  -1  -1  -6    2.80    0.40
   1  -1   6    3.10    0.50
   1  -1   6    2.50    0.60
  -1  -1  -6    2.00    0.60
   1  -1   6    3.40    1.00
  -1   1  -6    2.90    0.50
   1   1   6    4.50    0.70
   1   1   6    3.40    0.40
  -1   1  -6    3.80    0.70
  -2  -1  -6  247.88   11.70
   2  -1   6  250.07   11.60
   2   1   6  251.47   11.40
  -2   1  -6  248.08   11.50
  -3  -1  -6    1.10    0.70
   3  -1   6   -0.40    0.50
  -3  -1  -6    0.00    0.20
  -3   1  -6    0.20    0.30
   3   1   6    0.10    0.30
  -4  -1  -6  180.28    8.80
   4  -1   6  177.48    8.50
  -4  -1  -6  172.98    8.30
  -4   1  -6  180.38    8.40
  -5  -1  -6    1.00    0.40
   5  -1   6    0.70    0.60
  -5  -1  -6    0.40    1.00
  -5   1  -6    0.40    0.40
   5   1   6    0.20    0.70
  -6  -1  -6  174.18    8.60
  -6  -1  -6  161.88    8.00
   6   1   6  166.08    8.20
   7  -1   6    0.30    0.60
  -7  -1  -6    0.10    0.40
   7   1   6   -0.70    0.70
  -7   1  -6    0.10    0.40
   8  -1   6   38.50    2.60
  -8  -1  -6   32.60    2.20
  -8   1  -6   34.60    2.30
   8   1   6   31.80    2.40
  -9  -1  -6    0.50    0.60
   9  -1   6    1.10    0.70
   9   1   6    1.40    0.90
  -9   1  -6    0.20    0.40
  10  -1   6   42.90    3.00
 -10  -1  -6   42.50    2.90
  10   1   6   47.50    3.10
 -10   1  -6   45.20    2.90
 -11  -1  -6   -0.20    0.50
  11  -1   6   -0.60    0.60
 -11   1  -6    0.10    0.60
  11   1   6   -0.40    0.80
 -12  -1  -6   24.90    2.10
  12  -1   6   29.50    2.40
  12   1   6   26.00    2.40
 -12   1  -6   25.20    2.20
  13  -1   6    0.30    0.80
 -13  -1  -6    0.80    0.80
  13   1   6    0.10    0.90
 -13   1  -6    0.20    0.70
 -14  -1  -6   48.40    3.40
  14  -1   6   51.39    3.60
  14   1   6   50.39    3.50
 -14   1  -6   48.20    3.40
 -15  -1  -6    1.30    1.00
  15  -1   6    3.60    1.20
 -15   1  -6    2.90    1.10
  15   1   6    3.10    1.10
  16  -1   6    5.60    1.40
 -16  -1  -6    7.00    1.50
 -16   1  -6    3.90    1.20
  16   1   6    5.80    1.70
  17  -1   6    1.30    1.00
 -17  -1  -6    2.20    1.10
 -17   1  -6    2.40    1.10
  17   1   6    1.90    1.10
 -18  -1  -6   55.89    3.90
  18  -1   6   48.30    3.70
  18   1   6   45.60    3.50
 -18   1  -6   43.50    3.60
 -19  -1  -6    1.00    0.90
  19  -1   6    1.40    1.00
 -19   1  -6    1.70    1.00
  19   1   6    1.30    1.10
  20  -1   6    1.90    1.10
  20   1   6    1.50    1.10
 -21  -1  -6    1.20    1.00
  21  -1   6    0.20    0.90
 -21   1  -6    0.80    1.00
  21   1   6    1.10    1.00
  22  -1   6    2.00    1.10
 -22  -1  -6    0.20    0.90
  22   1   6    0.30    0.90
 -22   1  -6    1.10    1.20
 -23  -1  -6    3.60    1.50
  23  -1   6    4.90    1.50
 -23   1  -6    2.40    1.50
  23   1   6    4.00    1.30
  24  -1   6    9.50    2.00
 -24  -1  -6    8.50    2.10
  24   1   6   16.60    2.40
 -24   1  -6    8.30    2.10
 -25  -1  -6    2.50    1.50
  25  -1   6    4.40    1.40
  25   1   6    3.80    1.20
 -25   1  -6    2.50    1.60
  27  -2  -6    1.20    1.00
 -27   2   6    0.10    1.20
 -26  -2   6    4.70    1.70
 -26   2   6    5.00    1.60
 -25  -2   6    2.90    1.40
  25  -2  -6    8.10    1.70
 -25   2   6    2.60    1.40
 -24  -2   6    1.60    1.40
  24  -2  -6   -0.30    0.70
 -24   2   6    2.20    1.30
 -23  -2   6    1.00    1.20
  23  -2  -6    0.90    0.80
  23   2  -6    0.90    0.60
 -23   2   6    0.00    1.10
  22  -2  -6    7.60    1.50
 -22  -2   6    5.80    2.00
 -22   2   6    3.20    1.40
  22   2  -6    5.30    1.00
 -21  -2   6    1.80    1.30
  21  -2  -6    1.20    0.80
  21   2  -6    2.80    0.80
 -21   2   6    1.90    1.20
 -20  -2   6   14.10    2.40
  20  -2  -6   16.30    2.10
  20   2  -6   12.40    1.30
 -20   2   6   15.00    2.20
  19  -2  -6    6.50    1.40
 -19  -2   6    7.50    1.80
 -19   2   6    6.40    1.60
  19   2  -6    7.80    1.10
  18  -2  -6    9.70    1.50
 -18  -2   6    5.70    1.50
 -18   2   6    8.10    1.60
  18   2  -6    9.10    1.10
  17  -2  -6    2.80    0.90
 -17  -2   6    1.30    1.10
 -17   2   6    3.90    1.10
  17   2  -6    2.60    0.60
  16  -2  -6   64.89    3.70
 -16  -2   6   54.39    3.90
  16   2  -6   51.59    3.00
 -16   2   6   59.99    3.80
  15  -2  -6   -0.40    0.50
 -15  -2   6   -1.00    0.50
  15   2  -6    0.10    0.30
 -15   2   6   -0.80    0.60
 -14  -2   6    2.10    0.90
  14  -2  -6    4.10    0.90
  14   2  -6    3.20    0.60
 -14   2   6    3.50    1.00
 -13  -2   6    7.60    1.30
  13  -2  -6    7.40    1.10
  13   2  -6    6.20    1.00
 -13   2   6    7.00    1.20
  13   2  -6    8.20    0.70
 -12  -2   6   18.00    1.90
  12  -2  -6   14.40    1.30
  12   2  -6   11.60    1.20
 -12   2   6   12.70    1.50
  12   2  -6   12.40    0.90
  11  -2  -6   10.90    1.10
 -11  -2   6   12.30    1.50
 -11   2   6   14.90    1.30
  11   2  -6   11.20    0.80
  11   2  -6   14.30    1.70
 -10  -2   6    5.80    1.00
  10  -2  -6    4.70    0.80
 -10   2   6    5.40    0.90
  10   2  -6    4.80    0.60
  10   2  -6    4.50    0.40
  -9  -2   6    0.30    0.40
   9  -2  -6    0.60    0.40
  -9   2   6    0.00    0.40
   9   2  -6    0.20    0.10
   9   2  -6    0.20    0.20
  -8  -2   6  169.98    8.60
   8  -2  -6  187.88    8.60
  -8   2   6  179.68    8.50
  -7  -2   6    0.20    0.40
   7  -2  -6    0.30    0.30
   7  -2  -6    0.20    0.30
  -7   2   6    0.20    0.30
   6  -2  -6   35.20    2.00
  -6  -2   6   30.30    2.00
   6  -2  -6   31.50    1.80
  -6   2   6   36.20    1.90
  -5  -2   6    3.30    0.60
   5  -2  -6    4.60    0.70
   5  -2  -6    4.10    0.40
  -5   2   6    3.80    0.50
   4  -2  -6    7.70    0.50
  -4  -2   6    9.70    0.50
  -4  -2   6    7.40    0.70
  -4  -2   6   10.40    0.70
   4  -2  -6    7.00    0.70
  -4   2   6    7.40    0.60
  -3  -2   6    0.30    0.30
  -3  -2   6    0.60    0.20
   3  -2  -6    0.90    0.30
  -3   2   6    0.40    0.10
   3   2  -6    1.00    0.30
  -3   2   6    0.80    0.20
   3   2  -6    1.00    0.40
  -2  -2   6   41.60    2.10
   2  -2  -6   38.80    2.30
  -2   2   6   40.70    1.90
   2   2  -6   43.40    2.20
  -2   2   6   43.10    1.90
   1  -2  -6    0.00    0.10
  -1  -2   6    0.20    0.30
   1  -2  -6    0.20    0.30
  -1   2   6    0.40    0.10
   1   2  -6    0.00    0.20
   1   2  -6   -0.60    0.30
   0  -2  -6  231.58   11.00
   0  -2   6  234.58   10.80
   0  -2  -6  239.38   10.60
   0   2   6  241.08   10.60
   0   2  -6  229.48   10.90
   0   2  -6  237.28   10.90
  -1  -2  -6    0.10    0.20
  -1  -2  -6    0.40    0.40
   1  -2   6    0.30    0.40
   1   2   6   -0.10    0.20
  -1   2  -6    0.10    0.30
   2  -2   6   45.10    2.60
  -2  -2  -6   46.30    2.30
  -2  -2  -6   49.70    2.70
  -2   2  -6   39.60    2.50
   2   2   6   45.00    2.30
  -3  -2  -6   -0.10    0.50
  -3  -2  -6    0.60    0.30
   3  -2   6   -0.40    0.40
  -3   2  -6    0.10    0.30
   3   2   6    0.00    0.30
   4  -2   6   28.90    2.00
  -4  -2  -6   28.00    1.70
  -4  -2  -6   25.70    2.10
  -4   2  -6   28.90    1.80
   5  -2   6    0.90    0.70
  -5  -2  -6    3.30    0.90
  -5  -2  -6    1.20    0.50
  -5   2  -6    1.60    0.50
  -6  -2  -6  175.18    8.70
   6  -2   6  170.18    8.40
  -6  -2  -6  173.08    8.30
  -6   2  -6  166.28    8.30
  -7  -2  -6   24.30    2.30
  -7  -2  -6   22.40    1.70
   7  -2   6   19.80    1.80
  -7   2  -6   22.40    1.70
  -8  -2  -6  168.78    9.10
   8  -2   6  168.78    8.70
  -8  -2  -6  181.28    8.60
   8   2   6  173.78    8.70
  -8   2  -6  178.18    8.60
   9  -2   6    7.30    1.30
  -9  -2  -6    9.40    1.30
   9   2   6    8.00    1.40
  -9   2  -6    8.10    1.20
 -10  -2  -6   33.30    2.40
  10  -2   6   29.90    2.50
 -10   2  -6   32.10    2.40
  10   2   6   33.90    2.60
  11  -2   6   -0.10    0.70
 -11  -2  -6    0.50    0.70
 -11   2  -6    0.20    0.60
  11   2   6   -0.80    0.90
 -12  -2  -6    4.70    1.20
  12  -2   6    6.40    1.40
 -12   2  -6    6.90    1.40
  12   2   6    7.40    1.50
 -13  -2  -6    0.40    0.70
  13  -2   6    1.10    0.90
 -13   2  -6   -0.30    0.60
  13   2   6    0.90    1.00
 -14  -2  -6   71.49    4.50
  14  -2   6   65.39    5.90
 -14   2  -6   66.79    4.40
  14   2   6   75.59    4.50
 -15  -2  -6    5.90    1.30
  15  -2   6    3.70    1.30
  15   2   6    4.60    1.40
 -15   2  -6    5.50    1.30
 -16  -2  -6   32.80    2.80
  16  -2   6   30.20    2.80
 -16   2  -6   34.00    2.90
  16   2   6   36.00    4.50
 -17  -2  -6    4.30    1.30
  17  -2   6    2.80    1.10
  17   2   6    2.60    1.20
 -17   2  -6    1.60    1.00
 -18  -2  -6    3.70    1.30
  18  -2   6    6.10    1.50
 -18   2  -6    2.80    1.10
  18   2   6    3.70    1.30
  19  -2   6    1.30    0.90
 -19  -2  -6    0.50    0.90
  19   2   6   -0.80    0.80
 -19   2  -6    0.50    1.00
  20  -2   6    3.20    1.20
 -20  -2  -6    3.10    1.20
 -20   2  -6    1.70    1.30
  20   2   6    1.80    1.10
 -21  -2  -6    0.10    0.90
 -21   2  -6    0.30    0.90
  21   2   6    1.10    1.10
 -22  -2  -6    3.70    1.50
  22  -2   6    0.50    1.00
 -22   2  -6    1.80    1.40
  22   2   6    0.80    1.00
 -23  -2  -6   -0.40    1.10
  23  -2   6    1.90    1.10
 -23   2  -6   -0.70    0.90
 -24  -2  -6   10.70    2.20
  24  -2   6   13.00    2.20
 -24   2  -6    9.90    2.40
  24   2   6   11.50    1.90
 -25  -2  -6    0.10    1.10
  25  -2   6    3.70    1.30
  25   2   6    5.60    1.30
 -25   2  -6    1.40    1.60
 -27  -3   6    0.60    1.60
  27  -3  -6    0.40    0.90
 -27   3   6    0.70    1.30
 -26  -3   6    1.50    1.30
  26  -3  -6    0.00    0.80
 -26   3   6    1.50    1.40
 -25  -3   6    2.70    1.50
  25  -3  -6    2.70    1.20
 -25   3   6    3.20    1.60
 -24  -3   6    1.30    1.20
  24  -3  -6    1.20    1.00
 -24   3   6    0.80    1.20
  23  -3  -6    2.60    1.10
 -23  -3   6    3.40    1.50
 -23   3   6    1.20    1.20
  22  -3  -6   33.80    3.00
 -22  -3   6   34.00    3.30
  22   3  -6   35.10    2.30
 -22   3   6   37.00    3.20
 -21  -3   6    3.90    1.50
  21  -3  -6    3.60    1.20
 -21   3   6    2.60    1.20
  21   3  -6    3.70    0.80
  20  -3  -6    9.50    1.70
 -20  -3   6    6.80    1.70
  20   3  -6   12.50    1.20
 -20   3   6   12.80    2.00
  19  -3  -6   -0.60    0.50
 -19  -3   6   -1.50    0.70
  19   3  -6    0.60    0.40
 -19   3   6    1.10    0.90
  18  -3  -6   19.90    2.00
 -18  -3   6   24.70    2.80
 -18   3   6   15.70    2.10
  18   3  -6   19.80    1.40
  17  -3  -6    2.10    0.90
 -17  -3   6    0.00    0.80
  17   3  -6    2.70    0.50
 -17   3   6    2.10    0.90
[truncated: 1,139,661 more chars]
